# Supplementary material for: The Experimental and In Silico-Based Evaluation of NRF2 Modulators, Sulforaphane and Brusatol, on the Transcriptome of Immortalized Bovine Mammary Alveolar Cells
Source: Int J Mol Sci. 2024 Apr 12;25(8):4264. doi: 10.3390/ijms25084264 (PMC11049820; doi:10.3390/ijms25084264)
Supplement: Supplementary file 1 [file ijms-25-04264-s001.zip › Supplementary File S1.xlsx]

## Sheet: Dataset
						SFN vs. CTR			BRUSATOL vs. CTR			SFN vs. BRUSATOL				Number of DEG	FDR <0.05	UP	DOWN
Gene ID	Symbol	Chromosome	Name	Type	baseMean	FDR	Expression ratio	pvalue	FDR	Expression ratio	pvalue	FDR	Expression ratio	pvalue		SFN vs. CTR	934	427	507
518955	A1BG	18	alpha-1-B glycoprotein	protein-coding	4.96225	0.978818	1.11815	0.906999	0.394767	0.301385	0.235416	0.335073	3.71003	0.194113		BRUSATOL vs. CTR	3976	2060	1916
100336715	A1CF	26	APOBEC1 complementation factor	protein-coding	0.139734	1	2.04831	0.799878	1	1.5127	0.883192	1	1.35408	0.914313		SFN vs. BRUSATOL	4311	2093	2218
513856	A2M	5	alpha-2-macroglobulin	protein-coding	0.825742	1	1.63376	0.833489	1	1.26478	0.920112	1	1.29173	0.911489
516769	A2ML1	5	alpha-2-macroglobulin like 1	protein-coding	0.856701	1	0.240989	0.568511	1	0.443916	0.740189	1	0.54287	0.809923		0.05
617693	A3GALT2	2	alpha 1,3-galactosyltransferase 2	protein-coding	99.6319	0.193037	0.48279	0.0287879	0.000874759	3.3666	0.000126707	5.1243e-08	0.143406	2.86916e-09
506561	AAAS	5	aladin WD repeat nucleoporin	protein-coding	66.3004	0.958555	0.937141	0.835212	4.92713e-06	0.184809	3.84266e-07	1.18155e-05	5.07086	1.11633e-06
505842	AACS	17	acetoacetyl-CoA synthetase	protein-coding	105.992	0.798408	1.27129	0.492476	0.465329	1.43891	0.296514	0.826884	0.883511	0.721677
530613	AADACL3	16	arylacetamide deacetylase like 3	protein-coding	5.4387	0.133439	70.9879	0.0154971	0.240718	16.0055	0.11982	0.510045	4.43522	0.349845
508929	AADAT	8	aminoadipate aminotransferase	protein-coding	5.36556	0.998974	0.958388	0.974798	0.896738	0.73279	0.817624	0.906299	1.30786	0.842492
-	AAED1				4.76417	0.428688	7.4246	0.123461	0.124561	12.4197	0.050507	0.769973	0.597807	0.644175
507035	AAGAB	10	alpha and gamma adaptin binding protein	protein-coding	203.743	0.888475	1.08564	0.659579	0.00053938	0.47051	7.3045e-05	8.99403e-05	2.30737	1.08481e-05
532546	AAK1	11	AP2 associated kinase 1	protein-coding	118.714	0.621486	1.35928	0.271211	0.134705	0.582175	0.0558256	0.0104556	2.33483	0.00262405
533224	AAMDC	29	adipogenesis associated Mth938 domain containing	protein-coding	149.74	0.377316	1.5058	0.0965498	0.320889	0.714436	0.177052	0.0104157	2.10767	0.00261155
767919	AAMP	2	angio associated migratory cell protein	protein-coding	1113.36	0.545963	1.18799	0.206369	0.459302	0.865516	0.290051	0.0578274	1.37257	0.0202467
281583	AANAT	19	aralkylamine N-acetyltransferase	protein-coding	0.487509	1	7.63678	0.460519	1	1	1	1	9.17237	0.421099
533351	AAR2	13	AAR2 splicing factor	protein-coding	83.0667	0.504664	1.5816	0.173642	0.0176452	2.58636	0.0043907	0.256361	0.611516	0.136332
-	AARS				694.418	0.0595392	0.578285	0.0045692	1.07889e-05	0.386582	9.10826e-07	0.0956109	1.49589	0.0381777
786099	AARS2	23	alanyl-tRNA synthetase 2, mitochondrial	protein-coding	42.2403	0.978808	0.952766	0.906049	0.338838	0.582153	0.190846	0.383937	1.63662	0.234765
782093	AASDH	6	aminoadipate-semialdehyde dehydrogenase	protein-coding	136.27	0.872534	0.886722	0.619235	0.13655	1.57406	0.0568498	0.0487091	0.563334	0.016545
519816	AASDHPPT	15	aminoadipate-semialdehyde dehydrogenase-phosphopantetheinyl transferase	protein-coding	969.398	0.0988315	0.696534	0.00972747	0.000366973	1.75581	4.76044e-05	7.77249e-10	0.396703	3.09004e-11
520865	AASS	4	aminoadipate-semialdehyde synthase	protein-coding	22.3502	0.593053	0.487555	0.243626	0.536147	0.575505	0.365838	0.871702	0.847178	0.789458
786013	AATF	19	apoptosis antagonizing transcription factor	protein-coding	118.363	0.265974	0.528132	0.0497339	0.426395	1.43161	0.261081	0.00856046	0.368908	0.00207181
511515	AATK	19	apoptosis associated tyrosine kinase	protein-coding	3.01979	0.694338	0.210434	0.346767	0.348109	0.112369	0.197943	0.826259	1.87271	0.720776
280969	ABAT	25	4-aminobutyrate aminotransferase	protein-coding	0.40867	1	1	1	1	6.819	0.485587	1	0.154223	0.497104
535379	ABCA1	8	ATP binding cassette subfamily A member 1	protein-coding	40.5945	0.301297	0.450295	0.062655	0.00107106	0.1892	0.000159807	0.123627	2.37999	0.0529775
504909	ABCA10	19	ATP binding cassette subfamily A member 10	protein-coding	1.7745	1	0.539934	0.779022	1	13.4788	0.205535	1	0.0400581	0.117374
107131279	ABCA13	4	ATP binding cassette subfamily A member 13	protein-coding	0.308541	1	1	1	1	5.06449	0.557834	1	0.207651	0.570123
100299651	ABCA2	11	ATP binding cassette subfamily A member 2	protein-coding	1.65367	1	2.19956	0.762682	1	0.101455	0.3994	1	21.6801	0.253531
505787	ABCA3	25	ATP binding cassette subfamily A member 3	protein-coding	7.86077	0.981697	0.899107	0.916036	0.0513689	0.0591649	0.0162929	0.0596623	15.1966	0.0210309
281584	ABCA4	3	ATP binding cassette subfamily A member 4	protein-coding	1.7019	1	2.04832	0.767053	1	24.7862	0.161582	1	0.0826392	0.276978
510497	ABCA5	19	ATP binding cassette subfamily A member 5	protein-coding	41.0881	0.541888	1.63317	0.20265	0.45625	1.50517	0.287329	0.897906	1.08504	0.829569
537351	ABCA6	19	ATP binding cassette subfamily A member 6	protein-coding	2.85206	0.864676	0.474272	0.605829	0.209103	0.0742081	0.0991753	0.397342	6.3911	0.246738
511762	ABCA7	7	ATP binding cassette subfamily A member 7	protein-coding	14.6855	0.936856	0.747405	0.776676	0.223599	4.94069	0.108354	0.137158	0.151275	0.0604484
504278	ABCA9	19	ATP binding cassette subfamily A member 9	protein-coding	0.188653	1	3.28427	0.67195	1	1	1	1	3.94469	0.625031
281585	ABCB1	4	ATP-dependent translocase ABCB1	protein-coding	746.112	0.0168897	0.500883	0.000779075	0.0411814	1.66616	0.0122856	8.16589e-08	0.300621	4.74032e-09
789800	ABCB10	28	ATP binding cassette subfamily B member 10	protein-coding	33.1335	0.272116	0.392913	0.0521547	0.322779	0.528288	0.178478	0.688548	0.743749	0.542462
531150	ABCB11	2	ATP binding cassette subfamily B member 11	protein-coding	2.05542	1	1.80007	0.752807	1	14.231	0.126315	1	0.126489	0.222898
100336913	ABCB4	4	ATP binding cassette subfamily B member 4	protein-coding	2.87759	0.705502	0.19542	0.359095	0.620479	3.30914	0.453701	0.210002	0.0590545	0.104886
783257	ABCB6	2	ATP binding cassette subfamily B member 6	protein-coding	79.478	0.889639	1.12914	0.663132	3.39345e-05	0.254656	3.25989e-06	4.61802e-06	4.43399	3.93521e-07
533669	ABCB7	X	ATP binding cassette subfamily B member 7	protein-coding	96.0643	0.981679	0.969861	0.915724	0.846065	0.909276	0.741766	0.894737	1.06663	0.823524
511548	ABCB8	4	ATP binding cassette subfamily B member 8	protein-coding	66.3574	0.221661	0.376023	0.0367182	0.552415	1.49029	0.382162	0.012162	0.252315	0.00314284
529923	ABCB9	17	ATP binding cassette subfamily B member 9	protein-coding	25.0179	0.971611	0.916219	0.880774	0.231998	2.46031	0.114048	0.177483	0.3724	0.0845175
281588	ABCC1	25	ATP binding cassette subfamily C member 1	protein-coding	316.626	0.246605	1.58541	0.043972	0.371577	1.3267	0.216702	0.592339	1.195	0.434297
508399	ABCC10	23	ATP binding cassette subfamily C member 10	protein-coding	4.15017	0.948554	0.714612	0.805741	0.99155	0.963349	0.977965	0.896843	0.7418	0.826811
101909228	ABCC11	18	ATP binding cassette subfamily C member 11	protein-coding	0.488554	1	3.11774	0.681063	1	0.427467	0.763807	1	7.29353	0.472623
520925	ABCC2	26	ATP binding cassette subfamily C member 2	protein-coding	1.16158	1	1.22327	0.935275	1	1.4871	0.871993	1	0.822585	0.936559
533151	ABCC3	19	ATP binding cassette subfamily C member 3	protein-coding	35.5102	0.043996	5.25092	0.00297186	0.00985133	5.51076	0.0021845	0.960503	0.952849	0.927338
511769	ABCC5	1	ATP binding cassette subfamily C member 5	protein-coding	154.479	0.241373	1.57635	0.0423591	9.03748e-12	0.167408	2.26885e-13	2.05856e-18	9.41618	2.2661e-20
100336551	ABCC9	5	ATP binding cassette subfamily C member 9	protein-coding	2.17393	1	2.04832	0.722424	1	33.0044	0.0600864	1	0.0620621	0.135015
515178	ABCD1	X	ATP binding cassette subfamily D member 1	protein-coding	1.03928	1	0.0871584	0.372435	1	0.369355	0.710315	1	0.235975	0.602938
526059	ABCD3	3	ATP binding cassette subfamily D member 3	protein-coding	124.469	0.64586	1.28627	0.295136	0.011792	0.478162	0.0027017	0.000372563	2.69003	5.4058e-05
528646	ABCD4	10	ATP binding cassette subfamily D member 4	protein-coding	89.144	0.705303	0.745722	0.358939	4.95444e-16	0.0335209	6.43484e-18	1.75782e-13	22.2465	4.02321e-15
514991	ABCE1	17	ATP binding cassette subfamily E member 1	protein-coding	274.095	0.910762	0.904704	0.715554	0.679935	1.19036	0.524585	0.475642	0.760023	0.317128
281589	ABCF1	23	ATP binding cassette subfamily F member 1	protein-coding	1793.51	0.96999	1.02997	0.867137	0.900185	1.04024	0.823049	0.977284	0.990125	0.955148
513061	ABCF2	4	ATP binding cassette subfamily F member 2	protein-coding	201.059	0.989098	0.98215	0.938174	0.188997	1.48379	0.0865327	0.159723	0.661921	0.0735809
530975	ABCF3	1	ATP binding cassette subfamily F member 3	protein-coding	52.9839	0.858717	1.18961	0.596418	0.00778341	0.341017	0.0016452	0.00140952	3.48843	0.000248037
510745	ABCG1	1	ATP binding cassette subfamily G member 1	protein-coding	10.7629	0.432107	0.222022	0.125279	0.408066	0.326378	0.245996	0.810954	0.68026	0.699012
536203	ABCG2	6	ATP binding cassette subfamily G member 2	protein-coding	1.88893	1	0.431493	0.643537	1	2.32528	0.61776	1	0.185566	0.343643
508443	ABCG4	15	ATP binding cassette subfamily G member 4	protein-coding	11.9777	0.283152	0.140329	0.0555812	0.379001	2.9321	0.222532	0.0106982	0.0478596	0.00269509
510774	ABHD1	11	abhydrolase domain containing 1	protein-coding	3.59507	0.814297	3.22522	0.516295	0.291161	0.0608135	0.155035	0.101692	53.0345	0.0413389
515563	ABHD10	1	abhydrolase domain containing 10, depalmitoylase	protein-coding	68.7917	0.753518	0.770252	0.421517	0.855334	1.10452	0.756571	0.418578	0.697364	0.265236
510109	ABHD11	25	abhydrolase domain containing 11	protein-coding	93.3449	0.778095	0.745661	0.45977	0.910499	0.92434	0.842213	0.727772	0.806695	0.588465
768242	ABHD12	13	abhydrolase domain containing 12, lysophospholipase	protein-coding	136.674	0.2096	1.64436	0.0328597	0.735977	1.13398	0.591253	0.215923	1.45008	0.108876
100138482	ABHD12B	10	abhydrolase domain containing 12B	protein-coding	8.04391	0.913068	0.637591	0.721081	0.0126491	21.9314	0.00294314	0.00730795	0.0290721	0.00170328
513848	ABHD13	12	abhydrolase domain containing 13	protein-coding	215.683	0.959904	0.955235	0.839139	0.955227	0.976412	0.915511	0.957229	0.978311	0.922508
515122	ABHD14A	22	abhydrolase domain containing 14A	protein-coding	84.0266	0.850488	0.842558	0.582047	0.000317054	0.267962	4.0184e-05	0.00200155	3.14432	0.000372507
615289	ABHD14B	22	abhydrolase domain containing 14B	protein-coding	695.23	0.693124	1.16539	0.344823	0.00016264	0.497146	1.86431e-05	2.22046e-06	2.34417	1.77609e-07
528755	ABHD15	19	abhydrolase domain containing 15	protein-coding	0.415692	1	3.28426	0.67195	1	3.88936	0.62584	1	0.844421	0.951232
513252	ABHD16A	23	abhydrolase domain containing 16A, phospholipase	protein-coding	190.11	0.618859	1.36314	0.268467	0.0648497	1.89368	0.0219093	0.385734	0.719837	0.236383
614425	ABHD17A	7	abhydrolase domain containing 17A, depalmitoylase	protein-coding	177.889	0.43976	1.42462	0.129892	0.330083	0.730926	0.183797	0.0163982	1.94906	0.00447433
781153	ABHD17B	8	abhydrolase domain containing 17B, depalmitoylase	protein-coding	120.182	0.635422	0.752281	0.285118	0.0956825	1.72853	0.0358573	0.00689331	0.435213	0.00158753
520956	ABHD17C	21	abhydrolase domain containing 17C, depalmitoylase	protein-coding	70.9979	0.99222	0.979935	0.947508	0.345145	0.66978	0.195628	0.367055	1.46307	0.22014
530484	ABHD18	17	abhydrolase domain containing 18	protein-coding	7.12821	0.985712	0.915945	0.929255	0.0730773	0.0800979	0.0254761	0.0817593	11.4353	0.0314061
508717	ABHD2	21	abhydrolase domain containing 2, acylglycerol lipase	protein-coding	245.878	0.307511	1.55772	0.0653001	0.00126135	0.401285	0.000192993	4.0946e-07	3.88184	2.74011e-08
539795	ABHD3	24	abhydrolase domain containing 3, phospholipase	protein-coding	39.91	0.963174	0.925921	0.847638	0.520597	1.44589	0.349786	0.413256	0.640381	0.260645
509896	ABHD4	10	abhydrolase domain containing 4, N-acyl phospholipase B	protein-coding	133.922	0.909967	0.911526	0.713223	0.618789	0.82741	0.451709	0.813212	1.10166	0.701443
535588	ABHD5	22	abhydrolase domain containing 5, lysophosphatidic acid acyltransferase	protein-coding	22.077	0.801518	1.44657	0.496512	0.85346	1.18559	0.754103	0.820357	1.22013	0.712043
505283	ABHD6	22	abhydrolase domain containing 6, acylglycerol lipase	protein-coding	15.8747	0.6368	2.08498	0.286621	0.410583	0.436611	0.248034	0.0732945	4.77536	0.0273918
768306	ABHD8	7	abhydrolase domain containing 8	protein-coding	11.3026	0.99222	1.05958	0.949075	0.849368	0.745474	0.74672	0.810994	1.42135	0.69911
540815	ABI1	13	abl interactor 1	protein-coding	399.252	0.62924	1.23547	0.278604	0.0154344	1.75626	0.00372567	0.15342	0.703467	0.0695111
537711	ABI2	2	abl interactor 2	protein-coding	125.086	0.700003	0.741025	0.353045	0.0581822	2.10291	0.0191326	0.00505933	0.35238	0.00110386
538604	ABI3BP	1	ABI family member 3 binding protein	protein-coding	13.5216	0.22892	4.66067	0.03864	0.285716	2.92895	0.150947	0.664999	1.59124	0.513227
540876	ABL1	11	ABL proto-oncogene 1, non-receptor tyrosine kinase	protein-coding	72.4358	0.931002	1.09672	0.761703	0.694634	1.20333	0.540821	0.85122	0.911412	0.759063
511845	ABL2	16	ABL proto-oncogene 2, non-receptor tyrosine kinase	protein-coding	214.593	0.767887	0.834626	0.440342	6.21163e-05	2.81547	6.30657e-06	1.75196e-06	0.296443	1.36527e-07
504968	ABLIM1	26	actin binding LIM protein 1	protein-coding	129.115	0.820558	0.837579	0.527425	0.146148	0.591369	0.0620263	0.364657	1.41634	0.218009
618227	ABLIM2	6	actin binding LIM protein family member 2	protein-coding	0.136223	1	1	1	1	2.67671	0.725425	1	0.392887	0.738942
613794	ABLIM3	7	actin binding LIM protein family member 3	protein-coding	65.7942	0.981697	1.03973	0.916074	0.608361	1.3274	0.440369	0.658142	0.783281	0.506051
515340	ABO	11	ABO, alpha 1-3-N-acetylgalactosaminyltransferase and alpha 1-3-galactosyltransferase	protein-coding	11.6688	0.833947	1.70875	0.553395	0.840771	0.730608	0.731705	0.510021	2.3388	0.349749
515556	ABR	19	ABR activator of RhoGEF and GTPase	protein-coding	120.853	0.769137	1.20187	0.442306	0.84848	1.08071	0.745402	0.779375	1.1121	0.655744
505914	ABRACL	9	ABRA C-terminal like	protein-coding	98.8124	0.95651	0.930265	0.829369	0.995985	1.00493	0.988266	0.891216	0.925703	0.817742
504796	ABRAXAS1	6	abraxas 1, BRCA1 A complex subunit	protein-coding	181.956	0.114914	0.590531	0.0122232	4.62603e-05	2.51632	4.55386e-06	6.51878e-11	0.23468	2.1373e-12
510233	ABRAXAS2	26	abraxas 2, BRISC complex subunit	protein-coding	41.7505	0.737629	1.62375	0.401401	0.0284673	4.54962	0.0078546	0.15051	0.356897	0.0677873
539270	ABT1	23	activator of basal transcription 1	protein-coding	93.2862	0.971168	0.947147	0.876937	0.0737239	2.16107	0.0257774	0.050579	0.438276	0.0173043
507417	ABTB1	22	ankyrin repeat and BTB domain containing 1	protein-coding	92.2463	0.155055	1.8504	0.0199878	0.0277827	0.480925	0.00761731	7.53148e-06	3.84759	6.72208e-07
528597	ABTB2	15	ankyrin repeat and BTB domain containing 2	protein-coding	90.1382	0.0653213	5.1636	0.00519344	2.50038e-16	129.145	3.04949e-18	8.21712e-13	0.0399831	2.10067e-14
508324	ACAA1	22	acetyl-CoA acyltransferase 1	protein-coding	116.251	0.987935	0.980225	0.934401	0.00360162	0.430474	0.000660597	0.00426231	2.27708	0.000903974
522006	ACAA2	24	acetyl-CoA acyltransferase 2	protein-coding	222.221	0.886136	1.11125	0.652891	0.608889	1.19736	0.441143	0.845487	0.928081	0.749468
281590	ACACA	19	acetyl-CoA carboxylase alpha	protein-coding	58.6448	0.989059	1.0296	0.936972	0.601666	0.748417	0.433767	0.548535	1.3757	0.389311
515338	ACACB	17	acetyl-CoA carboxylase beta	protein-coding	1.14782	1	14.0979	0.333037	1	4.62353	0.58092	1	3.04917	0.677043
513508	ACAD10	17	acyl-CoA dehydrogenase family member 10	protein-coding	110.959	0.0368415	0.361044	0.00228655	3.32578e-09	0.10836	1.30323e-10	0.00293948	3.3319	0.000585475
526956	ACAD11	1	acyl-CoA dehydrogenase family member 11	protein-coding	26.6509	0.468503	2.34234	0.14812	0.857031	1.19971	0.759023	0.404256	1.95242	0.252472
512070	ACAD8	15	acyl-CoA dehydrogenase family member 8	protein-coding	46.4367	0.973851	1.0698	0.888927	0.358071	0.539564	0.205786	0.289933	1.98271	0.160454
617428	ACAD9	22	acyl-CoA dehydrogenase family member 9	protein-coding	14.7624	0.925126	1.23303	0.749948	0.00470724	0.0733075	0.000902901	0.00179691	16.82	0.000328159
614508	ACADL	2	acyl-CoA dehydrogenase long chain	protein-coding	68.8062	0.138514	2.28436	0.016695	0.435373	1.46754	0.268863	0.335209	1.55659	0.194244
505968	ACADM	3	acyl-CoA dehydrogenase medium chain	protein-coding	70.6753	0.956406	0.929906	0.828322	0.00448689	0.317498	0.000856727	0.00777049	2.92886	0.00183721
511222	ACADS	17	acyl-CoA dehydrogenase short chain	protein-coding	169.415	0.915951	1.08445	0.72661	8.24424e-05	0.347747	8.68735e-06	1.70009e-05	3.11852	1.67087e-06
504301	ACADSB	26	acyl-CoA dehydrogenase short/branched chain	protein-coding	2.29985	0.493996	28.9145	0.164805	1	8.01118	0.395873	1	3.60926	0.580995
282130	ACADVL	19	acyl-CoA dehydrogenase very long chain	protein-coding	413.208	0.0255878	1.84179	0.00137304	0.00530125	1.86787	0.00104161	0.968657	0.986037	0.940733
280985	ACAN	21	aggrecan	protein-coding	0.25382	1	1	1	1	3.97118	0.62036	1	0.264819	0.633182
508582	ACAP1	19	ArfGAP with coiled-coil, ankyrin repeat and PH domains 1	protein-coding	13.8404	0.743459	0.558781	0.407946	0.541061	0.534005	0.370692	0.974098	1.0464	0.949204
506187	ACAP2	1	ArfGAP with coiled-coil, ankyrin repeat and PH domains 2	protein-coding	69.8578	0.887115	0.79674	0.65613	0.969243	0.962344	0.939844	0.81966	0.827916	0.711255
515444	ACAP3	16	ArfGAP with coiled-coil, ankyrin repeat and PH domains 3	protein-coding	21.6923	0.924574	1.18997	0.746393	0.599954	0.651615	0.431613	0.421388	1.82619	0.26761
511082	ACAT1	15	acetyl-CoA acetyltransferase 1	protein-coding	154.998	0.1593	0.547313	0.0209673	0.895702	1.06153	0.816325	0.0349914	0.515587	0.0110237
512044	ACAT2	9	acetyl-CoA acetyltransferase 2	protein-coding	17.7909	0.617582	0.402898	0.266446	0.521482	0.468345	0.350794	0.914539	0.860259	0.855231
783375	ACBD3	16	acyl-CoA binding domain containing 3	protein-coding	682.048	0.571722	0.802506	0.22608	0.485655	0.833602	0.315923	0.901247	0.962697	0.83444
515848	ACBD4	19	acyl-CoA binding domain containing 4	protein-coding	1.69607	1	5.93722	0.457992	1	0.938835	0.979707	1	6.32403	0.440928
353160	ACBD5	13	acyl-CoA binding domain containing 5	protein-coding	125.159	0.792099	0.836445	0.483413	0.233903	1.48445	0.115405	0.0642566	0.563472	0.023144
618245	ACBD6	16	acyl-CoA binding domain containing 6	protein-coding	111.228	0.832031	1.17085	0.549554	0.0850073	0.561709	0.0309344	0.0207616	2.08445	0.00591262
508284	ACBD7	13	acyl-CoA binding domain containing 7	protein-coding	1.73389	1	19.8053	0.260224	1	8.03459	0.435605	1	2.465	0.724966
510353	ACD	18	ACD shelterin complex subunit and telomerase recruitment factor	protein-coding	3.32265	0.882343	0.463655	0.643556	0.100394	0.0230357	0.0381927	0.20604	20.1277	0.102245
100295485	ACE3	19	angiotensin I converting enzyme (peptidyl-dipeptidase A) 3	protein-coding	1.01088	1	1	1	1	16.0297	0.309015	1	0.065606	0.317879
518021	ACER1	7	alkaline ceramidase 1	protein-coding	0.363262	1	1	1	1	6.08784	0.51254	1	0.172745	0.524365
540732	ACER2	8	alkaline ceramidase 2	protein-coding	17.1475	0.969005	0.895475	0.860987	0.000119657	0.0168559	1.31341e-05	0.000176304	53.1252	2.29543e-05
615110	ACER3	15	alkaline ceramidase 3	protein-coding	115.798	0.841432	0.834396	0.565913	0.100658	1.90312	0.0383597	0.0276571	0.438436	0.0083013
540446	ACHE	25	acetylcholinesterase (Cartwright blood group)	protein-coding	3.1514	0.90523	0.530924	0.703946	0.970646	1.12588	0.94205	0.775804	0.471563	0.650835
534600	ACIN1	10	apoptotic chromatin condensation inducer 1	protein-coding	846.933	0.896011	0.936009	0.677178	0.15637	1.33556	0.0674296	0.0678031	0.700838	0.0248402
512583	ACKR2	22	atypical chemokine receptor 2	protein-coding	3.24774	0.591774	10.637	0.24242	0.144785	41.2337	0.061253	0.622412	0.257968	0.466691
509585	ACKR3	3	atypical chemokine receptor 3	protein-coding	8.79892	0.583502	4.46835	0.235557	0.726933	2.01531	0.581166	0.671472	2.2172	0.521246
511135	ACLY	19	ATP citrate lyase	protein-coding	142.371	0.688826	0.806281	0.341196	0.00105103	0.419969	0.000156402	0.0170917	1.91986	0.00470234
515030	ACMSD	2	aminocarboxymuconate semialdehyde decarboxylase	protein-coding	0.323838	1	0.591184	0.851261	1	0.240301	0.610988	1	2.46019	0.750265
512995	ACO1	8	aconitase 1	protein-coding	182.733	0.517912	1.31781	0.183885	0.938119	0.970738	0.886633	0.262211	1.35753	0.140523
280976	ACO2	5	aconitase 2	protein-coding	33.3829	0.238704	3.58432	0.0414243	0.250313	2.60787	0.126356	0.740228	1.37442	0.604082
107131195	ACOD1	12	aconitate decarboxylase 1	protein-coding	0.181631	1	1	1	1	3.2151	0.676434	1	0.327095	0.689643
525155	ACOT12	7	acyl-CoA thioesterase 12	protein-coding	0.884947	1	6.17129	0.510516	1	8.04087	0.447811	1	0.76749	0.921387
504870	ACOT13	23	acyl-CoA thioesterase 13	protein-coding	120.168	0.37946	0.625315	0.097567	0.0161627	0.440107	0.00393348	0.368066	1.42083	0.221125
511033	ACOT2	10	acyl-CoA thioesterase 2	protein-coding	8.39283	0.752536	0.451305	0.419646	0.0012182	0.0089418	0.000185289	0.00850405	50.4713	0.00205681
511431	ACOT4	10	acyl-CoA thioesterase 4	protein-coding	5.54241	0.465324	10.0948	0.145398	0.96585	0.872793	0.934586	0.238073	11.5661	0.123741
516537	ACOT6	10	acyl-CoA thioesterase 6	protein-coding	2.10871	1	1.94734	0.743967	1	1.20289	0.928274	1	1.61889	0.812198
514788	ACOT7	16	acyl-CoA thioesterase 7	protein-coding	175.815	0.984405	1.02428	0.926286	0.114457	1.67261	0.0453383	0.130267	0.612383	0.056576
504360	ACOT8	13	acyl-CoA thioesterase 8	protein-coding	39.7865	0.25884	2.58025	0.0476122	0.633021	0.701235	0.468535	0.0237008	3.67958	0.00690921
527845	ACOT9	X	acyl-CoA thioesterase 9	protein-coding	308.949	0.700579	0.835141	0.353841	0.226129	0.733219	0.110136	0.656851	1.13901	0.504313
513996	ACOX1	19	acyl-CoA oxidase 1	protein-coding	367.405	0.982364	0.980263	0.918174	0.0225627	1.69835	0.00591272	0.0159992	0.577186	0.00434349
514969	ACOX2	22	acyl-CoA oxidase 2	protein-coding	83.1042	0.0493826	0.253462	0.00353359	0.0376461	3.10167	0.0110043	1.04673e-06	0.081718	7.7176e-08
510065	ACOX3	6	acyl-CoA oxidase 3, pristanoyl	protein-coding	32.8953	0.683566	1.54075	0.333597	0.355475	0.558706	0.203651	0.0693367	2.75771	0.0255833
100336467	ACOXL	11	acyl-CoA oxidase like	protein-coding	0.936878	1	1.1974	0.947073	1	1.4745	0.885279	1	0.812072	0.938147
280977	ACP1	8	acid phosphatase 1	protein-coding	289.134	0.984277	1.02161	0.925871	0.581972	0.82831	0.412731	0.521305	1.23337	0.361986
535407	ACP2	15	acid phosphatase 2, lysosomal	protein-coding	31.7602	0.256582	2.41906	0.0466819	1.02776e-05	0.033652	8.63587e-07	8.66936e-09	71.8847	4.18123e-10
517002	ACP5	7	acid phosphatase 5, tartrate resistant	protein-coding	2.80311	0.881729	2.02986	0.640945	0.587907	0.266462	0.418756	0.353514	7.61782	0.208995
515738	ACP6	3	acid phosphatase 6, lysophosphatidic	protein-coding	68.1958	0.901617	0.885743	0.692577	0.0833924	0.50986	0.0300826	0.164458	1.73723	0.0766056
-	ACPP				3.41422	0.788013	0.350567	0.473654	0.0546549	0.0207577	0.0176859	0.184782	16.8886	0.0889302
280711	ACR	5	acrosin	protein-coding	0.188653	1	3.28427	0.67195	1	1	1	1	3.94469	0.625031
515434	ACRBP	5	acrosin binding protein	protein-coding	7.71518	0.721716	0.350587	0.383448	0.607431	0.397153	0.439542	0.954601	0.882752	0.918348
515577	ACSBG1	21	acyl-CoA synthetase bubblegum family member 1	protein-coding	0.634551	1	1	1	1	10.076	0.398912	1	0.104371	0.40927
768237	ACSF2	19	acyl-CoA synthetase family member 2	protein-coding	18.685	0.919079	1.22663	0.734993	0.628534	1.55043	0.463473	0.807454	0.791156	0.694141
509209	ACSF3	18	acyl-CoA synthetase family member 3	protein-coding	6.32851	0.882343	1.90654	0.643518	0.778477	0.521526	0.646691	0.517833	3.65569	0.358185
537161	ACSL1	27	acyl-CoA synthetase long chain family member 1	protein-coding	63.9268	0.898596	1.18304	0.683669	0.938982	1.05967	0.888192	0.871376	1.11642	0.789048
100138312	ACSL3	2	acyl-CoA synthetase long chain family member 3	protein-coding	867.175	0.0130821	0.577308	0.000563476	3.1925e-06	0.438526	2.3665e-07	0.180198	1.31647	0.0861372
536628	ACSL4	X	acyl-CoA synthetase long chain family member 4	protein-coding	1033.55	0.821167	0.919904	0.529407	8.45211e-06	1.922	6.95473e-07	3.5543e-07	0.478618	2.33069e-08
514159	ACSL5	26	acyl-CoA synthetase long chain family member 5	protein-coding	2.7791	0.885356	0.521397	0.648834	0.917525	0.771013	0.852854	0.868609	0.676249	0.785305
506059	ACSL6	7	acyl-CoA synthetase long chain family member 6	protein-coding	108.08	0.0315578	3.05947	0.00186107	0.175009	0.522549	0.0782289	1.28053e-05	5.8549	1.2281e-06
282576	ACSM1	25	acyl-CoA synthetase medium chain family member 1	protein-coding	0.822783	1	3.11427	0.660645	1	2.68476	0.702643	1	1.15998	0.953026
512227	ACSM2B	25	acyl-CoA synthetase medium-chain family member 2B	protein-coding	0.52464	1	2.04831	0.799878	1	5.77278	0.525425	1	0.354823	0.70744
533798	ACSM3	25	acyl-CoA synthetase medium chain family member 3	protein-coding	19.2706	0.357546	4.25798	0.0872405	0.068029	6.76322	0.0232582	0.711104	0.629579	0.568091
282873	ACSS1	13	acyl-CoA synthetase short chain family member 1	protein-coding	1.90418	1	0.201971	0.445263	1	4.84635	0.417637	1	0.0416748	0.116949
506459	ACSS2	13	acyl-CoA synthetase short chain family member 2	protein-coding	28.1211	0.287153	0.381043	0.0574116	0.200462	0.430419	0.0936665	0.888146	0.885285	0.813215
531552	ACSS3	5	acyl-CoA synthetase short chain family member 3	protein-coding	0.219852	1	0.539935	0.827508	1	1.09201	0.974993	1	0.49444	0.801952
515610	ACTA2	26	actin alpha 2, smooth muscle	protein-coding	71.3632	0.374786	0.542305	0.0953237	0.254622	0.574818	0.129425	0.926007	0.943438	0.874819
280979	ACTB	25	actin beta	protein-coding	10285.7	0.0524422	1.5506	0.00385777	0.00160667	0.573856	0.000256136	1.4111e-09	2.70206	5.94526e-11
404122	ACTG1	19	actin gamma 1	protein-coding	14187.6	0.0291778	1.74678	0.00166216	0.0235511	1.62427	0.00624075	0.798407	1.07543	0.681747
281595	ACTG2	11	actin gamma 2, smooth muscle	protein-coding	0.28298	1	4.65435	0.580709	1	1	1	1	5.59026	0.536463
100125416	ACTL6A	1	actin like 6A	protein-coding	31.0841	0.772079	0.639236	0.447298	0.386147	0.491054	0.228135	0.780805	1.30176	0.65738
540296	ACTL7A	8	actin like 7A	protein-coding	1.42248	1	22.8747	0.250485	1	1	1	1	27.4741	0.223811
528048	ACTL8	2	actin like 8	protein-coding	0.174444	1	0.539935	0.827508	1	0.776651	0.928505	1	0.69521	0.897319
524770	ACTN1	10	actinin alpha 1	protein-coding	5869.57	0.507132	1.26823	0.175451	0.0110171	1.69914	0.00249623	0.194777	0.746398	0.0951748
539375	ACTN3	29	actinin alpha 3	protein-coding	11.9653	0.855038	1.5448	0.589238	0.987235	1.0303	0.970582	0.747051	1.49936	0.614028
522269	ACTN4	18	actinin alpha 4	protein-coding	1987.91	0.0170711	1.82832	0.000790634	0.0402245	1.57147	0.0119364	0.558484	1.16345	0.399034
511083	ACTR10	10	actin related protein 10	protein-coding	272.65	0.406038	1.43861	0.111754	0.0734444	1.66317	0.0256448	0.672753	0.864983	0.522879
514371	ACTR1A	26	actin related protein 1A	protein-coding	231.06	0.0948481	1.68011	0.00920002	0.100394	0.657578	0.0382269	2.83824e-05	2.555	2.99069e-06
100125305	ACTR1B	11	actin related protein 1B	protein-coding	89.0132	0.444316	0.558819	0.132866	0.749529	0.821962	0.609738	0.478099	0.679861	0.319586
538486	ACTR2	11	actin related protein 2	protein-coding	893.103	0.0580323	1.47082	0.00440786	0.00143779	1.64673	0.000224317	0.560684	0.89318	0.401497
281597	ACTR3	2	actin related protein 3	protein-coding	1220.13	0.292425	1.38928	0.0594464	0.0029167	1.8304	0.000517185	0.221612	0.759001	0.112763
616404	ACTR3B	4	actin related protein 3B	protein-coding	9.73757	0.567161	0.322967	0.222107	0.32022	3.10805	0.176556	0.0388461	0.103913	0.0124472
100297865	ACTR5	13	actin related protein 5	protein-coding	10.9821	0.835449	1.60223	0.555328	0.932597	0.88379	0.878399	0.61378	1.81291	0.457073
613596	ACTR6	5	actin related protein 6	protein-coding	72.1769	0.449901	0.633853	0.136134	0.240612	0.622485	0.119714	0.976281	1.01826	0.953239
615133	ACTR8	22	actin related protein 8	protein-coding	99.1593	0.942521	0.922498	0.790638	0.0645579	1.98429	0.0217954	0.0339964	0.464901	0.0106555
509723	ACTRT3	1	actin related protein T3	protein-coding	28.3493	0.687427	2.02377	0.339601	0.522258	0.497129	0.351812	0.136424	4.07092	0.0599306
338068	ACVR1	2	activin A receptor type 1	protein-coding	105.187	0.947303	0.924165	0.802013	0.312008	0.648575	0.17015	0.416116	1.42492	0.262976
539315	ACVR1B	5	activin A receptor type 1B	protein-coding	53.7684	0.506051	0.560045	0.174608	0.625755	0.731342	0.459888	0.681873	0.765778	0.533423
281598	ACVR2A	2	activin A receptor type 2A	protein-coding	53.7468	0.655902	1.49857	0.30644	0.178187	1.98752	0.0801114	0.623475	0.753991	0.467939
282131	ACVR2B	22	activin A receptor type 2B	protein-coding	47.1263	0.888559	0.818152	0.660778	0.132648	0.411141	0.0547211	0.259484	1.98996	0.138465
534536	ACVRL1	5	activin A receptor like type 1	protein-coding	0.301354	1	0.539935	0.827508	1	1.46682	0.891257	1	0.368098	0.721353
768058	ACY1	22	aminoacylase 1	protein-coding	168.351	0.154472	1.70965	0.0198659	0.553746	0.816425	0.383636	0.00606986	2.09406	0.00136953
507844	ACYP1	10	acylphosphatase 1	protein-coding	52.9089	0.992167	0.969073	0.947288	0.940492	0.937089	0.89105	0.970503	1.03413	0.943679
280712	ADA	13	adenosine deaminase	protein-coding	30.6417	0.371945	0.436951	0.0936251	0.069482	0.326095	0.023887	0.706679	1.33995	0.562679
617805	ADA2	5	adenosine deaminase 2	protein-coding	0.200237	1	2.04831	0.799878	1	2.12694	0.788119	1	0.963031	0.989297
512667	ADAL	21	adenosine deaminase like	protein-coding	16.401	0.791104	0.597309	0.481268	0.341296	0.382873	0.19279	0.695929	1.56007	0.550226
282132	ADAM10	10	ADAM metallopeptidase domain 10	protein-coding	991.415	0.530508	1.18909	0.193056	0.00324942	1.57744	0.000584159	0.0846577	0.753809	0.0327783
522375	ADAM11	19	ADAM metallopeptidase domain 11	protein-coding	2.24376	1	14.2514	0.194381	1	21.2112	0.13301	1	0.671881	0.834077
407229	ADAM12	26	ADAM metallopeptidase domain 12	protein-coding	4.00256	0.644962	0.285947	0.294477	0.198524	0.121625	0.09222	0.66114	2.35106	0.508932
784605	ADAM15	3	ADAM metallopeptidase domain 15	protein-coding	13.3074	0.286936	0.259333	0.057055	0.000257067	0.0193305	3.1515e-05	0.0244724	13.4157	0.00718066
517541	ADAM17	11	ADAM metallopeptidase domain 17	protein-coding	548.585	0.623778	1.22243	0.273345	0.00562818	0.547999	0.001121	0.000110046	2.23072	1.35728e-05
519654	ADAM20	10	ADAM metallopeptidase domain 20	protein-coding	1.37846	1	4.20083	0.504197	1	1.28179	0.910325	1	3.27731	0.574112
523645	ADAM22	4	ADAM metallopeptidase domain 22	protein-coding	2.33879	0.469009	22.9127	0.148541	1	14.8118	0.215061	1	1.54692	0.830335
531241	ADAM23	2	ADAM metallopeptidase domain 23	protein-coding	0.291539	1	1.05164	0.985796	1	0.427463	0.763805	1	2.4602	0.750264
520297	ADAM32	27	ADAM metallopeptidase domain 32	protein-coding	0.227039	1	1	1	1	3.88931	0.625843	1	0.270393	0.638706
519652	ADAM8	26	ADAM metallopeptidase domain 8	protein-coding	270.628	0.591452	0.778851	0.242242	3.58923e-06	0.328168	2.69185e-07	0.000471099	2.37333	7.01034e-05
281600	ADAM9	27	ADAM metallopeptidase domain 9	protein-coding	249.641	0.501689	1.46202	0.170857	0.119583	1.72861	0.0479032	0.689761	0.84578	0.543582
512171	ADAMTS1	1	ADAM metallopeptidase with thrombospondin type 1 motif 1	protein-coding	78.6683	0.101226	0.429628	0.0101202	0.330261	0.650573	0.183949	0.353639	0.660384	0.209153
513140	ADAMTS10	7	ADAM metallopeptidase with thrombospondin type 1 motif 10	protein-coding	0.0908156	1	1	1	1	2.12693	0.78812	1	0.494441	0.801953
525276	ADAMTS12	20	ADAM metallopeptidase with thrombospondin type 1 motif 12	protein-coding	2.11871	1	6.36961	0.335649	1	10.0641	0.225348	1	0.632906	0.795565
510214	ADAMTS14	28	ADAM metallopeptidase with thrombospondin type 1 motif 14	protein-coding	11.6091	0.476979	0.312147	0.1539	0.865918	1.25197	0.771694	0.182157	0.249326	0.0873349
538131	ADAMTS17	21	ADAM metallopeptidase with thrombospondin type 1 motif 17	protein-coding	9.27148	0.238401	19.0866	0.0412929	0.01943	56.1085	0.00492713	0.528404	0.340172	0.368423
536137	ADAMTS20	5	ADAM metallopeptidase with thrombospondin type 1 motif 20	protein-coding	5.34443	0.0376068	0.0122798	0.00235134	0.00660931	0.00972169	0.00135834	1	1	1
534082	ADAMTS3	6	ADAM metallopeptidase with thrombospondin type 1 motif 3	protein-coding	176.84	0.466147	1.55693	0.146195	3.34704e-12	9.22493	7.79306e-14	2.50002e-08	0.168774	1.30871e-09
286806	ADAMTS4	3	ADAM metallopeptidase with thrombospondin type 1 motif 4	protein-coding	0.684878	1	0.699971	0.896617	1	0.366712	0.715661	1	1.90878	0.816407
286805	ADAMTS5	1	ADAM metallopeptidase with thrombospondin type 1 motif 5	protein-coding	10.1419	0.583433	2.51636	0.235325	0.653425	0.573053	0.492098	0.140578	4.39114	0.0624148
540722	ADAMTS6	20	ADAM metallopeptidase with thrombospondin type 1 motif 6	protein-coding	47.113	0.456442	1.89021	0.139804	0.00251018	4.44153	0.000434168	0.0979388	0.425576	0.0393416
504694	ADAMTS7	21	ADAM metallopeptidase with thrombospondin type 1 motif 7	protein-coding	0.513659	1	8.17055	0.445252	1	1	1	1	9.81348	0.406566
537051	ADAMTS9	22	ADAM metallopeptidase with thrombospondin type 1 motif 9	protein-coding	0.325006	1	5.03566	0.560691	1	1	1	1	6.04825	0.517133
101909640	ADAMTSL1	8	ADAMTS like 1	protein-coding	13.6946	0.949088	1.2176	0.806817	0.812899	1.37155	0.693354	0.930867	0.887755	0.881548
537483	ADAMTSL3	21	ADAMTS like 3	protein-coding	10.6778	0.791104	0.529389	0.481347	0.822523	1.39367	0.70591	0.435963	0.379853	0.280768
507654	ADAMTSL4	3	ADAMTS like 4	protein-coding	171.662	0.706797	0.825099	0.360964	0.00092843	0.443421	0.000135658	0.0140996	1.86076	0.00373622
107131164	ADAMTSL5	7	ADAMTS like 5	protein-coding	130.23	0.58991	1.3753	0.240836	4.1051e-06	0.233617	3.121e-07	8.22615e-09	5.88698	3.9349e-10
282176	ADAP1	25	ArfGAP with dual PH domains 1	protein-coding	2.36739	0.953311	1.51941	0.818	1	0.0548439	0.140842	1	27.7043	0.0905437
505134	ADAR	3	adenosine deaminase RNA specific	protein-coding	196.667	0.879981	1.09904	0.636195	0.349197	0.772862	0.198782	0.168052	1.42204	0.0789317
521761	ADARB1	1	adenosine deaminase RNA specific B1	protein-coding	309.73	0.527578	1.35983	0.191117	0.00136156	0.413735	0.00021113	6.35429e-06	3.28672	5.58082e-07
618521	ADAT1	18	adenosine deaminase tRNA specific 1	protein-coding	59.8457	0.879864	1.23091	0.63582	0.793464	0.827266	0.666704	0.525722	1.48793	0.365859
615418	ADAT2	9	adenosine deaminase tRNA specific 2	protein-coding	20.2104	0.401634	0.319935	0.109323	0.798303	0.74655	0.673819	0.384242	0.428551	0.235073
533372	ADCK1	10	aarF domain containing kinase 1	protein-coding	28.9722	0.887718	0.78875	0.657937	0.00304371	0.13929	0.000543321	0.00985326	5.66263	0.00244946
539345	ADCK2	4	aarF domain containing kinase 2	protein-coding	147.573	0.99222	1.02195	0.949599	1.13446e-07	0.124613	6.01957e-09	7.36795e-08	8.201	4.23043e-09
522614	ADCK5	14	aarF domain containing kinase 5	protein-coding	35.6517	0.588854	1.92195	0.239996	0.751732	1.32604	0.612842	0.654525	1.44939	0.501611
521844	ADCY10	3	adenylate cyclase 10	protein-coding	0.272447	1	1	1	1	4.62346	0.580924	1	0.227458	0.593424
535603	ADCY3	11	adenylate cyclase 3	protein-coding	1.55858	1	0.0420578	0.22159	1	0.0332973	0.189376	1	1	1
509936	ADCY6	5	adenylate cyclase 6	protein-coding	50.6775	0.830622	1.2219	0.545883	0.00234825	0.289778	0.000399837	0.000270933	4.21668	3.712e-05
281603	ADCY7	18	adenylate cyclase 7	protein-coding	27.7946	0.970575	0.904047	0.871764	0.60106	1.62359	0.43279	0.50483	0.556821	0.344949
535017	ADCY8	14	adenylate cyclase 8	protein-coding	0.377306	1	6.1713	0.510516	1	1	1	1	7.41223	0.468885
525482	ADCY9	25	adenylate cyclase 9	protein-coding	34.0333	0.439984	1.87191	0.130452	0.259624	0.524048	0.132742	0.0106703	3.57203	0.00268637
615187	ADCYAP1	24	adenylate cyclase activating polypeptide 1	protein-coding	1.47218	1	0.0927641	0.277341	1	0.037706	0.13423	1	2.46019	0.697789
507193	ADD1	6	adducin 1	protein-coding	155.856	0.95161	0.939844	0.813254	0.00121876	0.368792	0.000185608	0.00242504	2.54844	0.00046611
518896	ADD2	11	adducin 2	protein-coding	31.8797	0.138514	0.178777	0.0167115	2.60213e-05	0.0217027	2.40491e-06	0.0338728	8.23754	0.0106002
505225	ADD3	26	adducin 3	protein-coding	601.021	0.948489	1.0387	0.803913	0.226082	1.27548	0.110096	0.313353	0.814361	0.177707
528523	ADGB	9	androglobin	protein-coding	4.33021	0.179314	31.3965	0.0256203	0.0544318	38.5804	0.0175663	0.927457	0.813793	0.876629
616111	ADGRA2	27	adhesion G protein-coupled receptor A2	protein-coding	3.6643	0.886829	1.88342	0.655006	0.86625	1.5083	0.772058	0.92549	1.2487	0.873795
541147	ADGRA3	6	adhesion G protein-coupled receptor A3	protein-coding	23.2065	0.894933	0.748223	0.675385	0.791703	1.34588	0.664298	0.55375	0.555935	0.394295
506672	ADGRB2	2	adhesion G protein-coupled receptor B2	protein-coding	1.85331	1	0.035411	0.117418	1	0.0280347	0.0938965	1	1	1
100337167	ADGRB3	9	adhesion G protein-coupled receptor B3	protein-coding	1.2009	1	7.34809	0.37882	1	1.46034	0.871893	1	5.03175	0.469225
517106	ADGRD2	11	adhesion G protein-coupled receptor D2	protein-coding	0.650011	1	10.2404	0.396376	1	1	1	1	12.2995	0.360233
526347	ADGRE3	7	adhesion G protein-coupled receptor E3	protein-coding	1.1854	1	15.4976	0.30425	1	3.9009	0.617165	1	3.97282	0.598805
338066	ADGRE5	7	adhesion G protein-coupled receptor E5	protein-coding	156.475	0.971256	1.04531	0.877841	0.136913	1.72322	0.0570337	0.170855	0.606601	0.0805765
512637	ADGRF1	23	adhesion G protein-coupled receptor F1	protein-coding	6.23142	0.915043	0.634762	0.725395	0.914294	1.27564	0.848476	0.727433	0.497601	0.587978
539131	ADGRF2	23	adhesion G protein-coupled receptor F2	protein-coding	51.8821	0.506234	2.06511	0.174867	2.21737e-06	15.0689	1.57694e-07	0.000453344	0.137045	6.70663e-05
522893	ADGRF3	11	adhesion G protein-coupled receptor F3	protein-coding	0.25382	1	1	1	1	3.97118	0.62036	1	0.264819	0.633182
517950	ADGRF4	23	adhesion G protein-coupled receptor F4	protein-coding	243.705	0.865299	1.14665	0.608206	0.00213775	0.381315	0.000359086	0.000324012	3.0071	4.56105e-05
532674	ADGRF5	23	adhesion G protein-coupled receptor F5	protein-coding	1.1345	1	5.61229	0.407879	1	2.75325	0.632034	1	2.03842	0.72126
509703	ADGRG1	18	adhesion G protein-coupled receptor G1	protein-coding	551.22	0.000666583	1.91041	1.47158e-05	9.02247e-10	2.68127	3.15826e-11	0.0595906	0.712503	0.0209867
100299135	ADGRG2	X	adhesion G protein-coupled receptor G2	protein-coding	59.1308	0.773087	1.3871	0.450127	0.846034	0.866227	0.741497	0.432459	1.60132	0.277684
534326	ADGRG6	9	adhesion G protein-coupled receptor G6	protein-coding	133.171	5.52559e-07	0.244484	4.13726e-09	0.00810459	0.483436	0.00172528	0.0177224	0.505722	0.00490395
523482	ADGRG7	1	adhesion G protein-coupled receptor G7	protein-coding	0.218843	1	3.62988	0.645476	1	1	1	1	4.3598	0.59927
788252	ADGRL1	7	adhesion G protein-coupled receptor L1	protein-coding	50.5634	0.630607	0.633729	0.280329	0.00190709	0.20847	0.0003143	0.0354992	3.0399	0.0112118
281278	ADGRL2	3	adhesion G protein-coupled receptor L2	protein-coding	308.961	0.971611	0.954614	0.88176	0.0018813	0.321443	0.000309303	0.00276876	2.96978	0.00054439
535066	ADGRL4	3	adhesion G protein-coupled receptor L4	protein-coding	0.413902	1	1.86365	0.824194	1	1.09202	0.974991	1	1.7066	0.847628
537034	ADGRV1	7	adhesion G protein-coupled receptor V1	protein-coding	0.419332	1	6.61507	0.493921	1	1	1	1	7.94523	0.452991
509744	ADH1C	6	alcohol dehydrogenase 1C (class I), gamma polypeptide	protein-coding	1.18949	1	0.377411	0.633192	1	0.319937	0.576604	1	1.17964	0.937657
505515	ADH5	6	alcohol dehydrogenase 5 (class III), chi polypeptide	protein-coding	318.315	0.266642	0.698883	0.0501241	4.74999e-07	0.358436	2.88152e-08	0.00180432	1.94982	0.00033003
510551	ADH6	6	alcohol dehydrogenase 6 (class V)	protein-coding	0.455174	1	5.31723	0.547046	1	1.90165	0.81913	1	2.79612	0.709163
507711	ADHFE1	14	alcohol dehydrogenase iron containing 1	protein-coding	101.903	0.518092	0.653152	0.184582	0.00042	3.47147	5.52482e-05	1.42067e-06	0.188148	1.08123e-07
615764	ADI1	8	acireductone dioxygenase 1	protein-coding	487.643	0.941885	1.06773	0.788769	0.377493	0.741218	0.221497	0.256206	1.44051	0.136209
407235	ADIPOR1	16	adiponectin receptor 1	protein-coding	167.557	0.90523	1.09797	0.703442	0.438573	0.762736	0.271716	0.260226	1.43952	0.13915
407234	ADIPOR2	5	adiponectin receptor 2	protein-coding	128.721	0.720318	0.821798	0.380553	0.32393	0.740713	0.179243	0.770029	1.10947	0.644282
613941	ADIRF	28	adipogenesis regulatory factor	protein-coding	421.271	0.686301	0.835676	0.338462	0.924799	0.968813	0.865369	0.58843	0.862577	0.430313
783572	ADK	28	adenosine kinase	protein-coding	200.476	0.34022	0.671083	0.0787238	0.1581	0.662032	0.068326	0.976004	1.01367	0.952506
280713	ADM	15	adrenomedullin	protein-coding	1.64219	1	0.63015	0.823108	1	1.57009	0.821991	1	0.401348	0.655024
618896	ADM2	5	adrenomedullin 2	protein-coding	6.63544	0.977888	0.875148	0.900157	0.628023	0.45334	0.462765	0.689227	1.93045	0.543052
617744	ADM5	18	adrenomedullin 5 (putative)	protein-coding	29.9707	0.16814	3.29638	0.0230176	6.09591e-07	16.0853	3.76559e-08	0.00228671	0.204932	0.000436081
533757	ADNP	13	activity dependent neuroprotector homeobox	protein-coding	229.152	0.862166	1.14303	0.60142	0.231055	1.49691	0.113359	0.445383	0.763592	0.289374
504380	ADNP2	24	ADNP homeobox 2	protein-coding	168.601	0.0686095	0.400444	0.00564552	0.161344	1.7959	0.07039	4.59211e-05	0.222977	5.11326e-06
100297937	ADO	28	2-aminoethanethiol dioxygenase	protein-coding	185.846	0.881661	0.891616	0.64035	0.512069	1.2608	0.341623	0.284462	0.707182	0.156457
529760	ADORA2B	19	adenosine A2b receptor	protein-coding	167.826	0.94968	0.940786	0.808237	0.125116	0.610354	0.0507692	0.182456	1.54138	0.0875072
518158	ADPGK	10	ADP dependent glucokinase	protein-coding	26.1703	0.880951	0.744747	0.63922	0.503402	0.543	0.332891	0.75012	1.37154	0.618298
525738	ADPRH	1	ADP-ribosylarginine hydrolase	protein-coding	15.7537	0.847239	0.664151	0.576007	0.521782	0.504505	0.351222	0.819173	1.31644	0.710378
519627	ADPRHL1	12	ADP-ribosylhydrolase like 1	protein-coding	18.0825	0.95634	1.17645	0.826491	0.810379	1.34306	0.689403	0.915926	0.875948	0.857316
-	ADPRHL2				145.479	0.802652	0.848486	0.497735	0.916586	0.955908	0.851546	0.753544	0.887623	0.622499
534038	ADPRM	19	ADP-ribose/CDP-alcohol diphosphatase, manganese dependent	protein-coding	12.2964	0.978243	1.07658	0.903027	0.981645	1.03032	0.960499	0.969302	1.0449	0.941916
407139	ADRA2C	6	adrenoceptor alpha 2C	protein-coding	0.40865	1	2.04831	0.799878	1	4.75642	0.573693	1	0.430641	0.761172
281605	ADRB2	7	adrenoceptor beta 2	protein-coding	11.5396	0.16947	0.104158	0.0233766	0.952476	1.10415	0.911434	0.0517039	0.0943332	0.0177506
519729	ADRM1	13	ADRM1 26S proteasome ubiquitin receptor	protein-coding	530.489	0.508926	1.20636	0.176936	0.195172	1.26465	0.0900663	0.833044	0.953912	0.732829
510949	ADSL	5	adenylosuccinate lyase	protein-coding	303.322	0.25214	0.705374	0.0453871	0.0237015	0.621119	0.00629563	0.624068	1.13565	0.468829
-	ADSS				614.015	0.805616	1.10934	0.501652	3.11601e-09	2.6717	1.21412e-10	1.37988e-07	0.415218	8.337e-09
-	ADSSL1				10.7888	0.16459	8.33472	0.0222587	0.664294	1.88527	0.504348	0.19688	4.42096	0.0965146
613714	ADTRP	23	androgen dependent TFPI regulating protein	protein-coding	0.944417	1	2.04831	0.799878	1	13.6022	0.339132	1	0.150587	0.488118
317693	AEBP1	4	AE binding protein 1	protein-coding	13.8532	0.405681	0.276916	0.11123	0.0989679	0.183744	0.0374177	0.753625	1.50708	0.623234
537791	AEBP2	5	AE binding protein 2	protein-coding	236.061	0.983729	0.982211	0.92371	2.45111e-10	3.46751	7.57056e-12	1.30325e-10	0.283261	4.46905e-12
614749	AEN	21	apoptosis enhancing nuclease	protein-coding	256.751	0.994072	0.98913	0.960897	5.69589e-10	4.30648	1.88555e-11	3.95416e-10	0.229684	1.4906e-11
-	AES				297.847	0.976179	1.02621	0.894544	0.00328192	0.508202	0.000591042	0.00196112	2.01929	0.000363896
534032	AFAP1	6	actin filament associated protein 1	protein-coding	322.423	0.17745	0.590316	0.0250526	0.849368	0.927288	0.746678	0.127133	0.636605	0.0548928
510738	AFAP1L1	7	actin filament associated protein 1 like 1	protein-coding	0.236245	1	0.279273	0.648206	1	0.221099	0.589326	1	1	1
615436	AFAP1L2	26	actin filament associated protein 1 like 2	protein-coding	165.075	0.955311	0.952699	0.823752	0.980892	0.988695	0.958146	0.920036	0.963593	0.864442
504856	AFDN	9	afadin, adherens junction formation factor	protein-coding	401.658	0.451372	1.27768	0.136857	0.998894	0.99866	0.993515	0.253302	1.27939	0.134204
781149	AFF1	6	ALF transcription elongation factor 1	protein-coding	54.4473	0.996028	0.977765	0.966428	0.830624	0.824567	0.718121	0.845699	1.18579	0.750051
787488	AFF3	11	ALF transcription elongation factor 3	protein-coding	9.96359	0.550394	2.54325	0.209628	0.183251	0.236767	0.0830881	0.0137618	10.7416	0.00363255
541306	AFF4	7	ALF transcription elongation factor 4	protein-coding	381.874	0.945593	1.05039	0.797327	6.66125e-08	3.04972	3.37098e-09	2.52332e-07	0.344423	1.61065e-08
537689	AFG1L	9	AFG1 like ATPase	protein-coding	36.8452	0.356283	0.453545	0.0863001	0.236904	1.9886	0.117298	0.00525931	0.228073	0.00115374
515757	AFG3L2	24	AFG3 like matrix AAA peptidase subunit 2	protein-coding	972.212	0.83148	1.11798	0.548886	0.213099	1.35532	0.101664	0.456668	0.824884	0.299888
518864	AFMID	19	arylformamidase	protein-coding	2.19842	1	0.463348	0.703995	1	2.01033	0.719197	1	0.230484	0.463271
540837	AFTPH	11	aftiphilin	protein-coding	311.544	0.81982	0.85854	0.526197	0.106709	1.6275	0.0414262	0.0256104	0.527522	0.00757541
511345	AGA	27	aspartylglucosaminidase	protein-coding	32.7843	0.511347	2.04591	0.1791	0.216035	2.37176	0.103492	0.862633	0.862612	0.777088
522241	AGAP1	3	ArfGAP with GTPase domain, ankyrin repeat and PH domain 1	protein-coding	12.9997	0.968227	1.17755	0.859708	0.196487	0.195528	0.0908004	0.140788	6.02238	0.0625501
504833	AGAP2	5	ArfGAP with GTPase domain, ankyrin repeat and PH domain 2	protein-coding	2.24738	1	0.0611432	0.237787	1	0.0248532	0.118558	1	2.46017	0.718035
616302	AGAP3	4	ArfGAP with GTPase domain, ankyrin repeat and PH domain 3	protein-coding	103.551	0.901928	1.12135	0.693102	0.330047	1.46646	0.183717	0.511046	0.764662	0.350977
100848075	AGBL2	15	AGBL carboxypeptidase 2	protein-coding	15.5991	0.468503	0.317757	0.148119	0.850736	0.781712	0.749497	0.410234	0.406488	0.25718
527479	AGBL3	4	AGBL carboxypeptidase 3	protein-coding	7.5837	0.918733	1.37921	0.733402	0.927922	1.16605	0.870751	0.916138	1.1828	0.857949
538585	AGBL5	11	AGBL carboxypeptidase 5	protein-coding	13.646	0.886294	0.727131	0.653587	0.361503	0.40444	0.208422	0.577002	1.79787	0.41876
280986	AGER	23	advanced glycosylation end-product specific receptor	protein-coding	22.2635	0.970575	0.909909	0.870158	0.53896	1.66636	0.368398	0.444963	0.546047	0.28889
536149	AGFG1	2	ArfGAP with FG repeats 1	protein-coding	1101.49	0.853647	0.922226	0.587504	1.03646e-08	2.51696	4.50633e-10	3.47742e-10	0.366404	1.28087e-11
510361	AGFG2	25	ArfGAP with FG repeats 2	protein-coding	16.9246	0.888637	1.33741	0.661179	0.0151644	0.115863	0.0036449	0.00439401	11.5431	0.000935036
511650	AGGF1	10	angiogenic factor with G-patch and FHA domains 1	protein-coding	988.372	0.978286	0.971424	0.904735	0.471198	0.778806	0.30219	0.521305	1.24732	0.361857
514693	AGK	4	acylglycerol kinase	protein-coding	7.79857	1	0.854637	1	1	1.51583	1	1	0.563808	1
517397	AGL	3	amylo-alpha-1, 6-glucosidase, 4-alpha-glucanotransferase	protein-coding	108.606	0.197367	0.563496	0.0298569	0.0379489	0.512028	0.0111109	0.825767	1.10052	0.720085
514509	AGMAT	16	agmatinase	protein-coding	6.60809	0.446937	0.186206	0.134305	0.768247	1.61997	0.632272	0.121896	0.114944	0.0520126
613658	AGMO	4	alkylglycerol monooxygenase	protein-coding	0.0908156	1	1	1	1	2.12693	0.78812	1	0.494441	0.801953
522972	AGO1	3	argonaute RISC component 1	protein-coding	62.9528	0.939663	1.08783	0.782732	0.0252562	0.427962	0.00678465	0.0114166	2.54189	0.00291225
404130	AGO2	14	argonaute RISC catalytic component 2	protein-coding	37.5896	0.161899	5.26438	0.0215448	0.0617157	5.31949	0.020611	0.995228	0.989641	0.988171
406231	AGO3	3	argonaute RISC catalytic component 3	protein-coding	697.935	0.786328	1.14059	0.471068	1.02798e-16	4.89427	1.19674e-18	2.92053e-14	0.233047	5.80544e-16
528046	AGO4	3	argonaute RISC component 4	protein-coding	1.08264	1	1.34272	0.906098	1	0.310753	0.648673	1	4.32085	0.566772
282137	AGPAT1	23	1-acylglycerol-3-phosphate O-acyltransferase 1	protein-coding	25.9388	0.463896	2.25364	0.143641	0.695351	0.706991	0.541655	0.096196	3.18764	0.0384647
512112	AGPAT2	11	1-acylglycerol-3-phosphate O-acyltransferase 2	protein-coding	122.054	1	0.996772	0.990416	0.0489977	0.51696	0.0153508	0.0474166	1.92814	0.0159858
506607	AGPAT3	1	1-acylglycerol-3-phosphate O-acyltransferase 3	protein-coding	100.146	0.466468	1.84465	0.146624	0.293644	0.546387	0.15674	0.0155446	3.37609	0.00419177
530414	AGPAT5	27	1-acylglycerol-3-phosphate O-acyltransferase 5	protein-coding	241.452	2.80239e-05	0.261743	3.60615e-07	0.217521	0.656953	0.104482	0.00254698	0.398419	0.000493179
613679	AGPS	2	alkylglycerone phosphate synthase	protein-coding	130.748	0.848235	0.862908	0.578476	0.502616	1.29019	0.332012	0.243572	0.668821	0.127461
415112	AGR2	4	anterior gradient 2, protein disulphide isomerase family member	protein-coding	27.9337	0.0283827	5.48841	0.00159905	0.459859	1.78671	0.290548	0.0835494	3.07179	0.0322632
618371	AGR3	4	anterior gradient 3, protein disulphide isomerase family member	protein-coding	0.363262	1	1	1	1	6.08784	0.51254	1	0.172745	0.524365
525795	AGRN	16	agrin	protein-coding	554.017	0.805934	1.11806	0.502208	3.4708e-16	0.227849	4.37046e-18	1.05394e-18	4.90702	1.10177e-20
534958	AGTPBP1	8	ATP/GTP binding carboxypeptidase 1	protein-coding	22.5414	0.395266	0.369935	0.105861	0.322771	0.44068	0.178431	0.863903	0.839463	0.778723
508521	AGTRAP	16	angiotensin II receptor associated protein	protein-coding	0.214416	1	0.303526	0.670596	1	0.240299	0.610987	1	1	1
504716	AHCTF1	16	AT-hook containing transcription factor 1	protein-coding	467.359	0.248449	0.642366	0.044435	0.179983	1.46389	0.0810188	0.00104759	0.438808	0.000175884
508158	AHCY	13	adenosylhomocysteinase	protein-coding	812.84	0.302822	0.763064	0.0632759	6.04942e-08	0.419656	3.02304e-09	0.000330072	1.81831	4.66593e-05
505511	AHCYL1	3	adenosylhomocysteinase like 1	protein-coding	152.358	0.388546	0.678557	0.102153	0.578325	0.823313	0.408934	0.574124	0.824179	0.415941
532836	AHCYL2	4	adenosylhomocysteinase like 2	protein-coding	345.851	0.706797	1.24581	0.36054	0.805494	1.10322	0.682717	0.746146	1.12924	0.612544
522105	AHDC1	2	AT-hook DNA binding motif containing 1	protein-coding	122.305	0.944866	0.935584	0.795325	0.141568	0.614622	0.0594658	0.209708	1.52221	0.104646
528398	AHI1	9	Abelson helper integration site 1	protein-coding	25.2931	6.59388e-05	0.0639718	9.92517e-07	0.130561	0.40204	0.0536636	0.00557967	0.159118	0.00124142
531336	AHNAK	29	AHNAK nucleoprotein	protein-coding	3982.14	8.25264e-05	1.91228	1.30785e-06	0.00479207	1.55882	0.000923347	0.242374	1.22674	0.126648
527701	AHNAK2	21	AHNAK nucleoprotein 2	protein-coding	68.4373	0.841302	0.78965	0.565405	0.0020557	0.220825	0.000343187	0.0104106	3.57592	0.00260923
280714	AHR	4	aryl hydrocarbon receptor	protein-coding	3.97044	0.521457	8.93402	0.186686	0.0416285	54.7165	0.0124454	0.358387	0.163278	0.21265
529500	AHRR	20	aryl hydrocarbon receptor repressor	protein-coding	0.25382	1	1	1	1	3.97118	0.62036	1	0.264819	0.633182
539220	AHSA1	10	activator of HSP90 ATPase activity 1	protein-coding	966.104	0.0452638	1.54082	0.0031061	4.92713e-06	0.472444	3.84353e-07	5.00614e-14	3.26138	1.0308e-15
531017	AHSA2	11	activator of HSP90 ATPase homolog 2	protein-coding	12.6975	1	1.00245	0.997904	0.71403	0.581522	0.564015	0.706661	1.72385	0.562609
280988	AHSG	1	alpha 2-HS glycoprotein	protein-coding	12.4722	0.908414	1.26846	0.710113	0.445424	0.488965	0.277513	0.270043	2.59416	0.14611
338381	AHSP	25	alpha hemoglobin stabilizing protein	protein-coding	0.26526	1	0.539935	0.827508	1	1.37428	0.909705	1	0.392885	0.738941
508353	AIDA	16	axin interactor, dorsalization associated	protein-coding	26.6533	0.968853	0.900404	0.860637	0.605523	0.627712	0.437682	0.694627	1.43442	0.548804
280989	AIF1	23	allograft inflammatory factor 1	protein-coding	118.82	0.309623	0.624121	0.0661549	3.49948e-05	0.296975	3.37282e-06	0.017626	2.10159	0.00486888
535714	AIFM1	X	apoptosis inducing factor mitochondria associated 1	protein-coding	264.231	0.343269	0.673298	0.0800475	0.0678481	0.598766	0.0231641	0.741231	1.12447	0.605521
534217	AIFM2	28	apoptosis inducing factor mitochondria associated 2	protein-coding	5.00911	0.710537	3.07899	0.365881	0.465522	0.240759	0.296929	0.13189	12.7887	0.0575381
526295	AIFM3	17	apoptosis inducing factor mitochondria associated 3	protein-coding	6.01116	0.366747	7.62246	0.0912693	0.597917	2.6261	0.429059	0.511548	2.90257	0.351462
505126	AIMP1	6	aminoacyl tRNA synthetase complex interacting multifunctional protein 1	protein-coding	857.312	0.0294063	0.638528	0.00167744	8.17496e-06	2.01224	6.69431e-07	2.94603e-14	0.317322	5.87945e-16
520979	AIMP2	25	aminoacyl tRNA synthetase complex interacting multifunctional protein 2	protein-coding	250.36	0.955035	0.940376	0.823298	1.99019e-06	4.15998	1.39015e-07	6.16803e-07	0.226053	4.26931e-08
360190	AIP	29	aryl hydrocarbon receptor interacting protein	protein-coding	24.8994	0.974334	1.06961	0.890508	0.139943	0.385785	0.0586505	0.104906	2.77254	0.0429359
521846	AJM1	11	apical junction component 1 homolog	protein-coding	3.83357	0.857454	0.469713	0.593153	0.568282	3.04704	0.398432	0.31108	0.154154	0.175828
519937	AJUBA	10	ajuba LIM protein	protein-coding	229.437	0.896442	1.1095	0.679165	0.720787	1.15174	0.57308	0.93086	0.963325	0.881468
280715	AK1	11	adenylate kinase 1	protein-coding	149.577	0.00244712	2.88895	7.06464e-05	6.34624e-07	0.204514	3.9353e-08	1.67784e-18	14.1259	1.78056e-20
280716	AK2	2	adenylate kinase 2	protein-coding	678.774	0.501635	0.768009	0.170734	0.921016	1.03491	0.858214	0.234522	0.742102	0.121394
281613	AK3	8	adenylate kinase 3	protein-coding	156.712	0.68365	0.783194	0.334675	0.660566	0.843699	0.500486	0.856753	0.928285	0.769228
517063	AK4	3	adenylate kinase 4	protein-coding	47.5119	0.0844781	0.341516	0.00779898	0.966954	1.03121	0.936859	0.0213682	0.331179	0.00610906
613448	AK5	3	adenylate kinase 5	protein-coding	1.58852	1	1	1	1	25.293	0.234996	1	0.0415784	0.242373
102216273	AK6	20	adenylate kinase 6	protein-coding	43.5925	8.34146e-05	7.76953	1.33283e-06	0.000168582	6.1313	1.94629e-05	0.684679	1.26719	0.536975
511269	AK7	21	adenylate kinase 7	protein-coding	9.13115	0.783624	2.40192	0.468331	0.133208	0.0694662	0.0550472	0.0331318	34.5768	0.010325
504511	AK9	9	adenylate kinase 9	protein-coding	2.37282	0.460709	19.6752	0.142103	1	18.516	0.149983	1	1.0626	0.974265
615682	AKAIN1	24	A-kinase anchor inhibitor 1	protein-coding	12.2397	0.487728	3.32119	0.160003	0.772421	1.49991	0.638637	0.504948	2.21426	0.34511
532072	AKAP1	19	A-kinase anchoring protein 1	protein-coding	58.1696	0.511809	0.625352	0.179364	0.017325	0.363907	0.00428906	0.247581	1.71844	0.130251
513802	AKAP10	19	A-kinase anchoring protein 10	protein-coding	200.344	0.918886	0.92831	0.734204	0.00864725	1.95564	0.00186888	0.00290272	0.474684	0.000575624
533105	AKAP11	12	A-kinase anchoring protein 11	protein-coding	294.019	0.94669	1.04665	0.799734	0.0628828	0.658956	0.0210506	0.033678	1.58835	0.0105192
513774	AKAP12	9	A-kinase anchoring protein 12	protein-coding	0.701562	1	0.567538	0.830089	1	0.116612	0.42176	1	4.86688	0.560214
504288	AKAP13	21	A-kinase anchoring protein 13	protein-coding	271.331	0.301029	1.52689	0.062576	0.375051	0.75509	0.219589	0.00834134	2.02213	0.00200685
100296237	AKAP14	X	A-kinase anchoring protein 14	protein-coding	1.40145	1	1.52479	0.855592	1	1.9853	0.765531	1	0.768043	0.907696
100850391	AKAP17A	Y	A-kinase anchoring protein 17A	protein-coding	68.0606	0.633877	0.58308	0.283349	0.747635	1.29156	0.607037	0.221612	0.451453	0.112761
-	AKAP2				163.058	1.31671e-08	0.196144	6.80971e-11	0.695645	1.15333	0.542286	3.50237e-11	0.170068	1.12058e-12
281610	AKAP3	5	A-kinase anchoring protein 3	protein-coding	1.0503	1	0.539935	0.827508	1	7.75206	0.4529	1	0.0696505	0.328832
537810	AKAP6	21	A-kinase anchoring protein 6	protein-coding	3.56456	0.804848	0.435415	0.500304	0.520528	0.312705	0.349688	0.875316	1.39241	0.795111
522905	AKAP8	7	A-kinase anchoring protein 8	protein-coding	242.659	0.953311	0.937541	0.818009	4.25343e-06	4.08748	3.25736e-07	1.31993e-06	0.229369	9.94102e-08
539700	AKAP8L	7	A-kinase anchoring protein 8 like	protein-coding	436.551	0.620432	1.70136	0.26982	0.0174828	3.94172	0.00434058	0.170172	0.431629	0.08019
767893	AKAP9	4	A-kinase anchoring protein 9	protein-coding	1533.42	0.992343	0.987799	0.951133	0.0581822	1.5976	0.019136	0.0480251	0.618303	0.0162366
504225	AKIP1	15	A-kinase interacting protein 1	protein-coding	61.3716	0.544738	0.543397	0.204854	0.68594	1.34553	0.531175	0.133737	0.403853	0.058549
615039	AKIRIN1	3	akirin 1	protein-coding	242.251	0.848417	0.869887	0.579329	1.78173e-06	3.68008	1.22902e-07	9.62931e-08	0.236377	5.66609e-09
614292	AKIRIN2	9	akirin 2	protein-coding	201.501	0.465324	1.38929	0.145434	6.59625e-07	3.38471	4.10078e-08	0.000372483	0.410462	5.40126e-05
539274	AKNA	8	AT-hook transcription factor	protein-coding	35.1579	0.0595392	0.248931	0.00457315	0.421219	0.584268	0.256802	0.176646	0.426056	0.084024
618607	AKR1A1	3	aldo-keto reductase family 1 member A1	protein-coding	180.237	0.985265	0.976516	0.928192	0.00124956	0.368601	0.000190991	0.00153928	2.64925	0.000274649
317748	AKR1B1	4	aldo-keto reductase family 1, member B1 (aldose reductase)	protein-coding	49.5339	0.695784	1.7056	0.347812	0.552334	0.605052	0.38187	0.154386	2.81893	0.0700825
617917	AKR1C3	13	aldo-keto reductase family 1, member C3 (3-alpha hydroxysteroid dehydrogenase, type II)	protein-coding	1.41007	1	1.62151	0.797201	1	0.235438	0.466942	1	6.88721	0.326891
282138	AKR1C4	13	aldo-keto reductase family 1, member C4 (chlordecone reductase 3-alpha hydroxysteroid dehydrogenase, type I)	protein-coding	1.72337	1	1.04271	0.982867	1	0.694983	0.852759	1	1.50034	0.836164
511996	AKR7A2	2	aldo-keto reductase family 7 member A2	protein-coding	147.238	0.442397	0.693993	0.131916	3.88992e-06	0.280908	2.95125e-07	0.0015946	2.47053	0.000286415
280991	AKT1	21	AKT serine/threonine kinase 1	protein-coding	353.549	0.662067	1.26246	0.312321	0.0190009	0.519174	0.00480177	0.000804314	2.43167	0.00012951
514859	AKT1S1	18	AKT1 substrate 1	protein-coding	143.526	0.782713	1.23384	0.466616	0.801601	0.886949	0.678444	0.405029	1.39111	0.253051
534923	AKT2	18	AKT serine/threonine kinase 2	protein-coding	143.265	0.992711	0.987226	0.953873	0.00189223	0.442077	0.000311551	0.00210549	2.23316	0.000395519
100137872	AKT3	16	AKT serine/threonine kinase 3	protein-coding	356.296	0.239625	0.677871	0.041788	0.153132	1.41483	0.0657665	0.000691277	0.479118	0.000108561
540462	AKTIP	18	AKT interacting protein	protein-coding	85.0377	0.915958	0.889475	0.726853	0.754351	0.84551	0.61605	0.929931	1.052	0.879999
510679	ALAD	8	aminolevulinate dehydratase	protein-coding	8.85012	0.75347	0.483827	0.421024	0.0550899	0.0999834	0.0178572	0.216531	4.83907	0.109303
534286	ALAS1	22	5'-aminolevulinate synthase 1	protein-coding	89.1316	0.0327932	2.59948	0.00196683	0.851098	1.10469	0.750129	0.0189688	2.35314	0.00530893
280717	ALB	6	albumin	protein-coding	35.2386	0.99222	1.02886	0.949779	0.617069	0.709499	0.449839	0.57191	1.45012	0.413575
281614	ALCAM	1	activated leukocyte cell adhesion molecule	protein-coding	3133.3	0.545963	1.21287	0.206313	9.65079e-39	0.124599	2.0636e-41	2.68522e-46	9.73419	4.04048e-49
506329	ALDH16A1	18	aldehyde dehydrogenase 16 family member A1	protein-coding	79.0794	0.943443	0.91532	0.792441	0.196668	0.564235	0.0910137	0.2811	1.62223	0.154154
514759	ALDH18A1	26	aldehyde dehydrogenase 18 family member A1	protein-coding	77.9639	0.101226	0.417867	0.0101197	0.992383	1.00795	0.980909	0.030568	0.414573	0.00936488
281615	ALDH1A1	8	aldehyde dehydrogenase 1 family member A1	protein-coding	162.06	0.956137	0.943947	0.825724	0.16864	1.58808	0.0745371	0.109669	0.594396	0.0454175
535075	ALDH1A2	10	aldehyde dehydrogenase 1 family member A2	protein-coding	0.0908156	1	1	1	1	2.12693	0.78812	1	0.494441	0.801953
507093	ALDH1A3	21	aldehyde dehydrogenase 1 family member A3	protein-coding	0.258073	1	0.2582	0.627357	1	0.204416	0.569218	1	1	1
505677	ALDH1L1	22	aldehyde dehydrogenase 1 family member L1	protein-coding	0.236245	1	0.279273	0.648206	1	0.221099	0.589326	1	1	1
516864	ALDH1L2	5	aldehyde dehydrogenase 1 family member L2	protein-coding	7.42013	0.720313	2.48424	0.380201	0.0184145	0.0243879	0.00461806	0.00200505	101.864	0.000373635
508629	ALDH2	17	aldehyde dehydrogenase 2 family member	protein-coding	4.7934	0.626036	2.96285	0.27535	0.399113	0.263576	0.238608	0.0752039	11.241	0.0282245
513967	ALDH3A2	19	aldehyde dehydrogenase 3 family member A2	protein-coding	167.016	0.22079	0.588783	0.0364069	0.873413	1.07179	0.781297	0.0517039	0.549344	0.0177467
511469	ALDH3B1	29	aldehyde dehydrogenase 3 family member B1	protein-coding	52.2592	0.136839	0.391811	0.0163087	0.418995	1.52861	0.254775	0.00227492	0.256318	0.000433458
100126042	ALDH4A1	2	aldehyde dehydrogenase 4 family member A1	protein-coding	477.26	0.198223	0.658018	0.0300815	5.09178e-05	0.413267	5.07686e-06	0.049301	1.59224	0.0167926
532724	ALDH5A1	23	aldehyde dehydrogenase 5 family member A1	protein-coding	203.888	0.82225	0.847299	0.532122	0.000141007	0.313179	1.58292e-05	0.00128176	2.70548	0.000222033
327692	ALDH6A1	10	aldehyde dehydrogenase 6 family member A1	protein-coding	19.5373	1	0.995904	0.994724	0.28399	0.401289	0.149704	0.278473	2.48176	0.152083
507477	ALDH7A1	7	aldehyde dehydrogenase 7 family member A1	protein-coding	288.919	0.408751	0.762201	0.113128	1.37223e-20	0.171898	1.07587e-22	8.35573e-15	4.43403	1.54184e-16
513537	ALDH8A1	9	aldehyde dehydrogenase 8 family member A1	protein-coding	1.42467	1	7.1649	0.400443	1	15.609	0.23355	1	0.459024	0.725708
537539	ALDH9A1	3	aldehyde dehydrogenase 9 family member A1	protein-coding	300.19	0.982118	1.02528	0.91749	0.684508	1.1633	0.529131	0.736925	0.881352	0.599438
509566	ALDOA	25	aldolase, fructose-bisphosphate A	protein-coding	1217.01	0.00162781	1.72517	4.28471e-05	0.122367	0.768577	0.0494719	2.66171e-08	2.24463	1.40179e-09
515263	ALDOB	8	aldolase, fructose-bisphosphate B	protein-coding	20.1215	0.468503	2.32407	0.148239	0.842104	0.816512	0.733798	0.160468	2.84634	0.0740131
504584	ALDOC	19	aldolase, fructose-bisphosphate C	protein-coding	5.42773	0.291413	0.121113	0.0589381	0.579541	0.432994	0.410369	0.413859	0.279711	0.261124
507210	ALG1	25	ALG1 chitobiosyldiphosphodolichol beta-mannosyltransferase	protein-coding	49.6066	0.41551	2.10355	0.116843	0.923596	1.08607	0.86274	0.291944	1.93685	0.161935
539837	ALG10	5	ALG10 alpha-1,2-glucosyltransferase	protein-coding	28.8324	0.670107	0.613932	0.320131	0.161186	0.408484	0.0702596	0.573765	1.50295	0.41559
540845	ALG11	12	ALG11 alpha-1,2-mannosyltransferase	protein-coding	90.7253	0.55815	1.46408	0.215574	0.0332022	2.20636	0.00943977	0.310053	0.663572	0.174888
100125314	ALG12	5	ALG12 alpha-1,6-mannosyltransferase	protein-coding	27.2665	0.95751	0.870657	0.832035	0.000175122	0.0374984	2.03594e-05	0.000326384	23.2185	4.60355e-05
515282	ALG13	X	putative bifunctional UDP-N-acetylglucosamine transferase and deubiquitinase ALG13	protein-coding	4.35545	0.618481	0.17169	0.26818	0.423691	4.73017	0.259039	0.0844709	0.0362968	0.0326725
506537	ALG14	3	ALG14 UDP-N-acetylglucosaminyltransferase subunit	protein-coding	255.157	0.734032	0.816689	0.398207	0.0545392	0.565229	0.0176269	0.242707	1.44488	0.12686
538899	ALG2	8	ALG2 alpha-1,3/1,6-mannosyltransferase	protein-coding	73.0709	0.720879	1.32327	0.381729	0.755988	1.17311	0.617807	0.816068	1.12799	0.705205
614624	ALG3	1	ALG3 alpha-1,3- mannosyltransferase	protein-coding	83.5947	0.133016	2.069	0.0154116	0.196545	1.66205	0.0908833	0.614561	1.24485	0.458329
506566	ALG5	12	ALG5 dolichyl-phosphate beta-glucosyltransferase	protein-coding	64.8129	0.395784	1.94599	0.106133	0.822551	1.16897	0.706142	0.359981	1.6647	0.214051
510138	ALG6	3	ALG6 alpha-1,3-glucosyltransferase	protein-coding	50.6092	0.70651	1.47881	0.359936	0.913061	0.919968	0.846102	0.420295	1.60746	0.266683
538731	ALG8	29	ALG8 alpha-1,3-glucosyltransferase	protein-coding	38.4892	0.527835	0.490436	0.19173	0.986027	1.02229	0.967262	0.313427	0.479744	0.177827
504346	ALG9	15	ALG9 alpha-1,2-mannosyltransferase	protein-coding	37.005	0.891074	0.800898	0.666693	0.829077	0.829252	0.715516	0.972033	0.965808	0.94628
536642	ALK	11	ALK receptor tyrosine kinase	protein-coding	2.24729	1	8.86366	0.319329	1	27.2141	0.125221	1	0.325701	0.583946
538733	ALKBH1	10	alkB homolog 1, histone H2A dioxygenase	protein-coding	99.8559	0.982118	1.03953	0.917651	1.34392e-13	15.7401	2.47987e-15	2.83725e-13	0.0660433	6.70255e-15
511380	ALKBH2	17	alkB homolog 2, alpha-ketoglutarate dependent dioxygenase	protein-coding	2.04308	1	0.0883905	0.242388	1	0.366163	0.607969	1	0.241397	0.499202
514579	ALKBH3	15	alkB homolog 3, alpha-ketoglutarate dependent dioxygenase	protein-coding	56.2067	0.951702	0.904436	0.814265	0.998603	1.00383	0.992829	0.884556	0.900982	0.807078
512094	ALKBH4	25	alkB homolog 4, lysine demethylase	protein-coding	145.343	0.556457	0.734787	0.214422	0.465455	0.772669	0.296738	0.904457	0.950974	0.839991
533303	ALKBH5	19	alkB homolog 5, RNA demethylase	protein-coding	246.046	0.193235	1.71789	0.02893	0.217068	0.666104	0.10421	0.000863997	2.57902	0.000141023
539257	ALKBH6	18	alkB homolog 6	protein-coding	48.2983	0.976785	1.05318	0.896081	0.901348	0.916477	0.825932	0.828785	1.14917	0.725999
535305	ALKBH7	7	alkB homolog 7	protein-coding	91.6653	0.504058	0.684963	0.173191	0.0565222	0.518425	0.0184424	0.481283	1.32124	0.322373
781788	ALKBH8	15	alkB homolog 8, tRNA methyltransferase	protein-coding	99.4224	0.919079	0.899472	0.735547	0.000101587	3.80216	1.10059e-05	2.36439e-05	0.236569	2.42487e-06
533055	ALMS1	11	ALMS1 centrosome and basal body associated protein	protein-coding	434.957	0.219504	0.583194	0.0358749	4.08176e-08	4.53232	1.97186e-09	3.84828e-14	0.128674	7.83248e-16
407169	ALOX12	19	arachidonate 12-lipoxygenase, 12S type	protein-coding	0.791819	1	2.04831	0.799878	1	11.2765	0.375774	1	0.181645	0.532904
504803	ALOX12B	19	arachidonate 12-lipoxygenase, 12R type	protein-coding	5.09253	0.745214	0.286033	0.409681	0.0553694	21.0745	0.0179873	0.00655273	0.0135725	0.00149612
787450	ALOX12E	19	arachidonate lipoxygenase, epidermal	protein-coding	0.950187	1	1	1	1	15.1568	0.319077	1	0.0693843	0.328124
517001	ALOXE3	19	arachidonate lipoxygenase 3	protein-coding	22.2832	0.99708	1.05164	0.968715	2.3267e-06	180.9	1.66575e-07	2.68348e-06	0.00581341	2.18894e-07
524375	ALPK1	6	alpha kinase 1	protein-coding	14.4925	0.964538	0.893436	0.850923	0.340915	0.450528	0.192364	0.418578	1.98309	0.265262
510218	ALPK2	24	alpha kinase 2	protein-coding	1.50833	1	16.6765	0.213328	1	7.54461	0.376279	1	2.21038	0.713511
516866	ALPK3	21	alpha kinase 3	protein-coding	3.77451	0.594151	6.20996	0.245044	0.678905	2.75265	0.523252	0.728272	2.25599	0.588932
280994	ALPL	2	alkaline phosphatase, biomineralization associated	protein-coding	4.55919	0.653828	0.253266	0.304091	0.843706	1.51674	0.736931	0.312712	0.166981	0.177097
535750	ALS2	2	alsin Rho guanine nucleotide exchange factor ALS2	protein-coding	215.633	0.939935	1.06613	0.784193	0.849218	0.92718	0.746387	0.695949	1.14986	0.550333
506969	ALS2CL	22	ALS2 C-terminal like	protein-coding	24.6314	0.356318	0.332886	0.0863727	0.00135339	0.0805493	0.000209756	0.0985998	4.1327	0.0397382
-	ALS2CR12				0.0908156	1	1	1	1	2.12693	0.78812	1	0.494441	0.801953
537706	ALYREF	19	Aly/REF export factor	protein-coding	482.964	0.607246	0.806482	0.256217	0.00157524	1.98618	0.000250251	1.70009e-05	0.406046	1.66983e-06
540376	AMACR	20	alpha-methylacyl-CoA racemase	protein-coding	47.1728	0.973449	0.935995	0.886603	0.0460985	0.312828	0.0142052	0.0595906	2.99204	0.0209752
280996	AMBP	8	alpha-1-microglobulin/bikunin precursor	protein-coding	18.5433	0.985004	1.05135	0.927219	0.463782	0.557688	0.294386	0.407608	1.88519	0.255146
517263	AMBRA1	15	autophagy and beclin 1 regulator 1	protein-coding	138.185	0.974465	1.03849	0.891875	7.97427e-08	4.86735	4.10491e-09	1.60554e-07	0.213358	9.85422e-09
280997	AMD1	9	adenosylmethionine decarboxylase 1	protein-coding	471.24	0.930591	0.931767	0.760348	0.00837334	2.05214	0.00179422	0.00307081	0.454046	0.000615768
505315	AMDHD1	5	amidohydrolase domain containing 1	protein-coding	3.19968	0.807177	3.47587	0.504129	0.721944	2.84917	0.574731	0.952051	1.21996	0.912919
521401	AMDHD2	25	amidohydrolase domain containing 2	protein-coding	86.6525	0.391901	1.63112	0.103849	0.0461624	0.468534	0.0142322	0.000341708	3.48133	4.84675e-05
539029	AMER1	X	APC membrane recruitment protein 1	protein-coding	24.447	0.455075	0.3435	0.138808	0.0298076	0.143007	0.00831648	0.390369	2.40198	0.240614
507541	AMFR	18	autocrine motility factor receptor	protein-coding	240.287	0.882425	1.13778	0.64376	0.830533	0.904025	0.717927	0.568571	1.25857	0.410072
280718	AMH	7	anti-Mullerian hormone	protein-coding	2.57477	0.609651	9.27743	0.258318	1	0.207038	0.457733	1	44.8102	0.0603423
524284	AMIGO1	3	adhesion molecule with Ig like domain 1	protein-coding	1.34964	1	18.3019	0.257663	1	3.55085	0.630845	1	5.15424	0.516661
615842	AMMECR1	X	AMMECR nuclear protein 1	protein-coding	213.869	0.776359	0.835186	0.4563	0.844333	0.922663	0.738281	0.797189	0.905191	0.680328
539958	AMMECR1L	2	AMMECR1 like	protein-coding	198.943	0.681341	0.771364	0.330914	9.19528e-06	3.62441	7.6225e-07	6.74992e-08	0.212825	3.8542e-09
767976	AMN	21	amnion associated transmembrane protein	protein-coding	0.471633	1	7.68684	0.45903	1	1	1	1	9.23251	0.41968
524465	AMN1	5	antagonist of mitotic exit network 1 homolog	protein-coding	24.5446	0.529462	0.405047	0.19249	0.513173	1.88757	0.342644	0.0686073	0.214586	0.0252513
535509	AMOT	X	angiomotin	protein-coding	1.67448	1	0.539934	0.77828	1	12.9053	0.211568	1	0.0418383	0.12107
541209	AMOTL1	15	angiomotin like 1	protein-coding	749.357	0.415659	0.805364	0.116917	1.29206e-05	0.508998	1.11535e-06	0.00453116	1.58225	0.000969963
538514	AMOTL2	1	angiomotin like 2	protein-coding	1547.23	0.885399	1.10031	0.650431	0.00136697	2.18118	0.000212077	0.00525646	0.504457	0.00115244
512748	AMPD1	3	adenosine monophosphate deaminase 1	protein-coding	1.37748	1	1	1	1	22.2235	0.202548	1	0.0473212	0.209975
514185	AMPD2	3	adenosine monophosphate deaminase 2	protein-coding	92.1339	0.980839	0.968614	0.912116	0.777678	1.14112	0.645481	0.711479	0.848831	0.568816
519803	AMPD3	15	adenosine monophosphate deaminase 3	protein-coding	355.379	0.112946	1.58421	0.011918	4.55084e-14	4.26742	8.14517e-16	4.04597e-07	0.371235	2.70116e-08
280719	AMT	22	aminomethyltransferase	protein-coding	20.2412	1	1.00318	0.995169	0.878442	0.869314	0.789137	0.868219	1.15399	0.784883
618393	AMTN	6	amelotin	protein-coding	5.63819	0.649866	3.49596	0.300119	0.079118	0.0416004	0.0281396	0.00795667	84.0368	0.00189354
505049	AMY2B	3	amylase, alpha 2B (pancreatic)	protein-coding	2.59347	0.63096	9.86409	0.280535	1	1.40204	0.877244	1	7.03555	0.34737
515126	AMZ2	19	archaelysin family metallopeptidase 2	protein-coding	346.468	0.857454	0.91456	0.593839	0.153268	0.734585	0.0658371	0.332703	1.245	0.192423
535565	ANAPC1	11	anaphase promoting complex subunit 1	protein-coding	104.701	0.895591	0.878284	0.676558	0.990829	1.00905	0.976783	0.778777	0.870407	0.655056
783986	ANAPC10	17	anaphase promoting complex subunit 10	protein-coding	34.3197	0.377978	0.481776	0.0967812	0.286153	1.82244	0.151291	0.00884153	0.264357	0.00215244
616275	ANAPC11	19	anaphase promoting complex subunit 11	protein-coding	28.6039	0.468423	0.487252	0.147869	0.0526826	0.30083	0.0168432	0.504987	1.61969	0.345211
614347	ANAPC13	1	anaphase promoting complex subunit 13	protein-coding	92.7726	0.82225	0.828885	0.532559	0.0437061	0.471499	0.0132984	0.14422	1.75798	0.0643885
505356	ANAPC15	15	anaphase promoting complex subunit 15	protein-coding	128.589	0.633877	0.78725	0.283334	0.031307	0.555693	0.00879184	0.237008	1.4167	0.123075
540089	ANAPC16	28	anaphase promoting complex subunit 16	protein-coding	54.5441	0.896307	0.825923	0.678616	0.789343	0.81708	0.660926	0.992586	1.01082	0.981424
514572	ANAPC4	6	anaphase promoting complex subunit 4	protein-coding	185.517	0.448007	0.712293	0.134917	0.199986	0.683894	0.0933235	0.916509	1.04153	0.858394
540537	ANAPC5	17	anaphase promoting complex subunit 5	protein-coding	31.3786	0.827017	0.741744	0.540644	0.548015	0.650117	0.377538	0.871008	1.14094	0.788646
535072	ANAPC7	17	anaphase promoting complex subunit 7	protein-coding	173.199	0.726267	1.21689	0.388868	0.0526792	1.71588	0.0168296	0.242951	0.709195	0.127027
100309080	ANG	6	Angularity	unknown	6.9942	0.905566	0.717646	0.70523	0.220984	0.226889	0.106679	0.360393	3.16299	0.214546
783907	ANG2	10	angiogenin 2	protein-coding	7.95201	0.0766207	0.0449417	0.00670098	0.29503	0.253853	0.157954	0.257626	0.177039	0.137229
508197	ANGEL1	10	angel homolog 1	protein-coding	7.18614	0.345443	7.04748	0.0811057	0.847854	1.45474	0.744545	0.274691	4.84449	0.1493
540507	ANGEL2	16	angel homolog 2	protein-coding	102.878	0.757477	0.792635	0.425576	0.637942	0.812139	0.473934	0.96411	0.975984	0.933721
282140	ANGPT1	14	angiopoietin 1	protein-coding	0.848939	1	13.7436	0.337824	1	1	1	1	16.5071	0.305127
282141	ANGPT2	27	angiopoietin 2	protein-coding	1.13325	1	0.0627346	0.310113	1	0.126882	0.445654	1	0.494433	0.801948
512019	ANGPTL2	11	angiopoietin like 2	protein-coding	130.566	0.994213	1.01204	0.961778	5.95853e-25	0.0242288	3.30322e-27	4.01199e-25	41.77	2.38298e-27
782603	ANGPTL3	3	angiopoietin like 3	protein-coding	0.302814	1	0.605678	0.858155	1	0.246192	0.617347	1	2.46019	0.750265
509963	ANGPTL4	7	angiopoietin like 4	protein-coding	9.96469	0.971611	1.1358	0.8796	0.810906	0.713538	0.690307	0.723457	1.59179	0.582685
101902412	ANGPTL8	7	angiopoietin like 8	protein-coding	2.35781	0.824438	2.41009	0.535455	1	0.169608	0.262529	1	14.2098	0.0874738
353108	ANK1	27	ankyrin 1	protein-coding	12.3679	0.187845	0.132434	0.0275392	0.0930928	0.147978	0.0347467	0.94785	0.894954	0.906939
539238	ANK2	6	ankyrin 2	protein-coding	0.978004	1	0.19119	0.550081	1	1.83185	0.821076	1	0.10437	0.409268
511203	ANK3	28	ankyrin 3	protein-coding	17.7033	0.362643	0.348845	0.0892122	0.59808	0.620755	0.42946	0.516191	0.561969	0.356023
100140244	ANKAR	2	ankyrin and armadillo repeat containing	protein-coding	1.21934	1	0.202473	0.511947	1	2.79769	0.657371	1	0.0723717	0.271236
528403	ANKFY1	19	ankyrin repeat and FYVE domain containing 1	protein-coding	230.759	0.916848	1.07642	0.728687	0.231986	1.39572	0.113982	0.364691	0.771229	0.218116
511800	ANKH	20	ANKH inorganic pyrophosphate transport regulator	protein-coding	309.425	0.747915	1.16738	0.413055	0.00167031	0.497783	0.000268397	7.087e-05	2.34516	8.301e-06
509490	ANKHD1	7	ankyrin repeat and KH domain containing 1	protein-coding	546.04	0.706953	1.16669	0.36138	0.000301518	1.99567	3.79913e-05	0.00601275	0.584611	0.00135426
505204	ANKIB1	4	ankyrin repeat and IBR domain containing 1	protein-coding	307.772	0.938591	0.945803	0.780705	0.59804	1.1705	0.429242	0.441346	0.808034	0.285426
537502	ANKLE1	7	ankyrin repeat and LEM domain containing 1	protein-coding	2.03969	1	1.12746	0.955084	1	2.63852	0.642889	1	0.427308	0.68404
540159	ANKLE2	17	ankyrin repeat and LEM domain containing 2	protein-coding	167.624	0.301029	1.50001	0.0625329	0.00372044	2.08041	0.000685926	0.241307	0.721017	0.12588
509032	ANKMY2	4	ankyrin repeat and MYND domain containing 2	protein-coding	129.568	0.257084	1.7148	0.0469994	0.00517954	2.42455	0.00101412	0.334277	0.707264	0.193435
528003	ANKRA2	20	ankyrin repeat family A member 2	protein-coding	93.8548	0.774501	0.80631	0.452625	0.551981	1.28076	0.381364	0.209069	0.629557	0.104228
510376	ANKRD1	26	ankyrin repeat domain 1	protein-coding	197.78	0.0001609	0.381356	2.7448e-06	1.06251e-24	0.0956649	6.2268e-27	9.40687e-09	3.98637	4.59653e-10
510084	ANKRD10	12	ankyrin repeat domain 10	protein-coding	189.259	0.118463	2.09098	0.0127378	0.136931	1.757	0.057052	0.699122	1.19009	0.553617
532856	ANKRD11	18	ankyrin repeat domain containing 11	protein-coding	3213.65	0.770575	0.863535	0.444974	0.0131239	0.56625	0.00308273	0.0750056	1.52501	0.0281442
534739	ANKRD12	24	ankyrin repeat domain 12	protein-coding	2902.32	0.917521	1.06209	0.730277	0.000259927	2.06594	3.19479e-05	0.000841527	0.514094	0.000136889
511883	ANKRD13A	17	ankyrin repeat domain 13A	protein-coding	146.381	0.92508	1.09855	0.748867	0.122166	0.558928	0.0493178	0.0625713	1.96545	0.0223678
528021	ANKRD13C	3	ankyrin repeat domain 13C	protein-coding	1.44854	1	3.63407	0.615621	1	19.539	0.231551	1	0.185991	0.493164
505682	ANKRD13D	29	ankyrin repeat domain 13D	protein-coding	16.8452	0.930855	0.804642	0.760851	0.00298633	0.057995	0.000532241	0.0062853	13.8743	0.00142361
507779	ANKRD16	13	ankyrin repeat domain 16	protein-coding	36.5961	0.955995	1.1017	0.825086	0.279717	0.523948	0.146626	0.19437	2.10269	0.094917
508405	ANKRD17	6	ankyrin repeat domain 17	protein-coding	1715.26	0.42133	1.2479	0.119765	2.47301e-11	2.76985	6.58059e-13	2.77235e-07	0.450531	1.7828e-08
100847218	ANKRD2	26	ankyrin repeat domain 2	protein-coding	1.33605	1	0.393326	0.659955	1	0.4279	0.686002	1	0.919201	0.968894
504991	ANKRD22	26	ankyrin repeat domain 22	protein-coding	147.882	0.88539	1.12052	0.649472	0.0205267	1.99352	0.005267	0.0564339	0.56208	0.0196649
100296784	ANKRD23	11	ankyrin repeat domain 23	protein-coding	2.10025	1	17.6574	0.163596	1	16.325	0.175016	1	1.08162	0.967392
533620	ANKRD26	13	ankyrin repeat domain containing 26	protein-coding	71.1355	0.2096	0.445928	0.0328267	0.57502	0.733209	0.40557	0.329774	0.608187	0.190179
784749	ANKRD27	18	ankyrin repeat domain 27	protein-coding	26.7911	0.665702	0.581192	0.316125	0.709503	0.730694	0.558297	0.792378	0.795397	0.673713
529062	ANKRD28	1	ankyrin repeat domain 28	protein-coding	240.851	0.120133	1.78069	0.0131214	4.3934e-06	3.24386	3.37151e-07	0.0284203	0.548941	0.00858664
526872	ANKRD29	24	ankyrin repeat domain 29	protein-coding	28.0255	0.233857	0.338847	0.0401827	0.101439	0.338347	0.0387911	0.999165	1.00148	0.997807
515838	ANKRD31	10	ankyrin repeat domain 31	protein-coding	2.81996	1	1	1	0.15839	45.1466	0.0685264	0.157812	0.023294	0.0722634
518403	ANKRD33B	20	ankyrin repeat domain 33B	protein-coding	148.086	0.932471	1.13151	0.765091	4.55472e-10	14.8259	1.47171e-11	2.46375e-09	0.0763199	1.0751e-10
538433	ANKRD34A	3	ankyrin repeat domain 34A	protein-coding	0.56596	1	9.20158	0.419111	1	1	1	1	11.0518	0.381748
100297143	ANKRD34C	21	ankyrin repeat domain 34C	protein-coding	10.7074	0.100559	8.70022	0.00997435	0.880788	1.25833	0.793825	0.0530381	6.91409	0.01828
514513	ANKRD35	3	ankyrin repeat domain 35	protein-coding	1.07442	1	0.069686	0.329225	1	0.177372	0.52246	1	0.392881	0.738938
509139	ANKRD37	27	ankyrin repeat domain 37	protein-coding	6.73146	0.260076	11.8293	0.0478596	0.749268	0.490956	0.609347	0.046525	24.0945	0.0156001
510840	ANKRD39	11	ankyrin repeat domain 39	protein-coding	64.395	0.921287	1.11671	0.739266	0.877827	0.914584	0.787992	0.693061	1.22101	0.547171
522429	ANKRD40	19	ankyrin repeat domain 40	protein-coding	287.299	0.807522	1.12456	0.505333	0.000797634	1.95695	0.000114273	0.0063209	0.574648	0.00143468
522004	ANKRD42	29	ankyrin repeat domain 42	protein-coding	31.4931	0.978243	0.94111	0.902043	0.0285177	0.256673	0.00787529	0.0357174	3.66657	0.0112948
526800	ANKRD44	2	ankyrin repeat domain 44	protein-coding	15.9693	0.912712	0.784524	0.720109	0.0145847	0.116452	0.00349054	0.0319991	6.73691	0.00989599
100336740	ANKRD45	16	ankyrin repeat domain 45	protein-coding	0.783701	1	1.05164	0.985796	1	4.2567	0.597724	1	0.247056	0.610519
534898	ANKRD46	14	ankyrin repeat domain 46	protein-coding	39.4963	1	0.991603	0.986892	0.997858	0.994722	0.991753	0.998598	0.996864	0.995112
540949	ANKRD49	15	ankyrin repeat domain 49	protein-coding	137.395	0.445194	1.5326	0.133369	0.529169	1.29822	0.358982	0.702319	1.18054	0.557347
527956	ANKRD50	17	ankyrin repeat domain containing 50	protein-coding	336.572	0.939935	0.958754	0.784269	0.299508	1.23831	0.161161	0.193586	0.774246	0.0943681
521057	ANKRD52	5	ankyrin repeat domain 52	protein-coding	8.37077	0.99222	0.935914	0.947994	0.312429	0.235967	0.170553	0.331859	3.96629	0.191883
789483	ANKRD53	11	ankyrin repeat domain 53	protein-coding	0.722055	1	1	1	1	11.3987	0.373603	1	0.0922603	0.383572
538961	ANKRD54	5	ankyrin repeat domain 54	protein-coding	30.1563	0.270877	2.69375	0.0515408	0.000176651	8.27535	2.05653e-05	0.0486469	0.325515	0.0165147
533461	ANKRD55	20	ankyrin repeat domain 55	protein-coding	0.399357	1	1	1	1	6.55726	0.494802	1	0.160379	0.506427
516065	ANKRD6	9	ankyrin repeat domain 6	protein-coding	26.999	0.276736	0.316238	0.0535348	0.184379	0.359693	0.0838007	0.899061	0.879189	0.83157
112449317	ANKRD60	13	ankyrin repeat domain 60	protein-coding	0.654315	1	4.53385	0.582343	1	0.427468	0.763808	1	10.6063	0.390233
768013	ANKRD61	25	ankyrin repeat domain 61	protein-coding	0.181631	1	1	1	1	3.2151	0.676434	1	0.327095	0.689643
100140532	ANKRD63	10	ankyrin repeat domain 63	protein-coding	0.761461	1	1	1	1	12.1113	0.361535	1	0.0868317	0.37131
788407	ANKRD65	16	ankyrin repeat domain 65	protein-coding	0.497396	1	1.34334	0.914789	1	0.240302	0.61099	1	5.59021	0.536465
785478	ANKRD66	23	ankyrin repeat domain 66	protein-coding	4.1813	0.892111	2.04832	0.669961	0.018599	65.7166	0.00467406	0.0549632	0.031169	0.0190741
532402	ANKRD9	21	ankyrin repeat domain 9	protein-coding	51.1343	0.777372	1.39167	0.459035	0.0705243	0.356284	0.0243403	0.0112273	3.90606	0.00285683
532631	ANKS1A	23	ankyrin repeat and sterile alpha motif domain containing 1A	protein-coding	107.628	0.945593	1.07324	0.798066	0.892601	1.06781	0.811732	0.994405	1.00509	0.985298
528545	ANKS3	25	ankyrin repeat and sterile alpha motif domain containing 3	protein-coding	4.05751	0.886445	1.77329	0.654142	0.907617	0.765742	0.837463	0.665357	2.31578	0.513716
505168	ANKS4B	25	ankyrin repeat and sterile alpha motif domain containing 4B	protein-coding	0.25382	1	1	1	1	3.97118	0.62036	1	0.264819	0.633182
507867	ANKZF1	2	ankyrin repeat and zinc finger peptidyl tRNA hydrolase 1	protein-coding	26.4607	0.720318	1.59313	0.380413	0.591308	0.648168	0.422349	0.192445	2.4579	0.0935019
518274	ANLN	4	anillin, actin binding protein	protein-coding	403.33	4.8823e-08	0.269207	2.8265e-10	0.0672562	0.627653	0.0229461	0.000348306	0.42891	4.96516e-05
532126	ANO1	29	anoctamin 1	protein-coding	127.757	0.956808	1.0598	0.829775	0.201849	1.56421	0.0946024	0.26982	0.67753	0.145877
534290	ANO10	22	anoctamin 10	protein-coding	100.47	0.963756	0.939026	0.849319	0.0173003	0.382928	0.00428158	0.0259511	2.45223	0.00769881
512529	ANO2	5	anoctamin 2	protein-coding	8.75757	0.768244	0.508748	0.441317	0.973353	0.943823	0.946219	0.635535	0.539029	0.481118
100140158	ANO5	29	anoctamin 5	protein-coding	0.729706	1	0.0895271	0.377842	1	0.0708787	0.333418	1	1	1
521784	ANO6	5	anoctamin 6	protein-coding	597.314	0.530758	1.19519	0.193539	0.527447	1.13439	0.357159	0.81392	1.0536	0.702535
104971910	ANO7	3	anoctamin 7	protein-coding	3.43668	0.952325	1.51505	0.816379	0.603642	0.233526	0.435892	0.473051	6.48769	0.314655
528201	ANO8	7	anoctamin 8	protein-coding	45.2732	0.0197153	3.43512	0.000961796	0.632333	1.3186	0.467877	0.0301999	2.60512	0.00922237
107131193	ANO9	29	anoctamin 9	protein-coding	45.5874	0.357727	1.87684	0.087478	0.00034052	0.188728	4.36336e-05	2.07642e-07	9.94466	1.29417e-08
525898	ANOS1	X|Y	anosmin 1	protein-coding	0.227039	1	1	1	1	3.88931	0.625843	1	0.270393	0.638706
538427	ANP32A	10	acidic nuclear phosphoprotein 32 family member A	protein-coding	162.083	0.445313	0.700179	0.133474	0.172532	0.657418	0.0768441	0.873178	1.06504	0.791952
509685	ANP32B	8	acidic nuclear phosphoprotein 32 family member B	protein-coding	2403.65	0.00202292	0.556955	5.5121e-05	1.02782e-10	0.362884	3.05244e-12	0.0125632	1.5348	0.00326044
507203	ANP32E	3	acidic nuclear phosphoprotein 32 family member E	protein-coding	488.58	0.012744	0.50865	0.000546044	4.79428e-05	0.408402	4.74606e-06	0.418565	1.24546	0.265088
404191	ANPEP	21	alanyl aminopeptidase, membrane	protein-coding	0.529289	1	0.539935	0.827508	1	3.48432	0.650257	1	0.154962	0.498238
616010	ANTXR1	11	ANTXR cell adhesion molecule 1	protein-coding	9.6649	0.535076	0.180096	0.196836	0.763345	0.531853	0.626116	0.574916	0.33862	0.416879
510080	ANTXR2	6	ANTXR cell adhesion molecule 2	protein-coding	2326.71	3.2894e-14	2.66338	8.12511e-17	0.135774	1.25229	0.056473	2.87887e-09	2.12681	1.26764e-10
327662	ANXA1	8	annexin A1	protein-coding	1037.8	0.789349	1.15812	0.476237	0.771263	1.10219	0.636702	0.886627	1.05075	0.810033
282142	ANXA11	28	annexin A11	protein-coding	185.128	0.509647	0.715593	0.17753	0.526207	0.79605	0.356014	0.788503	0.89893	0.668294
282689	ANXA2	10	annexin A2	protein-coding	4545.91	0.486779	1.23791	0.159241	0.403869	1.19388	0.242411	0.887023	1.03688	0.81115
518050	ANXA3	6	annexin A3	protein-coding	1168.74	0.843463	1.09384	0.569928	3.09379e-05	2.08495	2.94262e-06	0.000292896	0.524635	4.0477e-05
281625	ANXA4	11	annexin A4	protein-coding	212.046	0.830622	1.16538	0.545321	0.810906	1.10594	0.690365	0.90202	1.05375	0.835728
281626	ANXA5	6	annexin A5	protein-coding	954.57	0.404322	1.34531	0.110423	0.695351	1.12012	0.541622	0.482543	1.20104	0.323721
327685	ANXA6	7	annexin A6	protein-coding	1.31467	1	0.768835	0.895873	1	0.587129	0.791717	1	1.30948	0.89466
533360	ANXA7	28	annexin A7	protein-coding	304.151	0.741247	1.16802	0.405841	0.887801	0.954719	0.804273	0.435229	1.22342	0.280191
281627	ANXA8L1	28	annexin A8-like 1	protein-coding	2621.13	0.0845884	1.48998	0.00781569	0.00282875	1.68482	0.000497558	0.570001	0.884357	0.411511
509751	AOC1	4	amine oxidase copper containing 1	protein-coding	0.345666	1	0.543947	0.827586	1	0.2211	0.589327	1	2.46018	0.750265
100336082	AOC2	19	amine oxidase copper containing 2	protein-coding	38.7311	0.581925	4.87528	0.233938	0.0277803	34.0939	0.00761445	0.24846	0.142996	0.130871
281002	AOC3	19	amine oxidase copper containing 3	protein-coding	2.46145	0.864395	0.41473	0.605088	1	0.0554918	0.112833	1	7.47372	0.277473
338074	AOX1	2	aldehyde oxidase 1	protein-coding	0.659987	1	0.122552	0.444732	1	0.221607	0.580794	1	0.553015	0.833081
531699	AOX2	2	aldehyde oxidase 2	protein-coding	2.61455	0.954395	0.660823	0.821716	1	0.0766303	0.189053	1	8.62352	0.273575
533664	AP1AR	6	adaptor related protein complex 1 associated regulatory protein	protein-coding	27.9658	0.672548	0.582346	0.322442	0.792343	0.79141	0.665149	0.717411	0.735833	0.575542
506192	AP1B1	17	adaptor related protein complex 1 subunit beta 1	protein-coding	301.79	0.378516	1.36563	0.0970322	0.228982	0.740324	0.112016	0.00529872	1.84464	0.00116365
507677	AP1G1	18	adaptor related protein complex 1 subunit gamma 1	protein-coding	463.215	0.971611	1.02907	0.880772	7.47049e-05	2.33027	7.78583e-06	0.000126485	0.441609	1.58269e-05
100126076	AP1G2	10	adaptor related protein complex 1 subunit gamma 2	protein-coding	2.38844	0.994092	0.894557	0.961326	1	0.0413801	0.18747	1	21.618	0.204078
504310	AP1M1	7	adaptor related protein complex 1 subunit mu 1	protein-coding	120.739	0.816619	1.20904	0.52028	0.19801	1.63929	0.0919322	0.4551	0.737539	0.298102
515766	AP1M2	7	adaptor related protein complex 1 subunit mu 2	protein-coding	113.736	0.713582	1.25688	0.369818	0.0419645	0.523013	0.0125724	0.0034633	2.40315	0.00070849
768053	AP1S1	25	adaptor related protein complex 1 subunit sigma 1	protein-coding	525.783	0.978243	1.02412	0.903072	5.95387e-08	0.308586	2.97057e-09	2.71933e-08	3.31874	1.43429e-09
616331	AP1S2	X	adaptor related protein complex 1 subunit sigma 2	protein-coding	531.611	0.957851	0.968413	0.832996	0.794424	1.06715	0.668343	0.672718	0.907474	0.522799
540693	AP1S3	2	adaptor related protein complex 1 subunit sigma 3	protein-coding	165.967	1	1.00114	0.995935	0.117371	1.54898	0.0467644	0.113863	0.646319	0.0477201
784636	AP2A1	18	adaptor related protein complex 2 subunit alpha 1	protein-coding	129.814	0.617582	1.33885	0.266369	0.540422	0.788864	0.369767	0.108131	1.69719	0.0446072
515216	AP2A2	29	adaptor related protein complex 2 subunit alpha 2	protein-coding	397.71	0.677559	0.849093	0.327497	0.000569172	0.51466	7.77558e-05	0.0116685	1.64981	0.00298943
282183	AP2B1	19	adaptor related protein complex 2 subunit beta 1	protein-coding	1771.79	0.809823	1.14469	0.508826	0.634383	1.15922	0.469925	0.975014	0.987463	0.95079
517446	AP2M1	1	adaptor related protein complex 2 subunit mu 1	protein-coding	67.3827	0.918058	1.11425	0.731841	0.0545054	0.465224	0.0176073	0.0230678	2.39509	0.00669727
536553	AP2S1	18	adaptor related protein complex 2 subunit sigma 1	protein-coding	240.574	0.351471	1.43444	0.0838863	0.370091	0.770665	0.215484	0.0117213	1.86131	0.00300854
767602	AP3B1	10	adaptor related protein complex 3 subunit beta 1	protein-coding	639.219	0.865125	1.10648	0.60721	0.491388	0.822467	0.321249	0.250493	1.34532	0.13214
281023	AP3D1	7	adaptor related protein complex 3 subunit delta 1	protein-coding	1161.67	0.926917	1.05707	0.754426	0.895246	1.04219	0.815709	0.965742	1.01427	0.936297
514761	AP3M1	28	adaptor related protein complex 3 subunit mu 1	protein-coding	194.217	0.468503	1.43907	0.148246	0.380673	1.35799	0.223665	0.890847	1.0597	0.816839
509427	AP3M2	27	adaptor related protein complex 3 subunit mu 2	protein-coding	0.536041	1	0.121913	0.443567	1	0.0965186	0.394638	1	1	1
536359	AP3S1	10	adaptor related protein complex 3 subunit sigma 1	protein-coding	230.754	0.971611	0.963412	0.881896	0.975806	0.98454	0.950381	0.962454	0.978541	0.931049
508867	AP3S2	21	adaptor related protein complex 3 subunit sigma 2	protein-coding	202.786	0.522809	1.31538	0.187896	0.880954	0.947151	0.79487	0.223975	1.38877	0.114409
512078	AP4B1	3	adaptor related protein complex 4 subunit beta 1	protein-coding	22.9008	0.92508	1.21502	0.749598	0.809729	1.27586	0.688612	0.965499	0.952309	0.935759
536144	AP4E1	10	adaptor related protein complex 4 subunit epsilon 1	protein-coding	145.133	0.233844	1.72222	0.0401465	0.387761	1.37487	0.229918	0.550839	1.25264	0.391524
768040	AP4M1	25	adaptor related protein complex 4 subunit mu 1	protein-coding	13.5084	0.942703	1.22327	0.791274	0.0209615	0.090464	0.00540464	0.010113	13.5221	0.00252766
618267	AP4S1	21	adaptor related protein complex 4 subunit sigma 1	protein-coding	41.4826	0.364498	0.412681	0.0903163	0.369873	1.86845	0.215239	0.0135669	0.220868	0.00356712
509087	AP5B1	29	adaptor related protein complex 5 subunit beta 1	protein-coding	39.8329	0.977888	0.946584	0.900328	1.39472e-06	0.0659506	9.3666e-08	2.20143e-06	14.3529	1.75912e-07
539663	AP5M1	10	adaptor related protein complex 5 subunit mu 1	protein-coding	82.3014	0.295183	1.86037	0.0606316	0.0365806	2.31713	0.010632	0.651681	0.802879	0.49845
618505	AP5S1	13	adaptor related protein complex 5 subunit sigma 1	protein-coding	91.3634	0.312939	0.576455	0.0676114	0.925724	0.951462	0.866854	0.196482	0.605862	0.0962188
512522	AP5Z1	25	adaptor related protein complex 5 subunit zeta 1	protein-coding	103.694	0.281201	1.6783	0.0548728	0.0080775	2.31147	0.00171824	0.371963	0.726073	0.224527
537782	APAF1	5	apoptotic peptidase activating factor 1	protein-coding	136.69	0.823126	1.24788	0.533527	0.509412	0.710455	0.338516	0.223828	1.75645	0.114286
515571	APBA1	8	amyloid beta precursor protein binding family A member 1	protein-coding	2.17978	1	16.7985	0.257446	1	18.1946	0.243315	1	0.923269	0.973165
511925	APBA3	7	amyloid beta precursor protein binding family A member 3	protein-coding	51.185	0.216308	2.23774	0.0349318	0.601666	0.736694	0.433846	0.0145079	3.03755	0.00386281
533670	APBB1IP	13	amyloid beta precursor protein binding family B member 1 interacting protein	protein-coding	1.10727	1	2.04831	0.779648	1	16.2131	0.255607	1	0.126337	0.398537
514013	APBB2	6	amyloid beta precursor protein binding family B member 2	protein-coding	654.51	0.702237	1.17717	0.35597	0.172989	0.731041	0.077076	0.0243521	1.61026	0.00713959
525278	APBB3	7	amyloid beta precursor protein binding family B member 3	protein-coding	1.01088	1	1	1	1	16.0297	0.309015	1	0.065606	0.317879
533233	APC	10	APC regulator of WNT signaling pathway	protein-coding	688.798	0.168726	1.48888	0.0231967	0.129793	1.40305	0.0532659	0.833875	1.06117	0.733958
526572	APC2	7	APC regulator of WNT signaling pathway 2	protein-coding	0.653264	1	7.68682	0.459031	1	3.21514	0.676431	1	2.39082	0.748945
509040	APCDD1	24	APC down-regulated 1	protein-coding	3.08472	0.82225	3.12434	0.531265	0.814862	2.04255	0.695734	0.88728	1.52963	0.811856
514488	APCS	3	amyloid P component, serum	protein-coding	3.36175	0.847239	0.526901	0.575907	0.578026	0.385284	0.408514	0.872785	1.36757	0.791205
514666	APEH	22	acylaminoacyl-peptide hydrolase	protein-coding	108.086	0.800859	1.20007	0.495312	0.0424287	0.507714	0.0127619	0.00672051	2.36367	0.00154081
281630	APEX1	10	apurinic/apyrimidinic endodeoxyribonuclease 1	protein-coding	2195.95	0.94409	0.960017	0.793668	0.254024	0.789052	0.128913	0.353486	1.21667	0.208951
511790	APEX2	X	apurinic/apyrimidinic endodeoxyribonuclease 2	protein-coding	18.5614	0.896307	1.27264	0.678638	0.391756	0.491289	0.233217	0.216071	2.59042	0.109036
539247	APH1A	3	aph-1 homolog A, gamma-secretase subunit	protein-coding	509.988	0.992824	0.990136	0.956278	1.22729e-15	0.206667	1.73008e-17	1.73822e-15	4.79097	2.86331e-17
530913	APH1B	10	aph-1 homolog B, gamma-secretase subunit	protein-coding	15.294	0.555416	0.395772	0.213586	0.0526792	0.159694	0.0168279	0.394906	2.47832	0.244662
538968	API5	15	apoptosis inhibitor 5	protein-coding	831.643	0.560688	1.22464	0.217783	0.0579668	1.46915	0.019033	0.420246	0.833573	0.266618
508345	APIP	15	APAF1 interacting protein	protein-coding	86.2014	0.99	1.02611	0.940787	0.963873	1.0306	0.930592	0.99625	0.995638	0.989929
507989	APLF	11	aprataxin and PNKP like factor	protein-coding	16.5647	0.783603	0.654469	0.468045	0.8185	1.24486	0.700136	0.421071	0.525738	0.267342
282143	APLN	X	apelin	protein-coding	0.248655	1	0.539935	0.827508	1	0.976332	0.993201	1	0.553024	0.833086
785005	APLP2	29	amyloid beta precursor like protein 2	protein-coding	4327.14	0.149536	1.40197	0.0187926	1.06463e-21	0.233213	7.5039e-24	6.1878e-33	6.01155	2.25421e-35
535740	APMAP	13	adipocyte plasma membrane associated protein	protein-coding	158.442	0.268883	1.64371	0.0510784	0.241528	0.669903	0.120525	0.00242022	2.45366	0.000464992
281631	APOA1	15	apolipoprotein A1	protein-coding	1.69022	1	1.09088	0.960268	1	0.176334	0.349925	1	6.18645	0.326113
505394	APOA2	3	apolipoprotein A2	protein-coding	5.32435	0.96986	1.1661	0.866379	0.729293	0.60015	0.583746	0.629548	1.94302	0.474699
537301	APOA4	15	apolipoprotein A4	protein-coding	2.43424	1	1.03112	0.982533	1	0.0805868	0.108118	1	12.7951	0.104151
538914	APOA5	15	apolipoprotein A5	protein-coding	0.932736	1	2.04184	0.790015	1	1.31155	0.919914	1	1.55681	0.867388
494004	APOB	11	apolipoprotein B	protein-coding	4.47926	0.584227	3.59824	0.236179	0.997702	1.01214	0.991399	0.386898	3.55509	0.237332
516043	APOBEC1	5	apolipoprotein B mRNA editing enzyme catalytic subunit 1	protein-coding	1.36598	1	21.3107	0.261567	1	1.51273	0.883187	1	14.0876	0.32956
509619	APOBEC2	23	apolipoprotein B mRNA editing enzyme catalytic subunit 2	protein-coding	2.82934	0.265028	40.6704	0.049487	0.643397	4.0463	0.479732	0.346912	10.0513	0.203499
108771180	APOBEC3H	5	apolipoprotein B mRNA editing enzyme catalytic subunit 3H	protein-coding	4.43534	0.0871845	0.0166743	0.00818814	0.293727	0.14098	0.156826	0.317942	0.118274	0.181494
504800	APOBR	25	apolipoprotein B receptor	protein-coding	0.650011	1	10.2404	0.396376	1	1	1	1	12.2995	0.360233
618039	APOC2	18	apolipoprotein C2	protein-coding	2.04986	1	0.763935	0.84441	1	0.218522	0.301168	1	3.49591	0.399518
408009	APOC3	15	apolipoprotein C3	protein-coding	0.154829	1	2.04831	0.799878	1	1.5127	0.883192	1	1.35408	0.914313
618041	APOC4	18	apolipoprotein C4	protein-coding	1.30897	1	1.12926	0.95401	1	0.388601	0.663651	1	2.90596	0.623157
281004	APOE	18	apolipoprotein E	protein-coding	7.4207	0.5392	3.0274	0.200655	0.994719	1.0178	0.984163	0.349055	2.97444	0.205253
281006	APOH	19	apolipoprotein H	protein-coding	1.42699	1	2.59333	0.647104	1	0.475429	0.732177	1	5.45471	0.425662
-	APOL3				0.650011	1	10.2404	0.396376	1	1	1	1	12.2995	0.360233
538827	APOLD1	5	apolipoprotein L domain containing 1	protein-coding	1.46383	1	1	1	1	23.3216	0.189324	1	0.0450932	0.196498
505830	APOM	23	apolipoprotein M	protein-coding	43.2394	0.607339	1.57815	0.256586	0.77115	1.21005	0.636249	0.658058	1.30421	0.5058
-	ApoN				0.236332	1	2.04831	0.799878	1	1.90162	0.819133	1	1.07714	0.978909
513847	APOO	X	apolipoprotein O	protein-coding	106.894	0.264871	0.515204	0.0494372	0.300856	1.5863	0.162329	0.0038574	0.324784	0.000802517
506138	APOOL	X	apolipoprotein O like	protein-coding	66.1728	0.627117	0.67316	0.276249	0.576411	1.34453	0.407007	0.128263	0.500667	0.0554922
-	APOPT1				114.688	0.508419	0.686944	0.176328	0.38662	0.716978	0.228895	0.928581	0.958111	0.87806
280722	APP	1	amyloid beta precursor protein	protein-coding	1890.38	0.977879	1.01987	0.898855	1.4041e-07	0.40748	7.57258e-09	6.28036e-08	2.50287	3.56121e-09
505734	APPBP2	19	amyloid beta precursor protein binding protein 2	protein-coding	256.887	0.858605	1.11522	0.596152	0.000108987	2.43221	1.18853e-05	0.000753423	0.458521	0.000120051
517850	APPL1	22	adaptor protein, phosphotyrosine interacting with PH domain and leucine zipper 1	protein-coding	430.892	0.00238329	0.418729	6.82516e-05	0.441928	1.26551	0.274809	4.6711e-06	0.330879	3.98784e-07
515605	APPL2	5	adaptor protein, phosphotyrosine interacting with PH domain and leucine zipper 2	protein-coding	95.2242	0.127083	2.02373	0.0143122	0.982139	0.985973	0.961294	0.0384146	2.05252	0.0122907
519017	APRT	18	adenine phosphoribosyltransferase	protein-coding	263.111	0.950561	1.04261	0.810343	0.117416	0.706472	0.0467916	0.0703287	1.47579	0.0260328
359714	APTX	8	aprataxin	protein-coding	61.9019	0.906654	0.885592	0.706664	0.982583	1.01533	0.962117	0.790655	0.87222	0.671183
785782	AQP10	3	aquaporin 10	protein-coding	5.77857	0.506051	6.73889	0.174524	0.947892	1.1928	0.902701	0.358734	5.64966	0.212962
510038	AQP11	29	aquaporin 11	protein-coding	5.79018	0.936326	0.729191	0.775471	0.458861	0.300944	0.2897	0.596358	2.42302	0.438472
780866	AQP3	8	aquaporin 3	protein-coding	0.799246	1	0.72916	0.90704	1	0.219043	0.580079	1	3.32885	0.66382
281008	AQP4	24	aquaporin 4	protein-coding	0.747493	1	0.0874893	0.373196	1	0.0692654	0.329116	1	1	1
527759	AQP6	5	aquaporin 6	protein-coding	0.638773	1	0.208003	0.571312	1	1.04893	0.985934	1	0.198301	0.558499
450206	AQP8	25	aquaporin 8	protein-coding	0.543777	1	1.86365	0.824194	1	1.81979	0.830258	1	1.0241	0.993132
516762	AQP9	10	aquaporin 9	protein-coding	0.258073	1	0.2582	0.627357	1	0.204416	0.569218	1	1	1
537445	AQR	10	aquarius intron-binding spliceosomal factor	protein-coding	244.146	0.501441	1.30632	0.170076	0.694588	1.12652	0.54073	0.602352	1.15961	0.445312
540421	ARAF	X	A-Raf proto-oncogene, serine/threonine kinase	protein-coding	73.4292	0.43136	0.564173	0.12483	0.5003	0.69689	0.329373	0.714404	0.809558	0.572593
511889	ARAP1	15	ArfGAP with RhoGAP domain, ankyrin repeat and PH domain 1	protein-coding	117.533	0.896307	0.877332	0.678275	0.954785	1.03411	0.914936	0.738378	0.848394	0.601719
512010	ARAP2	6	ArfGAP with RhoGAP domain, ankyrin repeat and PH domain 2	protein-coding	446.933	0.636263	0.767598	0.286281	0.0557877	1.79002	0.0181452	0.0030585	0.42882	0.000613057
112447442	ARAP3	7	ArfGAP with RhoGAP domain, ankyrin repeat and PH domain 3	protein-coding	4.76284	0.372037	0.123265	0.0937697	0.831236	0.668209	0.718987	0.313823	0.18447	0.178198
519403	ARC	14	activity regulated cytoskeleton associated protein	protein-coding	7.84171	0.0801407	31.8332	0.00713255	0.0276411	30.9158	0.00756754	0.989306	1.02967	0.976848
533078	ARCN1	15	archain 1	protein-coding	176.843	0.283563	1.57874	0.0557814	0.0894371	1.66117	0.0329856	0.897906	0.95038	0.829389
538751	AREG	6	amphiregulin	protein-coding	773.611	2.80667e-07	0.413185	1.92816e-09	0.186207	1.28306	0.0849413	4.85741e-13	0.32203	1.19637e-14
539472	AREL1	10	apoptosis resistant E3 ubiquitin protein ligase 1	protein-coding	72.1153	0.588019	1.54079	0.239296	0.0652347	0.422489	0.0220859	0.00279575	3.64695	0.000551312
338058	ARF1	7	ADP ribosylation factor 1	protein-coding	966.527	0.256374	1.59388	0.0465695	0.00670058	2.11348	0.00138086	0.374579	0.754148	0.227026
282601	ARF2	19	ADP-ribosylation factor 2	protein-coding	552.216	0.0734883	0.589674	0.00626954	0.0228636	1.68987	0.00601938	6.42351e-07	0.348946	4.48176e-08
510994	ARF3	5	ADP ribosylation factor 3	protein-coding	128.857	0.288621	1.58383	0.0578966	0.0326904	0.524047	0.00927354	6.26877e-05	3.02231	7.26814e-06
518601	ARF4	22	ADP ribosylation factor 4	protein-coding	516.357	0.0519917	2.12201	0.00381259	0.0580133	1.83961	0.0190713	0.722399	1.15351	0.581375
511918	ARF5	4	ADP ribosylation factor 5	protein-coding	85.2748	0.92677	0.888158	0.753593	0.361312	0.620665	0.208283	0.505285	1.43098	0.34562
100294979	ARF6	10	ADP ribosylation factor 6	protein-coding	406.201	0.82225	1.1669	0.532022	0.0151784	2.04366	0.00365065	0.0629793	0.570984	0.022555
506471	ARFGAP1	13	ADP ribosylation factor GTPase activating protein 1	protein-coding	71.1367	0.796468	0.753722	0.489707	0.629259	0.741716	0.464432	0.984943	1.01619	0.968796
505438	ARFGAP2	15	ADP ribosylation factor GTPase activating protein 2	protein-coding	89.4913	0.509486	1.51449	0.177327	0.0131128	2.461	0.00307803	0.213429	0.615397	0.10701
532778	ARFGAP3	5	ADP ribosylation factor GTPase activating protein 3	protein-coding	171.536	0.247784	1.8165	0.044297	1.16641e-05	0.221152	9.95794e-07	2.00487e-10	8.21379	7.00204e-12
281022	ARFGEF1	14	ADP ribosylation factor guanine nucleotide exchange factor 1	protein-coding	432.083	0.659396	1.16918	0.309517	1.82608e-06	2.23143	1.2654e-07	0.000156733	0.523957	2.00958e-05
539295	ARFGEF2	13	ADP ribosylation factor guanine nucleotide exchange factor 2	protein-coding	268.929	0.813255	1.15807	0.514524	0.787968	0.905257	0.658793	0.428206	1.27927	0.27411
522232	ARFGEF3	9	ARFGEF family member 3	protein-coding	18.5968	0.838091	0.609503	0.560107	0.0892239	5.60332	0.0328363	0.0249607	0.108775	0.00735753
507386	ARFIP1	17	ADP ribosylation factor interacting protein 1	protein-coding	156.21	0.230663	1.70098	0.0392064	0.432794	1.33197	0.266456	0.498848	1.27704	0.339189
514938	ARFIP2	15	ADP ribosylation factor interacting protein 2	protein-coding	234.389	0.16814	1.66338	0.0230011	0.364368	1.3239	0.210443	0.461959	1.25642	0.304963
525394	ARFRP1	13	ADP ribosylation factor related protein 1	protein-coding	232.637	0.357885	1.42713	0.0875444	0.0486213	0.599288	0.0151905	0.000264254	2.38137	3.60794e-05
513608	ARG1	9	arginase 1	protein-coding	1.19725	1	2.26737	0.712717	1	0.393723	0.686502	1	5.75879	0.440785
518752	ARG2	10	arginase 2	protein-coding	281.187	0.0734883	0.408559	0.00627955	3.15752e-08	6.71116	1.50037e-09	3.34514e-16	0.0608775	4.74206e-18
540543	ARGLU1	12	arginine and glutamate rich 1	protein-coding	1171.07	0.96986	1.06739	0.866623	0.90153	0.918448	0.82659	0.810786	1.16217	0.698739
512817	ARHGAP1	15	Rho GTPase activating protein 1	protein-coding	199.48	0.322701	1.4776	0.0710416	0.00130695	0.439169	0.000201212	5.32799e-07	3.36453	3.65411e-08
510704	ARHGAP10	17	Rho GTPase activating protein 10	protein-coding	219.823	0.841302	0.869908	0.565572	0.00450606	2.21738	0.000861814	0.000623762	0.392313	9.67234e-05
617811	ARHGAP11A	10	Rho GTPase activating protein 11A	protein-coding	210.999	3.44339e-06	0.12265	3.21614e-08	0.00678254	0.303101	0.00140303	0.0516989	0.40465	0.0177407
540393	ARHGAP12	13	Rho GTPase activating protein 12	protein-coding	426.401	0.971611	1.02978	0.881975	0.0169793	1.75512	0.00417525	0.0229261	0.586733	0.00665432
504245	ARHGAP17	25	Rho GTPase activating protein 17	protein-coding	69.4479	0.981397	1.04272	0.914548	0.695645	1.26667	0.542115	0.748746	0.823195	0.616027
510743	ARHGAP18	9	Rho GTPase activating protein 18	protein-coding	104.708	0.812697	1.17264	0.513603	0.0843225	0.58525	0.0305383	0.0177768	2.00366	0.00492323
526945	ARHGAP19	26	Rho GTPase activating protein 19	protein-coding	44.5182	0.000739938	0.0914127	1.6735e-05	0.0144145	0.209809	0.00343725	0.26419	0.435695	0.141918
538584	ARHGAP21	13	Rho GTPase activating protein 21	protein-coding	924.894	0.863615	1.0918	0.603196	0.0206234	1.59933	0.00529998	0.0647656	0.682661	0.0233889
523030	ARHGAP23	19	Rho GTPase activating protein 23	protein-coding	375.018	0.179749	0.661404	0.0257088	0.585275	1.16081	0.416225	0.00950031	0.569777	0.00234291
539902	ARHGAP24	6	Rho GTPase activating protein 24	protein-coding	97.134	0.071923	2.45387	0.00605862	0.371871	1.50035	0.216991	0.245149	1.63554	0.128486
534994	ARHGAP25	11	Rho GTPase activating protein 25	protein-coding	0.240467	1	0.539935	0.827508	1	1.37428	0.909705	1	0.392885	0.738941
538219	ARHGAP26	7	Rho GTPase activating protein 26	protein-coding	8.67223	0.260538	8.49801	0.0479984	0.365838	3.90359	0.211877	0.602344	2.17697	0.445116
789296	ARHGAP27	19	Rho GTPase activating protein 27	protein-coding	157.912	0.664787	1.33462	0.315016	0.903684	0.940376	0.830971	0.369928	1.41925	0.222813
530550	ARHGAP28	24	Rho GTPase activating protein 28	protein-coding	73.647	0.439984	1.90173	0.130698	0.888561	1.11078	0.805736	0.348319	1.71206	0.204793
504657	ARHGAP29	3	Rho GTPase activating protein 29	protein-coding	170.583	0.753233	1.25245	0.420773	0.224908	0.637002	0.109275	0.0478846	1.96616	0.0161739
538835	ARHGAP30	3	Rho GTPase activating protein 30	protein-coding	21.7087	0.497304	2.56189	0.166793	0.900399	0.857124	0.82353	0.215032	2.98894	0.108166
515490	ARHGAP31	1	Rho GTPase activating protein 31	protein-coding	61.407	0.168174	0.432457	0.0230549	0.0081264	0.313013	0.00173121	0.550689	1.38159	0.39133
506260	ARHGAP32	29	Rho GTPase activating protein 32	protein-coding	521.97	0.990386	1.01491	0.942135	0.115112	1.50047	0.0456637	0.126067	0.676394	0.0542827
100138767	ARHGAP33	18	Rho GTPase activating protein 33	protein-coding	1.76667	1	0.0782783	0.281378	1	1.12043	0.959593	1	0.0698646	0.259435
540310	ARHGAP35	18	Rho GTPase activating protein 35	protein-coding	326.793	0.82225	1.11574	0.532032	0.199831	0.744167	0.0932134	0.0603579	1.49931	0.0213191
532363	ARHGAP39	14	Rho GTPase activating protein 39	protein-coding	32.1666	0.587175	1.94365	0.238723	0.99127	0.984166	0.977611	0.374552	1.97492	0.22695
100124430	ARHGAP4	X	Rho GTPase activating protein 4	protein-coding	6.83883	0.187331	0.0366794	0.0274309	0.580863	2.82612	0.411577	0.0131345	0.0129787	0.00342952
508009	ARHGAP42	15	Rho GTPase activating protein 42	protein-coding	121.004	0.801518	0.823003	0.496626	0.883583	0.929984	0.799053	0.789649	0.884965	0.669704
509257	ARHGAP44	19	Rho GTPase activating protein 44	protein-coding	0.299228	1	1	1	1	4.7564	0.573695	1	0.221101	0.586131
512972	ARHGAP45	7	Rho GTPase activating protein 45	protein-coding	168.383	0.694256	0.818661	0.346297	0.000461515	0.42173	6.12967e-05	0.0089539	1.9412	0.00218618
788978	ARHGAP5	21	Rho GTPase activating protein 5	protein-coding	873.298	0.726267	0.860819	0.38823	1.73351e-06	2.48977	1.1889e-07	1.54088e-08	0.345742	7.71231e-10
100140016	ARHGAP6	X	Rho GTPase activating protein 6	protein-coding	1.93115	1	0.439505	0.674414	1	0.0384504	0.115751	1	11.4304	0.24611
104968450	ARHGAP8	5	Rho GTPase activating protein 8	protein-coding	30.2128	0.991598	1.03495	0.945444	0.18163	0.409996	0.0820335	0.156038	2.52429	0.0710928
507960	ARHGAP9	5	Rho GTPase activating protein 9	protein-coding	0.504217	1	6.1713	0.510516	1	1.90165	0.81913	1	3.24524	0.668332
338054	ARHGDIA	19	Rho GDP dissociation inhibitor alpha	protein-coding	17.7201	0.805513	1.60032	0.501526	0.391704	0.423958	0.233155	0.142255	3.77472	0.0632937
327676	ARHGDIB	5	Rho GDP dissociation inhibitor beta	protein-coding	155.974	3.04792e-06	0.201853	2.7056e-08	1.75325e-11	0.121343	4.56814e-13	0.183421	1.66349	0.0881153
613745	ARHGDIG	25	Rho GDP dissociation inhibitor gamma	protein-coding	3.83469	0.782013	0.361768	0.465465	0.540422	0.285699	0.369783	0.922769	1.26625	0.86891
513377	ARHGEF1	18	Rho guanine nucleotide exchange factor 1	protein-coding	433.682	0.498279	1.28231	0.167527	0.00355238	0.537772	0.000650721	1.73596e-05	2.38448	1.71025e-06
100138303	ARHGEF10	27	Rho guanine nucleotide exchange factor 10	protein-coding	54.222	0.776359	0.751844	0.456461	0.596785	1.34802	0.427963	0.239697	0.55774	0.124755
529043	ARHGEF10L	2	Rho guanine nucleotide exchange factor 10 like	protein-coding	354.314	0.369147	0.688054	0.0924682	0.932144	0.966364	0.876999	0.241881	0.712003	0.126237
511220	ARHGEF11	3	Rho guanine nucleotide exchange factor 11	protein-coding	69.6621	0.82225	1.30954	0.531527	0.0328996	0.31773	0.0093381	0.00577953	4.12156	0.00129441
503575	ARHGEF12	15	Rho guanine nucleotide exchange factor 12	protein-coding	794.426	0.618445	1.25236	0.268091	0.880331	1.05484	0.792752	0.557583	1.18724	0.397952
514453	ARHGEF16	16	Rho guanine nucleotide exchange factor 16	protein-coding	76.0886	0.872534	0.864855	0.619373	0.632135	1.23307	0.467531	0.368693	0.701385	0.221707
540026	ARHGEF17	15	Rho guanine nucleotide exchange factor 17	protein-coding	130.88	0.819404	1.21816	0.52474	0.953542	0.966633	0.91299	0.612544	1.26021	0.455709
522521	ARHGEF18	7	Rho/Rac guanine nucleotide exchange factor 18	protein-coding	105.61	0.170084	1.88172	0.0235006	0.773978	0.876502	0.640752	0.021721	2.14685	0.00624779
617280	ARHGEF19	2	Rho guanine nucleotide exchange factor 19	protein-coding	6.37614	0.545844	3.8473	0.205956	0.725046	0.535042	0.578494	0.15668	7.19065	0.0715217
505940	ARHGEF2	3	Rho/Rac guanine nucleotide exchange factor 2	protein-coding	196.432	0.00728465	0.481248	0.000272717	2.47435e-09	0.267097	9.39759e-11	0.0162516	1.80177	0.00442231
531741	ARHGEF26	1	Rho guanine nucleotide exchange factor 26	protein-coding	3.13483	0.460709	0.0464611	0.142214	0.959895	1.20118	0.924774	0.231334	0.0386797	0.119102
616969	ARHGEF28	20	Rho guanine nucleotide exchange factor 28	protein-coding	372.739	0.989062	1.01563	0.937864	0.00192423	2.03304	0.000317734	0.00227593	0.499561	0.000433846
782247	ARHGEF3	22	Rho guanine nucleotide exchange factor 3	protein-coding	6.45748	0.532813	3.33707	0.19507	0.518517	2.40349	0.347666	0.820576	1.38843	0.712375
100335703	ARHGEF33	11	Rho guanine nucleotide exchange factor 33	protein-coding	0.269711	1	1.05164	0.985796	1	0.427463	0.763805	1	2.4602	0.750264
526631	ARHGEF37	7	Rho guanine nucleotide exchange factor 37	protein-coding	0.474241	1	0.152278	0.494706	1	0.21904	0.580077	1	0.695203	0.897316
618404	ARHGEF38	6	Rho guanine nucleotide exchange factor 38	protein-coding	0.21663	1	1.05164	0.985796	1	0.427463	0.763805	1	2.4602	0.750264
780881	ARHGEF39	8	Rho guanine nucleotide exchange factor 39	protein-coding	83.1868	0.302263	0.56173	0.0630657	0.0048614	0.355111	0.000941327	0.272331	1.58184	0.147693
505852	ARHGEF4	2	Rho guanine nucleotide exchange factor 4	protein-coding	44.7852	0.462346	0.512926	0.143019	0.128212	0.412564	0.0524545	0.765544	1.24327	0.637629
527362	ARHGEF40	10	Rho guanine nucleotide exchange factor 40	protein-coding	150.491	0.952243	1.05155	0.81604	9.26404e-13	0.170022	1.99558e-14	1.61627e-13	6.18477	3.67364e-15
516290	ARHGEF5	4	Rho guanine nucleotide exchange factor 5	protein-coding	616.92	0.109433	0.690593	0.0113952	3.13312e-05	0.50394	2.98251e-06	0.0842768	1.37039	0.0325908
524352	ARHGEF7	12	Rho guanine nucleotide exchange factor 7	protein-coding	206.829	0.831132	1.12587	0.546984	0.229512	1.36404	0.112293	0.484523	0.825398	0.32574
537718	ARHGEF9	X	Cdc42 guanine nucleotide exchange factor 9	protein-coding	0.973147	1	0.297749	0.586604	1	1.06225	0.977351	1	0.2803	0.566647
540181	ARID1A	2	AT-rich interaction domain 1A	protein-coding	683.483	0.917215	1.05402	0.729567	0.00430868	1.65921	0.000814168	0.0107356	0.635253	0.00270537
505229	ARID1B	9	AT-rich interaction domain 1B	protein-coding	167.228	0.917215	0.923924	0.729594	0.0221872	1.86129	0.00579427	0.0081392	0.496389	0.00194665
517876	ARID2	5	AT-rich interaction domain 2	protein-coding	313.934	0.769771	1.14303	0.44339	0.0103597	1.69297	0.00231855	0.0635758	0.67516	0.0228484
511283	ARID3A	7	AT-rich interaction domain 3A	protein-coding	176.776	0.125735	1.78965	0.0140342	0.682012	0.859381	0.526457	0.00828961	2.08248	0.00199051
532938	ARID3B	21	AT-rich interaction domain 3B	protein-coding	27.0347	0.488832	2.7904	0.161309	0.0386962	6.2782	0.0113665	0.403673	0.444459	0.25182
531515	ARID4A	10	AT-rich interaction domain 4A	protein-coding	1388.99	0.97331	0.97629	0.885558	2.28352e-08	2.75094	1.04709e-09	8.90939e-09	0.354893	4.30996e-10
534612	ARID4B	28	AT-rich interaction domain 4B	protein-coding	1410.3	0.474659	1.29448	0.152308	3.46885e-05	2.3076	3.33781e-06	0.00578066	0.560962	0.00129512
524118	ARID5A	11	AT-rich interaction domain 5A	protein-coding	63.0398	0.709115	0.725215	0.363826	0.833619	1.13218	0.722012	0.35012	0.640545	0.206275
783538	ARID5B	28	AT-rich interaction domain 5B	protein-coding	322.054	0.0200803	0.529518	0.000993551	0.00616951	1.83665	0.00125178	1.97443e-09	0.288306	8.47501e-11
508410	ARIH1	10	ariadne RBR E3 ubiquitin protein ligase 1	protein-coding	666.886	0.296169	1.39053	0.0611083	1.6673e-10	3.33969	5.07042e-12	5.54878e-06	0.416366	4.78987e-07
505320	ARIH2	22	ariadne RBR E3 ubiquitin protein ligase 2	protein-coding	724.011	0.896568	1.06427	0.679423	0.822551	1.0584	0.706088	0.985618	1.00554	0.970697
107131687	ARIH2OS	22	ARIH2 opposite strand lncRNA	protein-coding	1.72103	1	1	1	1	27.7113	0.181286	1	0.03795	0.187992
517345	ARL1	5	ADP ribosylation factor like GTPase 1	protein-coding	268.521	0.835548	0.894153	0.5558	0.198894	1.37189	0.0926031	0.0646242	0.651769	0.0233173
614282	ARL10	7	ADP ribosylation factor like GTPase 10	protein-coding	32.3579	0.885356	0.78632	0.648907	0.0587042	0.282624	0.019387	0.135477	2.78221	0.0594607
513113	ARL11	12	ADP ribosylation factor like GTPase 11	protein-coding	6.76478	0.690156	0.410304	0.341908	0.803288	0.686595	0.680444	0.725378	0.597593	0.585324
512780	ARL13A	X	ADP ribosylation factor like GTPase 13A	protein-coding	11.9099	0.720879	2.24303	0.381343	0.812277	0.68975	0.692649	0.34802	3.25194	0.204451
512781	ARL13B	1	ADP ribosylation factor like GTPase 13B	protein-coding	258.949	0.408406	0.707395	0.112817	0.00553593	2.0133	0.00109561	1.37252e-05	0.35136	1.32502e-06
539937	ARL14	1	ADP ribosylation factor like GTPase 14	protein-coding	1.76205	1	0.121879	0.425541	1	2.31437	0.740003	1	0.052662	0.260676
523894	ARL14EP	15	ADP ribosylation factor like GTPase 14 effector protein	protein-coding	503.568	0.155676	0.694679	0.0200922	0.898493	1.036	0.820008	0.0339964	0.67054	0.0106563
534329	ARL15	20	ADP ribosylation factor like GTPase 15	protein-coding	6.34011	0.0598242	48.9292	0.00461323	0.654828	2.73438	0.494018	0.0552115	17.894	0.0191853
518665	ARL16	19	ADP ribosylation factor like GTPase 16	protein-coding	67.4075	0.682155	1.45549	0.331483	0.0170484	2.98019	0.00419764	0.133012	0.488388	0.0581367
511349	ARL2	29	ADP ribosylation factor like GTPase 2	protein-coding	150.383	0.00591358	0.353912	0.000206781	0.125611	0.583477	0.0510423	0.163055	0.606557	0.0756658
613462	ARL2BP	18	ADP ribosylation factor like GTPase 2 binding protein	protein-coding	50.7829	0.788432	0.739872	0.474631	0.00562818	0.243867	0.00111987	0.0343478	3.03392	0.010791
540040	ARL3	26	ADP ribosylation factor like GTPase 3	protein-coding	264.02	0.00119038	0.488133	2.96792e-05	0.000186439	0.483964	2.19262e-05	0.980229	1.00861	0.96067
767906	ARL4A	4	ADP ribosylation factor like GTPase 4A	protein-coding	361.891	0.373145	0.700673	0.0945608	0.390523	1.28664	0.232235	0.0154882	0.544574	0.0041741
788039	ARL4C	3	ADP ribosylation factor like GTPase 4C	protein-coding	438.392	0.503908	1.25389	0.172802	0.73756	1.09261	0.593493	0.564391	1.14761	0.405627
538936	ARL4D	19	ADP ribosylation factor like GTPase 4D	protein-coding	78.537	0.14857	0.444914	0.0185554	0.111035	0.501881	0.0435892	0.830848	0.886493	0.728706
519694	ARL5A	2	ADP ribosylation factor like GTPase 5A	protein-coding	119.208	0.748474	1.21949	0.41375	0.00603548	0.447389	0.00121981	0.000366014	2.72579	5.29585e-05
616679	ARL5B	13	ADP ribosylation factor like GTPase 5B	protein-coding	282.883	0.105105	0.628117	0.0107011	0.105267	1.44125	0.0406831	4.05e-05	0.435813	4.45189e-06
519014	ARL6	1	ADP ribosylation factor like GTPase 6	protein-coding	20.2226	0.72873	1.76286	0.39145	0.231683	0.33697	0.113777	0.0460625	5.2315	0.0153943
777773	ARL6IP1	25	ADP ribosylation factor like GTPase 6 interacting protein 1	protein-coding	288.587	0.0573999	0.601658	0.00433767	0.0163336	0.599808	0.00398152	0.994864	1.00308	0.986306
526095	ARL6IP4	17	ADP ribosylation factor like GTPase 6 interacting protein 4	protein-coding	275.762	0.982118	0.978948	0.917635	0.485595	1.22798	0.315577	0.422793	0.7972	0.26877
509977	ARL6IP5	22	ADP ribosylation factor like GTPase 6 interacting protein 5	protein-coding	388.089	0.00292935	2.08529	8.79597e-05	0.000721696	2.06881	0.000102365	0.983357	1.00797	0.965816
507137	ARL6IP6	2	ADP ribosylation factor like GTPase 6 interacting protein 6	protein-coding	105.081	0.808538	1.25266	0.507029	0.0365818	2.35978	0.0106382	0.134114	0.530837	0.0587354
101906089	ARL8A	16	ADP ribosylation factor like GTPase 8A	protein-coding	203.841	0.971537	1.03546	0.878545	0.957842	1.02283	0.92097	0.978236	1.01235	0.957009
511009	ARL8B	22	ADP ribosylation factor like GTPase 8B	protein-coding	17.5459	0.853262	1.42526	0.586383	0.25673	2.63497	0.130754	0.492318	0.540902	0.332998
539310	ARL9	6	ADP ribosylation factor like GTPase 9	protein-coding	5.32319	0.617582	7.34336	0.265974	0.0395532	77.2053	0.0116747	0.26436	0.0951147	0.142051
514000	ARMC1	14	armadillo repeat containing 1	protein-coding	643.821	0.163428	0.654609	0.0219249	0.412572	1.23534	0.249851	0.0029153	0.529903	0.000579273
100138038	ARMC10	4	armadillo repeat containing 10	protein-coding	194.754	0.682554	1.2428	0.33196	0.000923969	0.417915	0.00013486	1.78727e-05	2.97381	1.769e-06
540812	ARMC12	23	armadillo repeat containing 12	protein-coding	1.20626	1	1	1	1	19.4687	0.245835	1	0.0540172	0.253936
520151	ARMC2	9	armadillo repeat containing 2	protein-coding	0.672912	1	7.07431	0.478154	1	3.77261	0.633895	1	1.87518	0.817002
525665	ARMC3	13	armadillo repeat containing 3	protein-coding	0.351156	1	5.61699	0.533452	1	1	1	1	6.74647	0.490904
-	ARMC4				67.7757	0.401977	0.454627	0.109531	0.959288	0.954194	0.923277	0.250563	0.476452	0.132197
515835	ARMC5	25	armadillo repeat containing 5	protein-coding	50.2028	0.477423	0.420557	0.154375	0.0439331	4.23359	0.0133814	0.000745039	0.0993381	0.000118538
514111	ARMC6	7	armadillo repeat containing 6	protein-coding	25.4033	0.970618	0.927136	0.872487	0.511321	1.55275	0.340921	0.420689	0.597093	0.267
613424	ARMC7	19	armadillo repeat containing 7	protein-coding	53.7449	0.436893	1.66623	0.127948	4.56561e-05	4.45304	4.47992e-06	0.00811546	0.374178	0.00193905
539591	ARMC8	1	armadillo repeat containing 8	protein-coding	100.695	0.973449	0.951928	0.886625	0.303322	0.616835	0.163876	0.357363	1.54325	0.211922
536462	ARMC9	2	armadillo repeat containing 9	protein-coding	17.6691	0.555242	0.455823	0.213439	0.051406	0.211115	0.0163089	0.392294	2.15912	0.242578
767841	ARMCX2	X	armadillo repeat containing X-linked 2	protein-coding	0.380805	1	0.310968	0.677154	1	0.844799	0.951608	1	0.368096	0.721351
516747	ARMCX3	X	armadillo repeat containing X-linked 3	protein-coding	100.159	0.307421	1.72956	0.0652336	0.12137	0.549949	0.0488678	0.00087179	3.14494	0.000142502
783344	ARMCX5	X	armadillo repeat containing X-linked 5	protein-coding	122.097	0.202579	1.72054	0.0311492	0.983866	1.01157	0.963842	0.0879223	1.70087	0.0344322
101904023	ARMH2	23	armadillo like helical domain containing 2	protein-coding	0.0908156	1	1	1	1	2.12693	0.78812	1	0.494441	0.801953
100336729	ARMH3	26	armadillo like helical domain containing 3	protein-coding	92.9768	0.877385	1.14143	0.630254	0.197411	0.62562	0.0915373	0.0794262	1.82447	0.0302998
508562	ARMH4	10	armadillo like helical domain containing 4	protein-coding	120.462	0.193235	0.571288	0.0289401	1.57528e-09	0.174531	5.77614e-11	8.81366e-05	3.27328	1.06014e-05
540698	ARMT1	9	acidic residue methyltransferase 1	protein-coding	45.3196	0.54213	1.73817	0.202875	0.241429	1.95647	0.120437	0.86623	0.888424	0.781713
281010	ARNT	3	aryl hydrocarbon receptor nuclear translocator	protein-coding	12.8208	0.899995	0.693522	0.687512	0.355759	3.06134	0.203927	0.196901	0.226542	0.0965559
533445	ARNT2	21	aryl hydrocarbon receptor nuclear translocator 2	protein-coding	6.14536	0.372037	94.1048	0.0937829	0.726692	4.62359	0.580916	0.409158	20.3532	0.256343
530705	ARNTL	15	aryl hydrocarbon receptor nuclear translocator like	protein-coding	29.3261	0.936554	1.18977	0.775847	0.763999	1.34357	0.627076	0.905375	0.88553	0.841202
508402	ARPC1A	25	actin related protein 2/3 complex subunit 1A	protein-coding	35.2978	0.678752	0.598976	0.329026	0.228365	0.432223	0.111545	0.686434	1.38581	0.539655
326600	ARPC1B	25	actin related protein 2/3 complex subunit 1B	protein-coding	1413.51	0.238127	1.33987	0.0411885	0.0430377	1.42683	0.01302	0.782192	0.939053	0.659973
540838	ARPC2	2	actin related protein 2/3 complex subunit 2	protein-coding	5297.6	0.36445	1.23569	0.0902473	0.00506217	1.5088	0.000985012	0.216934	0.818987	0.109575
506596	ARPC3	17	actin related protein 2/3 complex subunit 3	protein-coding	3548.06	0.955995	1.04227	0.824931	0.0037979	0.530065	0.00070171	0.00169265	1.9663	0.000306439
539459	ARPC4	22	actin related protein 2/3 complex subunit 4	protein-coding	226.044	0.384411	1.52926	0.0999864	0.774776	0.886386	0.641935	0.088719	1.72528	0.0347864
614345	ARPC5	16	actin related protein 2/3 complex subunit 5	protein-coding	669.658	0.919079	1.0496	0.735341	2.29486e-07	0.438918	1.28976e-08	3.26397e-08	2.39134	1.73965e-09
613421	ARPC5L	11	actin related protein 2/3 complex subunit 5 like	protein-coding	511.309	0.872507	1.08871	0.618399	0.0851917	1.44236	0.0310285	0.198681	0.754809	0.097602
613997	ARPIN	21	actin related protein 2/3 complex inhibitor	protein-coding	60.2906	0.488832	0.525626	0.161088	0.900859	1.10564	0.824332	0.209465	0.475405	0.104508
282658	ARPP19	10	cAMP regulated phosphoprotein 19	protein-coding	478.23	0.841623	1.10435	0.566236	0.898414	1.04016	0.819793	0.830885	1.0617	0.728957
281637	ARRB1	15	arrestin beta 1	protein-coding	7.31316	0.773473	0.443039	0.450597	0.954306	1.11976	0.914175	0.548124	0.395657	0.38877
281638	ARRB2	19	arrestin beta 2	protein-coding	63.4844	0.944866	1.10991	0.795045	0.0572394	0.382137	0.0187278	0.0299532	2.90449	0.00913664
786098	ARRDC1	11	arrestin domain containing 1	protein-coding	174.111	0.855143	0.88419	0.589524	5.10562e-07	0.273096	3.11343e-08	6.61685e-06	3.23765	5.83763e-07
523285	ARRDC2	7	arrestin domain containing 2	protein-coding	45.9214	0.439137	2.30997	0.129385	0.000745595	8.20416	0.000106286	0.0487312	0.281561	0.0165627
541123	ARRDC3	7	arrestin domain containing 3	protein-coding	45.5414	0.0104714	6.06053	0.000419501	1.61379e-08	21.9232	7.25931e-10	0.0128099	0.276444	0.00333157
538517	ARRDC4	21	arrestin domain containing 4	protein-coding	17.886	0.881667	0.446591	0.640817	0.579541	4.07218	0.410356	0.340948	0.109669	0.198758
505514	ARSA	5	arylsulfatase A	protein-coding	31.1083	0.118489	0.335806	0.0127546	0.929984	1.06799	0.873902	0.0269724	0.314427	0.00806687
538401	ARSB	10	arylsulfatase B	protein-coding	84.6734	0.978325	1.04431	0.905222	0.187732	0.532003	0.0858272	0.148022	1.96298	0.0664759
-	ARSE				50.3339	0.796132	0.756472	0.4892	0.0638207	0.390448	0.0214808	0.214795	1.93745	0.107968
513067	ARSG	19	arylsulfatase G	protein-coding	11.566	0.971041	1.11145	0.875197	0.000577291	0.0190329	7.92307e-05	0.000352182	58.3961	5.04552e-05
100336572	ARSH	X|Y	arylsulfatase family member H	protein-coding	42.281	0.969221	0.916859	0.862911	0.000703123	0.12506	9.90619e-05	0.00115207	7.33137	0.00019589
540390	ARSI	7	arylsulfatase family member I	protein-coding	12.9422	1	1.02331	0.977763	0.0769852	0.141858	0.0271536	0.069083	7.2136	0.0254787
540514	ARSJ	6	arylsulfatase family member J	protein-coding	363.134	0.0312772	1.88065	0.00182762	3.73426e-10	3.9062	1.17999e-11	0.00133318	0.481453	0.000232913
533618	ARSK	7	arylsulfatase family member K	protein-coding	3.69949	0.242189	38.1622	0.0426424	0.194521	21.361	0.0896888	0.826287	1.78654	0.720948
539042	ART1	15	ADP-ribosyltransferase 1	protein-coding	1.95855	1	15.2747	0.28919	1	16.1677	0.278387	1	0.94477	0.981577
530812	ARTN	3	artemin	protein-coding	102.513	0.98299	0.969788	0.920543	1.1481e-13	0.0616894	2.10035e-15	1.9438e-13	15.7205	4.49505e-15
515046	ARV1	28	ARV1 homolog, fatty acid homeostasis modulator	protein-coding	42.5809	0.449199	2.21576	0.135783	0.864582	0.853764	0.769403	0.160683	2.59528	0.0741711
517045	ARVCF	17	ARVCF delta catenin family member	protein-coding	11.3892	0.975936	0.892331	0.893447	0.622349	1.865	0.455414	0.539421	0.478462	0.37982
529211	ARX	X	aristaless related homeobox	protein-coding	9.64578	0.162767	0.0505007	0.0217987	0.486864	2.77715	0.317134	0.00796032	0.0181844	0.00189568
-	AS11				47.9812	0.81003	1.35389	0.509818	0.876898	1.13238	0.786896	0.808965	1.19561	0.696464
505482	AS3MT	26	arsenite methyltransferase	protein-coding	10.1183	0.92346	1.35075	0.744218	0.134784	5.49858	0.0558701	0.21922	0.245654	0.111094
510620	ASAH1	27	N-acylsphingosine amidohydrolase 1	protein-coding	179.547	0.642126	0.764955	0.292027	0.490722	0.777206	0.320288	0.974817	0.984237	0.950292
327705	ASAP1	14	ArfGAP with SH3 domain, ankyrin repeat and PH domain 1	protein-coding	197.236	0.691592	0.809396	0.343207	0.0055246	2.04283	0.00109293	0.000201234	0.396214	2.65667e-05
618009	ASAP2	11	ArfGAP with SH3 domain, ankyrin repeat and PH domain 2	protein-coding	59.9555	0.880908	1.22452	0.63844	0.0969049	2.43785	0.0364243	0.210002	0.502293	0.104893
617358	ASB1	3	ankyrin repeat and SOCS box containing 1	protein-coding	1.01475	1	1.05164	0.984866	1	6.71155	0.455521	1	0.156692	0.467529
511852	ASB11	X	ankyrin repeat and SOCS box containing 11	protein-coding	28.6435	0.899995	0.762581	0.686964	0.0115186	6.85786	0.00262719	0.00356667	0.111198	0.000733276
539344	ASB12	X	ankyrin repeat and SOCS box containing 12	protein-coding	15.0729	0.547892	0.419402	0.207653	0.958925	1.06702	0.922485	0.309701	0.393059	0.174534
509431	ASB14	22	ankyrin repeat and SOCS box containing 14	protein-coding	5.80365	0.903604	1.593	0.695821	0.66053	2.21588	0.500406	0.862861	0.718902	0.777443
282591	ASB15	4	ankyrin repeat and SOCS box containing 15	protein-coding	0.510905	1	1.05164	0.985796	1	2.3738	0.755282	1	0.443022	0.769119
540802	ASB3	11	ankyrin repeat and SOCS box containing 3	protein-coding	22.5987	0.794872	1.47691	0.486863	0.990203	0.983092	0.975878	0.622696	1.50231	0.467158
509719	ASB6	11	ankyrin repeat and SOCS box containing 6	protein-coding	62.1848	0.133549	2.46513	0.0155455	0.00964175	3.12223	0.00212963	0.664999	0.789542	0.513272
507483	ASB7	21	ankyrin repeat and SOCS box containing 7	protein-coding	235.472	0.302954	0.695569	0.063372	0.000765326	0.467301	0.000109341	0.108154	1.48848	0.0446254
617269	ASB8	5	ankyrin repeat and SOCS box containing 8	protein-coding	25.1636	0.95161	1.16786	0.813417	0.727177	0.694449	0.581419	0.589539	1.68171	0.431358
784390	ASB9	X	ankyrin repeat and SOCS box containing 9	protein-coding	1.08863	1	1	1	1	17.5193	0.293488	1	0.0600276	0.30206
534915	ASCC1	28	activating signal cointegrator 1 complex subunit 1	protein-coding	27.3013	0.076415	0.210094	0.00664452	0.924395	0.911448	0.864466	0.0340951	0.230505	0.0106954
505503	ASCC2	17	activating signal cointegrator 1 complex subunit 2	protein-coding	150.888	0.923699	1.08882	0.744922	0.6585	0.837302	0.497982	0.47448	1.30039	0.316024
538416	ASCC3	9	activating signal cointegrator 1 complex subunit 3	protein-coding	89.8299	0.678752	0.689698	0.328902	0.88142	0.906753	0.79577	0.627144	0.760624	0.472184
540473	ASCL1	5	achaete-scute family bHLH transcription factor 1	protein-coding	0.258073	1	0.2582	0.627357	1	0.204416	0.569218	1	1	1
664650	ASCL2	29	achaete-scute family bHLH transcription factor 2	protein-coding	8.80903	0.297508	5.86059	0.0615455	0.0343679	0.0404141	0.00984195	0.000296364	145.014	4.12005e-05
540730	ASCL4	5	achaete-scute family bHLH transcription factor 4	protein-coding	13.2426	0.0871845	7.96265	0.00819016	0.0367289	7.3923	0.0106984	0.95356	1.07715	0.915677
618099	ASF1A	9	anti-silencing function 1A histone chaperone	protein-coding	84.9818	0.0607661	2.13541	0.00469994	0.299508	1.45937	0.161179	0.274849	1.46324	0.149429
510538	ASF1B	7	anti-silencing function 1B histone chaperone	protein-coding	33.4134	0.0246846	0.240028	0.00130521	0.0815502	0.391106	0.0292307	0.435211	0.613716	0.280146
509121	ASGR1	19	asialoglycoprotein receptor 1	protein-coding	1.79023	1	0.554424	0.698856	1	0.82589	0.897441	1	0.671305	0.794417
531519	ASGR2	19	asialoglycoprotein receptor 2	protein-coding	5.53446	0.46495	0.181868	0.144795	0.983966	1.04936	0.964017	0.251646	0.173313	0.132968
540563	ASH1L	3	ASH1 like histone lysine methyltransferase	protein-coding	1228.23	0.684685	1.21421	0.336399	1.20713e-05	2.67331	1.03611e-06	0.000573084	0.454199	8.74581e-05
100138350	ASH2L	27	ASH2 like, histone lysine methyltransferase complex subunit	protein-coding	86.0823	0.958945	0.936977	0.836123	0.842069	1.11236	0.733438	0.724458	0.842332	0.584279
538244	ASIC1	5	acid sensing ion channel subunit 1	protein-coding	8.30857	0.0284373	74.2646	0.00160737	0.0121134	59.4703	0.00278685	0.905308	1.24877	0.840996
789132	ASIC3	4	acid sensing ion channel subunit 3	protein-coding	5.59194	0.661043	4.43372	0.311208	0.191056	11.908	0.0877131	0.621656	0.372331	0.465983
512771	ASL	25	argininosuccinate lyase	protein-coding	19.179	0.992711	1.0378	0.954179	0.824113	1.27091	0.708439	0.846597	0.816581	0.752128
281013	ASMT	1	acetylserotonin O-methyltransferase	protein-coding	0.848939	1	13.7436	0.337824	1	1	1	1	16.5071	0.305127
508458	ASMTL	X	acetylserotonin O-methyltransferase like	protein-coding	25.2484	0.84588	1.31536	0.574454	0.943437	1.06614	0.895768	0.786406	1.23376	0.665521
514209	ASNS	4	asparagine synthetase (glutamine-hydrolyzing)	protein-coding	1104.9	0.00152466	0.511022	3.97788e-05	2.73114e-54	0.0676977	3.2444e-57	1.89722e-30	7.54859	8.26379e-33
539672	ASNSD1	2	asparagine synthetase domain containing 1	protein-coding	772.519	0.882991	1.06994	0.645443	0.00590888	1.60596	0.00118908	0.0194261	0.666231	0.00545585
509432	ASPA	19	aspartoacylase	protein-coding	2.99534	0.363788	31.7041	0.0897561	0.309066	16.804	0.167973	0.836447	1.8867	0.737348
286771	ASPH	14	aspartate beta-hydroxylase	protein-coding	95.4959	0.981268	1.04594	0.913022	2.84935e-06	0.105119	2.08054e-07	1.55804e-06	9.95	1.19318e-07
541223	ASPHD2	17	aspartate beta-hydroxylase domain containing 2	protein-coding	0.718059	1	9.19919	0.419167	1	2.67674	0.725422	1	3.43671	0.650057
534849	ASPM	16	assembly factor for spindle microtubules	protein-coding	233.759	1.15749e-16	0.0519156	2.05499e-19	0.000191708	0.267472	2.26217e-05	7.92609e-06	0.194097	7.14333e-07
507990	ASPN	8	asporin	protein-coding	0.181631	1	1	1	1	3.2151	0.676434	1	0.327095	0.689643
538522	ASPRV1	11	aspartic peptidase retroviral like 1	protein-coding	0.625462	1	0.104389	0.409746	1	0.082645	0.363052	1	1	1
515670	ASPSCR1	19	ASPSCR1 tether for SLC2A4, UBX domain containing	protein-coding	118.196	0.834852	1.16358	0.554656	0.846034	0.91869	0.741293	0.516902	1.26657	0.35676
767970	ASRGL1	29	asparaginase and isoaspartyl peptidase 1	protein-coding	327.304	0.735754	0.798979	0.399766	0.000587248	2.82519	8.07367e-05	1.81067e-05	0.282805	1.79533e-06
280726	ASS1	11	argininosuccinate synthase 1	protein-coding	256.603	1	0.995244	0.988455	0.000210307	0.245388	2.51662e-05	0.000204168	4.05579	2.69863e-05
101905341	ASTE1	1	asteroid homolog 1	protein-coding	27.635	0.989319	0.95875	0.93991	0.198524	0.383414	0.0923258	0.215032	2.50056	0.108172
781555	ASTN2	8	astrotactin 2	protein-coding	1.01159	1	14.0979	0.333037	1	2.67675	0.725422	1	5.26681	0.539461
522091	ASXL1	13	ASXL transcriptional regulator 1	protein-coding	256.977	0.61492	0.768712	0.263641	0.00285869	2.23814	0.000504182	4.12819e-05	0.34346	4.54765e-06
100140419	ASXL2	11	ASXL transcriptional regulator 2	protein-coding	346.087	0.308478	1.38928	0.0656557	4.81891e-06	2.45633	3.74384e-07	0.00539165	0.565592	0.00119003
281184	ASZ1	4	ankyrin repeat, SAM and basic leucine zipper domain containing 1	protein-coding	1.98163	1	9.96756	0.261831	1	22.2548	0.124509	1	0.447883	0.672391
506045	ATAD1	26	ATPase family AAA domain containing 1	protein-coding	392.204	0.0640369	1.74543	0.00504683	0.14263	1.45301	0.0600589	0.513259	1.20125	0.35327
522920	ATAD2	14	ATPase family AAA domain containing 2	protein-coding	286.826	0.442473	0.666287	0.131973	0.991904	1.00726	0.978471	0.239998	0.661483	0.125001
518785	ATAD2B	11	ATPase family AAA domain containing 2B	protein-coding	263.786	0.100893	1.88052	0.010057	2.20755e-05	3.18736	2.00178e-06	0.0766118	0.589993	0.028941
784353	ATAD3A	16	ATPase family, AAA domain containing 3A	protein-coding	120.831	0.88195	0.875043	0.641839	0.365242	1.42593	0.211288	0.181123	0.613667	0.0867245
513059	ATAD5	19	ATPase family AAA domain containing 5	protein-coding	63.5605	0.424977	0.540302	0.121733	0.643841	0.757405	0.480472	0.556661	0.713359	0.397161
786491	ATAT1	23	alpha tubulin acetyltransferase 1	protein-coding	22.7079	0.882031	1.27212	0.642038	0.240897	0.436299	0.120038	0.1071	2.91571	0.04408
509463	ATCAY	7	ATCAY kinesin light chain interacting caytaxin	protein-coding	13.6568	0.791805	0.652515	0.482601	0.3955	0.484539	0.235951	0.760486	1.34667	0.63148
534601	ATE1	26	arginyltransferase 1	protein-coding	315.602	0.970575	0.964554	0.870011	0.191835	1.45325	0.0881464	0.139634	0.663722	0.0618714
506967	ATF1	5	activating transcription factor 1	protein-coding	299.742	0.746196	0.834207	0.411718	0.00134791	2.24238	0.000208693	5.42694e-05	0.372018	6.18896e-06
509827	ATF2	2	activating transcription factor 2	protein-coding	175.613	0.616321	0.75321	0.265057	0.826543	0.910961	0.712318	0.611654	0.826831	0.45466
515266	ATF3	16	activating transcription factor 3	protein-coding	197.947	0.544827	0.676422	0.205173	3.25232e-12	8.98935	7.52102e-14	4.04597e-16	0.0752471	5.83168e-18
509107	ATF4	5	activating transcription factor 4	protein-coding	8917.45	0.0929237	0.745634	0.00893319	7.20663e-09	2.02489	3.04771e-10	4.11463e-17	0.368234	5.18117e-19
515654	ATF5	18	activating transcription factor 5	protein-coding	96.094	0.347757	1.67631	0.0821677	0.301809	0.656038	0.162939	0.00748365	2.5552	0.00175075
530610	ATF6	3	activating transcription factor 6	protein-coding	752.208	0.501466	1.23169	0.170239	0.266205	1.25298	0.137161	0.949513	0.983013	0.909958
513928	ATF6B	23	activating transcription factor 6 beta	protein-coding	424.652	0.90523	1.06844	0.703852	0.173211	0.73439	0.0771884	0.0827086	1.45487	0.0318664
541204	ATF7	5	activating transcription factor 7	protein-coding	201.175	0.327124	1.46864	0.073303	0.201813	1.43053	0.0945535	0.944337	1.02665	0.901634
781834	ATF7IP	5	activating transcription factor 7 interacting protein	protein-coding	191.456	0.382878	1.49482	0.0990915	0.283897	1.42011	0.149627	0.899589	1.05261	0.832264
787344	ATG10	7	autophagy related 10	protein-coding	17.4838	0.606254	0.373743	0.255652	0.158942	0.203404	0.0688158	0.646037	1.83744	0.492275
513049	ATG101	5	autophagy related 101	protein-coding	263.15	0.450635	0.737012	0.136495	0.530646	0.829846	0.360592	0.707034	0.888131	0.563237
767903	ATG12	10	autophagy related 12	protein-coding	251.812	0.752536	1.17269	0.419265	0.373036	0.783458	0.217966	0.101828	1.49681	0.0414426
507340	ATG13	15	autophagy related 13	protein-coding	151.758	0.0679864	2.12405	0.00551501	0.00210457	0.366778	0.000352179	6.00914e-09	5.79109	2.80502e-10
538831	ATG14	10	autophagy related 14	protein-coding	94.6555	0.647686	1.38746	0.297871	0.00891525	0.367041	0.00193739	0.000268472	3.78012	3.6719e-05
509587	ATG16L1	3	autophagy related 16 like 1	protein-coding	188.228	0.211949	1.60201	0.0334834	0.515673	1.23314	0.345252	0.384104	1.29913	0.234897
511036	ATG16L2	15	autophagy related 16 like 2	protein-coding	22.2648	0.718422	0.556407	0.376818	0.523171	0.540821	0.3528	0.983411	1.02882	0.966122
529808	ATG2A	29	autophagy related 2A	protein-coding	152.022	0.135322	1.73187	0.0159286	0.000163299	0.362596	1.87522e-05	7.48407e-10	4.77632	2.96944e-11
519961	ATG2B	21	autophagy related 2B	protein-coding	117.779	0.739357	1.25819	0.403791	0.288559	0.672481	0.153056	0.0654134	1.87097	0.0236969
508571	ATG3	1	autophagy related 3	protein-coding	151.792	0.99243	0.980188	0.951293	0.561423	1.32238	0.391533	0.518658	0.741232	0.359039
408003	ATG4A	X	autophagy related 4A cysteine peptidase	protein-coding	18.4193	0.848209	1.47962	0.577435	0.938446	1.10526	0.88709	0.79485	1.3387	0.677136
408002	ATG4B	3	autophagy related 4B cysteine peptidase	protein-coding	3.82907	0.853403	2.4443	0.587205	0.69121	0.346808	0.537498	0.402032	7.04799	0.250478
531455	ATG4C	3	autophagy related 4C cysteine peptidase	protein-coding	117.79	0.583132	1.35928	0.235143	0.944172	1.03415	0.896915	0.445051	1.31439	0.289017
615657	ATG4D	7	autophagy related 4D cysteine peptidase	protein-coding	3.47426	0.967906	1.33668	0.858751	0.842851	1.72658	0.735984	0.92549	0.774176	0.873817
532686	ATG5	9	autophagy related 5	protein-coding	72.7026	0.887115	1.17905	0.656022	0.789343	1.17551	0.66113	0.997923	1.00301	0.993497
787967	ATG7	22	autophagy related 7	protein-coding	25.9127	0.97603	0.935825	0.893908	0.838794	1.18583	0.729154	0.760796	0.789172	0.631886
540482	ATG9A	2	autophagy related 9A	protein-coding	118.949	0.105512	2.08927	0.0107589	0.599666	0.794059	0.431229	0.00403643	2.63113	0.000845839
506343	ATIC	2	5-aminoimidazole-4-carboxamide ribonucleotide formyltransferase/IMP cyclohydrolase	protein-coding	1528.64	0.316598	1.26338	0.0689261	0.271378	1.20831	0.140707	0.830783	1.04557	0.728341
535424	ATL1	10	atlastin GTPase 1	protein-coding	3.7383	0.663961	4.09153	0.314222	0.311328	6.6924	0.169656	0.813717	0.611369	0.702167
100140212	ATL2	11	atlastin GTPase 2	protein-coding	74.3448	0.630016	0.715087	0.279487	0.138109	1.7729	0.0576519	0.0116986	0.403344	0.00299992
515124	ATL3	29	atlastin GTPase 3	protein-coding	467.877	0.477423	1.29359	0.154325	0.850736	1.05968	0.748509	0.422969	1.22073	0.268983
526824	ATM	15	ATM serine/threonine kinase	protein-coding	123.008	0.633645	1.33915	0.282808	0.934105	1.04175	0.88062	0.514512	1.28547	0.354498
781217	ATMIN	18	ATM interactor	protein-coding	109.107	0.58259	1.3478	0.23452	0.847854	0.920937	0.744183	0.246115	1.4635	0.129227
513125	ATN1	5	atrophin 1	protein-coding	161.493	0.652227	1.35831	0.302624	0.966208	0.976184	0.935466	0.419281	1.39145	0.265807
539903	ATOH7	28	atonal bHLH transcription factor 7	protein-coding	0.381868	1	2.04831	0.799878	1	4.62348	0.580923	1	0.443024	0.76912
613998	ATOX1	7	antioxidant 1 copper chaperone	protein-coding	440.328	0.0459983	1.82361	0.00319118	0.0261931	1.73016	0.00709068	0.875207	1.05402	0.794944
510723	ATP10A	21	ATPase phospholipid transporting 10A (putative)	protein-coding	21.9357	0.804045	1.66795	0.499557	0.00371635	11.904	0.000684878	0.0201348	0.140117	0.00569107
100336948	ATP10B	7	ATPase phospholipid transporting 10B (putative)	protein-coding	21.9397	0.15817	5.64018	0.0205603	0.0442112	6.29925	0.0134976	0.926872	0.895374	0.87593
536495	ATP10D	6	ATPase phospholipid transporting 10D (putative)	protein-coding	24.8772	0.738091	0.623937	0.402119	0.94999	0.936674	0.906241	0.625448	0.66612	0.470362
512547	ATP11A	12	ATPase phospholipid transporting 11A	protein-coding	14.5116	0.923699	1.30119	0.74502	0.771019	1.46436	0.636074	0.931871	0.888575	0.883016
614392	ATP11B	1	ATPase phospholipid transporting 11B (putative)	protein-coding	117.237	0.925865	1.08489	0.751284	0.339076	1.3956	0.191034	0.481963	0.777367	0.323037
529689	ATP11C	X	ATPase phospholipid transporting 11C	protein-coding	1.82869	1	0.0387413	0.112448	1	0.101326	0.254907	1	0.382345	0.655469
530703	ATP12A	12	ATPase H+/K+ transporting non-gastric alpha2 subunit	protein-coding	0.940134	1	0.150586	0.488416	1	0.0612101	0.306644	1	2.46016	0.750268
534369	ATP13A1	7	ATPase 13A1	protein-coding	130.764	1	1.00441	0.984384	0.576379	1.20309	0.406858	0.577088	0.83486	0.418957
510792	ATP13A2	2	ATPase cation transporting 13A2	protein-coding	24.5733	0.882425	1.31517	0.643819	0.392554	0.487357	0.233972	0.200887	2.69857	0.0990959
523889	ATP13A3	1	ATPase 13A3	protein-coding	977.149	0.0260894	1.72354	0.00141574	6.57802e-15	4.08746	1.05232e-16	3.71847e-06	0.421665	3.11176e-07
282144	ATP1A1	3	ATPase Na+/K+ transporting subunit alpha 1	protein-coding	3685.87	0.807177	1.07895	0.504733	3.66229e-14	0.396832	6.4098e-16	1.62546e-16	2.71892	2.21414e-18
282598	ATP1A3	18	ATPase Na+/K+ transporting subunit alpha 3	protein-coding	1.87204	1	0.0731966	0.227225	1	1.06879	0.973888	1	0.0684855	0.214764
537960	ATP1A4	3	ATPase Na+/K+ transporting subunit alpha 4	protein-coding	0.312731	1	0.208003	0.571312	1	0.164675	0.515469	1	1	1
519758	ATP1B1	16	ATPase Na+/K+ transporting subunit beta 1	protein-coding	21.5664	0.879864	1.35717	0.635677	0.830429	1.26221	0.717552	0.949513	1.07524	0.909843
532844	ATP1B3	1	ATPase Na+/K+ transporting subunit beta 3	protein-coding	1142.66	0.00988511	0.618362	0.000390674	7.8257e-30	0.196754	2.85089e-32	5.83196e-15	3.14282	1.03458e-16
514014	ATP23	5	ATP23 metallopeptidase and ATP synthase assembly factor homolog	protein-coding	70.1755	0.378647	0.57082	0.0972028	0.189387	0.561697	0.0867968	0.981302	1.01624	0.962339
518117	ATP2A1	25	ATPase sarcoplasmic/endoplasmic reticulum Ca2+ transporting 1	protein-coding	1.05028	1	1	1	1	16.7209	0.301571	1	0.0628938	0.310296
540568	ATP2A2	17	ATPase sarcoplasmic/endoplasmic reticulum Ca2+ transporting 2	protein-coding	1156.7	0.156167	1.39516	0.0201915	0.403473	0.845243	0.242078	0.00247617	1.6506	0.000477703
282641	ATP2B1	5	ATPase plasma membrane Ca2+ transporting 1	protein-coding	3173.33	0.340176	1.28657	0.0785147	0.00129612	1.7027	0.000199442	0.118039	0.755609	0.0500311
613800	ATP2B2	22	ATPase plasma membrane Ca2+ transporting 2	protein-coding	6.0531	0.44436	5.03113	0.132948	0.257732	0.14375	0.131469	0.0163886	34.9993	0.00446973
282146	ATP2B4	16	ATPase plasma membrane Ca2+ transporting 4	protein-coding	691.74	0.578589	1.33072	0.230945	0.613012	0.833392	0.445425	0.117846	1.59675	0.0498736
327663	ATP2C1	1	ATPase secretory pathway Ca2+ transporting 1	protein-coding	509.3	0.488832	1.30493	0.161519	0.131914	0.692444	0.0543242	0.00420861	1.88452	0.000890353
510329	ATP2C2	18	ATPase secretory pathway Ca2+ transporting 2	protein-coding	40.3324	0.460911	0.526815	0.142347	0.000183118	0.142386	2.14922e-05	0.0174312	3.69991	0.00480679
282578	ATP5F1A	24	ATP synthase F1 subunit alpha	protein-coding	2456.59	0.71451	0.882324	0.371016	0.202801	0.791775	0.095209	0.597092	1.11436	0.439343
327675	ATP5F1B	5	ATP synthase F1 subunit beta	protein-coding	2393.65	0.885833	0.923516	0.652186	0.908338	0.964767	0.83892	0.882851	0.957242	0.804473
327668	ATP5F1C	13	ATP synthase F1 subunit gamma	protein-coding	495.629	0.989059	0.980889	0.937116	0.939515	0.966419	0.888845	0.975485	1.01497	0.951536
338081	ATP5F1D	7	ATP synthase F1 subunit delta	protein-coding	332.156	0.724376	1.18371	0.385756	0.526111	0.83524	0.355782	0.159357	1.4172	0.0733369
617230	ATP5F1E	13	ATP synthase F1 subunit epsilon	protein-coding	35.5065	0.780074	0.68107	0.463094	0.864584	0.858759	0.769477	0.781187	0.793087	0.658198
327699	ATP5IF1	2	ATP synthase inhibitory factor subunit 1	protein-coding	2051.61	0.472476	0.813685	0.15055	0.069731	0.723465	0.0239892	0.571375	1.12471	0.412999
338053	ATP5MC1	19	ATP synthase membrane subunit c locus 1	protein-coding	228.88	0.812197	1.17437	0.51283	0.883832	0.939531	0.799697	0.52327	1.24996	0.363558
337887	ATP5MC2	5	ATP synthase membrane subunit c locus 2	protein-coding	1624.81	0.256907	0.714595	0.0467808	0.768615	1.08394	0.63269	0.0419125	0.659259	0.0136489
540176	ATP5MC3	2	ATP synthase membrane subunit c locus 3	protein-coding	2199	0.257156	1.39315	0.0470643	0.828614	0.940761	0.714759	0.0540102	1.48088	0.0186963
-	ATP5MD				312.734	0.859336	1.17777	0.597569	0.752695	1.16887	0.6144	0.991838	1.00761	0.980448
338040	ATP5ME	6	ATP synthase membrane subunit e	protein-coding	851.172	0.395266	1.38873	0.105822	0.436024	1.25134	0.269411	0.742482	1.1098	0.607367
506492	ATP5MF	25	ATP synthase membrane subunit f	protein-coding	969.854	0.100385	1.37017	0.00992612	0.897416	1.02846	0.818527	0.0539935	1.33225	0.018682
515696	ATP5MG	15	ATP synthase membrane subunit g	protein-coding	1909.89	0.672548	1.21685	0.322444	0.66627	0.876575	0.50679	0.199608	1.38819	0.0982628
-	ATP5MPL				1015.7	0.0315531	1.72961	0.00185836	0.152288	1.38357	0.0652714	0.347146	1.25011	0.203718
282701	ATP5PB	3	ATP synthase peripheral stalk-membrane subunit b	protein-coding	485.283	0.96699	0.95828	0.85656	0.218355	1.46347	0.105036	0.157087	0.654802	0.0717448
282710	ATP5PD	19	ATP synthase peripheral stalk subunit d	protein-coding	967.643	0.35411	1.28268	0.085309	9.9386e-05	0.526527	1.0728e-05	1.86243e-08	2.43612	9.46924e-10
282690	ATP5PF	1	ATP synthase peripheral stalk subunit F6	protein-coding	1116.94	0.958549	0.968323	0.834985	0.433942	0.842537	0.267496	0.528102	1.14929	0.368156
281640	ATP5PO	1	ATP synthase peripheral stalk subunit OSCP	protein-coding	773.149	0.978818	1.02129	0.906204	0.33719	0.79089	0.189758	0.279744	1.29131	0.153132
-	ATP5S				81.9952	0.0480677	0.384299	0.00339869	0.986167	0.98729	0.967818	0.014366	0.389247	0.00381592
3283882	ATP6	MT	ATP synthase F0 subunit 6	protein-coding	11181.1	0.00715811	0.498894	0.000266323	3.15563e-08	0.315669	1.49697e-09	0.0485317	1.58043	0.016454
327687	ATP6AP1	X	ATPase H+ transporting accessory protein 1	protein-coding	484.251	0.13671	1.53948	0.0162617	0.138588	0.709711	0.0579053	0.000136792	2.16916	1.72575e-05
510390	ATP6AP1L	7	ATPase H+ transporting accessory protein 1 like	protein-coding	36.1414	0.530546	2.20937	0.193216	0.344542	2.19931	0.195123	0.998074	1.00457	0.993945
513520	ATP6AP2	X	ATPase H+ transporting accessory protein 2	protein-coding	495.294	0.133513	1.55753	0.015531	0.458321	0.822753	0.289068	0.00258322	1.89307	0.00050081
286768	ATP6V0A1	19	ATPase H+ transporting V0 subunit a1	protein-coding	99.7572	0.889982	1.19651	0.663897	0.16738	2.08209	0.0737947	0.311486	0.574669	0.176206
338038	ATP6V0A2	17	ATPase H+ transporting V0 subunit a2	protein-coding	111.313	0.835125	1.17068	0.554902	0.14788	0.605368	0.0630542	0.0437414	1.93383	0.014428
518974	ATP6V0A4	4	ATPase H+ transporting V0 subunit a4	protein-coding	35.206	0.938525	1.16688	0.780415	0.652481	1.46114	0.490967	0.798957	0.798611	0.68247
505684	ATP6V0B	3	ATPase H+ transporting V0 subunit b	protein-coding	1088.66	0.000777045	2.09515	1.77542e-05	0.888561	1.04348	0.805476	0.000358548	2.00785	5.17078e-05
550622	ATP6V0C	25	ATPase H+ transporting V0 subunit c	protein-coding	1861.23	0.0368415	1.63687	0.00228926	0.10082	1.39722	0.0384453	0.485408	1.17152	0.32645
282148	ATP6V0D1	18	ATPase H+ transporting V0 subunit d1	protein-coding	163.062	0.411132	1.49525	0.114501	0.542508	0.795139	0.372112	0.0414789	1.88049	0.0134764
338075	ATP6V0E1	20	ATPase H+ transporting V0 subunit e1	protein-coding	375.928	0.406486	1.45544	0.111984	0.623086	0.838192	0.456241	0.0561733	1.73641	0.0195608
505224	ATP6V0E2	4	ATPase H+ transporting V0 subunit e2	protein-coding	1.08977	1	2.04831	0.798789	1	15.9075	0.307491	1	0.128764	0.449627
282147	ATP6V1A	1	ATPase H+ transporting V1 subunit A	protein-coding	274.201	0.99222	0.989519	0.950235	0.504402	0.849507	0.333951	0.526683	1.16482	0.36693
338059	ATP6V1B1	11	ATPase H+ transporting V1 subunit B1	protein-coding	0.189819	1	1	1	1	2.85695	0.707943	1	0.3681	0.721354
338082	ATP6V1B2	8	ATPase H+ transporting V1 subunit B2	protein-coding	318.719	0.150907	1.54626	0.019127	0.039572	1.59648	0.0116989	0.918822	0.968544	0.862347
338089	ATP6V1C1	14	ATPase H+ transporting V1 subunit C1	protein-coding	32.2482	0.729096	0.636935	0.391815	0.687598	0.721708	0.533346	0.888146	0.882538	0.813237
508327	ATP6V1C2	11	ATPase H+ transporting V1 subunit C2	protein-coding	0.435452	1	1	1	1	7.0405	0.47813	1	0.149371	0.489557
404152	ATP6V1D	10	ATPase H+ transporting V1 subunit D	protein-coding	323.525	0.597111	1.21517	0.247325	0.989064	0.994459	0.973711	0.382449	1.22194	0.233401
287017	ATP6V1E1	5	ATPase H+ transporting V1 subunit E1	protein-coding	1893.56	9.20638e-17	3.42139	1.56342e-19	1.41759e-15	3.17501	2.00958e-17	0.720709	1.0776	0.579501
540113	ATP6V1E2	11	ATPase H+ transporting V1 subunit E2	protein-coding	12.5238	0.683566	0.371383	0.333643	0.186496	0.166353	0.0851321	0.603412	2.23249	0.446191
282405	ATP6V1F	4	ATPase H+ transporting V1 subunit F	protein-coding	358.745	0.498204	1.34888	0.167324	0.530991	0.819807	0.360964	0.0612664	1.64537	0.0217613
281641	ATP6V1G1	8	ATPase H+ transporting V1 subunit G1	protein-coding	1102.67	0.0909136	1.53944	0.00866242	0.0173938	1.59789	0.00431024	0.892351	0.963417	0.820013
514368	ATP6V1G2	23	ATPase H+ transporting V1 subunit G2	protein-coding	4.18983	0.339712	18.5531	0.0781691	0.0542269	48.8991	0.0174744	0.657839	0.379416	0.505382
282657	ATP6V1H	14	ATPase H+ transporting V1 subunit H	protein-coding	82.5989	0.641693	1.44988	0.291371	0.218243	0.560309	0.104913	0.0254626	2.58764	0.00752767
541275	ATP7A	X	ATPase copper transporting alpha	protein-coding	217.177	0.138116	1.69057	0.0165142	0.960053	1.02082	0.925458	0.0596232	1.6561	0.0210029
518075	ATP7B	12	ATPase copper transporting beta	protein-coding	13.1178	0.368232	3.7347	0.0919031	0.015761	9.20719	0.00381574	0.346799	0.405629	0.203405
3283881	ATP8	MT	ATP synthase F0 subunit 8	protein-coding	10867.7	0.0862924	0.577274	0.00805973	5.02843e-10	0.247307	1.64468e-11	0.000314214	2.33424	4.40204e-05
317692	ATP8A1	6	ATPase phospholipid transporting 8A1	protein-coding	72.6638	0.29009	1.81744	0.0585334	3.32578e-09	7.07776	1.30376e-10	3.46274e-05	0.256782	3.72703e-06
541187	ATP8B1	24	ATPase phospholipid transporting 8B1	protein-coding	118.873	0.837808	0.633846	0.559403	0.174996	3.92355	0.0781867	0.0552262	0.161549	0.0192004
785713	ATP8B2	3	ATPase phospholipid transporting 8B2	protein-coding	45.9857	0.832721	1.31942	0.55139	0.0287602	0.278499	0.00796047	0.00544837	4.7376	0.00120585
618059	ATP8B3	7	ATPase phospholipid transporting 8B3	protein-coding	2.61149	0.30564	0.0255772	0.0644546	1	0.0369806	0.0934911	1	0.691639	0.861826
100137953	ATP8B4	10	ATPase phospholipid transporting 8B4 (putative)	protein-coding	4.1926	0.641693	0.24653	0.291546	0.678672	2.1368	0.522965	0.200362	0.115374	0.0987258
516579	ATP9A	13	ATPase phospholipid transporting 9A (putative)	protein-coding	152.29	0.844679	1.15816	0.572204	0.711276	1.16273	0.560988	0.995121	0.996071	0.987871
510301	ATP9B	24	ATPase phospholipid transporting 9B (putative)	protein-coding	76.3757	0.929062	1.14912	0.758319	0.00455089	4.3842	0.000870749	0.0100836	0.262105	0.00251762
505430	ATPAF1	3	ATP synthase mitochondrial F1 complex assembly factor 1	protein-coding	250.466	0.527828	0.781059	0.191414	0.220984	1.35121	0.106645	0.0135026	0.578044	0.0035438
513521	ATPAF2	19	ATP synthase mitochondrial F1 complex assembly factor 2	protein-coding	145.716	0.679316	0.765225	0.329561	0.00335012	2.50828	0.000605446	9.48334e-05	0.305079	1.14909e-05
504869	ATR	1	ATR serine/threonine kinase	protein-coding	34.1706	0.776374	0.731174	0.457499	0.98311	1.01952	0.962867	0.587126	0.717173	0.428988
100125942	ATRAID	11	all-trans retinoic acid induced differentiation factor	protein-coding	39.8544	0.891266	0.820466	0.667676	0.375965	1.74079	0.220392	0.200468	0.471319	0.098813
100125287	ATRIP	22	ATR interacting protein	protein-coding	73.5146	0.875216	1.21696	0.625324	0.465265	1.51876	0.296317	0.720449	0.801287	0.579007
281017	ATRN	13	attractin	protein-coding	158.494	0.32031	0.620386	0.0700771	0.326945	0.704391	0.181455	0.76026	0.880741	0.631171
504617	ATRNL1	26	attractin like 1	protein-coding	7.07773	0.590118	0.29752	0.241174	0.772293	0.62439	0.638385	0.631257	0.476498	0.47653
514473	ATRX	X	ATRX chromatin remodeler	protein-coding	1890.73	0.665866	0.856904	0.316343	0.907449	1.03221	0.836805	0.374562	0.830163	0.226985
616399	ATXN1	23	ataxin 1	protein-coding	14.5143	0.970036	0.890856	0.867679	0.747156	0.698812	0.60621	0.830537	1.27482	0.727994
767990	ATXN10	5	ataxin 10	protein-coding	246.799	0.389388	0.737648	0.102464	0.00180639	0.507623	0.000294556	0.113447	1.45314	0.0474472
521025	ATXN1L	18	ataxin 1 like	protein-coding	221.516	0.992059	0.982042	0.946448	0.175667	1.60225	0.0786141	0.150947	0.612913	0.0681156
532649	ATXN2	17	ataxin 2	protein-coding	365.193	0.875757	1.08795	0.626922	0.244218	1.30549	0.122409	0.446791	0.833363	0.290713
539507	ATXN2L	25	ataxin 2 like	protein-coding	153.942	0.242584	0.576571	0.0428057	0.134468	0.595501	0.0557129	0.947359	0.968212	0.905959
790880	ATXN3	21	ataxin 3	protein-coding	105.854	0.66277	1.30378	0.313403	0.842243	1.09343	0.734386	0.654686	1.19237	0.50189
536833	ATXN7	22	ataxin 7	protein-coding	285.024	0.299912	0.662246	0.0621816	6.96928e-05	2.63619	7.2193e-06	5.54266e-09	0.251213	2.55031e-10
534448	ATXN7L1	4	ataxin 7 like 1	protein-coding	93.8176	0.227441	2.56754	0.0380932	0.000250038	6.5533	3.05938e-05	0.087857	0.391793	0.0343981
541097	ATXN7L2	3	ataxin 7 like 2	protein-coding	24.3346	0.973851	0.910548	0.889149	0.383949	2.22691	0.226076	0.313511	0.408884	0.177969
525252	ATXN7L3	19	ataxin 7 like 3	protein-coding	189.897	0.670551	1.28858	0.320575	0.000800583	0.366361	0.000114841	1.34812e-05	3.51725	1.2972e-06
777786	ATXN7L3B	5	ataxin 7 like 3B	protein-coding	1496.31	0.988346	1.01028	0.935303	0.0358846	0.723732	0.0103843	0.0274283	1.39593	0.00822391
614716	AUH	8	AU RNA binding methylglutaconyl-CoA hydratase	protein-coding	30.1778	0.276687	0.407566	0.0534768	0.520675	1.50968	0.350003	0.0162831	0.269968	0.00443474
539251	AUNIP	2	aurora kinase A and ninein interacting protein	protein-coding	2.17796	1	14.6883	0.185721	1	2.21049	0.706427	1	6.64483	0.333603
509130	AUP1	11	AUP1 lipid droplet regulating VLDL assembly factor	protein-coding	351.337	0.895268	0.92148	0.67604	0.450849	1.23268	0.282409	0.255519	0.747541	0.135743
504437	AURKA	13	aurora kinase A	protein-coding	506.64	2.68861e-07	0.280505	1.8263e-09	0.0228501	1.76133	0.00600974	2.00223e-16	0.159258	2.74321e-18
506359	AURKAIP1	16	aurora kinase A interacting protein 1	protein-coding	135.598	0.909593	1.12284	0.712374	0.14694	0.554338	0.0625254	0.0698251	2.02555	0.0257863
360192	AURKB	19	aurora kinase B	protein-coding	81.6974	0.0115689	0.213153	0.000475974	0.106462	0.411362	0.0412798	0.261495	0.518164	0.140056
618599	AURKC	18	aurora kinase C	protein-coding	10.9671	0.136414	26.4069	0.0161844	0.0011701	151.191	0.000176623	0.218896	0.174659	0.110844
615936	AUTS2	25	activator of transcription and developmental regulator AUTS2	protein-coding	0.752201	1	2.73201	0.7069	1	2.56366	0.724062	1	1.06567	0.980557
512666	AVEN	10	apoptosis and caspase activation inhibitor	protein-coding	761.312	0.89008	0.943732	0.664418	0.281155	1.21202	0.147733	0.136662	0.778643	0.0600879
520771	AVIL	5	advillin	protein-coding	1.51477	1	1	1	1	24.3234	0.22119	1	0.043236	0.228563
534141	AVL9	4	AVL9 cell migration associated	protein-coding	48.0191	0.851995	0.788455	0.58389	0.840206	0.862067	0.731079	0.90266	0.91461	0.837213
614488	AVPI1	26	arginine vasopressin induced 1	protein-coding	317.179	0.888501	0.916409	0.660147	0.450849	1.2363	0.282362	0.24743	0.741251	0.130102
538439	AVPR1A	5	arginine vasopressin receptor 1A	protein-coding	0.253832	1	2.04831	0.799878	1	1.90162	0.819133	1	1.07714	0.978909
613754	AXDND1	16	axonemal dynein light chain domain containing 1	protein-coding	1.39655	1	0.056712	0.261392	1	0.203463	0.525855	1	0.278734	0.625956
504357	AXIN1	25	axin 1	protein-coding	83.8327	0.840001	0.846737	0.563139	1.20713e-05	0.230756	1.0363e-06	0.000128515	3.6694	1.61318e-05
511619	AXIN2	19	axin 2	protein-coding	1.33171	1	2.27851	0.729827	1	2.05515	0.762371	1	1.10868	0.964711
516598	AXL	18	AXL receptor tyrosine kinase	protein-coding	130.237	0.769771	1.25851	0.44328	0.99655	0.995977	0.989289	0.592816	1.2636	0.434788
508800	AZGP1	25	alpha-2-glycoprotein 1, zinc-binding	protein-coding	19.502	0.293907	3.19984	0.0601425	0.388028	0.456805	0.23018	0.00941915	7.00483	0.00232125
767932	AZI2	22	5-azacytidine induced 2	protein-coding	31.1136	0.894933	0.770566	0.675039	0.843957	1.22915	0.737682	0.608327	0.626911	0.450982
532835	AZIN1	14	antizyme inhibitor 1	protein-coding	333.682	0.92648	0.940311	0.752895	0.000104129	2.33049	1.13225e-05	2.55245e-05	0.403481	2.642e-06
506961	AZIN2	2	antizyme inhibitor 2	protein-coding	10.228	0.328041	0.163937	0.0737499	0.0153475	0.0404576	0.00369618	0.365484	4.05206	0.218791
100336938	AZU1	7	azurocidin 1	protein-coding	0.428833	1	0.152278	0.494706	1	0.120558	0.442724	1	1	1
280729	B2M	10	beta-2-microglobulin	protein-coding	971.97	0.346142	0.695306	0.0814121	0.189277	1.42743	0.0867312	0.00279786	0.487102	0.000552175
100125310	B3GALNT2	28	beta-1,3-N-acetylgalactosaminyltransferase 2	protein-coding	205.347	0.393444	0.642176	0.104899	0.0218083	0.468969	0.00567357	0.405434	1.36934	0.253336
539815	B3GALT2	16	beta-1,3-galactosyltransferase 2	protein-coding	2.5033	0.469393	0.0544596	0.148807	1	0.0221362	0.0587079	1	2.4602	0.677359
768038	B3GALT4	23	beta-1,3-galactosyltransferase 4	protein-coding	51.7035	0.0625615	3.37659	0.0049064	0.0677127	0.353065	0.0231125	6.16323e-06	9.56365	5.38862e-07
522406	B3GALT6	16	beta-1,3-galactosyltransferase 6	protein-coding	156.885	6.75734e-05	3.03903	1.02234e-06	0.605231	0.83439	0.437231	2.3027e-07	3.64222	1.45891e-08
541595	B3GAT2	9	beta-1,3-glucuronyltransferase 2	protein-coding	1.33761	1	18.4031	0.208115	1	2.84621	0.663046	1	6.46582	0.413173
404162	B3GAT3	29	beta-1,3-glucuronyltransferase 3	protein-coding	225.311	0.291792	1.5109	0.0591077	0.138737	0.65753	0.0579801	0.000948479	2.29784	0.00015684
515585	B3GNT2	11	UDP-GlcNAc:betaGal beta-1,3-N-acetylglucosaminyltransferase 2	protein-coding	713.419	0.898253	0.925919	0.682617	0.239067	1.34	0.118723	0.116556	0.690985	0.0490521
784997	B3GNT3	7	UDP-GlcNAc:betaGal beta-1,3-N-acetylglucosaminyltransferase 3	protein-coding	1.20739	1	19.4631	0.276253	1	1	1	1	23.3765	0.247684
534619	B3GNT4	17	UDP-GlcNAc:betaGal beta-1,3-N-acetylglucosaminyltransferase 4	protein-coding	0.312731	1	0.208003	0.571312	1	0.164675	0.515469	1	1	1
767899	B3GNT5	1	UDP-GlcNAc:betaGal beta-1,3-N-acetylglucosaminyltransferase 5	protein-coding	38.754	0.788425	0.763586	0.474333	0.0313407	0.364045	0.0088038	0.130772	2.0975	0.0568574
540848	B3GNT6	15	UDP-GlcNAc:betaGal beta-1,3-N-acetylglucosaminyltransferase 6	protein-coding	3.73517	0.79858	3.37392	0.492831	0.0422768	57.0828	0.0126994	0.160506	0.0591056	0.0740434
534859	B3GNT8	18	UDP-GlcNAc:betaGal beta-1,3-N-acetylglucosaminyltransferase 8	protein-coding	25.5813	0.201492	3.23847	0.0308887	0.000321052	0.0279924	4.07576e-05	5.60217e-07	115.691	3.85546e-08
617397	B3GNTL1	19	UDP-GlcNAc:betaGal beta-1,3-N-acetylglucosaminyltransferase like 1	protein-coding	6.1176	0.965862	0.823446	0.853779	0.460466	0.318908	0.29114	0.542981	2.58208	0.383359
527026	B4GALNT3	5	beta-1,4-N-acetyl-galactosaminyltransferase 3	protein-coding	3.12324	0.771827	3.22923	0.447006	0.875107	0.643939	0.783538	0.459804	5.01481	0.302712
100137759	B4GALNT4	29	beta-1,4-N-acetyl-galactosaminyltransferase 4	protein-coding	13.9726	0.652883	0.506227	0.303155	0.185322	0.315041	0.0844654	0.641058	1.60686	0.486518
281781	B4GALT1	8	beta-1,4-galactosyltransferase 1	protein-coding	432.502	0.766643	1.18828	0.437862	0.00747749	0.492752	0.00157106	0.000550249	2.41151	8.34067e-05
100125390	B4GALT2	3	beta-1,4-galactosyltransferase 2	protein-coding	405.902	0.178336	0.645574	0.0252868	0.0553411	0.62993	0.0179693	0.94364	1.02483	0.900594
515771	B4GALT3	3	beta-1,4-galactosyltransferase 3	protein-coding	58.2316	0.881868	0.833718	0.641396	0.978362	0.978027	0.954343	0.798869	0.852449	0.682331
511328	B4GALT4	1	beta-1,4-galactosyltransferase 4	protein-coding	129.251	0.00377562	0.405793	0.000119782	2.04534e-09	0.21062	7.61314e-11	0.0245925	1.92666	0.00722825
282407	B4GALT5	13	beta-1,4-galactosyltransferase 5	protein-coding	108.945	0.82179	0.822128	0.530881	0.0269367	0.429101	0.00734909	0.0992597	1.91593	0.0400985
507559	B4GALT7	7	beta-1,4-galactosyltransferase 7	protein-coding	8.55595	0.917781	1.41129	0.731014	0.00507786	0.0146087	0.000989674	0.00192721	96.606	0.000356687
618055	B4GAT1	29	beta-1,4-glucuronyltransferase 1	protein-coding	156.271	0.553551	0.703606	0.211792	1.36296e-13	0.0935434	2.52579e-15	5.01268e-10	7.5217	1.90948e-11
505335	B9D1	19	B9 domain containing 1	protein-coding	70.5888	0.158649	0.448253	0.0208184	0.958525	0.967317	0.921936	0.0714758	0.463399	0.0266046
616609	B9D2	18	B9 domain containing 2	protein-coding	85.5387	0.658245	0.670689	0.308366	0.199754	0.517065	0.0931139	0.662134	1.29711	0.510169
-	BAAT				34.8551	0.971123	1.09193	0.875997	0.000198408	9.54451	2.35223e-05	0.000331574	0.114404	4.68988e-05
504517	BABAM1	7	BRISC and BRCA1 A complex member 1	protein-coding	97.3433	0.752536	1.24406	0.419472	0.034446	0.490325	0.00988069	0.00352607	2.53721	0.000724092
614152	BABAM2	11	BRISC and BRCA1 A complex member 2	protein-coding	55.138	0.888501	0.847953	0.660196	0.888561	0.912305	0.805736	0.908522	0.929463	0.845422
534774	BACE2	1	beta-secretase 2	protein-coding	283.104	0.994072	0.987854	0.96123	0.0102182	0.461877	0.002278	0.0106815	2.13878	0.00269005
531350	BACH1	1	BTB domain and CNC homolog 1	protein-coding	513.181	1.11583e-05	2.59009	1.24029e-07	5.32608e-13	3.99307	1.08403e-14	0.043043	0.648646	0.0141193
538296	BACH2	9	BTB domain and CNC homolog 2	protein-coding	23.2177	0.831579	1.51773	0.549016	0.017096	6.93985	0.00421747	0.0631436	0.218697	0.0226431
615013	BAD	29	BCL2 associated agonist of cell death	protein-coding	115.351	0.317667	0.600332	0.0692468	0.000217404	0.30175	2.60671e-05	0.0491198	1.9895	0.0167156
613855	BAG1	8	BAG cochaperone 1	protein-coding	318.832	0.329592	1.47567	0.074314	0.865918	0.938486	0.77163	0.0950366	1.5724	0.0378656
506107	BAG2	23	BAG cochaperone 2	protein-coding	201.081	0.998817	0.991176	0.972897	0.0899184	1.73424	0.0332801	0.0804775	0.571535	0.0307582
782633	BAG3	26	BAG cochaperone 3	protein-coding	356.829	0.354537	1.36591	0.0856308	2.26928e-09	0.297843	8.57248e-11	1.43925e-14	4.58602	2.78116e-16
516353	BAG4	27	BAG cochaperone 4	protein-coding	193.256	0.536334	0.711705	0.198349	3.56882e-05	3.30499	3.4453e-06	6.49398e-08	0.215343	3.68748e-09
522854	BAG5	21	BAG cochaperone 5	protein-coding	55.4877	0.597677	0.535407	0.248333	0.678099	0.708489	0.521957	0.741231	0.755702	0.605599
508605	BAG6	23	BAG cochaperone 6	protein-coding	347.382	0.861238	1.11439	0.600243	0.209206	1.40383	0.0993426	0.414651	0.793818	0.261689
786025	BAHCC1	19	BAH domain and coiled-coil containing 1	protein-coding	27.8562	0.693486	0.53986	0.345218	0.504293	0.532847	0.333839	0.993901	1.01316	0.984141
617684	BAHD1	10	bromo adjacent homology domain containing 1	protein-coding	100.639	0.898596	1.13188	0.683534	0.03789	2.14138	0.0110906	0.0854583	0.528576	0.0331966
507837	BAIAP2	19	BAR/IMD domain containing adaptor protein 2	protein-coding	125.827	0.00011262	3.34505	1.87773e-06	0.10696	0.584164	0.0415488	3.63005e-10	5.72621	1.3483e-11
615412	BAIAP2L1	25	BAR/IMD domain containing adaptor protein 2 like 1	protein-coding	297.905	0.879794	1.12081	0.635107	0.00374738	2.24567	0.000691485	0.0134941	0.499097	0.00354051
514090	BAK1	23	BCL2 antagonist/killer 1	protein-coding	86.6446	0.867714	1.17214	0.611519	0.96534	1.02632	0.933766	0.790012	1.14208	0.670262
530147	BAMBI	13	BMP and activin membrane bound inhibitor	protein-coding	1.01021	1	0.717835	0.900416	1	1.48857	0.878047	1	0.482231	0.780986
360196	BANF1	29	BAF nuclear assembly factor 1	protein-coding	1080.88	0.720313	1.14511	0.380165	0.273598	0.797035	0.142335	0.0549269	1.43671	0.0190572
100299906	BANK1	6	B cell scaffold protein with ankyrin repeats 1	protein-coding	0.643864	1	1	1	1	10.3067	0.394189	1	0.102035	0.404477
513446	BANP	18	BTG3 associated nuclear protein	protein-coding	257.384	0.000456694	2.77657	9.44763e-06	2.79211e-12	5.55257	6.41253e-14	0.00792785	0.500051	0.00188543
100124510	BAP1	22	BRCA1 associated protein 1	protein-coding	137.536	0.781899	1.2134	0.465196	0.447304	0.749501	0.279109	0.154234	1.61894	0.0699898
530961	BARD1	2	BRCA1 associated RING domain 1	protein-coding	63.767	0.0331406	0.304361	0.00200302	0.0155722	0.330489	0.00376511	0.900428	0.920942	0.83343
617465	BARX2	29	BARX homeobox 2	protein-coding	0.480871	1	2.04831	0.799878	1	6.05561	0.513819	1	0.33825	0.694345
286842	BASP1	20	brain abundant membrane attached signal protein 1	protein-coding	44.6695	0.474412	2.14053	0.151742	0.103844	2.95953	0.0399439	0.681959	0.723266	0.533869
535008	BATF3	16	basic leucine zipper ATF-like transcription factor 3	protein-coding	63.1638	0.22278	0.354449	0.0369724	0.00101584	5.71095	0.000150441	1.78164e-07	0.0620648	1.09915e-08
280730	BAX	18	BCL2 associated X, apoptosis regulator	protein-coding	22.3229	0.970889	0.90448	0.873248	0.0214271	0.158039	0.00556083	0.0292913	5.72315	0.00889745
540621	BAZ1A	21	bromodomain adjacent to zinc finger domain 1A	protein-coding	2603.71	0.21488	1.41439	0.0344836	1.74708e-09	2.91315	6.43378e-11	8.30627e-05	0.485518	9.89358e-06
508442	BAZ1B	25	bromodomain adjacent to zinc finger domain 1B	protein-coding	572.163	0.898175	1.08791	0.682488	0.00460905	1.97694	0.000882973	0.0135514	0.5503	0.0035609
509799	BAZ2A	5	bromodomain adjacent to zinc finger domain 2A	protein-coding	729.179	0.96133	1.03996	0.841903	0.262691	0.745284	0.134934	0.18686	1.39538	0.0902964
535498	BAZ2B	2	bromodomain adjacent to zinc finger domain 2B	protein-coding	1525.31	0.973449	0.968993	0.886209	0.000407178	2.4279	5.34649e-05	0.000216685	0.399107	2.89154e-05
782359	BBC3	18	BCL2 binding component 3	protein-coding	72.6641	0.000259763	0.151112	4.81229e-06	0.248755	0.545129	0.125294	0.00836722	0.277204	0.00201378
100847755	BBIP1	26	BBSome interacting protein 1	protein-coding	41.9926	0.99222	0.971443	0.950177	0.432057	0.59481	0.265865	0.450892	1.6332	0.294244
100137993	BBOF1	10	basal body orientation factor 1	protein-coding	4.43607	0.880432	1.94975	0.637608	0.948236	1.18954	0.903103	0.828785	1.63908	0.725812
507159	BBOX1	15	gamma-butyrobetaine hydroxylase 1	protein-coding	0.722645	1	0.991199	0.997321	1	0.414083	0.740754	1	2.39372	0.74375
100848046	BBS1	29	Bardet-Biedl syndrome 1	protein-coding	8.44021	0.914328	0.729851	0.723134	0.0552557	0.0971199	0.0179284	0.102517	7.51494	0.0417958
538638	BBS10	5	Bardet-Biedl syndrome 10	protein-coding	25.431	0.952857	0.889941	0.817101	0.0680421	3.00227	0.023272	0.039945	0.296423	0.0128848
516376	BBS12	17	Bardet-Biedl syndrome 12	protein-coding	14.8167	0.526162	0.352409	0.189873	0.138423	0.217548	0.057816	0.701134	1.61992	0.555888
533611	BBS2	18	Bardet-Biedl syndrome 2	protein-coding	45.5807	0.281557	0.412793	0.0550633	0.0231425	0.280016	0.00610682	0.568845	1.47418	0.410327
532120	BBS4	10	Bardet-Biedl syndrome 4	protein-coding	131.562	0.731599	1.25436	0.395424	0.488105	0.76502	0.318194	0.144702	1.63965	0.0646674
528191	BBS5	2	Bardet-Biedl syndrome 5	protein-coding	15.4102	0.632668	1.90456	0.281978	0.997152	1.00742	0.990282	0.441498	1.89053	0.285626
100138953	BBS7	6	Bardet-Biedl syndrome 7	protein-coding	42.3823	0.776359	1.3397	0.456288	0.222655	1.86684	0.107774	0.5484	0.71763	0.389053
535387	BBS9	4	Bardet-Biedl syndrome 9	protein-coding	8.38521	0.523522	4.75497	0.188238	0.408743	0.219839	0.246534	0.0487326	21.6293	0.0165684
533187	BBX	1	BBX high mobility group box domain containing	protein-coding	837.632	0.544524	0.782035	0.20462	0.0094713	0.550304	0.00208598	0.15518	1.4211	0.0706034
282862	BCAM	18	basal cell adhesion molecule	protein-coding	851.126	0.0673514	0.668837	0.00543283	4.04491e-18	0.260693	4.10033e-20	3.20024e-09	2.56562	1.41675e-10
511018	BCAP29	4	B cell receptor associated protein 29	protein-coding	212.291	0.556247	0.7572	0.214298	0.746582	0.891266	0.605326	0.622564	0.849578	0.46691
533949	BCAP31	X	B cell receptor associated protein 31	protein-coding	800.275	0.189162	1.43325	0.0279327	0.0474851	0.66943	0.0147534	3.33492e-05	2.14101	3.57341e-06
527550	BCAR1	18	BCAR1 scaffold protein, Cas family member	protein-coding	331.96	0.1039	0.622288	0.0105384	1.31598e-08	3.03726	5.81547e-10	2.65178e-16	0.204885	3.67515e-18
506231	BCAR3	3	BCAR3 adaptor protein, NSP family member	protein-coding	210.786	0.880092	0.853752	0.636886	0.000223029	3.99898	2.68476e-05	2.96789e-05	0.213492	3.15428e-06
504895	BCAS1	13	brain enriched myelin associated protein 1	protein-coding	129.645	0.878064	1.13581	0.631216	0.706585	1.16904	0.55477	0.952112	0.971573	0.913053
507944	BCAS2	3	BCAS2 pre-mRNA processing factor	protein-coding	360.212	0.753855	1.14989	0.421763	7.63288e-06	2.35279	6.20205e-07	0.000219997	0.488734	2.94095e-05
521416	BCAS3	19	BCAS3 microtubule associated cell migration factor	protein-coding	83.0239	0.971233	1.05071	0.87762	0.0235086	0.408196	0.00622205	0.0146302	2.57403	0.00390232
617710	BCAS4	13	breast carcinoma amplified sequence 4	protein-coding	474.391	0.813858	0.880114	0.515642	0.616511	0.862033	0.449237	0.95356	1.02097	0.915899
505926	BCAT1	5	branched chain amino acid transaminase 1	protein-coding	1.08818	1	7.88226	0.446918	1	0.42747	0.762487	1	18.4393	0.282976
281643	BCAT2	18	branched chain amino acid transaminase 2	protein-coding	10.3198	0.814297	0.597873	0.516251	0.0053111	0.040134	0.00104481	0.0217489	14.8969	0.00626096
512466	BCCIP	26	BRCA2 and CDKN1A interacting protein	protein-coding	602.184	0.548099	0.703274	0.207868	0.969469	1.02117	0.94014	0.318599	0.688697	0.181945
505650	BCDIN3D	5	BCDIN3 domain containing RNA methyltransferase	protein-coding	83.4586	0.827913	0.73449	0.54169	0.0416988	3.46414	0.0124697	0.00812709	0.212027	0.00194247
534616	BCHE	1	butyrylcholinesterase	protein-coding	1.47181	1	0.0526799	0.228937	1	0.197679	0.498551	1	0.266492	0.598673
282149	BCKDHA	18	branched chain keto acid dehydrogenase E1 subunit alpha	protein-coding	136.826	0.776374	0.83662	0.457471	0.934203	0.964886	0.88086	0.697476	0.867066	0.552037
282150	BCKDHB	9	branched chain keto acid dehydrogenase E1 subunit beta	protein-coding	72.2238	0.0567853	0.336405	0.00426242	0.614218	1.32255	0.446788	0.00170914	0.254361	0.000309695
505005	BCKDK	25	branched chain keto acid dehydrogenase kinase	protein-coding	47.0065	0.936053	1.11697	0.77468	5.20118e-05	0.147509	5.19418e-06	1.45531e-05	7.5722	1.41301e-06
540824	BCL10	3	BCL10 immune signaling adaptor	protein-coding	357.361	0.105706	1.68399	0.010795	6.82649e-12	4.43494	1.68675e-13	1.34269e-05	0.37971	1.2909e-06
538680	BCL11A	11	BCL11 transcription factor A	protein-coding	25.4972	0.73358	0.636748	0.397792	5.27499e-05	0.061052	5.28042e-06	0.000909344	10.4296	0.000149145
783269	BCL11B	21	BCL11 transcription factor B	protein-coding	316.033	0.876164	1.10164	0.627822	0.0241296	0.578002	0.00642614	0.00595468	1.90595	0.0013393
281020	BCL2	24	BCL2 apoptosis regulator	protein-coding	42.0511	0.518718	0.598292	0.1853	0.330742	1.64253	0.184295	0.0277343	0.364251	0.00833324
282151	BCL2A1	21	BCL2 related protein A1	protein-coding	0.258073	1	0.2582	0.627357	1	0.204416	0.569218	1	1	1
282152	BCL2L1	13	BCL2 like 1	protein-coding	142.964	0.776374	1.17376	0.458093	0.213618	0.700151	0.101962	0.0511376	1.67644	0.0175278
507390	BCL2L11	11	BCL2 like 11	protein-coding	105.812	0.477423	1.46852	0.154341	6.85319e-05	3.28221	7.07735e-06	0.0086481	0.447419	0.00209645
533338	BCL2L12	18	BCL2 like 12	protein-coding	171.949	0.677384	0.816131	0.327319	0.0422285	0.595001	0.0126749	0.249328	1.37165	0.131388
617809	BCL2L13	5	BCL2 like 13	protein-coding	328.055	0.292561	1.47004	0.0596201	0.00182589	2.08713	0.000298458	0.17559	0.704337	0.0833227
767601	BCL2L2	10	BCL2 like 2	protein-coding	68.1052	0.896205	1.15604	0.67774	0.0583649	0.434514	0.0192285	0.0208059	2.66053	0.00592853
531942	BCL3	18	BCL3 transcription coactivator	protein-coding	98.4948	0.936799	0.879899	0.776543	4.44536e-05	7.46652	4.35136e-06	1.25142e-05	0.117846	1.19126e-06
539020	BCL6	1	BCL6 transcription repressor	protein-coding	166.598	0.881868	1.13087	0.641661	0.063524	0.541059	0.0213407	0.0201509	2.09011	0.00569882
100138731	BCL6B	19	BCL6B transcription repressor	protein-coding	0.512893	1	1.05164	0.985796	1	2.44206	0.747369	1	0.430639	0.761171
616240	BCL7A	17	BAF chromatin remodeling complex subunit BCL7A	protein-coding	6.31475	0.302822	0.153256	0.0632645	0.397555	0.323863	0.23733	0.624226	0.473211	0.468997
615062	BCL7B	25	BAF chromatin remodeling complex subunit BCL7B	protein-coding	112.485	0.268519	0.583398	0.0508953	0.0172224	2.14113	0.00425684	1.78727e-05	0.272472	1.76929e-06
618295	BCL7C	25	BAF chromatin remodeling complex subunit BCL7C	protein-coding	116.133	0.336401	1.5818	0.0770436	0.599953	0.813657	0.431565	0.0338728	1.94407	0.0106042
788729	BCL9	3	BCL9 transcription coactivator	protein-coding	97.7697	0.243579	1.78859	0.0431316	0.097225	0.54013	0.0365739	0.000296364	3.3114	4.1238e-05
539340	BCL9L	15	BCL9 like	protein-coding	441.831	0.857454	0.853271	0.593413	0.00802324	0.392264	0.00170415	0.030205	2.17525	0.00923351
540648	BCLAF1	9	BCL2 associated transcription factor 1	protein-coding	1537.95	0.501461	0.752344	0.17016	0.341777	1.30929	0.193097	0.0254551	0.574621	0.00752343
511003	BCLAF3	X	BCLAF1 and THRAP3 family member 3	protein-coding	226.201	0.890042	0.900704	0.664271	1.13463e-05	3.18006	9.64174e-07	1.38373e-06	0.283235	1.04445e-07
514131	BCNT2	18	bucentaur-2	protein-coding	648.801	0.554894	1.25047	0.212934	0.483468	1.19808	0.31353	0.887023	1.04373	0.811091
514135	BCO2	15	beta-carotene oxygenase 2	protein-coding	203.612	0.910269	1.09711	0.714526	0.460749	1.30497	0.291543	0.645825	0.840719	0.491626
784529	BCOR	X	BCL6 corepressor	protein-coding	91.697	0.288621	0.513349	0.0578734	0.0308709	2.4391	0.00864982	6.20834e-05	0.210467	7.18824e-06
540023	BCORL1	X	BCL6 corepressor like 1	protein-coding	52.6456	0.476764	1.67985	0.153574	0.407324	1.52475	0.245259	0.869925	1.10172	0.786977
789892	BCR	17	BCR activator of RhoGEF and GTPase	protein-coding	95.4285	0.441304	1.51988	0.13142	1.47485e-06	0.204648	9.95147e-08	3.48504e-10	7.42679	1.28892e-11
539713	BCS1L	2	BCS1 homolog, ubiquinol-cytochrome c reductase complex chaperone	protein-coding	48.4435	1	1.00974	0.983268	0.324778	0.535239	0.179947	0.308579	1.88651	0.173656
286791	BDA20	X	major allergen BDA20	protein-coding	0.514134	1	2.38963	0.754359	1	0.976349	0.993206	1	2.44752	0.746258
534090	BDH1	1	3-hydroxybutyrate dehydrogenase 1	protein-coding	18.6946	0.304073	0.289212	0.063678	0.538487	0.556013	0.367862	0.491683	0.520153	0.332423
515321	BDH2	6	3-hydroxybutyrate dehydrogenase 2	protein-coding	25.2374	0.784716	0.682117	0.46972	0.228464	0.427531	0.111618	0.545662	1.59548	0.386159
538896	BDKRB2	21	bradykinin receptor B2	protein-coding	1.09379	1	0.128117	0.454713	1	1.10663	0.96961	1	0.115772	0.431646
617701	BDNF	15	brain derived neurotrophic factor	protein-coding	66.763	0.439984	0.536402	0.130358	0.0340885	2.78817	0.00974794	0.000342487	0.192385	4.86325e-05
519320	BDP1	20	B double prime 1, subunit of RNA polymerase III transcription initiation factor IIIB	protein-coding	1675.16	0.768244	0.837612	0.441269	0.00640225	2.09206	0.00130661	0.000458412	0.400377	6.79489e-05
100297073	BEAN1	18	brain expressed associated with NEDD4 1	protein-coding	0.771933	1	1	1	1	12.6564	0.352932	1	0.0830921	0.362565
527278	BECN1	19	beclin 1	protein-coding	409.425	0.832916	1.1315	0.551995	0.0202282	0.557511	0.005176	0.00344041	2.02956	0.000702685
527886	BEGAIN	21	brain enriched guanylate kinase associated	protein-coding	0.660286	1	10.7159	0.38696	1	1	1	1	12.8706	0.351341
525371	BEND3	9	BEN domain containing 3	protein-coding	22.946	0.980839	1.05593	0.912288	0.0567742	3.06348	0.018547	0.0684331	0.344684	0.0251577
504789	BEND6	23	BEN domain containing 6	protein-coding	36.8854	0.336539	2.23803	0.0771214	0.91162	0.912947	0.844045	0.116637	2.45144	0.0491187
504404	BEND7	13	BEN domain containing 7	protein-coding	0.931799	1	0.393762	0.697393	1	0.292836	0.608497	1	1.34465	0.904327
508924	BEST1	29	bestrophin 1	protein-coding	2.93311	0.252499	46.4085	0.0454812	0.908053	1.5216	0.838445	0.157773	30.4998	0.0722205
529463	BEST2	7	bestrophin 2	protein-coding	1.75823	1	0.539934	0.778701	1	13.7167	0.201674	1	0.0393631	0.114727
510542	BEST4	3	bestrophin 4	protein-coding	1.45522	1	0.0570187	0.254696	1	0.275705	0.598408	1	0.206811	0.53811
616526	BET1	4	Bet1 golgi vesicular membrane trafficking protein	protein-coding	114.551	0.86665	1.15734	0.610101	0.430921	0.725182	0.264928	0.209305	1.59593	0.104412
509758	BET1L	11	Bet1 golgi vesicular membrane trafficking protein like	protein-coding	257.131	0.815126	1.14621	0.517767	0.614809	1.17341	0.447364	0.950394	0.97682	0.91118
767968	BEX2	X	brain expressed X-linked 2	protein-coding	38.8255	0.753171	0.700241	0.420591	1.50115e-08	0.0114759	6.69319e-10	2.3027e-07	61.0185	1.4579e-08
504902	BFAR	25	bifunctional apoptosis regulator	protein-coding	238.598	0.615366	1.2504	0.264102	0.589471	0.850482	0.420197	0.1263	1.47022	0.054443
281644	BFSP1	13	beaded filament structural protein 1	protein-coding	2.03552	1	10.8282	0.242152	1	21.9229	0.124739	1	0.49392	0.708438
281645	BFSP2	1	beaded filament structural protein 2	protein-coding	1.55723	1	4.36665	0.435657	1	1.70565	0.782014	1	2.56011	0.606512
281646	BGLAP	3	bone gamma-carboxyglutamate protein	protein-coding	0.561269	1	1	1	1	9.04565	0.421877	1	0.11626	0.432568
280733	BGN	X	biglycan	protein-coding	6.91547	0.619142	0.342591	0.268759	0.044191	0.0711248	0.0134879	0.275763	4.81676	0.150144
100848337	BHLHA15	25	basic helix-loop-helix family member a15	protein-coding	0.530382	1	0.539935	0.827508	1	3.47825	0.650721	1	0.155232	0.498651
506945	BHLHE40	22	basic helix-loop-helix family member e40	protein-coding	586.842	0.775623	1.15933	0.454696	1.09409e-06	2.87827	7.17434e-08	3.2984e-05	0.402786	3.52122e-06
613907	BHLHE41	5	basic helix-loop-helix family member e41	protein-coding	14.2173	0.365356	4.27481	0.0906974	0.0862364	6.26432	0.0315046	0.765673	0.682405	0.637849
-	BHMG1				0.416975	1	0.156285	0.500876	1	0.12373	0.448552	1	1	1
497025	BHMT	10	betaine--homocysteine S-methyltransferase	protein-coding	1.54607	1	0.362668	0.565852	1	0.176391	0.339229	1	2.05604	0.700675
533796	BICD1	5	BICD cargo adaptor 1	protein-coding	38.8889	0.816619	0.68233	0.520253	0.529765	1.71014	0.359722	0.232349	0.39899	0.119809
282447	BICD2	8	BICD cargo adaptor 2	protein-coding	269.575	0.640927	1.21724	0.290409	0.937261	1.02722	0.885175	0.51986	1.18498	0.360365
536747	BICDL1	17	BICD family like cargo adaptor 1	protein-coding	62.9371	0.179137	2.25341	0.0255703	0.603623	0.748845	0.43583	0.0104221	3.00918	0.00261398
507073	BICDL2	25	BICD family like cargo adaptor 2	protein-coding	64.804	0.606254	1.44965	0.255698	0.461361	1.40954	0.292025	0.962429	1.02845	0.930798
531868	BICRA	18	BRD4 interacting chromatin remodeling complex associated protein	protein-coding	16.8474	0.939979	0.812669	0.785079	0.703178	1.56422	0.550707	0.545221	0.519536	0.385476
540169	BICRAL	23	BICRA like chromatin remodeling complex associated protein	protein-coding	115.363	0.399978	0.651068	0.108642	0.00820643	2.24611	0.00175086	2.47652e-05	0.289864	2.54968e-06
510373	BID	5	BH3 interacting domain death agonist	protein-coding	6.57926	0.994072	0.937115	0.960347	0.18349	8.48324	0.0832764	0.164458	0.110467	0.0766133
614576	BIN1	2	bridging integrator 1	protein-coding	18.499	0.805513	1.57702	0.501413	0.314855	2.49635	0.172469	0.643038	0.631732	0.488559
515025	BIN2	5	bridging integrator 2	protein-coding	2.95438	0.381856	47.4707	0.0986252	1	1	1	0.176012	57.0159	0.0836361
507115	BIN3	8	bridging integrator 3	protein-coding	102.872	0.197367	1.79569	0.0298531	0.438524	1.34589	0.271651	0.434959	1.33421	0.279811
539314	BIRC2	15	baculoviral IAP repeat containing 2	protein-coding	299.433	0.413107	0.688643	0.115689	0.0198788	1.92674	0.00506929	0.000102989	0.357413	1.26259e-05
514386	BIRC3	15	baculoviral IAP repeat containing 3	protein-coding	653.811	0.923272	0.926852	0.743678	2.39221e-27	12.942	1.06093e-29	7.90607e-29	0.0716159	3.69413e-31
414925	BIRC5	19	baculoviral IAP repeat containing 5	protein-coding	135.073	0.000644912	0.305459	1.40382e-05	3.07311e-05	0.279621	2.91321e-06	0.846074	1.0924	0.750998
534211	BIRC6	11	baculoviral IAP repeat containing 6	protein-coding	399.643	0.833947	1.12977	0.553416	0.0366719	1.687	0.0106731	0.118248	0.669693	0.0501385
532455	BIVM	12	basic, immunoglobulin-like variable motif containing	protein-coding	50.0407	0.610167	0.552238	0.258715	0.122358	0.354115	0.0494492	0.563054	1.55949	0.403774
539241	BLA-DQB	23	MHC class II antigen	protein-coding	1.74148	1	1.98422	0.713476	1	1.82028	0.747819	1	1.09007	0.96228
281649	BLCAP	13	BLCAP apoptosis inducing factor	protein-coding	203.12	0.149743	1.6783	0.0188522	0.596018	0.838067	0.427197	0.00717676	2.00258	0.00166816
534148	BLM	21	BLM RecQ like helicase	protein-coding	35.6184	0.145093	0.303706	0.0178972	0.862763	0.865742	0.766858	0.0944312	0.350805	0.0375721
504483	BLMH	19	bleomycin hydrolase	protein-coding	419.936	0.422819	0.742	0.120498	0.190458	0.720315	0.0873481	0.928308	1.03011	0.877654
615149	BLOC1S1	5	biogenesis of lysosomal organelles complex 1 subunit 1	protein-coding	231.173	0.0585299	2.06413	0.00446861	0.616871	0.823313	0.449583	0.00175559	2.50711	0.000318806
519172	BLOC1S2	26	biogenesis of lysosomal organelles complex 1 subunit 2	protein-coding	473.603	0.885833	1.097	0.651729	0.000278814	2.3237	3.4596e-05	0.00130477	0.472093	0.00022671
518544	BLOC1S4	6	biogenesis of lysosomal organelles complex 1 subunit 4	protein-coding	28.3555	0.957233	1.10571	0.831067	0.995469	0.991831	0.986088	0.890945	1.11481	0.817121
505520	BLOC1S5	23	biogenesis of lysosomal organelles complex 1 subunit 5	protein-coding	94.3946	0.992059	1.02892	0.946939	0.194633	0.480974	0.0897715	0.166806	2.13924	0.0780596
614408	BLOC1S6	10	biogenesis of lysosomal organelles complex 1 subunit 6	protein-coding	296.836	0.881661	0.909643	0.640585	0.821318	0.926128	0.704498	0.961901	0.9822	0.929442
504596	BLVRA	4	biliverdin reductase A	protein-coding	65.6461	0.848235	0.800454	0.578024	0.00839899	0.279359	0.00180126	0.032975	2.86532	0.0102552
281650	BLVRB	18	biliverdin reductase B	protein-coding	826.982	0.00125069	2.04445	3.12794e-05	0.00515094	0.56552	0.00100677	3.4838e-12	3.61517	9.79449e-14
504820	BLZF1	16	basic leucine zipper nuclear factor 1	protein-coding	166.794	0.893188	1.10445	0.671804	0.368586	1.33567	0.214304	0.572609	0.826883	0.414435
541141	BMF	10	Bcl2 modifying factor	protein-coding	13.6667	0.938525	0.83511	0.780001	0.0319188	0.162563	0.00899944	0.0552153	5.13715	0.0191922
510666	BMI1	13	BMI1 proto-oncogene, polycomb ring finger	protein-coding	406.173	0.4819	0.781388	0.156827	0.745915	0.914048	0.604356	0.528102	0.854865	0.36817
510360	BMP1	8	bone morphogenetic protein 1	protein-coding	309.179	0.0596622	1.85337	0.00459613	0.307107	0.737957	0.166675	0.000189578	2.51149	2.49378e-05
615037	BMP2	13	bone morphogenetic protein 2	protein-coding	25.455	0.0210071	0.155492	0.00105773	0.880476	0.872549	0.793453	0.00977075	0.178205	0.00242508
505766	BMP2K	6	BMP2 inducible kinase	protein-coding	466.92	0.00758505	0.526623	0.000287178	0.00435682	1.78549	0.000825681	1.09254e-10	0.294946	3.70322e-12
407216	BMP4	10	bone morphogenetic protein 4	protein-coding	115.256	0.34022	1.85976	0.0787152	0.428257	0.670567	0.262669	0.0150557	2.77342	0.00403013
507682	BMP5	23	bone morphogenetic protein 5	protein-coding	0.21663	1	1.05164	0.985796	1	0.427463	0.763805	1	2.4602	0.750264
617566	BMP6	23	bone morphogenetic protein 6	protein-coding	0.238738	1	2.04831	0.799878	1	1.90162	0.819133	1	1.07714	0.978909
540595	BMP7	13	bone morphogenetic protein 7	protein-coding	57.4079	0.959671	1.07122	0.838184	0.0206909	0.380627	0.00531897	0.0111348	2.81436	0.00283065
100296238	BMP8B	3	bone morphogenetic protein 8b	protein-coding	0.181631	1	1	1	1	3.2151	0.676434	1	0.327095	0.689643
534101	BMPER	4	BMP binding endothelial regulator	protein-coding	1.18411	1	2.04831	0.799878	1	17.7581	0.29117	1	0.115345	0.428084
404101	BMPR1A	28	bone morphogenetic protein receptor type 1A	protein-coding	103.259	0.876277	0.866953	0.628615	0.0284051	0.452114	0.00783519	0.0782054	1.91755	0.0297412
407128	BMPR1B	6	bone morphogenetic protein receptor type 1B	protein-coding	54.4918	0.249971	2.50213	0.0448617	0.286192	1.92879	0.151335	0.707357	1.29725	0.563667
407127	BMPR2	2	bone morphogenetic protein receptor type 2	protein-coding	588.595	0.833621	1.12379	0.552916	0.293602	0.756486	0.156695	0.107958	1.48553	0.0445188
514945	BMS1	28	BMS1 ribosome biogenesis factor	protein-coding	855.218	0.674208	0.808755	0.323947	0.00102818	2.24924	0.000152431	1.85467e-05	0.359568	1.8463e-06
538658	BMT2	4	base methyltransferase of 25S rRNA 2 homolog	protein-coding	103.028	0.498733	0.61041	0.167777	0.936514	0.949597	0.884093	0.363118	0.642809	0.216744
524182	BNC1	21	basonuclin 1	protein-coding	407.13	0.60336	0.730097	0.253174	6.16928e-08	4.98096	3.0927e-09	5.63259e-11	0.146577	1.84229e-12
540746	BNC2	8	basonuclin 2	protein-coding	0.496531	1	0.333594	0.691032	1	0.135598	0.469444	1	2.46017	0.750266
614520	BNIP1	20	BCL2 interacting protein 1	protein-coding	39.4789	0.978325	1.05666	0.9053	0.0199269	3.52789	0.00508786	0.0251196	0.299516	0.00741036
516077	BNIP2	10	BCL2 interacting protein 2	protein-coding	65.0141	0.126858	0.437137	0.0142477	0.493015	0.720785	0.322664	0.261907	0.606473	0.140319
615342	BNIP3	26	BCL2 interacting protein 3	protein-coding	7.88134	0.982364	0.904706	0.918744	0.839574	1.39666	0.730264	0.779275	0.647763	0.655536
534615	BNIP3L	8	BCL2 interacting protein 3 like	protein-coding	94.358	0.971128	1.05273	0.876077	0.211192	0.579391	0.10042	0.15788	1.81696	0.0723319
614493	BNIPL	3	BCL2 interacting protein like	protein-coding	2.29717	1	1	1	1	37.2076	0.109993	1	0.0282643	0.115033
512018	BOC	1	BOC cell adhesion associated, oncogene regulated	protein-coding	12.9715	0.776374	4.5143	0.457592	0.810906	2.24734	0.690264	0.831139	2.00873	0.729772
540063	BOD1	20	biorientation of chromosomes in cell division 1	protein-coding	262.159	0.516369	0.764131	0.182234	0.312763	1.31393	0.170834	0.0237176	0.58156	0.00691598
508527	BOD1L1	6	biorientation of chromosomes in cell division 1 like 1	protein-coding	1932.39	0.306715	0.689638	0.0647996	0.881836	0.949485	0.796494	0.220529	0.726329	0.112037
504851	BOK	3	BCL2 family apoptosis regulator BOK	protein-coding	148.16	0.517912	1.36557	0.184297	0.000626136	0.387578	8.70749e-05	2.08883e-06	3.52335	1.65591e-07
533050	BoLA	23	major histocompatibility complex, class I, A	protein-coding	56.3833	0.956077	1.09596	0.825375	0.413056	1.60543	0.250182	0.513562	0.682658	0.353519
515712	BOLA	23	MHC class I heavy chain	protein-coding	1405.34	1.28969e-06	0.471307	1.07516e-08	0.936341	1.01927	0.883691	7.72429e-08	0.462394	4.44726e-09
509530	BOLA1	3	bolA family member 1	protein-coding	31.5118	0.442307	1.95078	0.131856	0.502158	1.53954	0.331458	0.727102	1.26712	0.587175
614731	BOLA2B	25	bolA family member 2B	protein-coding	163.131	0.60732	1.29145	0.256476	0.202204	1.45441	0.0948362	0.732212	0.887954	0.594549
614629	BOLA3	11	bolA family member 3	protein-coding	353.925	0.980057	1.02401	0.910004	0.00200693	2.10862	0.000334249	0.00266534	0.48563	0.00051927
282490	BOLA-DMA	23	major histocompatibility complex, class II, DM alpha	protein-coding	46.1143	0.00812674	5.32819	0.000309261	0.000333978	6.61592	4.26101e-05	0.749644	0.805359	0.617438
282491	BOLA-DMB	23	major histocompatibility complex, class II, DM beta	protein-coding	0.266747	1	1.05164	0.985796	1	0.427463	0.763805	1	2.4602	0.750264
525727	BOLA-DOA	23	major histocompatibility complex, class II, DO alpha	protein-coding	0.154829	1	2.04831	0.799878	1	1.5127	0.883192	1	1.35408	0.914313
282535	BOLA-DQA2	23	major histocompatibility complex, class II, DQ alpha 2	protein-coding	0.367494	1	0.502902	0.805345	1	0.204417	0.569219	1	2.46018	0.750265
506214	BOLA-DRA	23	major histocompatibility complex, class II, DR alpha	protein-coding	1.12098	1	0.880615	0.947783	1	0.718682	0.865087	1	1.22532	0.917372
282530	BOLA-DRB3	23	major histocompatibility complex, class II, DRB3	protein-coding	2.18251	1	1.16914	0.911993	1	0.839563	0.902187	1	1.39255	0.815367
510417	BOLA-NC1	23	non-classical MHC class I antigen	protein-coding	109.452	0.181364	0.550896	0.0260671	0.000416681	2.78795	5.47787e-05	1.27122e-08	0.197599	6.29215e-10
527841	BOLL	2	boule homolog, RNA binding protein	protein-coding	0.499486	1	1	1	1	8.27968	0.441281	1	0.127015	0.452239
515056	BOP1	14	BOP1 ribosomal biogenesis factor	protein-coding	27.4702	0.993153	0.972739	0.958431	0.464188	0.570995	0.295059	0.479207	1.70358	0.32042
514162	BORA	12	BORA aurora kinase A activator	protein-coding	25.1892	0.982898	0.935847	0.920305	0.364368	2.26331	0.210409	0.312712	0.413485	0.177075
614947	BORCS5	5	BLOC-1 related complex subunit 5	protein-coding	32.0876	0.958514	1.10354	0.834063	0.731803	0.773307	0.586451	0.608848	1.42704	0.451465
539395	BORCS6	19	BLOC-1 related complex subunit 6	protein-coding	75.618	0.544524	0.693771	0.204517	0.103697	0.552399	0.0398625	0.592999	1.25592	0.435016
613274	BORCS7	26	BLOC-1 related complex subunit 7	protein-coding	50.9565	0.978286	0.946979	0.904417	0.511787	0.648296	0.341313	0.564938	1.46072	0.406289
100271850	BORCS8	7	BLOC-1 related complex subunit 8	protein-coding	16.7727	0.488832	0.397447	0.161199	0.826505	0.789218	0.712063	0.455683	0.503595	0.298919
787174	BOSTAUV1R414	18	vomeronasal 1 receptor bosTauV1R414	protein-coding	0.198024	1	0.539935	0.827508	1	1.09201	0.974993	1	0.49444	0.801952
533785	BPGM	4	bisphosphoglycerate mutase	protein-coding	3.07528	0.658174	8.66653	0.308156	0.592552	0.163995	0.423942	0.154433	52.8462	0.070123
505457	BPHL	23	biphenyl hydrolase like	protein-coding	117.489	0.0912885	2.06857	0.00870958	0.638042	1.22091	0.474072	0.128124	1.69429	0.0554015
281989	BPIFA1	13	BPI fold containing family A member 1	protein-coding	1.11551	1	6.16097	0.470342	1	2.01925	0.784458	1	3.05112	0.651438
522020	BPIFB3	13	BPI fold containing family B member 3	protein-coding	0.844784	1	0.16976	0.516834	1	0.0690037	0.328413	1	2.46016	0.750268
516784	BPIFC	5	BPI fold containing family C	protein-coding	34.0307	0.623547	0.480541	0.273196	5.85618e-06	0.0115261	4.63319e-07	0.000204618	41.6915	2.7062e-05
521254	BPNT1	16	3'(2'), 5'-bisphosphate nucleotidase 1	protein-coding	108.003	0.978818	1.03946	0.906706	0.448701	0.699293	0.280478	0.380665	1.48644	0.23189
532986	BPTF	19	bromodomain PHD finger transcription factor	protein-coding	1201.05	0.853403	1.09293	0.586924	3.23099e-06	2.31872	2.40015e-07	3.55464e-05	0.471352	3.83418e-06
536051	BRAF	4	B-Raf proto-oncogene, serine/threonine kinase	protein-coding	159.137	0.72705	0.793687	0.389841	0.420435	1.35266	0.255978	0.111035	0.586762	0.0461657
518844	BRAP	17	BRCA1 associated protein	protein-coding	157.147	0.460227	0.722036	0.141709	0.215435	1.42512	0.103085	0.00825113	0.506648	0.00197996
532550	BRAT1	25	BRCA1 associated ATM activator 1	protein-coding	21.1092	0.0909136	5.00085	0.00864651	0.239159	2.62247	0.118793	0.426176	1.90692	0.272304
353120	BRCA1	19	BRCA1 DNA repair associated	protein-coding	72.5815	0.0179169	0.268792	0.000846404	0.58215	0.730957	0.412949	0.0356345	0.367726	0.0112629
507069	BRCA2	12	BRCA2 DNA repair associated	protein-coding	153.577	0.00142385	0.262916	3.65992e-05	0.686145	0.820395	0.531712	0.00232	0.320475	0.000443165
519513	BRCC3	X	BRCA1/BRCA2-containing complex subunit 3	protein-coding	189.267	0.875071	0.885621	0.625061	0.257609	0.686874	0.131365	0.466013	1.28935	0.308599
100336626	BRD1	5	bromodomain containing 1	protein-coding	146.879	0.727733	0.809892	0.390746	3.89484e-05	3.00414	3.77547e-06	7.02377e-07	0.269592	4.95062e-08
505358	BRD2	23	bromodomain containing 2	protein-coding	2723.92	9.98956e-07	2.25519	8.01941e-09	5.43261e-09	2.44422	2.25875e-10	0.709716	0.922661	0.566616
525051	BRD3	11	bromodomain containing 3	protein-coding	209.784	0.526903	0.714994	0.19071	6.16928e-08	0.211622	3.09223e-09	3.42379e-05	3.37863	3.67948e-06
100848355	BRD3OS	11	BRD3 opposite strand	protein-coding	3.06919	0.560688	12.7845	0.217738	0.174996	36.4431	0.0781919	0.724198	0.350806	0.583682
614048	BRD4	7	bromodomain containing 4	protein-coding	2482.81	0.995801	1.0069	0.965791	0.032986	1.51559	0.00936862	0.0339294	0.66436	0.0106246
526153	BRD7	18	bromodomain containing 7	protein-coding	926.865	0.828478	0.89885	0.542621	0.576379	0.864882	0.406894	0.896386	1.03928	0.825976
539896	BRD8	7	bromodomain containing 8	protein-coding	219.644	0.687251	0.841266	0.339353	0.22669	1.32914	0.110481	0.0344763	0.632942	0.0108368
615865	BRD9	20	bromodomain containing 9	protein-coding	548.791	0.621235	1.18746	0.270409	0.678099	1.1049	0.521863	0.769382	1.07472	0.643132
523971	BRDT	3	bromodomain testis associated	protein-coding	0.747333	1	2.2041	0.77211	1	0.436604	0.766584	1	5.04828	0.555041
497207	BREH1	18	retinyl ester hydrolase type 1	protein-coding	3.13317	0.724005	0.205706	0.385022	0.331717	8.77427	0.184997	0.079036	0.0234442	0.0301322
618161	BRF1	21	BRF1 RNA polymerase III transcription initiation factor subunit	protein-coding	23.0625	0.52445	2.11363	0.18881	0.0256331	0.18373	0.00690615	0.000549202	11.504	8.32045e-05
512789	BRF2	27	BRF2 RNA polymerase III transcription initiation factor subunit	protein-coding	15.937	0.0396857	23.6395	0.0025439	5.78215e-05	107.263	5.84305e-06	0.0629793	0.220388	0.0225592
615390	BRI3	25	brain protein I3	protein-coding	30.1912	0.627607	1.73662	0.277473	0.0296736	3.73889	0.00826028	0.228686	0.464475	0.117481
538558	BRI3BP	17	BRI3 binding protein	protein-coding	108.234	0.630016	1.40945	0.279573	0.523994	0.743338	0.353769	0.10817	1.89611	0.0446402
100139898	BRICD5	25	BRICHOS domain containing 5	protein-coding	0.643249	1	0.101647	0.404103	1	0.0804737	0.357799	1	1	1
783256	BRIP1	19	BRCA1 interacting helicase 1	protein-coding	7.0367	0.921287	1.43537	0.740323	0.927922	0.836458	0.870896	0.752492	1.716	0.621196
518501	BRIX1	20	biogenesis of ribosomes BRX1	protein-coding	906.344	0.444154	1.29554	0.132646	1.88558e-15	4.23788	2.71779e-17	1.02079e-10	0.305703	3.44385e-12
540092	BRK1	22	BRICK1 subunit of SCAR/WAVE actin nucleating complex	protein-coding	511.048	0.258219	1.43878	0.0473777	0.00530281	1.82126	0.00104264	0.337097	0.789991	0.195717
615952	BRMS1	29	BRMS1 transcriptional repressor and anoikis regulator	protein-coding	265.859	0.711697	0.830954	0.367733	0.0633789	0.622103	0.0212569	0.291571	1.33572	0.161591
514432	BRMS1L	21	BRMS1 like transcriptional repressor	protein-coding	20.723	0.399121	0.323035	0.107976	0.215381	0.319298	0.102974	0.994864	1.0117	0.987016
522319	BROX	16	BRO1 domain and CAAX motif containing	protein-coding	126.033	0.24486	1.94894	0.0435285	0.0344944	2.33915	0.00989731	0.717636	0.833181	0.575837
535775	BRPF1	22	bromodomain and PHD finger containing 1	protein-coding	68.5312	0.550394	1.6908	0.209706	0.0269096	3.04207	0.0073378	0.279225	0.555807	0.152759
507996	BRPF3	23	bromodomain and PHD finger containing 3	protein-coding	128.19	0.587588	1.396	0.239072	0.0264791	2.12833	0.00718858	0.248913	0.655913	0.131129
535868	BRSK2	29	BR serine/threonine kinase 2	protein-coding	22.4271	0.900038	0.80892	0.688475	0.00339348	0.140636	0.000615433	0.00957055	5.75185	0.00236812
540661	BRWD1	1	bromodomain and WD repeat domain containing 1	protein-coding	526.596	0.721716	1.20336	0.383376	9.05318e-07	3.13703	5.79312e-08	4.72163e-05	0.383597	5.28739e-06
534539	BRWD3	X	bromodomain and WD repeat domain containing 3	protein-coding	383.984	0.806839	1.16639	0.503784	0.162845	0.659055	0.071189	0.0414094	1.76979	0.0134424
513558	BSCL2	29	BSCL2 lipid droplet biogenesis associated, seipin	protein-coding	13.9838	0.9467	0.825611	0.799902	0.832599	0.763671	0.7209	0.954577	1.08111	0.918139
505545	BSDC1	2	BSD domain containing 1	protein-coding	135.418	0.687988	0.756401	0.34025	0.306217	1.49229	0.166046	0.056102	0.506874	0.0195315
508716	BSG	7	basigin	protein-coding	1908.26	0.335643	1.32333	0.0767925	0.806874	0.937681	0.684623	0.0779169	1.41128	0.0295451
317699	BSP5	18	binder of sperm 5	protein-coding	0.570279	1	0.153261	0.496232	1	0.277137	0.639348	1	0.553016	0.833082
510681	BSPRY	8	B-box and SPRY domain containing	protein-coding	74.0391	0.465324	0.268673	0.145068	0.209764	4.28705	0.0996244	0.00846282	0.0626708	0.00204427
616757	BST1	6	bone marrow stromal cell antigen 1	protein-coding	1.87162	1	0.524266	0.761474	1	0.544868	0.774208	1	0.962188	0.98568
523664	BTAF1	26	B-TFIID TATA-box binding protein associated factor 1	protein-coding	370.14	0.8729	0.901716	0.620362	9.38439e-05	2.48574	1.00704e-05	1.02264e-05	0.362756	9.45134e-07
525916	BTBD1	21	BTB domain containing 1	protein-coding	348.941	0.933577	0.940515	0.769994	9.32674e-05	2.49623	9.99373e-06	2.4934e-05	0.376774	2.57101e-06
505888	BTBD10	15	BTB domain containing 10	protein-coding	164.738	0.0395584	0.508711	0.00252526	0.215656	0.697511	0.103243	0.289885	0.729323	0.160381
539986	BTBD11	5	BTB domain containing 11	protein-coding	143.505	0.864395	0.883384	0.605046	0.0251709	1.89126	0.00674971	0.00577173	0.467088	0.00129129
615438	BTBD19	3	BTB domain containing 19	protein-coding	43.6809	0.697773	1.59869	0.350745	0.981409	1.02562	0.960035	0.53642	1.55875	0.376414
533435	BTBD2	7	BTB domain containing 2	protein-coding	69.491	0.852699	1.17844	0.585008	0.217825	0.609611	0.104694	0.0795104	1.9331	0.0303405
513420	BTBD3	13	BTB domain containing 3	protein-coding	83.695	0.439984	1.63012	0.130661	0.947361	0.960698	0.90197	0.204818	1.6968	0.101574
100125777	BTBD6	21	BTB domain containing 6	protein-coding	118.88	0.840001	0.851723	0.563225	0.00673226	2.38036	0.00138944	0.00100661	0.357813	0.000168366
100300409	BTBD7	21	BTB domain containing 7	protein-coding	206.665	0.767392	0.843189	0.439707	0.981214	0.988817	0.959145	0.625059	0.852725	0.46997
520456	BTBD8	3	BTB domain containing 8	protein-coding	52.0295	1	0.995641	0.992194	0.755784	1.24815	0.61752	0.744932	0.79769	0.611093
505504	BTBD9	23	BTB domain containing 9	protein-coding	102.566	0.696166	0.76495	0.348271	0.562365	0.784012	0.392458	0.962722	0.975687	0.931539
280737	BTC	6	betacellulin	protein-coding	226.032	0.78436	0.839572	0.469114	0.267577	1.42611	0.138174	0.073543	0.588714	0.0275022
537669	BTD	1	biotinidase	protein-coding	29.2077	0.978325	0.937498	0.905136	0.0744422	0.289583	0.0260816	0.0897833	3.23741	0.0352961
281031	BTF3	20	basic transcription factor 3	protein-coding	680.172	0.981277	1.02188	0.913399	0.00931056	1.84228	0.00204026	0.0115155	0.554681	0.00294111
539753	BTF3L4	3	basic transcription factor 3 like 4	protein-coding	1087.52	0.806942	1.11649	0.50391	0.332831	1.24326	0.186019	0.66522	0.898041	0.513548
281032	BTG1	5	BTG anti-proliferation factor 1	protein-coding	3713.22	0.255154	1.34904	0.0462252	6.00146e-16	3.6282	8.03237e-18	9.7371e-10	0.37182	3.92507e-11
539364	BTG2	16	BTG anti-proliferation factor 2	protein-coding	51.1783	0.830046	1.35727	0.544736	0.20109	2.31125	0.0940555	0.441203	0.587246	0.285295
541054	BTG3	1	BTG anti-proliferation factor 3	protein-coding	310.515	0.808064	0.874864	0.50626	1.63008e-13	4.65557	3.07245e-15	1.05347e-15	0.187918	1.66859e-17
531767	BTLA	1	B and T lymphocyte associated	protein-coding	2.02395	1	13.8454	0.207738	1	18.6578	0.158217	1	0.742069	0.877969
534072	BTRC	26	beta-transducin repeat containing E3 ubiquitin protein ligase	protein-coding	70.2128	1	1.00459	0.988879	0.0917457	0.493286	0.034084	0.0853787	2.03653	0.0331521
514777	BUB1	11	BUB1 mitotic checkpoint serine/threonine kinase	protein-coding	122.842	4.37535e-07	0.134577	3.10716e-09	0.289107	0.631031	0.153517	4.76077e-05	0.213265	5.35007e-06
537027	BUB1B	10	BUB1 mitotic checkpoint serine/threonine kinase B	protein-coding	222.275	1.26873e-16	0.132623	2.35041e-19	1.5476e-05	0.353558	1.36045e-06	0.000127625	0.375109	1.59898e-05
539594	BUB3	26	BUB3 mitotic checkpoint protein	protein-coding	613.28	0.818386	0.891811	0.52268	0.00729917	1.75718	0.00152666	0.000867862	0.507525	0.000141723
510313	BUD13	15	BUD13 homolog	protein-coding	147.994	0.76742	0.812987	0.439837	0.0512894	1.8844	0.0162394	0.00669535	0.431431	0.0015324
513878	BUD23	25	BUD23 rRNA methyltransferase and ribosome maturation factor	protein-coding	499.275	0.451807	1.30707	0.137059	0.0357702	0.628221	0.0103427	0.000357921	2.08058	5.15324e-05
533977	BUD31	25	BUD31 homolog	protein-coding	242.48	0.557442	0.708154	0.214887	0.0827884	0.545904	0.0297926	0.512033	1.29721	0.351948
514128	BYSL	23	bystin like	protein-coding	22.3355	0.227368	0.364016	0.0380322	0.0423633	0.296516	0.0127355	0.799923	1.22764	0.684246
506562	BZW1	2	basic leucine zipper and W2 domains 1	protein-coding	3515.57	0.043996	1.40748	0.00297444	0.00093613	1.55034	0.000137005	0.559203	0.907854	0.399932
326579	BZW2	4	basic leucine zipper and W2 domains 2	protein-coding	577.591	0.899815	0.920512	0.686304	0.853268	0.937744	0.753663	0.960766	0.981624	0.927934
-	C10H14orf1				20.1362	0.408998	0.356871	0.113486	0.00282735	0.089829	0.000496863	0.117909	3.97278	0.0499201
100296216	C10H14orf119	10	chromosome 10 C14orf119 homolog	protein-coding	324.438	0.989062	1.0134	0.938028	0.0144869	1.64065	0.0034568	0.0164378	0.61768	0.00448729
781491	C10H14orf39	10	chromosome 10 C14orf39 homolog	protein-coding	0.227039	1	1	1	1	3.88931	0.625843	1	0.270393	0.638706
506904	C10H14orf93	10	chromosome 10 C14orf93 homolog	protein-coding	20.6509	0.466147	2.19578	0.146183	0.0836482	0.280926	0.0302013	0.00198681	7.81625	0.000369291
-	C10H15orf41				19.1316	0.983729	0.937104	0.923055	0.0263402	0.145584	0.00714254	0.0308198	6.43688	0.0094605
614805	C10H15orf48	10	chromosome 10 C15orf48 homolog	protein-coding	138.764	0.470879	0.681536	0.149714	0.000712091	2.72485	0.000100664	1.54765e-06	0.250119	1.18277e-07
535251	C10H15orf61	10	chromosome 10 C15orf61 homolog	protein-coding	52.9455	0.64162	0.576103	0.29102	0.732702	1.3226	0.587461	0.218104	0.435585	0.110339
100297536	C10H15orf62	10	chromosome 10 C15orf62 homolog	protein-coding	1.03787	1	16.6668	0.30267	1	1	1	1	20.0181	0.272264
-	C10H15orf65				3.55541	0.874288	0.469726	0.622901	0.0705788	0.0213247	0.0243703	0.159324	22.0273	0.0732963
540909	C11H2orf42	11	chromosome 11 C2orf42 homolog	protein-coding	22.9863	0.732969	0.584154	0.397291	0.146791	3.09892	0.0624156	0.0248936	0.188502	0.00733384
540024	C11H2orf49	11	chromosome 11 C2orf49 homolog	protein-coding	178.134	0.315078	0.677585	0.0682938	0.820023	1.08364	0.702738	0.0733109	0.625287	0.0274038
510955	C11H2orf50	11	chromosome 11 C2orf50 homolog	protein-coding	0.433233	1	1	1	1	6.76919	0.487306	1	0.155357	0.498844
616899	C11H2orf68	11	chromosome 11 C2orf68 homolog	protein-coding	25.8334	0.99222	0.971132	0.948483	0.100394	0.37946	0.0381847	0.108726	2.55925	0.0449214
-	C11H2orf71				0.774219	1	0.0851775	0.367837	1	0.0674352	0.324159	1	1	1
783105	C11H2orf92	11	chromosome 11 C2orf92 homolog	protein-coding	2.36426	0.677919	0.121642	0.328049	1	3.39714	0.542409	1	0.0358071	0.115959
-	C11H9orf116				45.3896	0.903569	1.16825	0.695639	8.3992e-09	0.0391473	3.60526e-10	1.17258e-09	29.8424	4.81032e-11
-	C11H9orf16				185.535	0.240636	1.58782	0.0420568	0.711705	1.14156	0.561608	0.268793	1.39093	0.14509
617008	C11H9orf50	11	chromosome 11 C9orf50 homolog	protein-coding	3.18186	0.980827	1.17996	0.911804	0.842499	0.598799	0.73481	0.777353	1.97054	0.653489
535148	C11H9orf78	11	chromosome 11 C9orf78 homolog	protein-coding	272.108	0.966278	0.966736	0.854397	0.312292	1.28495	0.170453	0.233319	0.752355	0.120586
-	C13H20orf194				15.5953	0.823375	0.630919	0.534199	0.233602	3.05331	0.115137	0.0779782	0.206634	0.0295887
-	C13H20orf27				122.471	0.977817	1.04519	0.898716	0.00195337	0.279961	0.000323319	0.00116763	3.73332	0.000199367
513202	C13H20orf96	13	chromosome 13 C20orf96 homolog	protein-coding	3.156	0.96986	1.30008	0.866569	0.847854	0.596621	0.744502	0.753093	2.17907	0.62183
513585	C14H8orf33	14	chromosome 14 C8orf33 homolog	protein-coding	269.862	0.989062	1.01852	0.938047	0.000582344	2.51035	7.99703e-05	0.000711985	0.405728	0.000112321
-	C14H8orf37				19.9456	0.261914	0.246034	0.0485416	0.668516	1.55324	0.509768	0.0298161	0.158401	0.00908862
-	C14H8orf59				40.7292	0.27496	2.44226	0.0528986	0.437744	1.66482	0.270947	0.558484	1.46698	0.399011
539014	C14H8orf76	14	chromosome 14 C8orf76 homolog	protein-coding	51.8097	0.781899	1.31295	0.465185	0.051054	2.41645	0.0161487	0.193046	0.543339	0.0939123
618766	C14H8orf82	14	chromosome 14 C8orf82 homolog	protein-coding	36.8531	0.955516	1.10169	0.824155	0.0105505	0.249363	0.00237047	0.0052174	4.418	0.00114248
100848919	C14H8orf88	14	chromosome 14 C8orf88 homolog	protein-coding	0.291053	1	2.04831	0.799878	1	3.21511	0.676433	1	0.637089	0.872007
100848558	C14H8orf89	14	chromosome 14 C8orf89 homolog	protein-coding	102.392	0.776374	1.24261	0.45663	0.513824	0.756995	0.343282	0.187585	1.6415	0.0907247
505518	C15H11orf34	15	chromosome 15 open reading frame, human C11orf34	protein-coding	0.544894	1	1	1	1	9.00961	0.422741	1	0.116725	0.433445
-	C15H11orf49				43.2038	0.465324	1.84573	0.145112	0.0281878	0.307531	0.00775292	0.000317336	6.00175	4.45079e-05
614490	C15H11orf52	15	chromosome 15 C11orf52 homolog	protein-coding	15.4739	0.975559	0.905029	0.892951	0.453827	0.447883	0.285053	0.510617	2.02068	0.35051
616182	C15H11orf58	15	chromosome 15 C11orf58 homolog	protein-coding	902.072	0.791104	0.890545	0.4815	0.731513	0.914335	0.586103	0.92521	0.973981	0.872826
615529	C15H11orf71	15	chromosome 15 C11orf71 homolog	protein-coding	2.75348	0.310684	31.1113	0.066755	0.306008	13.7314	0.165872	0.763409	2.2657	0.635125
-	C15H11orf74				138.412	0.794764	1.23378	0.486736	8.29842e-07	0.179739	5.23128e-08	1.86723e-08	6.86426	9.5084e-10
617737	C15H11orf87	15	chromosome 15 C11orf87 homolog	protein-coding	0.221237	1	2.04831	0.799878	1	1.90162	0.819133	1	1.07714	0.978909
-	C15H11orf94				1.68487	1	1	1	1	26.9614	0.137399	1	0.0390056	0.143511
100270684	C15H11orf96	15	chromosome 15 C11orf96 homolog	protein-coding	52.8861	0.14834	2.36151	0.0185038	0.759436	1.19953	0.621887	0.138258	1.96869	0.0610539
616962	C16H1orf105	16	chromosome 16 C1orf105 homolog	protein-coding	3.43753	0.518718	9.14227	0.185185	0.953076	0.822789	0.912241	0.277709	11.1113	0.151493
784034	C16H1orf112	16	chromosome 16 C1orf112 homolog	protein-coding	29.8331	0.374069	0.455977	0.0948237	0.763546	0.799733	0.626462	0.382418	0.570162	0.233352
618454	C16H1orf115	16	chromosome 16 C1orf115 homolog	protein-coding	0.477195	1	1.77481	0.837945	1	0.976346	0.993205	1	1.81781	0.830222
539441	C16H1orf116	16	chromosome 16 C1orf116 homolog	protein-coding	218.674	0.874702	0.90611	0.623596	0.538435	1.19657	0.367741	0.295478	0.757253	0.164394
509263	C16H1orf159	16	chromosome 16 C1orf159 homolog	protein-coding	14.441	0.90523	0.721285	0.701768	0.142787	0.190925	0.0601934	0.251963	3.77785	0.133215
616142	C16H1orf174	16	chromosome 16 C1orf174 homolog	protein-coding	59.8649	0.93595	1.14352	0.774383	0.277219	1.9665	0.144987	0.391987	0.581503	0.242108
781721	C16H1orf21	16	chromosome 16 C1orf21 homolog	protein-coding	69.4814	0.476764	1.60605	0.15361	0.00499443	0.318196	0.000969853	2.57133e-05	5.04737	2.66549e-06
112441873	C16H1orf53	16	chromosome 16 C1orf53 homolog	protein-coding	19.1635	0.933842	1.19895	0.770573	0.726446	0.706986	0.580635	0.558484	1.69587	0.398948
511599	C16H1orf74	16	chromosome 16 C1orf74 homolog	protein-coding	22.4876	0.25503	3.45674	0.0461818	0.882566	0.848987	0.797573	0.0668693	4.07161	0.0243576
507351	C17H12orf43	17	chromosome 17 C12orf43 homolog	protein-coding	110.172	0.934779	0.87359	0.7727	0.792251	1.22372	0.665009	0.625523	0.71388	0.470517
-	C17H12orf49				133.066	0.987859	0.975067	0.933531	0.0990495	0.53025	0.0374877	0.110761	1.83888	0.0460079
-	C17H12orf65				93.9771	0.992711	1.01573	0.954154	0.000338492	0.317616	4.33202e-05	0.00025536	3.19797	3.46426e-05
515651	C17H22orf39	17	chromosome 17 C22orf39 homolog	protein-coding	85.2335	0.0336551	2.58864	0.0020471	0.997271	0.996267	0.990479	0.00800998	2.59834	0.00191067
513251	C17H4orf33	17	chromosome 17 C4orf33 homolog	protein-coding	11.8451	0.899995	1.63029	0.687308	0.999812	1.00622	0.995939	0.805032	1.62021	0.690783
768238	C17H4orf46	17	chromosome 17 C4orf46 homolog	protein-coding	1.22625	1	19.7975	0.273452	1	1	1	1	23.7781	0.245084
100847786	C17H4orf51	17	chromosome 17 C4orf51 homolog	protein-coding	1.2997	1	1	1	1	20.6613	0.26609	1	0.0508993	0.274122
787653	C17H5orf52	17	chromosome 17 C5orf52 homolog	protein-coding	12.3418	0.363422	0.233551	0.0895359	0.246163	0.271454	0.123618	0.91941	0.860371	0.863562
614002	C18H16orf46	18	chromosome 18 C16orf46 homolog	protein-coding	13.2446	0.607882	2.23013	0.257094	0.583069	0.549175	0.413971	0.122417	4.06087	0.0523039
-	C18H16orf70				18.1732	0.228319	3.30595	0.0383851	0.6744	0.67604	0.516682	0.0232797	4.89017	0.00676433
613483	C18H16orf74	18	chromosome 18 C16orf74 homolog	protein-coding	49.6669	1	0.999376	0.9988	0.0523997	0.362528	0.0167072	0.0495635	2.75669	0.0168941
614339	C18H16orf87	18	chromosome 18 C16orf87 homolog	protein-coding	338.297	0.326828	1.51748	0.0731148	0.721944	1.13964	0.574776	0.364087	1.33154	0.217552
100140115	C18H16orf95	18	chromosome 18 C16orf95 homolog	protein-coding	1.1323	1	0.101587	0.361249	1	0.751487	0.905746	1	0.135182	0.425769
533209	C18H19orf12	18	chromosome 18 C19orf12 homolog	protein-coding	19.9879	0.983729	1.06827	0.922973	0.183634	0.296166	0.0833603	0.150698	3.60699	0.0679435
100296459	C18H19orf18	18	zinc finger protein 606	protein-coding	26.3118	0.898437	1.27151	0.683103	0.199986	2.64392	0.0933675	0.34766	0.480919	0.204185
787634	C18H19orf33	18	chromosome 18 C19orf33 homolog	protein-coding	1647.62	0.0188406	1.49431	0.000903129	0.139094	0.794549	0.0582394	2.31314e-06	1.8807	1.85938e-07
531855	C18H19orf47	18	chromosome 18 C19orf47 homolog	protein-coding	55.3977	0.710661	0.709904	0.366612	0.0719568	0.423725	0.0250285	0.317684	1.67539	0.181322
516719	C18H19orf48	18	chromosome 18 C19orf48 homolog	protein-coding	85.8939	0.981898	1.03217	0.916784	0.598476	0.786828	0.429981	0.532123	1.31181	0.371985
-	C18H19orf54				26.8279	0.00488987	10.3811	0.000164191	0.0340885	5.03432	0.00974807	0.350788	2.06206	0.206884
100140272	C18H19orf81	18	chromosome 18 C19orf81 homolog	protein-coding	72.5063	0.527835	1.60968	0.191661	0.94981	0.957488	0.90573	0.280683	1.68115	0.153848
100848300	C18H19orf84	18	chromosome 18 C19orf84 homolog	protein-coding	10.4205	0.369762	3.7671	0.0928471	0.96595	1.06841	0.934991	0.214216	3.52589	0.107563
116601118	C19H17orf113	19	chromosome 19 C17orf113 homolog	protein-coding	0.0908156	1	1	1	1	2.12693	0.78812	1	0.494441	0.801953
512885	C19H17orf49	19	chromosome 19 C17orf49 homolog	protein-coding	44.3887	0.973817	0.938299	0.887598	0.846034	1.15913	0.741429	0.765544	0.809486	0.637671
-	C19H17orf53				1.7476	1	0.110589	0.274836	1	0.382777	0.614385	1	0.288912	0.544676
100301295	C19H17orf58	19	chromosome 19 C17orf58 homolog	protein-coding	17.8291	0.801189	1.61732	0.495909	0.623291	0.585739	0.456794	0.282226	2.76117	0.154892
100295656	C19H17orf67	19	chromosome 19 C17orf67 homolog	protein-coding	751.498	6.85831e-06	2.37685	6.77626e-08	3.9952e-09	2.78383	1.59466e-10	0.476984	0.853804	0.318594
506032	C19H17orf75	19	chromosome 19 C17orf75 homolog	protein-coding	25.4907	0.680773	0.602501	0.330533	0.612191	0.673718	0.444635	0.898816	0.894292	0.831206
790064	C19H17orf80	19	chromosome 19 C17orf80 homolog	protein-coding	89.7302	0.374563	0.580618	0.0950181	0.0720342	2.02894	0.0250782	0.000647482	0.286168	0.000101119
101905253	C19H17orf97	19	chromosome 19 C17orf97 homolog	protein-coding	4.93256	0.99708	1.04748	0.968949	0.186208	0.0995227	0.0849564	0.168099	10.525	0.0789705
616773	C19H17orf98	19	chromosome 19 C17orf98 homolog	protein-coding	2.70509	1	1	1	1	43.3256	0.0438188	1	0.024273	0.0467137
506667	C1D	11	C1D nuclear receptor corepressor	protein-coding	130.627	0.739086	0.771935	0.403345	0.563997	0.768444	0.394133	0.995291	1.00454	0.988355
539417	C1GALT1	4	core 1 synthase, glycoprotein-N-acetylgalactosamine 3-beta-galactosyltransferase 1	protein-coding	279.599	0.00281965	2.23763	8.3795e-05	0.910385	0.959609	0.841929	0.00025757	2.33182	3.50036e-05
531644	C1GALT1C1	X	C1GALT1 specific chaperone 1	protein-coding	45.3722	0.789378	1.29493	0.476659	0.154572	0.505016	0.066483	0.0351269	2.56414	0.0110691
-	C1H21orf2				83.1834	0.993153	0.981287	0.958398	0.203123	1.81627	0.0954726	0.179995	0.540277	0.0860133
101904609	C1H21orf58	1	chromosome 1 C21orf58 homolog	protein-coding	6.58089	0.971611	0.842084	0.881352	0.950486	1.14091	0.908034	0.872785	0.738082	0.791223
515053	C1H21orf62	1	chromosome 1 C21orf62 homolog	protein-coding	0.492134	1	0.806354	0.938034	1	0.371404	0.72141	1	2.1711	0.781627
540784	C1H21orf91	1	chromosome 1 C21orf91 homolog	protein-coding	46.3783	0.423511	0.467561	0.12112	0.405779	1.74158	0.243975	0.0236476	0.268469	0.00688996
507040	C1H3orf33	1	chromosome 1 C3orf33 homolog	protein-coding	79.2045	0.180661	0.432506	0.0259243	0.0267159	0.364105	0.00727827	0.776551	1.18786	0.651769
511707	C1H3orf38	1	chromosome 1 C3orf38 homolog	protein-coding	141.369	0.134026	0.567453	0.0156527	0.762752	1.11857	0.625388	0.0138998	0.507301	0.00367228
613977	C1H3orf52	1	chromosome 1 C3orf52 homolog	protein-coding	2.11881	1	17.6381	0.203396	1	16.3561	0.215169	1	1.07838	0.97171
-	C1H3orf58				54.2079	0.59268	1.4989	0.243085	0.745453	1.19764	0.60353	0.665958	1.25155	0.514329
615631	C1H3orf70	1	chromosome 1 C3orf70 homolog	protein-coding	56.9654	0.796468	0.698021	0.489804	0.777634	1.26804	0.645349	0.401474	0.550474	0.250067
534961	C1QA	2	complement C1q A chain	protein-coding	1.74599	1	2.51329	0.54281	1	0.39282	0.568775	1	6.39806	0.244472
617435	C1QB	2	complement C1q B chain	protein-coding	0.592514	1	8.83068	0.428057	1	1.51272	0.883189	1	5.83763	0.519148
518321	C1QBP	19	complement C1q binding protein	protein-coding	291.512	0.478348	0.73675	0.155005	0.174996	0.68526	0.078187	0.836077	1.07514	0.736821
509968	C1QC	2	complement C1q C chain	protein-coding	0.659033	1	0.697088	0.894593	1	0.135598	0.469445	1	5.14082	0.55741
519675	C1QL1	19	complement C1q like 1	protein-coding	0.0908156	1	1	1	1	2.12693	0.78812	1	0.494441	0.801953
511774	C1QTNF1	19	C1q and TNF related 1	protein-coding	11.5135	0.119104	0.141516	0.0129722	0.0056206	0.0677624	0.00111637	0.557676	2.08841	0.398107
614671	C1QTNF5	15	C1q and TNF related 5	protein-coding	0.152616	1	0.539935	0.827508	1	0.776651	0.928505	1	0.69521	0.897319
511581	C1R	5	complement C1r	protein-coding	8.95531	0.983729	0.931301	0.924073	0.955104	0.924044	0.915317	0.997003	1.00785	0.991639
507633	C1RL	5	complement C1r subcomponent like	protein-coding	16.4483	0.635917	2.25345	0.285979	0.00495748	0.0339695	0.000960716	0.000278212	66.3375	3.8187e-05
767827	C1S	5	complement C1s	protein-coding	5.61291	0.824454	0.537245	0.536009	0.879748	1.29139	0.791353	0.538356	0.416021	0.378346
515440	C2	23	complement C2	protein-coding	2.45486	0.998817	1.06882	0.972716	1	0.226108	0.462826	1	4.72701	0.443063
529881	C20H5orf22	20	chromosome 20 C5orf22 homolog	protein-coding	46.1434	0.658797	1.55651	0.309078	0.0858187	2.52574	0.0313112	0.408118	0.616262	0.255563
514072	C20H5orf34	20	chromosome 20 C5orf34 homolog	protein-coding	16.8528	0.948554	1.19934	0.80555	0.799089	0.732312	0.675052	0.658142	1.63775	0.506001
-	C20H5orf49				6.6772	0.273299	0.0580188	0.052487	0.72508	1.98023	0.578594	0.0463732	0.0292991	0.0155238
-	C20H5orf51				218.002	0.999682	1.00703	0.976764	0.0231541	0.514199	0.00611538	0.0199525	1.95845	0.00563321
101904507	C20H5orf58	20	chromosome 20 C5orf58 homolog	protein-coding	17.9394	0.602593	2.15897	0.252257	0.824113	0.774157	0.708505	0.245857	2.7888	0.128935
617871	C21H14orf132	21	chromosome 21 C14orf132 homolog	protein-coding	153.662	0.768833	0.824093	0.441827	1.25912e-09	0.177725	4.52711e-11	9.48282e-08	4.63689	5.56488e-09
538768	C21H14orf28	21	chromosome 21 C14orf28 homolog	protein-coding	16.8624	0.228384	4.45396	0.0384294	0.904811	1.16851	0.832867	0.138411	3.81165	0.0611764
784903	C21H15orf39	21	chromosome 21 C15orf39 homolog	protein-coding	28.8652	0.381705	0.404374	0.098439	0.61077	0.661676	0.443215	0.531292	0.611136	0.371278
509050	C21H15orf40	21	chromosome 21 C15orf40 homolog	protein-coding	188.428	0.531923	1.30785	0.194355	0.875605	1.05825	0.784497	0.461435	1.23586	0.304298
613635	C22H3orf14	22	chromosome 22 C3orf14 homolog	protein-coding	48.2144	0.541254	0.6014	0.202055	1.18057e-06	0.0978228	7.81625e-08	0.000234591	6.14785	3.15463e-05
-	C22H3orf35				6.80814	0.29009	0.0520048	0.0584986	0.436153	4.388	0.269561	0.0148508	0.0118516	0.00397055
112443443	C22H3orf49	22	chromosome 22 C3orf49 homolog	protein-coding	3.81441	0.372448	0.0769869	0.0942265	0.509081	3.50767	0.338057	0.0345929	0.0219482	0.0108872
508041	C22H3orf62	22	chromosome 22 C3orf62 homolog	protein-coding	95.0726	0.984172	0.973759	0.924936	3.49041e-05	3.54508	3.36132e-06	2.24936e-05	0.274679	2.29977e-06
-	C22H3orf67				3.86134	0.335523	0.0339036	0.0766205	1	0.997336	0.998779	0.164553	0.0339942	0.0766791
-	C23H6orf106				738.991	0.375473	1.36389	0.0955565	0.932165	1.02924	0.877101	0.247581	1.32514	0.130241
100295626	C23H6orf132	23	chromosome 23 C6orf132 homolog	protein-coding	189.315	0.918886	0.928431	0.734126	0.242093	1.39878	0.120893	0.134655	0.663742	0.0590148
538804	C23H6orf136	23	chromosome 23 C6orf136 homolog	protein-coding	161.203	0.40591	0.661055	0.11154	0.576379	0.806966	0.40674	0.601307	0.819186	0.444047
100271839	C23H6orf141	23	chromosome 23 C6orf141 homolog	protein-coding	38.0078	0.684324	0.618621	0.335427	0.859443	0.861192	0.762107	0.659532	0.718332	0.507433
-	C23H6orf223				3.98311	0.234029	0.0411597	0.0402482	0.862559	1.48902	0.766446	0.0580545	0.0276421	0.0203308
100140540	C23H6orf226	23	chromosome 23 C6orf226 homolog	protein-coding	108.098	0.198902	1.7213	0.0303075	0.0130647	0.463945	0.00306364	3.96524e-06	3.71013	3.33813e-07
617546	C23H6orf47	23	chromosome 23 C6orf47 homolog	protein-coding	228.505	0.806377	1.15727	0.502811	2.04075e-08	0.252029	9.32537e-10	3.38494e-10	4.59182	1.24385e-11
618944	C23H6orf52	23	chromosome 23 open reading frame, human C6orf52	ncRNA	55.4895	0.624861	0.673143	0.274206	0.0814791	2.1426	0.0291884	0.00520346	0.314171	0.00113819
534366	C23H6orf62	23	chromosome 23 C6orf62 homolog	protein-coding	1383.17	6.05404e-06	0.445411	5.88814e-08	0.93126	1.02346	0.875594	3.64977e-07	0.4352	2.40486e-08
618886	C23H6orf89	23	chromosome 23 C6orf89 homolog	protein-coding	200.137	0.831132	1.15372	0.547264	0.0474436	0.557102	0.0147362	0.00962547	2.07093	0.00238369
512779	C24H18orf21	24	chromosome 24 C18orf21 homolog	protein-coding	122.371	0.292561	0.559364	0.0596253	0.135576	1.7776	0.0563073	0.000954514	0.314674	0.00015799
615069	C24H18orf25	24	chromosome 24 C18orf25 homolog	protein-coding	145.254	0.85772	1.15299	0.594794	0.000246117	2.99632	3.00422e-05	0.00153261	0.384804	0.000273337
767921	C24H18orf32	24	chromosome 24 C18orf32 homolog	protein-coding	162.488	0.862163	0.860333	0.601317	0.676762	1.20218	0.519885	0.393778	0.715644	0.243802
614159	C24H18orf54	24	chromosome 24 C18orf54 homolog	protein-coding	24.6776	0.645974	0.58308	0.295485	0.032986	0.252636	0.00937193	0.230789	2.30799	0.118767
-	C25H16orf58				14.1535	0.966953	1.18259	0.855637	0.678672	0.551587	0.52267	0.570268	2.14398	0.411999
-	C25H16orf71				6.12903	0.0394971	73.6494	0.00251628	0.0770546	23.9506	0.0272008	0.506588	3.07506	0.347153
-	C25H16orf72				429.222	0.220559	1.61558	0.0362741	1.68135e-11	5.17463	4.35418e-13	2.92264e-06	0.312212	2.40718e-07
618703	C25H16orf89	25	chromosome 25 C16orf89 homolog	protein-coding	15.2558	0.635917	0.527915	0.286051	0.362191	2.02939	0.208904	0.0611319	0.260135	0.0216893
-	C25H16orf91				335.015	0.989059	1.0186	0.937144	0.0973106	1.62556	0.0366138	0.107889	0.626617	0.0444817
528959	C25H16orf96	25	chromosome 25 C16orf96 homolog	protein-coding	0.761461	1	1	1	1	12.1113	0.361535	1	0.0868317	0.37131
-	C25H7orf26				87.3537	0.769928	0.745875	0.444079	0.0121192	3.05773	0.00279105	0.00109769	0.243931	0.000185253
-	C25H7orf43				60.2207	0.899995	1.16172	0.686858	0.500303	1.43355	0.329415	0.711142	0.810375	0.568351
522840	C25H7orf50	25	chromosome 25 C7orf50 homolog	protein-coding	230.987	0.309815	0.622795	0.0663196	0.0170647	0.477447	0.00420678	0.46345	1.30443	0.306214
-	C25H7orf61				6.8209	0.0908453	0.0521072	0.00863223	0.276279	0.248547	0.144321	0.309394	0.209647	0.174312
782145	C26H10orf143	26	chromosome 26 C10orf143 homolog	protein-coding	75.0044	0.488832	0.511091	0.161279	0.224769	2.12186	0.109154	0.010967	0.24087	0.00278106
616318	C26H10orf82	26	chromosome 26 C10orf82 homolog	protein-coding	0.380731	1	1	1	1	6.00573	0.515817	1	0.175107	0.527678
617631	C26H10orf88	26	chromosome 26 open reading frame, human C10orf88	protein-coding	44.035	0.666319	0.658218	0.316842	0.94887	0.951451	0.903969	0.53758	0.691804	0.377539
614587	C26H10orf90	26	chromosome 26 C10orf90 homolog	protein-coding	0.25686	1	0.307207	0.673858	1	0.441894	0.76997	1	0.695207	0.897317
112444525	C26H6orf52	26	chromosome 26 C6orf52 homolog	protein-coding	10.6379	0.788426	0.603998	0.47449	0.912864	0.874242	0.845844	0.737379	0.690882	0.600321
-	C27H4orf47				5.07493	0.103193	0.0175885	0.0104348	0.626369	0.361768	0.460687	0.131961	0.0486182	0.0575834
100271834	C27H8orf48	27	chromosome 27 C8orf48 homolog	protein-coding	3.79844	0.894933	0.484195	0.675254	0.357698	0.0997778	0.205492	0.548869	4.85273	0.389646
-	C28H10orf99				1.29707	1	1	1	1	20.9481	0.221465	1	0.0502024	0.229208
514234	C28H1orf131	28	chromosome 28 C1orf131 homolog	protein-coding	371.258	0.872534	0.902097	0.618733	0.109487	1.5164	0.0428428	0.0368316	0.594892	0.0117172
616380	C28H1orf198	28	chromosome 28 C1orf198 homolog	protein-coding	10.6036	0.787259	0.48546	0.47272	0.740064	0.589662	0.597115	0.909867	0.823285	0.8477
509055	C29H11orf24	29	chromosome 29 C11orf24 homolog	protein-coding	16.9458	0.127083	0.215157	0.0143113	0.778481	0.764261	0.646915	0.106952	0.281524	0.0440022
530784	C29H11orf54	29	chromosome 29 C11orf54 homolog	protein-coding	123.526	0.078011	0.501838	0.0068828	0.165244	0.635626	0.0726828	0.517362	0.789518	0.357459
100125880	C29H11orf68	29	chromosome 29 C11orf68 homolog	protein-coding	759.862	0.0432993	1.59233	0.00289776	0.238696	1.27635	0.11845	0.282914	1.24756	0.155382
-	C29H11orf80				7.13111	0.884071	1.54974	0.647341	0.865558	1.32176	0.770836	0.921505	1.17248	0.866658
768031	C29H11orf86	29	chromosome 29 C11orf86 homolog	protein-coding	1.73998	1	1.49891	0.81303	1	0.140714	0.288091	1	10.6522	0.196818
-	C29H11orf95				69.3077	1	0.991347	0.981721	0.268405	1.74184	0.138783	0.25216	0.569139	0.133379
616423	C29H11orf98	29	chromosome 29 C11orf98 homolog	protein-coding	363.601	1.09475e-07	0.361536	6.67585e-10	0.147261	0.740581	0.0627168	0.000115891	0.488179	1.43453e-05
529537	C2CD2	1	C2 calcium dependent domain containing 2	protein-coding	15.7516	0.00118872	0.0326383	2.9546e-05	0.000166417	0.0358618	1.91761e-05	0.954601	0.910112	0.918346
511966	C2CD2L	15	C2CD2 like	protein-coding	308.562	0.000108265	3.04747	1.79676e-06	2.37871e-05	3.01636	2.17743e-06	0.982562	1.01031	0.964335
768315	C2CD3	15	C2 domain containing 3 centriole elongation regulator	protein-coding	3.5974	0.97866	0.832839	0.905837	0.175009	0.0494791	0.0782198	0.200887	16.8321	0.099115
520387	C2CD5	5	C2 calcium dependent domain containing 5	protein-coding	27.2707	0.819647	0.672839	0.525131	0.995341	0.989017	0.985736	0.684229	0.68031	0.53635
535735	C2H2orf69	2	chromosome 2 C2orf69 homolog	protein-coding	64.3052	0.532315	0.602186	0.194721	0.404333	1.56346	0.242786	0.042718	0.385162	0.0139822
787439	C2H2orf72	2	chromosome 2 C2orf72 homolog	protein-coding	0.619101	1	0.180732	0.536122	1	0.682484	0.888296	1	0.264815	0.633178
613457	C2H2orf76	2	chromosome 2 C2orf76 homolog	protein-coding	42.6442	0.694883	1.69813	0.347093	0.454083	1.82245	0.285426	0.942839	0.931787	0.899232
767914	C2H2orf88	2	chromosome 2 C2orf88 homolog	protein-coding	11.8983	0.969333	0.894148	0.864444	0.482686	0.51056	0.31231	0.561187	1.75131	0.402052
280677	C3	7	complement C3	protein-coding	13.6486	0.691592	0.543614	0.34326	0.276737	0.388863	0.144692	0.745247	1.39796	0.611448
540702	C3AR1	5	complement C3a receptor 1	protein-coding	0.136223	1	1	1	1	2.67671	0.725425	1	0.392887	0.738942
508021	C3H1orf109	3	chromosome 3 C1orf109 homolog	protein-coding	63.8158	0.732636	0.703944	0.396501	0.202167	0.499488	0.0947952	0.570001	1.40933	0.41169
-	C3H1orf123				15.5334	0.985265	0.925805	0.927969	0.803731	0.70381	0.681011	0.844907	1.31542	0.748821
100296588	C3H1orf162	3	chromosome 3 C1orf162 homolog	protein-coding	8.43805	0.20793	14.8821	0.032309	0.00663183	53.1989	0.00136491	0.328412	0.279745	0.189058
-	C3H1orf189				1.28664	1	1	1	1	20.6229	0.220737	1	0.050994	0.228514
-	C3H1orf194				2.68827	0.238401	43.0433	0.041313	1	1	1	1	51.6989	0.0323737
509100	C3H1orf210	3	chromosome 3 C1orf210 homolog	protein-coding	144.514	0.12354	1.88602	0.0136843	0.852928	1.08484	0.753227	0.0810459	1.73853	0.0310201
618155	C3H1orf216	3	chromosome 3 C1orf216 homolog	protein-coding	165.629	0.48932	0.678813	0.162058	0.0429519	1.96569	0.0129874	0.000691277	0.345331	0.000108522
783439	C3H1orf226	3	chromosome 3 C1orf226 homolog	protein-coding	17.8282	0.971168	0.86383	0.876586	0.451051	0.359515	0.282733	0.517833	2.40277	0.358222
538459	C3H1orf43	3	chromosome 3 C1orf43 homolog	protein-coding	263.439	0.905328	1.10319	0.704206	0.115515	1.67163	0.0458878	0.212142	0.659947	0.106231
507125	C3H1orf50	3	chromosome 3 C1orf50 homolog	protein-coding	101.336	0.866919	0.846815	0.610496	0.446191	1.41941	0.278199	0.219731	0.596596	0.111423
509947	C3H1orf52	3	chromosome 3 C1orf52 homolog	protein-coding	246.167	0.50345	1.35158	0.172223	0.00660816	2.01797	0.00135753	0.14763	0.669774	0.0662331
614807	C3H1orf54	3	chromosome 3 C1orf54 homolog	protein-coding	0.883716	1	0.0874894	0.373196	1	0.222687	0.579402	1	0.392881	0.738938
614476	C3H1orf56	3	chromosome 3 C1orf56 homolog	protein-coding	0.544894	1	1	1	1	9.00961	0.422741	1	0.116725	0.433445
541065	C3H1orf94	3	chromosome 3 C1orf94 homolog	protein-coding	0.454078	1	1	1	1	7.54946	0.462064	1	0.139301	0.473293
-	C3H2orf54				45.6186	0.370756	1.94038	0.0931827	0.444429	0.644091	0.276596	0.0203148	3.01259	0.00575965
280678	C4A	23	complement component 4A	protein-coding	0.824032	1	2.25915	0.76332	1	0.204419	0.569222	1	11.0516	0.381752
281651	C4BPA	16	complement component 4 binding protein alpha	protein-coding	3.27971	0.888172	0.506054	0.658986	0.717838	2.30866	0.568906	0.475642	0.219198	0.317208
281652	C4BPB	16	complement component 4 binding protein beta	protein-coding	1.59286	1	8.01071	0.305533	1	17.8343	0.148449	1	0.449176	0.671055
538970	C4H7orf25	4	chromosome 4 C7orf25 homolog	protein-coding	55.252	0.576179	1.54835	0.229404	0.628023	1.30625	0.462798	0.765314	1.18534	0.637186
617131	C4H7orf31	4	chromosome 4 C7orf31 homolog	protein-coding	0.507641	1	1	1	1	8.04076	0.447814	1	0.130789	0.458858
614195	C4H7orf57	4	chromosome 4 C7orf57 homolog	protein-coding	8.68195	0.0309075	0.0200679	0.0017917	0.433834	0.339595	0.267337	0.0684986	0.0590936	0.0251927
512045	C5	8	complement C5	protein-coding	0.74478	1	2.99627	0.656291	1	2.14161	0.75864	1	1.39908	0.889194
493645	C5AR1	18	complement C5a receptor 1	protein-coding	1.66754	1	0.837522	0.90875	1	0.526428	0.68261	1	1.59095	0.76931
522144	C5AR2	18	complement C5a receptor 2	protein-coding	3.61565	0.439806	0.0558069	0.129956	0.808059	0.493617	0.686406	0.408043	0.113057	0.255484
-	C5H12orf10				96.1759	0.594634	0.736098	0.245704	0.462474	1.31265	0.293116	0.0728051	0.560771	0.0271916
767986	C5H12orf29	5	chromosome 5 C12orf29 homolog	protein-coding	77.3673	0.927535	1.12707	0.75556	0.816744	1.16043	0.697858	0.967808	0.971254	0.93929
515243	C5H12orf4	5	chromosome 5 C12orf4 homolog	protein-coding	68.7915	0.429561	1.68227	0.123914	0.0686943	0.454414	0.0235455	0.000925379	3.70207	0.000152288
-	C5H12orf45				147.027	0.32561	0.586144	0.07226	0.306726	0.663991	0.166395	0.79396	0.882759	0.675938
614818	C5H12orf50	5	chromosome 5 C12orf50 homolog	protein-coding	1.5595	1	5.64451	0.44464	1	0.545574	0.797795	1	10.346	0.303888
783553	C5H12orf56	5	chromosome 5 C12orf56 homolog	protein-coding	1.34951	1	1	1	1	21.5152	0.218455	1	0.0488791	0.226105
511545	C5H12orf57	5	chromosome 5 C12orf57 homolog	protein-coding	293.168	0.740035	1.19898	0.404672	0.796616	0.911754	0.671853	0.353163	1.31502	0.208628
781903	C5H12orf60	5	chromosome 5 C12orf60 homolog	protein-coding	0.172318	1	1	1	1	2.85695	0.707943	1	0.3681	0.721354
-	C5H12orf66				1.1064	1	0.0783702	0.351481	1	0.344553	0.690525	1	0.227455	0.59342
-	C5H12orf73				165.894	0.825794	0.856112	0.538228	0.825049	1.09785	0.709674	0.481969	0.779807	0.323221
100270756	C5H12orf75	5	chromosome 5 C12orf75 homolog	protein-coding	218.5	0.523522	0.718487	0.188274	1.42329e-09	0.183797	5.15123e-11	1.78917e-06	3.90912	1.3971e-07
520712	C5H22orf23	5	chromosome 5 C22orf23 homolog	protein-coding	5.70989	0.242189	0.0508871	0.042636	0.490866	3.39544	0.320703	0.0139841	0.0149869	0.00369896
-	C5H22orf46				0.28298	1	4.65435	0.580709	1	1	1	1	5.59026	0.536463
507749	C6	20	complement C6	protein-coding	0.916173	1	0.535852	0.763907	1	0.378765	0.64142	1	1.41473	0.871284
616552	C6H4orf17	6	chromosome 6 C4orf17 homolog	protein-coding	5.27391	0.466147	0.137595	0.146155	0.357481	0.184266	0.205193	0.901777	0.74672	0.835359
511424	C6H4orf19	6	chromosome 6 C4orf19 homolog	protein-coding	1.31259	1	0.0783517	0.335355	1	0.561132	0.821286	1	0.139631	0.45916
615008	C6H4orf3	6	chromosome 6 C4orf3 homolog	protein-coding	443.228	0.416834	1.31616	0.117563	0.386329	0.808683	0.228315	0.0198867	1.62753	0.00560835
616618	C6H4orf36	6	chromosome 6 C4orf36 homolog	protein-coding	2.26339	0.770834	0.206627	0.445424	1	6.08438	0.345098	1	0.0339603	0.0894698
615222	C6H4orf48	6	chromosome 6 C4orf48 homolog	protein-coding	126.551	0.0803071	1.89898	0.00717185	0.978932	0.98664	0.955519	0.0208167	1.9247	0.00593326
101904203	C6H4orf54	6	chromosome 6 C4orf54 homolog	protein-coding	9.06967	0.790252	1.9264	0.479069	0.686135	1.78378	0.531541	0.96343	1.07995	0.932693
507339	C7	20	complement C7	protein-coding	0.266747	1	1.05164	0.985796	1	0.427463	0.763805	1	2.4602	0.750264
-	C7H19orf24				53.6053	0.416774	1.70738	0.117488	0.601666	1.30764	0.433728	0.588241	1.3057	0.429989
508965	C7H19orf25	7	chromosome 7 C19orf25 homolog	protein-coding	9.27754	0.909161	1.31412	0.711538	0.222026	0.281723	0.107364	0.11684	4.66458	0.0492178
100294941	C7H19orf38	7	chromosome 7 C19orf38 homolog	protein-coding	1.30635	1	1	1	1	21.0116	0.263401	1	0.0500506	0.271378
614800	C7H19orf53	7	chromosome 7 C19orf53 homolog	protein-coding	183.54	0.745712	1.20728	0.411123	2.60341e-05	0.329435	2.40816e-06	4.87539e-07	3.66471	3.30509e-08
-	C7H19orf57				4.94186	0.852706	0.495735	0.585474	0.903411	1.30677	0.83053	0.60581	0.379359	0.448636
-	C7H19orf66				0.857665	1	0.0762853	0.346288	1	0.0603952	0.304271	1	1	1
100137974	C7H19orf67	7	chromosome 7 C19orf67 homolog	protein-coding	35.3276	0.50376	0.520157	0.172551	0.591102	0.683494	0.421968	0.713426	0.761026	0.570763
-	C7H19orf70				191.639	0.816653	1.16748	0.520565	0.274043	0.700968	0.142705	0.0894432	1.66552	0.0351097
506656	C7H1orf35	7	chromosome 7 C1orf35 homolog	protein-coding	801.155	0.776374	1.12624	0.456887	0.000519571	1.88168	6.99098e-05	0.00556137	0.598528	0.00123586
514781	C7H5orf15	7	chromosome 7 C5orf15 homolog	protein-coding	193.757	0.872731	1.14923	0.619907	0.271413	0.660285	0.140747	0.116582	1.74051	0.0490722
538535	C7H5orf24	7	chromosome 7 C5orf24 homolog	protein-coding	158.212	0.94669	0.930144	0.799809	0.440611	0.731173	0.273469	0.559979	1.27213	0.400726
-	C7H5orf30				44.637	0.895836	0.825389	0.676908	0.042044	3.05077	0.0126062	0.0141764	0.270551	0.0037577
100297428	C7H5orf43	7	uncharacterized LOC100297428	protein-coding	165.704	0.99068	0.985544	0.942504	0.112592	1.49217	0.0444235	0.0947383	0.660477	0.0377167
100335582	C7H5orf63	7	chromosome 7 C5orf63 homolog	protein-coding	53.2944	0.665457	1.61109	0.315627	5.13023e-05	8.21063	5.11926e-06	0.00179291	0.19622	0.000327146
527391	C8A	3	complement C8 alpha chain	protein-coding	2.33655	0.789378	2.78362	0.477236	1	0.637782	0.766232	1	4.36454	0.315846
513217	C8B	3	complement C8 beta chain	protein-coding	1.11072	1	0.122552	0.444733	1	1.05856	0.982916	1	0.115772	0.431646
517356	C8G	11	complement C8 gamma chain	protein-coding	4.9124	0.959996	1.25608	0.83969	0.450386	0.279043	0.281852	0.346665	4.50141	0.203271
101902190	C8H8orf58	8	chromosome 8 C8orf58 homolog	protein-coding	24.8441	0.709079	1.67431	0.363582	0.452086	0.53651	0.283633	0.114935	3.12074	0.0482424
-	C8H9orf135				0.526267	1	1	1	1	8.53518	0.434559	1	0.123213	0.445426
614478	C8H9orf152	8	chromosome 8 C9orf152 homolog	protein-coding	70.7556	0.874859	0.822155	0.624607	0.864009	1.12407	0.768489	0.591389	0.731408	0.433244
785863	C8H9orf153	8	chromosome 8 C9orf153 homolog	protein-coding	0.181631	1	1	1	1	3.2151	0.676434	1	0.327095	0.689643
-	C8H9orf3				1255.17	0.938525	1.03939	0.780428	0.0785339	1.35511	0.0278883	0.127334	0.767013	0.0550097
533577	C8H9orf40	8	chromosome 8 C9orf40 homolog	protein-coding	239.189	0.932792	0.925617	0.766174	0.518517	1.27493	0.34769	0.362976	0.726012	0.216573
614006	C8H9orf43	8	chromosome 8 C9orf43 homolog	protein-coding	0.898513	1	1.51587	0.877922	1	1.05861	0.983301	1	1.43195	0.89409
-	C8H9orf64				49.3221	0.635159	1.61458	0.28495	0.280186	1.90928	0.146983	0.815496	0.845648	0.704462
-	C8H9orf72				40.0475	0.884744	0.769031	0.648106	0.676127	1.44341	0.519267	0.425867	0.532787	0.2715
-	C8H9orf84				0.181631	1	1	1	1	3.2151	0.676434	1	0.327095	0.689643
614778	C8H9orf85	8	chromosome 8 C9orf85 homolog	protein-coding	21.9371	0.938493	1.22905	0.779192	0.911415	0.864647	0.84371	0.761638	1.42145	0.632919
526766	C9	20	complement C9	protein-coding	7.13681	0.307511	6.93352	0.0652767	0.2599	4.86961	0.133027	0.822593	1.42383	0.715168
100125289	C9H6orf120	9	chromosome 9 C6orf120 homolog	protein-coding	73.3501	0.607561	1.71991	0.256878	0.0948115	0.358578	0.0354793	0.00561581	4.79648	0.00125196
513016	C9H6orf163	9	chromosome 9 C6orf163 homolog	protein-coding	10.5882	0.230507	6.38963	0.0391622	0.844827	0.728899	0.739023	0.0499596	8.76615	0.0170592
-	C9H6orf203				43.821	0.901054	1.18056	0.690588	0.0120655	3.36949	0.00277295	0.0309168	0.350368	0.0094927
510801	CA1	14	carbonic anhydrase I	protein-coding	0.328264	1	5.31723	0.547046	1	1	1	1	6.38644	0.503983
326334	CA11	18	carbonic anhydrase 11	protein-coding	20.5372	0.736941	0.59398	0.400923	0.485617	0.537315	0.315773	0.92521	1.10546	0.872911
614323	CA12	10	carbonic anhydrase 12	protein-coding	29.6205	0.928194	0.860634	0.756956	0.295638	0.500891	0.158445	0.425872	1.71821	0.271698
513850	CA13	14	carbonic anhydrase 13	protein-coding	45.1505	0.449199	0.567464	0.135623	0.0200164	0.340812	0.00511546	0.33074	1.66504	0.191052
509027	CA14	3	carbonic anhydrase 14	protein-coding	2.51946	0.978304	0.825297	0.904828	1	0.306885	0.47505	1	2.68927	0.55178
280740	CA2	14	carbonic anhydrase 2	protein-coding	89.4081	0.0385615	0.277447	0.0024259	0.233607	1.89744	0.115181	4.32301e-05	0.146222	4.79307e-06
280741	CA4	19	carbonic anhydrase 4	protein-coding	12.9847	0.605518	0.332379	0.254802	0.0508403	7.50422	0.016065	0.00393134	0.0442922	0.000820704
514494	CA5B	X	carbonic anhydrase 5B	protein-coding	80.3369	0.934779	1.09511	0.77265	0.0143876	0.389822	0.00342416	0.00590239	2.80927	0.00132613
511923	CA9	8	carbonic anhydrase 9	protein-coding	52.3996	0.697356	0.661134	0.349636	0.990203	0.986827	0.975846	0.524629	0.669959	0.364835
515858	CAAP1	8	caspase activity and apoptosis inhibitor 1	protein-coding	99.5284	0.853403	1.2201	0.587071	0.444429	0.669694	0.276611	0.207399	1.82188	0.103067
511451	CAB39	2	calcium binding protein 39	protein-coding	485.041	0.126119	1.64733	0.0141159	9.82011e-06	2.71292	8.20481e-07	0.0408279	0.607216	0.0132213
519724	CAB39L	12	calcium binding protein 39 like	protein-coding	164.58	0.743459	1.22482	0.408161	0.0314145	1.88917	0.00883164	0.159725	0.648337	0.0735946
510670	CABCOCO1	28	ciliary associated calcium binding coiled-coil 1	protein-coding	0.188653	1	3.28427	0.67195	1	1	1	1	3.94469	0.625031
530023	CABIN1	17	calcineurin binding protein 1	protein-coding	35.658	0.206666	0.385423	0.031985	0.000655804	0.166256	9.17202e-05	0.158074	2.31825	0.072471
100138286	CABLES1	24	Cdk5 and Abl enzyme substrate 1	protein-coding	51.0657	0.534093	0.565519	0.196281	0.582794	0.699178	0.41373	0.760796	0.808834	0.631918
529805	CABLES2	13	Cdk5 and Abl enzyme substrate 2	protein-coding	38.3418	0.575829	1.77881	0.229131	0.865918	1.14994	0.771592	0.519305	1.54687	0.3599
281653	CABP1	17	calcium binding protein 1	protein-coding	4.58122	0.401535	0.0512437	0.109225	0.722817	2.55354	0.575758	0.0863949	0.0200678	0.033622
281654	CABP2	29	calcium binding protein 2	protein-coding	0.627397	1	0.539935	0.827508	1	4.12917	0.605586	1	0.130761	0.45881
616078	CABP7	17	calcium binding protein 7	protein-coding	2.58302	1	1	1	1	41.2054	0.0869248	1	0.025522	0.0912833
510319	CABYR	24	calcium binding tyrosine phosphorylation regulated	protein-coding	9.3523	0.464555	4.23941	0.144154	0.674964	1.90865	0.517595	0.567232	2.22116	0.408637
512024	CACFD1	11	calcium channel flower domain containing 1	protein-coding	82.6632	0.369531	1.60322	0.0926467	0.261345	0.651012	0.133932	0.00654955	2.46265	0.00149488
536020	CACHD1	3	cache domain containing 1	protein-coding	42.5061	0.941119	0.901975	0.787067	0.0692049	0.414167	0.0237479	0.111884	2.1778	0.046696
282648	CACNA1A	7	calcium voltage-gated channel subunit alpha1 A	protein-coding	21.8817	0.796132	1.61175	0.488793	0.216238	0.313164	0.103686	0.0596302	5.14665	0.0210148
282410	CACNA1B	11	calcium voltage-gated channel subunit alpha1 B	protein-coding	2.33142	1	1	1	1	37.2496	0.105149	1	0.0282324	0.11008
408015	CACNA1C	5	calcium voltage-gated channel subunit alpha1 C	protein-coding	1.25092	1	0.0523005	0.278817	1	0.0414066	0.242515	1	1	1
408013	CACNA1D	22	calcium voltage-gated channel subunit alpha1 D	protein-coding	1.00733	1	0.203322	0.561151	1	0.458948	0.771734	1	0.443016	0.769116
353113	CACNA1E	16	calcium voltage-gated channel subunit alpha1 E	protein-coding	3.92262	0.684685	0.223079	0.336512	0.710929	0.412097	0.560356	0.809986	0.541327	0.697536
282411	CACNA1G	19	calcium voltage-gated channel subunit alpha1 G	protein-coding	1.34753	1	0.753174	0.913187	1	0.922393	0.975039	1	0.816544	0.937865
282412	CACNA1H	25	calcium voltage-gated channel subunit alpha1 H	protein-coding	0.777869	1	1	1	1	12.375	0.357309	1	0.0849813	0.367015
100337204	CACNA1S	16	calcium voltage-gated channel subunit alpha1 S	protein-coding	2.85608	0.310684	0.022922	0.0668004	0.126596	0.0181472	0.0516027	1	1	1
282608	CACNA2D1	4	calcium voltage-gated channel auxiliary subunit alpha2delta 1	protein-coding	154.187	0.420514	1.54467	0.119424	0.686145	1.19112	0.531653	0.510228	1.29682	0.350012
785909	CACNA2D2	22	calcium voltage-gated channel auxiliary subunit alpha2delta 2	protein-coding	10.069	0.912087	0.750825	0.718367	0.00291863	0.0257715	0.000517759	0.00632151	29.1339	0.00143582
519644	CACNA2D3	22	calcium voltage-gated channel auxiliary subunit alpha2delta 3	protein-coding	0.686434	1	0.285117	0.643201	1	0.264375	0.620973	1	1.07846	0.978217
327703	CACNB1	19	calcium voltage-gated channel auxiliary subunit beta 1	protein-coding	19.352	0.930941	0.843971	0.761289	0.111821	0.313239	0.0439596	0.181558	2.69433	0.0870188
327667	CACNB2	13	calcium voltage-gated channel auxiliary subunit beta 2	protein-coding	12.9873	0.470832	0.262545	0.149558	0.0590764	0.107479	0.0195331	0.518809	2.44275	0.359267
282160	CACNB3	5	calcium voltage-gated channel auxiliary subunit beta 3	protein-coding	71.1343	0.886294	0.817478	0.653387	0.000118009	0.130029	1.29252e-05	0.000575265	6.28689	8.78821e-05
286800	CACNG2	5	calcium voltage-gated channel auxiliary subunit gamma 2	protein-coding	0.28298	1	4.65435	0.580709	1	1	1	1	5.59026	0.536463
519331	CACNG4	19	calcium voltage-gated channel auxiliary subunit gamma 4	protein-coding	0.271924	1	4.28021	0.602345	1	1	1	1	5.1409	0.557407
112447365	CACTIN	7	cactin, spliceosome C complex subunit	protein-coding	3.08165	0.998656	0.936893	0.972215	0.987024	1.07218	0.970162	0.969525	0.873824	0.942421
100337346	CACUL1	26	CDK2 associated cullin domain 1	protein-coding	381.822	0.853358	1.10175	0.586557	0.650462	0.883671	0.488048	0.362244	1.24679	0.216021
618428	CACYBP	16	calcyclin binding protein	protein-coding	725.592	0.160267	1.43748	0.0211673	0.000495437	0.530571	6.63487e-05	6.86544e-09	2.70931	3.22421e-10
504261	CAD	11	carbamoyl-phosphate synthetase 2, aspartate transcarbamylase, and dihydroorotase	protein-coding	69.8825	0.241067	0.50505	0.0422774	0.0404237	0.429568	0.0120115	0.763775	1.17571	0.635541
529873	CADM1	15	cell adhesion molecule 1	protein-coding	194.599	0.875829	1.11706	0.627041	0.552091	0.818812	0.381527	0.308579	1.36424	0.173647
517759	CADM2	1	cell adhesion molecule 2	protein-coding	0.288822	1	1	1	1	4.45651	0.590362	1	0.235979	0.602943
523277	CADM4	18	cell adhesion molecule 4	protein-coding	23.4767	0.959904	1.13549	0.839096	0.3721	0.455991	0.217184	0.27743	2.49017	0.151294
519444	CADPS2	4	calcium dependent secretion activator 2	protein-coding	81.177	0.234691	0.524855	0.0404346	4.34972e-05	0.227465	4.24507e-06	0.0330634	2.30741	0.0103011
527833	CAGE1	23	cancer antigen 1	protein-coding	16.3741	0.788138	1.74237	0.474039	0.639075	0.568895	0.47529	0.280465	3.06273	0.153637
-	CALCB				3.47135	0.199271	0.0263674	0.0304113	0.709479	0.414971	0.558054	0.208886	0.0635404	0.10412
538675	CALCOCO1	5	calcium binding and coiled-coil domain 1	protein-coding	55.4454	0.891117	0.834582	0.667014	2.80808e-06	0.0931535	2.04819e-07	1.72778e-05	8.95921	1.69946e-06
281942	CALCOCO2	19	calcium binding and coiled-coil domain 2	protein-coding	133.855	0.720213	1.218	0.379188	0.20314	1.44921	0.0954968	0.591316	0.840458	0.433067
527140	CALCRL	2	calcitonin receptor like receptor	protein-coding	36.8308	0.627607	1.78118	0.277216	0.806453	1.24247	0.6837	0.648519	1.43357	0.495352
281660	CALD1	4	caldesmon 1	protein-coding	743.501	0.7504	0.864482	0.415874	0.000211261	2.11306	2.53138e-05	5.93637e-06	0.409114	5.16206e-07
537067	CALHM2	26	calcium homeostasis modulator family member 2	protein-coding	25.2882	0.986133	0.954405	0.930566	0.00180586	0.119629	0.000294183	0.00215852	7.97806	0.000407875
616136	CALHM6	9	calcium homeostasis modulator family member 6	protein-coding	0.299228	1	1	1	1	4.7564	0.573695	1	0.221101	0.586131
326597	CALM	20	calmodulin-like	protein-coding	234.767	0.726267	0.818035	0.388626	0.498956	0.79663	0.328236	0.949482	1.02687	0.909554
617095	CALM1	10	calmodulin 1	protein-coding	13256.9	0.000344798	1.6663	6.76022e-06	0.924212	0.980695	0.863608	2.82327e-05	1.6991	2.9648e-06
100297344	CALM2	11	calmodulin 2	protein-coding	1675.01	0.589553	1.17051	0.240508	0.225759	0.806746	0.109841	0.0197486	1.4509	0.00556472
520277	CALM3	18	calmodulin 3	protein-coding	464.306	0.540633	0.826485	0.201689	3.74217e-08	0.403168	1.79892e-09	2.14713e-05	2.04998	2.17655e-06
539277	CALML4	10	calmodulin like 4	protein-coding	2.65013	0.906609	2.04832	0.706533	1	41.122	0.0319157	1	0.0498108	0.0833541
520404	CALML5	13	calmodulin like 5	protein-coding	7.06299	0.918058	0.610003	0.732108	0.197206	0.0748439	0.0913954	0.308628	8.15034	0.173733
538163	CALN1	25	calneuron 1	protein-coding	1.3098	1	21.0061	0.263861	1	1	1	1	25.2298	0.236191
281036	CALR	7	calreticulin	protein-coding	1551.02	0.210341	1.35194	0.0330404	7.87483e-06	0.492539	6.41736e-07	3.73108e-11	2.74484	1.19967e-12
508555	CALR3	7	calreticulin 3	protein-coding	9.06245	0.0390107	19.6274	0.00247825	0.132929	6.78635	0.0549002	0.336301	2.89218	0.19517
539218	CALU	4	calumenin	protein-coding	537.267	0.326828	1.34866	0.0731081	0.780698	1.07885	0.649561	0.316361	1.25009	0.180266
526873	CAMK1D	13	calcium/calmodulin dependent protein kinase ID	protein-coding	157.142	0.887718	0.904846	0.6577	0.0057157	2.05218	0.0011416	0.00130708	0.440919	0.000227732
511504	CAMK1G	16	calcium/calmodulin dependent protein kinase IG	protein-coding	1.01544	1	4.66977	0.555788	1	11.6038	0.338954	1	0.402433	0.71733
530719	CAMK2A	7	calcium/calmodulin dependent protein kinase II alpha	protein-coding	10.5431	0.658616	3.46477	0.308678	0.795172	1.68751	0.669791	0.697025	2.05319	0.551625
532713	CAMK2D	6	calcium/calmodulin dependent protein kinase II delta	protein-coding	1033.61	0.478643	1.18864	0.155286	5.5273e-05	1.7323	5.5505e-06	0.00771756	0.686162	0.00181769
282162	CAMK2G	28	calcium/calmodulin dependent protein kinase II gamma	protein-coding	88.2084	0.787772	1.28088	0.47321	0.00443583	0.305531	0.000845221	0.000364899	4.19231	5.27683e-05
616227	CAMK2N1	2	calcium/calmodulin dependent protein kinase II inhibitor 1	protein-coding	164.614	0.939646	0.942089	0.782616	0.447771	0.791519	0.279743	0.580018	1.19023	0.422039
614606	CAMK2N2	1	calcium/calmodulin dependent protein kinase II inhibitor 2	protein-coding	64.928	0.872315	1.17427	0.618128	0.226354	1.66308	0.110279	0.426935	0.706081	0.273161
100337083	CAMK4	7	calcium/calmodulin dependent protein kinase IV	protein-coding	0.361029	1	0.539935	0.827508	1	2.03889	0.798038	1	0.264818	0.633181
510260	CAMKK1	19	calcium/calmodulin dependent protein kinase kinase 1	protein-coding	1.14965	1	0.0569015	0.293042	1	0.0450492	0.255467	1	1	1
509084	CAMKK2	17	calcium/calmodulin dependent protein kinase kinase 2	protein-coding	135.572	0.548099	0.734033	0.207901	2.63156e-05	0.306893	2.44254e-06	0.00276876	2.39182	0.000544674
786620	CAMKMT	11	calmodulin-lysine N-methyltransferase	protein-coding	7.91336	0.00728465	0.0128645	0.000272616	0.659088	0.545884	0.498795	0.0077398	0.0235663	0.00182416
615658	CAMLG	7	calcium modulating ligand	protein-coding	280.75	0.580309	1.32981	0.232175	1.65271e-06	3.49477	1.12956e-07	0.000283851	0.380514	3.90472e-05
506553	CAMSAP1	11	calmodulin regulated spectrin associated protein 1	protein-coding	165.163	0.860062	1.12399	0.598359	0.042234	0.571368	0.0126832	0.0102509	1.9672	0.00256456
520385	CAMSAP2	16	calmodulin regulated spectrin associated protein family member 2	protein-coding	696.944	0.495359	0.787227	0.16557	0.161095	0.731831	0.0701827	0.791899	1.0757	0.672926
616206	CAMSAP3	7	calmodulin regulated spectrin associated protein family member 3	protein-coding	14.8005	0.499109	0.369699	0.168476	0.730324	0.680211	0.584919	0.560534	0.543507	0.401257
504811	CAMTA1	16	calmodulin binding transcription activator 1	protein-coding	222.232	0.43976	0.742431	0.129853	1.69033e-08	3.20148	7.63036e-10	1.03316e-12	0.231903	2.71647e-14
100859923	CAMTA2	19	calmodulin binding transcription activator 2	protein-coding	29.6588	0.878194	0.776433	0.631737	0.244905	0.43901	0.122811	0.4441	1.7686	0.287872
538086	CAND1	5	cullin associated and neddylation dissociated 1	protein-coding	592.022	0.35062	1.42421	0.0835749	0.00301862	2.02415	0.000538364	0.176071	0.703606	0.0836811
533826	CAND2	22	cullin associated and neddylation dissociated 2 (putative)	protein-coding	25.8218	0.78287	0.720181	0.467002	0.593227	1.41916	0.424519	0.244582	0.507471	0.128143
518086	CANT1	19	calcium activated nucleotidase 1	protein-coding	219.917	0.883589	1.10839	0.646699	0.0216291	0.533648	0.00562041	0.00566076	2.07701	0.00126288
407129	CANX	7	calnexin	protein-coding	2430.16	0.016081	1.56498	0.000729882	0.000220584	0.571631	2.64659e-05	1.32734e-12	2.73776	3.54251e-14
504519	CAP1	3	cyclase associated actin cytoskeleton regulatory protein 1	protein-coding	1635.39	0.0625153	1.46287	0.00488839	0.000522413	0.582801	7.04163e-05	3.17068e-10	2.51006	1.15507e-11
515190	CAP2	23	cyclase associated actin cytoskeleton regulatory protein 2	protein-coding	0.916758	1	6.59495	0.490535	1	0.42747	0.763809	1	15.4279	0.317258
353121	CAPG	11	capping actin protein, gelsolin like	protein-coding	980.234	0.803985	0.874471	0.499266	5.75332e-05	0.405284	5.80708e-06	0.000724451	2.15767	0.000114746
281661	CAPN1	29	calpain 1	protein-coding	96.2375	0.803802	0.800154	0.498785	0.0736145	0.476889	0.0257158	0.233299	1.67786	0.120554
789674	CAPN10	3	calpain 10	protein-coding	71.2593	0.828233	0.84543	0.542139	0.485208	0.758641	0.315095	0.808316	1.1144	0.695714
515741	CAPN14	11	calpain 14	protein-coding	25.0988	0.340176	2.64183	0.0785874	0.0869772	3.24753	0.0318717	0.810145	0.81349	0.69793
522068	CAPN15	25	calpain 15	protein-coding	12.4198	0.992981	1.04306	0.957502	0.716233	0.633505	0.566996	0.680688	1.64648	0.531958
281662	CAPN2	16	calpain 2	protein-coding	835.088	0.0844533	1.61272	0.00779017	1.63765e-07	2.7975	8.93596e-09	0.0083156	0.576487	0.00199872
536988	CAPN5	15	calpain 5	protein-coding	1.35794	1	0.573229	0.778694	1	0.620182	0.80764	1	0.924291	0.968618
618048	CAPN7	1	calpain 7	protein-coding	134.641	0.961239	0.953592	0.841706	0.410135	1.31292	0.247634	0.311066	0.726312	0.175795
281664	CAPNS1	18	calpain small subunit 1	protein-coding	3288.17	0.906654	1.07024	0.706707	0.0273243	1.61972	0.00746589	0.0607696	0.660757	0.0215223
100300424	CAPNS2	18	calpain small subunit 2	protein-coding	1.32542	1	0.277649	0.632811	1	0.0496678	0.271062	1	5.59012	0.536469
535571	CAPRIN1	15	cell cycle associated protein 1	protein-coding	1516.28	0.780022	0.893773	0.462484	0.614873	1.12288	0.447461	0.254574	0.795964	0.135099
536187	CAPRIN2	5	caprin family member 2	protein-coding	30.2009	0.35862	0.387453	0.0878516	0.904521	1.1209	0.832242	0.127662	0.345661	0.0551715
616482	CAPS	7	calcyphosine	protein-coding	0.774219	1	0.0851775	0.367837	1	0.0674352	0.324159	1	1	1
524599	CAPS2	5	calcyphosine 2	protein-coding	0.577644	1	1	1	1	9.08359	0.420971	1	0.115774	0.43165
534656	CAPZA1	3	capping actin protein of muscle Z-line subunit alpha 1	protein-coding	766.581	0.848417	0.904867	0.579503	0.0998522	1.45201	0.0379019	0.0283937	0.623184	0.0085741
493728	CAPZA2	4	capping actin protein of muscle Z-line subunit alpha 2	protein-coding	789.649	0.919001	0.953613	0.734491	0.0916927	1.34346	0.0340571	0.0428191	0.70982	0.0140255
338052	CAPZB	2	capping actin protein of muscle Z-line subunit beta	protein-coding	859.884	0.0936997	1.49404	0.00902641	0.0012269	0.560469	0.000186944	4.97319e-09	2.6657	2.27254e-10
535188	CARD10	5	caspase recruitment domain family member 10	protein-coding	72.5374	0.831434	0.845967	0.548792	0.996876	0.996459	0.989753	0.701541	0.848974	0.556366
515377	CARD11	25	caspase recruitment domain family member 11	protein-coding	5.65857	0.88539	0.550532	0.650165	0.552519	0.313062	0.382373	0.792473	1.75854	0.674147
523360	CARD14	19	caspase recruitment domain family member 14	protein-coding	3.12669	0.527835	10.1055	0.19157	0.881637	1.60362	0.796246	0.438452	6.30171	0.28294
614217	CARD19	8	caspase recruitment domain family member 19	protein-coding	69.9624	0.882031	1.14821	0.642095	0.73299	0.850752	0.588157	0.472543	1.34964	0.314241
520291	CARD6	20	caspase recruitment domain family member 6	protein-coding	8.29053	0.992283	0.953386	0.950769	0.0261931	0.0847072	0.00708964	0.027934	11.2551	0.00840873
768054	CARD9	11	caspase recruitment domain family member 9	protein-coding	0.66247	1	2.04831	0.799878	1	8.80066	0.427844	1	0.232745	0.595086
509072	CARF	2	calcium responsive transcription factor	protein-coding	6.8442	0.729338	0.482411	0.392001	0.197085	0.226398	0.0912302	0.559203	2.13081	0.399994
506760	CARHSP1	25	calcium regulated heat stable protein 1	protein-coding	120.149	0.991541	0.981847	0.945006	0.54091	0.788089	0.370525	0.567749	1.24586	0.409254
784795	CARM1	7	coactivator associated arginine methyltransferase 1	protein-coding	4.25805	0.283563	27.9353	0.0558126	0.497492	5.68971	0.326911	0.474134	4.90979	0.315639
537314	CARMIL1	23	capping protein regulator and myosin 1 linker 1	protein-coding	97.8415	0.630607	0.697967	0.280074	0.38647	0.670317	0.228583	0.945756	1.04125	0.903802
510354	CARMIL2	18	capping protein regulator and myosin 1 linker 2	protein-coding	1.26575	1	0.0517043	0.27692	1	0.0409345	0.24079	1	1	1
517186	CARMIL3	10	capping protein regulator and myosin 1 linker 3	protein-coding	6.84167	0.857454	0.595736	0.592981	0.509412	0.392242	0.338452	0.792016	1.5188	0.673217
538441	CARNMT1	8	carnosine N-methyltransferase 1	protein-coding	240.965	0.808862	1.15103	0.507509	0.0151332	1.84348	0.0036362	0.0679757	0.624379	0.0249196
783525	CARNS1	29	carnosine synthase 1	protein-coding	15.8304	0.228992	0.140137	0.0386751	0.648407	0.52902	0.485573	0.295382	0.2649	0.164258
-	CARS				1026.76	0.258017	0.760083	0.0472661	3.16775e-32	0.176159	9.03135e-35	6.93654e-23	4.31475	4.94408e-25
506598	CARS2	12	cysteinyl-tRNA synthetase 2, mitochondrial	protein-coding	65.9669	0.533856	0.653416	0.196111	0.000201489	0.238315	2.39886e-05	0.0124722	2.74182	0.00323584
-	CASC1				6.72126	0.291792	0.10134	0.0591242	0.041284	0.0382572	0.0123228	0.632403	2.64892	0.477704
531673	CASC3	19	CASC3 exon junction complex subunit	protein-coding	291.654	0.32275	0.66589	0.0711021	0.219052	1.43415	0.105441	0.00311711	0.464311	0.000627025
-	CASC4				107.844	0.899995	1.13416	0.687463	0.235812	0.609551	0.116627	0.116226	1.86065	0.0488763
532541	CASD1	4	CAS1 domain containing 1	protein-coding	22.2184	0.985265	1.06799	0.928264	0.574985	0.541719	0.405499	0.516988	1.97149	0.357023
404149	CASK	X	calcium/calmodulin dependent serine protein kinase	protein-coding	218.61	0.754079	1.20601	0.422009	0.289653	0.715701	0.153876	0.0699771	1.68508	0.025886
614560	CASKIN1	25	CASK interacting protein 1	protein-coding	15.0521	0.100893	0.176857	0.0100683	0.974071	1.04051	0.947766	0.0277343	0.16997	0.00833314
789036	CASKIN2	19	CASK interacting protein 2	protein-coding	2.49672	0.996216	0.914586	0.966841	1	1.11492	0.9594	1	0.820317	0.926338
514214	CASP1	15	caspase 1	protein-coding	1.23185	1	19.5935	0.275152	1	1	1	1	23.5331	0.246662
531419	CASP2	4	caspase 2	protein-coding	6.47648	0.553551	4.43976	0.211891	0.0825092	0.0438068	0.0296659	0.00496092	101.349	0.00108101
408016	CASP3	27	caspase 3	protein-coding	313.773	0.963627	1.03778	0.848945	1.74612e-06	2.75741	1.19893e-07	4.09952e-06	0.376363	3.46416e-07
338039	CASP4	15	caspase 4, apoptosis-related cysteine peptidase	protein-coding	246.835	0.497304	0.754347	0.166829	0.00158834	2.07646	0.000252962	5.80066e-06	0.363285	5.03486e-07
538409	CASP6	6	caspase 6	protein-coding	104.056	0.706797	0.742569	0.360731	0.242093	1.64438	0.120873	0.0425292	0.45158	0.0138935
526279	CASP7	26	caspase 7	protein-coding	54.7774	0.921531	0.894125	0.741111	0.287343	0.613717	0.152103	0.425872	1.4569	0.27174
507481	CASP8	2	caspase 8	protein-coding	254.614	0.0795846	1.80542	0.00705961	0.0607488	0.596465	0.0202255	6.27121e-06	3.02687	5.49296e-07
505138	CASP8AP2	9	caspase 8 associated protein 2	protein-coding	157.155	0.166256	1.83355	0.0225739	0.215386	0.644163	0.103026	0.000609901	2.8464	9.38977e-05
100140945	CASP9	16	caspase 9	protein-coding	18.193	0.882312	0.766835	0.642719	0.433693	0.527517	0.267147	0.670435	1.45367	0.519863
508394	CASQ1	3	calsequestrin 1	protein-coding	12.0059	0.0198661	0.0590316	0.000974196	0.48877	0.492898	0.318801	0.0431753	0.119764	0.014183
528555	CASQ2	3	calsequestrin 2	protein-coding	2.48424	0.36437	39.855	0.0901638	1	1	1	1	47.8692	0.075272
512832	CASS4	13	Cas scaffold protein family member 4	protein-coding	0.28298	1	4.65435	0.580709	1	1	1	1	5.59026	0.536463
281039	CAST	7	calpastatin	protein-coding	3935.18	0.885833	1.06386	0.651918	0.446191	1.16034	0.278248	0.676446	0.91685	0.52679
506974	CASTOR1	17	cytosolic arginine sensor for mTORC1 subunit 1	protein-coding	25.8095	0.513382	0.537604	0.180466	0.359829	0.559894	0.207143	0.962454	0.960189	0.93105
524593	CASTOR2	25	cytosolic arginine sensor for mTORC1 subunit 2	protein-coding	22.9835	0.772419	1.5383	0.449151	0.0105372	0.149299	0.00236664	0.00106167	10.3035	0.000178668
536765	CASZ1	16	castor zinc finger 1	protein-coding	22.6671	0.352644	0.309296	0.0843569	0.649426	1.57021	0.486902	0.0478846	0.196978	0.0161703
531682	CAT	15	catalase	protein-coding	45.3867	0.998817	0.987119	0.973541	0.950557	0.956084	0.90825	0.964668	1.03246	0.934797
514380	CATIP	2	ciliogenesis associated TTC17 interacting protein	protein-coding	2.06564	1	10.6115	0.304399	1	22.3478	0.172262	1	0.474837	0.731119
517699	CATSPER2	21	cation channel sperm associated 2	protein-coding	2.40922	0.653496	0.168576	0.303803	1	0.449717	0.624777	1	0.37485	0.575888
540820	CATSPER3	7	cation channel sperm associated 3	protein-coding	1.07949	1	15.2572	0.318461	1	2.67675	0.725421	1	5.69988	0.520046
520788	CATSPER4	2	cation channel sperm associated 4	protein-coding	5.61596	0.0758767	41.9766	0.00653265	0.512972	3.92558	0.342429	0.113837	10.6931	0.0476914
617124	CATSPERB	21	cation channel sperm associated auxiliary subunit beta	protein-coding	1.77674	1	1	1	1	28.3943	0.218432	1	0.0370372	0.22544
617472	CATSPERD	7	cation channel sperm associated auxiliary subunit delta	protein-coding	10.9934	0.179137	7.00891	0.0255799	0.522042	2.28571	0.351459	0.315075	3.06641	0.179284
100141222	CATSPERG	18	cation channel sperm associated auxiliary subunit gamma	protein-coding	76.3218	0.230308	2.99923	0.0390591	0.315336	2.06755	0.172964	0.635314	1.45062	0.480749
107131976	CATSPERZ	29	catsper channel auxiliary subunit zeta	protein-coding	0.136223	1	1	1	1	2.67671	0.725425	1	0.392887	0.738942
281040	CAV1	4	caveolin 1	protein-coding	1423.53	0.847184	1.09664	0.575601	0.000846268	1.88012	0.000122044	0.00477811	0.583284	0.00103456
493642	CAV2	4	caveolin 2	protein-coding	2.18166	1	7.46874	0.325889	1	27.0007	0.0989894	1	0.276613	0.497276
538457	CAVIN1	19	caveolae associated protein 1	protein-coding	32.5085	0.882479	0.806736	0.6446	0.0744676	2.71248	0.0261141	0.0256561	0.297416	0.00759097
532333	CAVIN2	2	caveolae associated protein 2	protein-coding	7.61331	0.893173	0.559485	0.671724	0.00837148	31.7247	0.00179271	0.00316362	0.0176356	0.000637134
510203	CAVIN3	15	caveolae associated protein 3	protein-coding	717.792	0.439984	1.2496	0.130654	1.81603e-07	0.425074	9.96679e-09	1.54131e-11	2.93971	4.69949e-13
785529	CBARP	7	CACN subunit beta associated regulatory protein	protein-coding	0.534455	1	1	1	1	8.5474	0.434244	1	0.123037	0.445107
527740	CBFA2T2	13	CBFA2/RUNX1 partner transcriptional co-repressor 2	protein-coding	34.8185	0.584227	0.504011	0.236216	0.634553	0.660656	0.470173	0.767679	0.762895	0.641256
523815	CBFA2T3	18	CBFA2/RUNX1 partner transcriptional co-repressor 3	protein-coding	0.328264	1	5.31723	0.547046	1	1	1	1	6.38644	0.503983
614678	CBFB	18	core-binding factor subunit beta	protein-coding	376.375	0.921282	0.932328	0.739047	0.0849799	1.56979	0.0309094	0.0397542	0.593919	0.0128075
527418	CBL	15	Cbl proto-oncogene	protein-coding	466.561	0.644015	1.1718	0.293768	0.702566	1.09445	0.549556	0.775541	1.07068	0.650205
525906	CBLB	1	Cbl proto-oncogene B	protein-coding	62.5167	0.971611	0.93199	0.881193	0.0239119	3.52645	0.00636097	0.0152173	0.264285	0.00408903
615866	CBLC	18	Cbl proto-oncogene C	protein-coding	30.4344	0.614648	1.69201	0.263224	0.601666	0.687202	0.433694	0.131862	2.46217	0.0574874
524139	CBLL1	4	Cbl proto-oncogene like 1	protein-coding	167.166	0.289141	0.654824	0.0580736	1.19173e-07	3.43861	6.34229e-09	9.83823e-13	0.190433	2.56338e-14
509847	CBLN2	24	cerebellin 2 precursor	protein-coding	0.235227	1	1	1	1	3.77255	0.633899	1	0.278762	0.64682
515946	CBR1	1	carbonyl reductase 1	protein-coding	0.958401	1	1.0476	0.986346	1	2.39296	0.742726	1	0.437784	0.755901
516036	CBR3	1	carbonyl reductase 3	protein-coding	44.6352	0.334408	0.453978	0.0760337	0.314855	0.547748	0.172488	0.793898	0.828809	0.675759
533020	CBR4	8	carbonyl reductase 4	protein-coding	257.661	0.764151	1.22216	0.433717	0.0230273	2.01176	0.00606911	0.118019	0.607505	0.0500043
514525	CBS	1	cystathionine beta-synthase	protein-coding	76.3161	0.2096	0.391517	0.0328503	0.000164003	0.146911	1.88569e-05	0.0795935	2.66499	0.0303826
-	CBWD2				172.375	0.284008	0.631971	0.0560782	0.483339	1.26912	0.313269	0.0135119	0.497959	0.00354815
616506	CBX1	19	chromobox 1	protein-coding	253.651	0.573316	1.37408	0.227069	0.0352777	0.505321	0.0101779	0.000969547	2.71923	0.000160862
506628	CBX2	19	chromobox 2	protein-coding	4.85351	0.901342	1.83875	0.691504	0.710139	0.398082	0.558967	0.487709	4.61902	0.328567
539788	CBX3	4	chromobox 3	protein-coding	1134.86	0.0585299	0.616198	0.00447276	0.0537181	0.667008	0.0172721	0.76865	0.923824	0.642303
767865	CBX4	19	chromobox 4	protein-coding	129.975	0.458459	0.702237	0.140917	2.64323e-06	0.27739	1.90911e-07	0.00107356	2.53159	0.000180839
538885	CBX5	5	chromobox 5	protein-coding	658.294	0.511347	0.724868	0.179045	0.0166626	0.502245	0.0040736	0.242254	1.44325	0.126545
513830	CBX6	5	chromobox 6	protein-coding	64.81	0.97383	1.05157	0.887899	0.89882	1.08396	0.820531	0.963033	0.970114	0.931992
525770	CBX7	5	chromobox 7	protein-coding	45.6623	1	1.00463	0.991698	0.148049	0.432712	0.0631381	0.139755	2.3217	0.0619584
506458	CBX8	19	chromobox 8	protein-coding	7.73101	0.791104	0.528798	0.481502	0.441371	0.368942	0.274158	0.810145	1.43328	0.697885
282859	CBY1	5	chibby family member 1, beta catenin antagonist	protein-coding	124.381	0.971793	0.956629	0.882677	0.665299	0.818732	0.505653	0.74096	1.16843	0.605033
513078	CC2D1A	7	coiled-coil and C2 domain containing 1A	protein-coding	64.4319	0.96256	1.07471	0.84523	0.0477337	0.399659	0.0148679	0.0284809	2.68907	0.00861396
511350	CC2D1B	3	coiled-coil and C2 domain containing 1B	protein-coding	218.547	0.874183	1.13678	0.622732	4.39269e-05	0.294765	4.29284e-06	4.40858e-06	3.85656	3.74277e-07
517240	CC2D2A	6	coiled-coil and C2 domain containing 2A	protein-coding	142.344	0.74147	0.767685	0.40602	0.0984285	1.92368	0.0371514	0.0137422	0.399071	0.0036241
785845	CC2D2B	26	coiled-coil and C2 domain containing 2B	protein-coding	21.9574	0.779098	1.50124	0.461144	0.768898	1.30075	0.633304	0.873714	1.15414	0.792896
767587	CCAR1	28	cell division cycle and apoptosis regulator 1	protein-coding	3480.82	0.503908	0.834069	0.172899	0.481289	1.14417	0.311064	0.0510944	0.728975	0.0175089
507114	CCAR2	8	cell cycle and apoptosis regulator 2	protein-coding	120.1	0.438221	1.54315	0.12889	0.00370052	2.61311	0.000681381	0.136638	0.59054	0.0600572
513086	CCDC102A	18	coiled-coil domain containing 102A	protein-coding	5.835	0.77286	0.386361	0.449587	0.216643	0.118637	0.103944	0.534726	3.25666	0.374778
618485	CCDC106	18	coiled-coil domain containing 106	protein-coding	4.26545	0.60841	5.43199	0.2575	0.858943	1.58713	0.761396	0.559944	3.42252	0.400657
514786	CCDC107	8	coiled-coil domain containing 107	protein-coding	49.5982	0.6848	1.57197	0.336718	0.0610799	2.94698	0.0203551	0.308277	0.533416	0.173361
509840	CCDC112	10	coiled-coil domain containing 112	protein-coding	588.718	0.0317947	0.485483	0.00188731	1.66731e-05	3.01146	1.47492e-06	1.32671e-13	0.161212	2.97347e-15
-	CCDC114				19.5445	0.367264	0.352698	0.0915963	0.319875	2.17067	0.17629	0.0110411	0.162483	0.00280421
513406	CCDC115	2	coiled-coil domain containing 115	protein-coding	41.5364	0.927051	1.15173	0.754844	0.00541762	0.211173	0.00106833	0.00191303	5.45396	0.000353456
618136	CCDC116	17	coiled-coil domain containing 116	protein-coding	0.227039	1	1	1	1	3.88931	0.625843	1	0.270393	0.638706
615668	CCDC117	17	coiled-coil domain containing 117	protein-coding	102.996	0.659573	0.733631	0.309991	0.549875	0.765543	0.379369	0.93643	0.958315	0.889337
617519	CCDC12	22	coiled-coil domain containing 12	protein-coding	115.579	0.882031	0.872883	0.642102	0.86669	1.08756	0.772725	0.608357	0.802606	0.451052
508704	CCDC120	X	coiled-coil domain containing 120	protein-coding	145.017	0.980839	1.03337	0.912321	0.000259435	3.37888	3.18669e-05	0.000363839	0.305833	5.25574e-05
782407	CCDC121	11	coiled-coil domain containing 121	protein-coding	4.02106	0.150907	38.8758	0.0191152	0.104831	24.8235	0.0404696	0.839146	1.56609	0.740924
510778	CCDC124	7	coiled-coil domain containing 124	protein-coding	137.796	0.973449	1.03696	0.885882	0.228106	1.49006	0.111352	0.273055	0.695917	0.148129
515328	CCDC125	20	coiled-coil domain containing 125	protein-coding	177.308	0.406911	1.43422	0.112186	3.05477e-07	3.51086	1.77088e-08	0.000350643	0.408509	5.01236e-05
782956	CCDC126	4	coiled-coil domain containing 126	protein-coding	12.8037	0.771081	2.03118	0.446043	0.90153	1.22713	0.826611	0.725928	1.65523	0.585825
100125239	CCDC127	20	coiled-coil domain containing 127	protein-coding	196.028	0.875757	0.891117	0.6269	0.000575488	2.5055	7.88465e-05	8.20482e-05	0.355665	9.75326e-06
-	CCDC130				65.0129	0.714129	0.75731	0.370509	0.601666	1.26925	0.433642	0.192679	0.596659	0.0936616
516012	CCDC134	5	coiled-coil domain containing 134	protein-coding	43.647	0.833381	0.754922	0.55265	0.164629	2.29447	0.0723078	0.0504498	0.329017	0.0172481
615922	CCDC136	4	coiled-coil domain containing 136	protein-coding	18.9193	0.964761	0.861238	0.851322	0.807513	0.724066	0.685494	0.897303	1.18945	0.828242
511225	CCDC137	19	coiled-coil domain containing 137	protein-coding	139.643	0.911228	1.09692	0.716884	9.299e-05	3.01253	9.94927e-06	0.000354721	0.364119	5.09875e-05
507644	CCDC138	11	coiled-coil domain containing 138	protein-coding	32.5057	0.00659592	0.103061	0.000240314	0.127574	2.66151	0.0520724	1.41172e-06	0.0387229	1.07106e-07
786080	CCDC14	1	coiled-coil domain containing 14	protein-coding	42.8201	0.817475	0.682366	0.521846	0.795412	0.776282	0.670182	0.897906	0.879019	0.829201
530799	CCDC141	2	coiled-coil domain containing 141	protein-coding	267.305	4.26122e-05	0.309458	5.82196e-07	1.10153e-19	0.0985829	9.77046e-22	2.83835e-05	3.13906	2.99413e-06
538907	CCDC142	11	coiled-coil domain containing 142	protein-coding	0.909318	1	14.6789	0.325534	1	1	1	1	17.6305	0.293618
100140763	CCDC146	4	coiled-coil domain containing 146	protein-coding	0.470453	1	1	1	1	7.54422	0.462223	1	0.139397	0.473453
614176	CCDC148	2	coiled-coil domain containing 148	protein-coding	4.75586	0.108613	0.0237965	0.0112427	0.878442	0.71622	0.789338	0.0603316	0.033225	0.021305
613278	CCDC149	6	coiled-coil domain containing 149	protein-coding	39.8319	0.820633	1.3854	0.52779	0.504233	1.6434	0.333759	0.837302	0.843004	0.738433
512305	CCDC15	29	coiled-coil domain containing 15	protein-coding	136.779	0.704994	0.800302	0.358565	0.00935904	2.07395	0.00205681	0.000455659	0.385883	6.74448e-05
509158	CCDC150	2	coiled-coil domain containing 150	protein-coding	13.7685	0.914385	0.740266	0.723543	0.502158	0.435065	0.331509	0.684881	1.70151	0.53735
-	CCDC151				0.506637	1	5.03565	0.560691	1	3.21513	0.676432	1	1.56624	0.870298
767877	CCDC152	20	coiled-coil domain containing 152	protein-coding	0.471633	1	7.68684	0.45903	1	1	1	1	9.23251	0.41968
-	CCDC155				1.57383	1	0.089443	0.325887	1	1.16923	0.946817	1	0.0764971	0.294225
100125300	CCDC157	17	coiled-coil domain containing 157	protein-coding	3.42987	0.823126	3.1028	0.533452	0.298028	0.061842	0.160119	0.110051	50.1731	0.0456345
534614	CCDC158	6	coiled-coil domain containing 158	protein-coding	57.8417	0.89283	0.827653	0.671173	0.523955	1.50478	0.353619	0.312626	0.550016	0.176924
767883	CCDC160	X	coiled-coil domain containing 160	protein-coding	2.60241	0.77712	0.353228	0.458683	1	0.333364	0.431365	1	1.05959	0.968115
515167	CCDC162P	9	coiled-coil domain containing 162, pseudogene	pseudo	0.288822	1	1	1	1	4.45651	0.590362	1	0.235979	0.602943
112446020	CCDC163	3	CCDC163 homolog	protein-coding	0.23055	1	2.04831	0.799878	1	2.67672	0.725424	1	0.765231	0.923959
507353	CCDC167	23	coiled-coil domain containing 167	protein-coding	112.205	0.0909136	1.97362	0.0086668	0.113695	0.586834	0.0449668	3.61066e-05	3.36317	3.9089e-06
101906350	CCDC168	12	coiled-coil domain containing 168	protein-coding	7.57507	0.921287	1.40793	0.740246	0.203421	0.155015	0.0957077	0.114056	9.08255	0.0478192
515836	CCDC17	3	coiled-coil domain containing 17	protein-coding	15.8676	0.821275	1.64533	0.529706	0.6292	1.78234	0.46424	0.95463	0.923132	0.918601
538331	CCDC171	8	coiled-coil domain containing 171	protein-coding	4.96535	0.12323	0.0259422	0.0136309	0.986067	0.950226	0.967482	0.0450163	0.0273011	0.0149698
-	CCDC173				75.0101	0.0114389	0.162445	0.00046974	0.538624	1.56194	0.368101	0.000101874	0.104002	1.2473e-05
512697	CCDC174	22	coiled-coil domain containing 174	protein-coding	502.272	0.581903	1.31497	0.233749	3.66745e-07	3.59028	2.16382e-08	8.65226e-05	0.366257	1.03605e-05
101906537	CCDC177	10	coiled-coil domain containing 177	protein-coding	0.536041	1	0.121913	0.443567	1	0.0965186	0.394638	1	1	1
540863	CCDC18	3	coiled-coil domain containing 18	protein-coding	106.348	0.815488	0.805635	0.51806	0.899083	0.927573	0.821329	0.792116	0.868541	0.67337
618673	CCDC183	11	coiled-coil domain containing 183	protein-coding	6.7412	0.879864	1.89685	0.635577	0.921715	1.27051	0.859762	0.854899	1.49299	0.765504
617289	CCDC184	5	coiled-coil domain containing 184	protein-coding	0.25382	1	1	1	1	3.97118	0.62036	1	0.264819	0.633182
535781	CCDC186	26	coiled-coil domain containing 186	protein-coding	559.942	0.833643	0.867456	0.553017	0.320977	1.38046	0.177151	0.122069	0.628382	0.0521262
-	CCDC189				3.02013	0.97628	0.784908	0.894967	0.855826	1.74623	0.757345	0.782192	0.449487	0.659952
617478	CCDC190	3	coiled-coil domain containing 190	protein-coding	2.55788	0.368232	0.0283268	0.0919853	1	0.101673	0.266938	1	0.278607	0.562037
532832	CCDC191	1	coiled-coil domain containing 191	protein-coding	82.3924	0.701199	1.34034	0.355173	0.0103775	0.370156	0.00232389	0.000505496	3.62103	7.59424e-05
614197	CCDC198	10	coiled-coil domain containing 198	protein-coding	0.40865	1	2.04831	0.799878	1	4.75642	0.573693	1	0.430641	0.761172
534246	CCDC22	X	coiled-coil domain containing 22	protein-coding	2.72156	1	0.961169	0.981875	0.681024	0.321205	0.52564	0.687088	2.99238	0.540877
516188	CCDC24	3	coiled-coil domain containing 24	protein-coding	0.29924	1	2.04831	0.799878	1	2.85697	0.707942	1	0.716953	0.905478
507275	CCDC25	8	coiled-coil domain containing 25	protein-coding	524.319	0.64687	1.1783	0.29725	0.340527	1.22736	0.19204	0.875183	0.960029	0.794783
532940	CCDC28A	9	coiled-coil domain containing 28A	protein-coding	20.9617	0.638981	0.544089	0.2884	0.0112516	0.163388	0.00255919	0.11415	3.33003	0.0478677
507607	CCDC28B	2	coiled-coil domain containing 28B	protein-coding	57.6672	0.399978	0.557217	0.108563	0.629259	1.29654	0.464495	0.0565697	0.429773	0.0197212
509875	CCDC3	13	coiled-coil domain containing 3	protein-coding	0.953564	1	1	1	1	15.572	0.314194	1	0.0675342	0.323152
100297243	CCDC30	3	coiled-coil domain containing 30	protein-coding	72.3255	0.828075	1.29611	0.541972	2.40121e-06	8.55976	1.72099e-07	3.30492e-05	0.151419	3.53341e-06
506935	CCDC32	10	coiled-coil domain containing 32	protein-coding	130.866	0.354006	0.668692	0.0850528	2.03027e-06	0.283848	1.42458e-07	0.00206355	2.35581	0.000386497
505831	CCDC34	15	coiled-coil domain containing 34	protein-coding	232.591	0.110231	0.513972	0.011569	3.3535e-05	0.290613	3.21619e-06	0.0847763	1.76858	0.0328417
-	CCDC36				0.288822	1	1	1	1	4.45651	0.590362	1	0.235979	0.602943
517752	CCDC38	5	coiled-coil domain containing 38	protein-coding	3.84749	0.447816	12.4722	0.134775	0.0559573	49.2988	0.0182226	0.515932	0.252992	0.355722
534432	CCDC39	1	coiled-coil domain containing 39	protein-coding	59.0535	0.238693	0.432122	0.0414005	0.273924	0.550068	0.14257	0.705027	0.785579	0.560414
536427	CCDC42	19	coiled-coil domain containing 42	protein-coding	0.317855	1	1	1	1	5.35621	0.543854	1	0.196341	0.556007
513649	CCDC43	19	coiled-coil domain containing 43	protein-coding	210.451	0.694256	0.798711	0.346242	0.762954	1.12251	0.625674	0.279252	0.711542	0.152796
540167	CCDC47	19	coiled-coil domain containing 47	protein-coding	250.353	0.726267	0.829842	0.388637	0.0187335	0.541074	0.00471786	0.117846	1.53369	0.0498717
529404	CCDC50	1	coiled-coil domain containing 50	protein-coding	567.45	0.13503	0.704428	0.0158742	0.845828	0.953425	0.740928	0.0934331	0.73884	0.0371305
517515	CCDC51	22	coiled-coil domain containing 51	protein-coding	65.8492	0.438508	1.62061	0.129098	0.493437	0.726522	0.323213	0.0383728	2.23064	0.0122743
518878	CCDC57	19	coiled-coil domain containing 57	protein-coding	15.7721	0.942507	0.853244	0.789985	0.712795	0.708096	0.562751	0.849306	1.20498	0.756082
-	CCDC58				299.122	0.615436	0.804242	0.264256	0.000275544	2.21179	3.41293e-05	1.98004e-06	0.363616	1.55869e-07
615189	CCDC59	5	coiled-coil domain containing 59	protein-coding	795.344	0.992711	1.00947	0.953846	0.43959	1.19512	0.272555	0.455683	0.844662	0.298989
522998	CCDC6	28	coiled-coil domain containing 6	protein-coding	235.46	0.801189	0.848949	0.49611	0.743753	0.882171	0.601417	0.925412	0.962341	0.873304
614062	CCDC60	17	coiled-coil domain containing 60	protein-coding	1.91738	1	1.31119	0.894206	1	0.274431	0.542616	1	4.77783	0.4601
515425	CCDC61	18	coiled-coil domain containing 61	protein-coding	28.7157	0.739074	0.631173	0.403198	0.146791	0.354354	0.0623717	0.461038	1.78119	0.303963
515631	CCDC62	17	coiled-coil domain containing 62	protein-coding	21.3896	0.0065563	0.0374493	0.00023658	0.246628	2.36523	0.123909	2.83459e-05	0.0158333	2.98118e-06
535207	CCDC65	5	coiled-coil domain containing 65	protein-coding	3.21643	0.152672	0.0277616	0.0194566	0.634383	0.37907	0.46984	0.191391	0.0732362	0.092884
534513	CCDC66	22	coiled-coil domain containing 66	protein-coding	94.9214	0.898398	0.874951	0.683004	0.609831	0.777884	0.442293	0.825767	1.12478	0.719969
616662	CCDC7	13	coiled-coil domain containing 7	protein-coding	6.22787	0.835548	1.99855	0.555911	0.953873	0.878631	0.913458	0.639544	2.27462	0.485014
508336	CCDC71	22	coiled-coil domain containing 71	protein-coding	87.4128	0.417863	1.6823	0.118068	0.686743	0.81066	0.532338	0.0761546	2.07523	0.0286835
112446372	CCDC71L	4	coiled-coil domain containing 71 like	protein-coding	494.585	0.00134735	2.44812	3.39048e-05	1.49995e-12	5.1003	3.3261e-14	0.00276737	0.479995	0.000543525
521905	CCDC73	15	coiled-coil domain containing 73	protein-coding	4.57898	0.15703	0.0319567	0.0203393	0.931533	1.21588	0.876351	0.0425942	0.0262828	0.0139248
527084	CCDC77	5	coiled-coil domain containing 77	protein-coding	14.4033	0.58515	0.46969	0.236955	0.245905	0.372715	0.123469	0.828043	1.26018	0.724007
511835	CCDC78	25	coiled-coil domain containing 78	protein-coding	5.28281	0.623418	3.84507	0.272851	0.364411	0.17257	0.210618	0.0662443	22.2812	0.0240645
616838	CCDC8	18	coiled-coil domain containing 8	protein-coding	30.9795	0.5253	0.547123	0.189274	4.38447e-08	0.0171308	2.13894e-09	4.67742e-06	31.9379	3.99694e-07
515235	CCDC80	1	coiled-coil domain containing 80	protein-coding	1351.86	0.100864	0.59501	0.010028	2.39221e-27	0.0990569	1.05215e-29	1.39702e-16	6.00675	1.85872e-18
519195	CCDC81	29	coiled-coil domain containing 81	protein-coding	0.25382	1	1	1	1	3.97118	0.62036	1	0.264819	0.633182
511627	CCDC82	15	coiled-coil domain containing 82	protein-coding	66.2543	0.198264	2.11263	0.030122	0.677861	1.24944	0.521428	0.239564	1.69086	0.12461
-	CCDC84				62.1241	0.847239	1.2404	0.576081	0.115439	2.13914	0.0458483	0.276851	0.57986	0.150868
540332	CCDC85B	29	coiled-coil domain containing 85B	protein-coding	219.23	0.189162	2.15558	0.027919	4.64464e-07	6.85603	2.80657e-08	0.00359825	0.314406	0.000740338
617455	CCDC85C	21	coiled-coil domain containing 85C	protein-coding	126.466	0.372054	1.51136	0.0938249	0.850736	1.08218	0.74954	0.308579	1.39659	0.17362
540913	CCDC86	29	coiled-coil domain containing 86	protein-coding	24.2631	0.970957	1.08201	0.874428	0.26328	2.07281	0.135299	0.319464	0.521999	0.182616
101904897	CCDC87	29	coiled-coil domain containing 87	protein-coding	0.608593	1	0.484888	0.791369	1	0.122924	0.44708	1	3.94463	0.625036
533248	CCDC88A	11	coiled-coil domain containing 88A	protein-coding	2243.19	0.295647	1.46918	0.0608865	0.138917	0.677482	0.0581214	0.000985121	2.16858	0.00016407
510943	CCDC88B	29	coiled-coil domain containing 88B	protein-coding	8.80143	0.239625	0.153491	0.0417981	0.00244318	0.0191425	0.000419773	0.158583	8.01832	0.072784
515039	CCDC88C	21	coiled-coil domain containing 88C	protein-coding	2.68183	0.527115	0.0922317	0.190868	1	0.814794	0.901635	1	0.113196	0.232588
617257	CCDC9	18	coiled-coil domain containing 9	protein-coding	62.2845	0.90552	0.865071	0.704839	0.386329	1.57533	0.228334	0.223455	0.549137	0.113966
506046	CCDC90B	29	coiled-coil domain containing 90B	protein-coding	70.6967	0.43092	0.587728	0.124536	0.315315	0.625581	0.172928	0.916082	0.939492	0.857825
530230	CCDC91	5	coiled-coil domain containing 91	protein-coding	446.207	0.406953	0.732924	0.112253	0.984026	0.991401	0.964621	0.235886	0.739281	0.122361
615530	CCDC92	17	coiled-coil domain containing 92	protein-coding	39.3607	0.762337	0.652179	0.431524	0.450849	0.557657	0.282527	0.860651	1.1695	0.77477
616839	CCDC93	2	coiled-coil domain containing 93	protein-coding	483.749	0.37782	1.32173	0.096708	0.528238	1.16681	0.358141	0.613399	1.13278	0.456484
100125235	CCDC96	6	coiled-coil domain containing 96	protein-coding	2.07425	1	1.56497	0.830047	1	1.475	0.852008	1	1.061	0.97714
505592	CCDC97	18	coiled-coil domain containing 97	protein-coding	113.941	0.356066	1.51798	0.08622	0.121234	1.61134	0.0488026	0.882178	0.942063	0.803301
513496	CCDC9B	10	coiled-coil domain containing 9B	protein-coding	26.8489	0.837132	1.31821	0.558433	0.920058	0.91795	0.856885	0.601163	1.43603	0.443279
614600	CCER2	18	coiled-coil glutamate rich protein 2	protein-coding	10.6724	0.906873	1.43809	0.707756	0.219621	4.63174	0.105784	0.357752	0.310487	0.212181
514215	CCHCR1	23	coiled-coil alpha-helical rod protein 1	protein-coding	54.7703	0.016081	0.264981	0.000728686	0.0305335	0.361848	0.00854803	0.593437	0.7323	0.435578
281041	CCIN	8	calicin	protein-coding	0.903255	1	0.0729509	0.33779	1	0.0577554	0.29645	1	1	1
617510	CCK	22	cholecystokinin	protein-coding	0.78938	1	2.04831	0.799878	1	10.8301	0.383978	1	0.189132	0.542812
786156	CCL1	19	C-C motif chemokine ligand 1	protein-coding	0.307992	1	1.77481	0.837945	1	0.427465	0.763806	1	4.15194	0.611793
616732	CCL16	19	C-C motif chemokine ligand 16	protein-coding	0.805225	1	9.1562	0.379038	1	3.77305	0.60419	1	2.42674	0.719807
100140488	CCL17	18	C-C motif chemokine ligand 17	protein-coding	2.81078	1	1	1	0.0984946	45.3793	0.0371841	0.0986152	0.0231745	0.03976
281043	CCL2	19	chemokine (C-C motif) ligand 2	protein-coding	3.02474	1	1.01274	0.992994	0.70881	2.2803	0.557261	0.707871	0.444124	0.564189
281666	CCL20	2	C-C motif chemokine ligand 20	protein-coding	15.4955	0.516473	0.194965	0.18231	0.00368774	22.6561	0.000678437	0.000284525	0.00860538	3.91625e-05
615986	CCL25	7	C-C motif chemokine ligand 25	protein-coding	58.4615	0.257084	2.14755	0.0470113	0.913426	1.07795	0.846801	0.157572	1.99225	0.0720784
101902682	CCL27	8	C-C motif chemokine ligand 27	protein-coding	0.227039	1	1	1	1	3.88931	0.625843	1	0.270393	0.638706
535328	CCL28	20	C-C motif chemokine ligand 28	protein-coding	0.625462	1	0.104389	0.409746	1	0.082645	0.363052	1	1	1
414347	CCL4	19	C-C motif chemokine ligand 4	protein-coding	0.476454	1	0.394989	0.737549	1	0.291707	0.655375	1	1.35406	0.914316
327712	CCL5	19	C-C motif chemokine ligand 5	protein-coding	16.6643	0.257084	0.174562	0.0469162	0.0587042	5.35153	0.0193913	0.000443421	0.0326191	6.54754e-05
506450	CCM2	4	CCM2 scaffold protein	protein-coding	165.019	0.90523	1.09575	0.701077	0.792073	0.901843	0.664734	0.572055	1.21502	0.413762
525479	CCM2L	13	CCM2 like scaffold protein	protein-coding	0.572242	1	3.51541	0.648763	1	0.776662	0.928509	1	4.52631	0.582754
281667	CCNA2	6	cyclin A2	protein-coding	32.877	0.038462	0.192556	0.00241371	0.147261	0.374784	0.0627202	0.373759	0.51378	0.226085
327679	CCNB1	20	cyclin B1	protein-coding	233.174	0.000556367	0.325951	1.1939e-05	0.00162043	0.394714	0.000258843	0.614678	0.82579	0.458465
615932	CCNB1IP1	10	cyclin B1 interacting protein 1	protein-coding	15.5738	0.989319	1.06345	0.939462	0.512972	2.13536	0.342469	0.542752	0.498017	0.383112
281668	CCNB2	10	cyclin B2	protein-coding	77.6312	5.20146e-07	0.0471132	3.85442e-09	0.146889	0.412592	0.0624919	0.000233767	0.114189	3.13985e-05
100301478	CCNB3	X	cyclin B3	protein-coding	18.3739	1.46595e-05	0.0053392	1.68604e-07	0.389759	0.492239	0.231657	5.78287e-05	0.0108468	6.64982e-06
509717	CCNC	9	cyclin C	protein-coding	63.6892	0.831132	0.767393	0.547544	0.464188	1.57661	0.294961	0.201835	0.486735	0.0997343
524530	CCND1	29	cyclin D1	protein-coding	1061.08	0.872534	0.799371	0.619495	0.202747	0.471039	0.0951677	0.390931	1.69704	0.241147
615414	CCND2	5	cyclin D2	protein-coding	1937.16	0.244431	0.703186	0.0434146	6.72524e-10	0.310633	2.27956e-11	2.87574e-05	2.26372	3.03981e-06
540547	CCND3	23	cyclin D3	protein-coding	92.2888	0.00568993	2.88504	0.000196765	7.0301e-08	0.143197	3.58116e-09	2.00335e-18	20.1473	2.17359e-20
617512	CCNDBP1	10	cyclin D1 binding protein 1	protein-coding	397.79	0.0238887	1.83432	0.00124573	0.298998	1.30222	0.160829	0.148912	1.4086	0.0669613
533526	CCNE1	18	cyclin E1	protein-coding	27.7833	0.787157	0.72415	0.472575	0.262107	0.508081	0.134489	0.596156	1.42526	0.438277
538436	CCNE2	14	cyclin E2	protein-coding	18.2836	0.765029	0.541231	0.435219	0.243385	0.292236	0.121788	0.600046	1.85203	0.442276
505200	CCNF	25	cyclin F	protein-coding	124.004	4.81322e-12	0.112477	1.36756e-14	0.00056999	0.347819	7.79127e-05	0.000569242	0.323378	8.66463e-05
281671	CCNG1	7	cyclin G1	protein-coding	23.0076	0.249624	0.252894	0.0447459	0.141591	0.277706	0.0594868	0.939377	0.910654	0.893253
512960	CCNG2	6	cyclin G2	protein-coding	21.2276	0.354008	0.330755	0.0851924	0.68564	0.674763	0.530507	0.423523	0.49018	0.269527
615512	CCNH	7	cyclin H	protein-coding	15.2586	0.738572	1.69274	0.402609	0.697107	1.46479	0.54374	0.89028	1.15562	0.815403
504847	CCNI	6	cyclin I	protein-coding	1272.94	0.928429	1.04661	0.757486	0.003863	0.606218	0.000716492	0.0012905	1.72646	0.000223719
523293	CCNJ	26	cyclin J	protein-coding	90.9557	0.927741	1.11235	0.756253	0.0447911	2.30286	0.0137243	0.0817593	0.483028	0.0314165
530744	CCNK	21	cyclin K	protein-coding	293.68	0.732661	0.847745	0.396767	0.973014	0.986845	0.945578	0.593148	0.859045	0.435267
514613	CCNL1	1	cyclin L1	protein-coding	1202.54	0.357546	1.39471	0.0870933	2.13313e-26	8.52108	1.0136e-28	4.40855e-19	0.163678	4.39913e-21
538796	CCNL2	16	cyclin L2	protein-coding	521.177	2.17827e-06	2.63322	1.89999e-08	2.98372e-07	2.63744	1.72497e-08	0.997349	0.998401	0.992473
100301247	CCNO	20	cyclin O	protein-coding	4.6627	0.0617933	0.0208235	0.00480615	0.676833	0.482309	0.520369	0.0644961	0.0431747	0.0232456
534796	CCNQ	X	cyclin Q	protein-coding	105.558	0.616321	0.724091	0.265006	0.00293119	2.64569	0.000520683	4.64508e-05	0.273687	5.1796e-06
407194	CCNT1	5	cyclin T1	protein-coding	636.521	0.979178	1.01899	0.90813	7.43555e-13	3.43606	1.57226e-14	1.52212e-12	0.296558	4.12263e-14
521089	CCNT2	2	cyclin T2	protein-coding	213.11	0.966374	0.945133	0.854831	8.45597e-05	3.85693	8.94015e-06	3.60417e-05	0.245048	3.89903e-06
613711	CCNY	13	cyclin Y	protein-coding	364.997	0.398707	1.31041	0.107723	0.75023	1.08929	0.611026	0.424193	1.203	0.270097
538167	CCNYL1	2	cyclin Y like 1	protein-coding	484.061	0.751797	0.889894	0.418522	0.00347898	0.609792	0.000635624	0.0302299	1.45934	0.00924349
538197	CCP110	25	centriolar coiled-coil protein 110	protein-coding	134.73	1	1.00034	0.999124	0.596018	1.27298	0.42719	0.586671	0.785824	0.428329
538508	CCPG1	10	cell cycle progression 1	protein-coding	535.236	0.633645	1.26971	0.282696	1.76842e-06	0.304192	1.21844e-07	4.52531e-09	4.17406	2.04996e-10
407771	CCR1	22	C-C motif chemokine receptor 1	protein-coding	0.34354	1	1.05164	0.985796	1	0.976339	0.993203	1	1.07713	0.978911
497017	CCR5	22	C-C motif chemokine receptor 5	protein-coding	0.396621	1	1.05164	0.985796	1	0.976339	0.993203	1	1.07713	0.978911
510668	CCR7	19	C-C motif chemokine receptor 7	protein-coding	16.7314	0.973104	1.09496	0.885296	0.207751	0.341265	0.0983393	0.158797	3.20855	0.0729407
407772	CCR8	22	C-C motif chemokine receptor 8	protein-coding	0.263134	1	1	1	1	4.30955	0.599023	1	0.244026	0.611677
515022	CCS	29	copper chaperone for superoxide dismutase	protein-coding	175.486	0.839898	0.866328	0.5629	0.849037	1.08309	0.746121	0.526651	0.799867	0.366825
532798	CCSAP	28	centriole, cilia and spindle associated protein	protein-coding	84.6892	0.00964491	0.328892	0.000380436	1.05792e-07	0.153921	5.57993e-09	0.058687	2.13676	0.0205988
616908	CCSER1	6	coiled-coil serine rich protein 1	protein-coding	0.313169	1	5.09459	0.55776	1	1	1	1	6.11903	0.514307
540046	CCSER2	28	coiled-coil serine rich protein 2	protein-coding	335.705	0.992711	0.988053	0.953247	0.0188374	1.77511	0.00474967	0.0149216	0.556615	0.00399069
505313	CCT2	5	chaperonin containing TCP1 subunit 2	protein-coding	1910.6	0.326597	0.80051	0.0728824	0.0592977	1.33421	0.0196292	0.000270439	0.599988	3.70094e-05
504735	CCT3	3	chaperonin containing TCP1 subunit 3	protein-coding	1974.68	0.492847	0.814247	0.163813	4.62759e-05	1.96146	4.55906e-06	4.23686e-08	0.415122	2.332e-09
613336	CCT4	11	chaperonin containing TCP1 subunit 4	protein-coding	722.31	0.743697	0.890183	0.408445	0.750885	0.931263	0.611971	0.844625	0.955888	0.748503
533784	CCT5	20	chaperonin containing TCP1 subunit 5	protein-coding	1132.12	0.405366	1.26786	0.111048	0.176184	1.29873	0.078932	0.924156	0.97623	0.871387
521540	CCT6A	25	chaperonin containing TCP1 subunit 6A	protein-coding	847.538	0.351429	0.77726	0.0838222	0.875662	1.0404	0.784885	0.109304	0.747076	0.0452141
538090	CCT6B	19	chaperonin containing TCP1 subunit 6B	protein-coding	10.442	0.0856813	25.5318	0.00796297	0.00403652	59.0924	0.000754904	0.519056	0.432065	0.359479
514355	CCT7	11	chaperonin containing TCP1 subunit 7	protein-coding	694.971	0.876701	0.924764	0.629019	0.00480637	1.70305	0.000927626	0.00091289	0.543004	0.000149943
281047	CCT8	1	chaperonin containing TCP1 subunit 8	protein-coding	744.351	0.54122	1.27008	0.201991	0.649334	0.877658	0.486782	0.115813	1.44712	0.0486568
618575	CCT8L2	4	chaperonin containing TCP1 subunit 8 like 2	protein-coding	0.660557	1	0.128117	0.454713	1	0.23167	0.592233	1	0.553015	0.833082
511088	CCZ1	25	CCZ1 homolog, vacuolar protein trafficking and biogenesis associated	protein-coding	265.239	0.302954	1.4242	0.0633564	0.20112	0.724792	0.0940855	0.00219638	1.96498	0.000416419
509609	CD101	3	CD101 molecule	protein-coding	7.73281	0.0531263	38.0556	0.0039368	0.0021622	86.058	0.000363535	0.560684	0.442208	0.401484
534043	CD109	9	CD109 molecule	protein-coding	388.466	0.499989	1.28519	0.169179	0.00035435	0.470504	4.56302e-05	7.34765e-07	2.73152	5.20224e-08
281048	CD14	7	CD14 molecule	protein-coding	4.40589	1	1.02708	0.980282	0.950796	1.13074	0.908779	0.961321	0.908329	0.92866
523328	CD151	29	CD151 molecule	protein-coding	1796.82	0.823126	0.932343	0.533582	0.0877844	1.27145	0.032237	0.0202385	0.733288	0.00573161
104971522	CD160	3	CD160 molecule	protein-coding	2.92839	0.635917	5.53707	0.28578	0.553746	0.214598	0.383594	0.130819	25.802	0.056888
533844	CD163	5	CD163 molecule	protein-coding	1.16571	1	2.04831	0.797975	1	16.7747	0.295979	1	0.122107	0.43577
509820	CD164	9	CD164 molecule	protein-coding	168.929	0.532264	1.326	0.19454	0.133369	0.655583	0.0551467	0.00587343	2.02262	0.00131823
517359	CD19	25	CD19 molecule	protein-coding	123.27	1	1.00457	0.986533	0.104348	0.57188	0.0402038	0.0968549	1.75661	0.0388125
534910	CD200	1	CD200 molecule	protein-coding	53.7061	0.969333	0.833066	0.864581	0.0322074	15.4561	0.00910593	0.0199307	0.053899	0.00562391
615496	CD226	24	CD226 molecule	protein-coding	0.288822	1	1	1	1	4.45651	0.590362	1	0.235979	0.602943
767920	CD24	9	CD24 molecule	protein-coding	28.6457	0.464801	0.437518	0.144409	0.153796	2.67668	0.0661127	0.00522931	0.163455	0.0011455
281056	CD247	3	CD247 molecule	protein-coding	53.1467	0.855143	1.24858	0.589481	0.246208	0.525669	0.123679	0.0950754	2.37522	0.0378961
520070	CD248	29	CD248 molecule	protein-coding	0.363262	1	1	1	1	6.08784	0.51254	1	0.172745	0.524365
533834	CD274	8	CD274 molecule	protein-coding	18.3225	0.848209	0.63774	0.577476	0.047245	6.37998	0.0146633	0.0122862	0.0999595	0.00318174
508656	CD276	10	CD276 molecule	protein-coding	203.996	0.97917	0.977109	0.907829	3.89956e-14	0.181976	6.88685e-16	8.46213e-14	5.36943	1.82954e-15
533188	CD2AP	23	CD2 associated protein	protein-coding	1489.95	0.882436	0.929009	0.644185	0.00185574	1.77506	0.000304048	0.000330072	0.523368	4.66602e-05
513857	CD2BP2	25	CD2 cytoplasmic tail binding protein 2	protein-coding	191.78	0.538565	0.757318	0.200294	0.720787	0.88554	0.573045	0.626439	0.855205	0.471404
100126272	CD302	2	CD302 molecule	protein-coding	18.5622	0.997835	1.02535	0.971068	0.543498	1.83405	0.373091	0.553178	0.559064	0.393669
505043	CD320	7	CD320 molecule	protein-coding	53.9513	0.977602	0.923766	0.897688	0.00418723	0.116966	0.000786578	0.00555994	7.89774	0.0012351
281051	CD34	16	CD34 molecule	protein-coding	0.363254	1	3.62987	0.645476	1	1.90164	0.819131	1	1.90881	0.816402
281052	CD36	4	CD36 molecule (CD36 blood group)	protein-coding	14.7464	0.555416	2.70741	0.213592	0.38662	2.6166	0.22891	0.983052	1.0347	0.965145
508751	CD37	18	CD37 molecule	protein-coding	10.8256	0.874859	1.45068	0.624546	0.471859	0.445179	0.302726	0.247283	3.25864	0.129997
281053	CD3D	15	CD3 delta subunit of T-cell receptor complex	protein-coding	0.887584	1	1.77438	0.83111	1	0.160555	0.509338	1	11.0515	0.381753
281054	CD3E	15	CD3 epsilon subunit of T-cell receptor complex	protein-coding	0.174444	1	0.539935	0.827508	1	0.776651	0.928505	1	0.69521	0.897319
-	CD3EAP				532.943	0.285135	0.588126	0.0564963	0.187153	1.60958	0.0855024	0.00161168	0.365392	0.000289993
281055	CD3G	15	CD3 gamma subunit of T-cell receptor complex	protein-coding	5.5521	0.0250797	0.0118893	0.00132997	0.0120773	0.0173701	0.00277662	0.88649	0.684469	0.809825
286849	CD40	13	CD40 molecule	protein-coding	71.0499	0.0831506	0.247771	0.0075686	0.00933819	4.46893	0.00205075	3.09549e-07	0.055443	2.01022e-08
281057	CD44	15	CD44 molecule	protein-coding	4550.88	0.353155	1.35832	0.0847244	1.14397e-05	2.38516	9.73918e-07	0.00660633	0.56949	0.00150941
280851	CD46	16	CD46 molecule	protein-coding	1889.52	0.00571048	1.81648	0.000197916	0.0526826	1.4673	0.016841	0.319184	1.23797	0.18238
282661	CD47	1	CD47 molecule	protein-coding	149.701	0.817335	0.835403	0.52137	0.871432	1.08144	0.778816	0.51658	0.77249	0.356373
508386	CD48	3	CD48 molecule	protein-coding	1.80966	1	0.0743552	0.307048	1	0.0302237	0.169048	1	2.46016	0.735012
507141	CD52	2	CD52 molecule	protein-coding	0.594717	1	3.92087	0.619904	1	0.427468	0.763808	1	9.17232	0.4211
505040	CD53	3	CD53 molecule	protein-coding	44.1597	0.983729	1.04454	0.923374	0.632333	1.38587	0.467864	0.678792	0.753707	0.529562
518609	CD55	16	CD55 molecule (Cromer blood group)	protein-coding	47.1397	0.000666583	6.09109	1.47065e-05	0.0293639	3.04257	0.00816013	0.169425	2.00196	0.0797008
782186	CD58	3	CD58 molecule	protein-coding	660.469	0.617582	1.19503	0.266673	0.00943225	0.608496	0.00207514	0.000212277	1.9639	2.81927e-05
505574	CD59	15	CD59 molecule	protein-coding	8.81665	0.644889	0.386371	0.294344	0.131588	0.165133	0.0541694	0.533042	2.33975	0.37288
528593	CD5L	3	CD5 molecule like	protein-coding	0.253318	1	2.04831	0.799878	1	2.12694	0.788119	1	0.963031	0.989297
404156	CD63	5	CD63 molecule	protein-coding	2548.2	0.00073295	1.8266	1.65129e-05	0.0315947	0.69282	0.00889515	1.30154e-10	2.63646	4.4529e-12
504960	CD68	19	CD68 molecule	protein-coding	9.40226	0.550568	3.71306	0.209943	0.0610891	10.8539	0.0203645	0.417892	0.342095	0.264331
281058	CD69	5	CD69 molecule	protein-coding	2.7959	0.571115	7.64673	0.225359	0.546752	4.45424	0.376193	0.829832	1.71673	0.727179
613384	CD74	7	CD74 molecule	protein-coding	1.68747	1	17.0306	0.151898	1	9.7754	0.252552	1	1.74219	0.763978
281674	CD79A	18	CD79a molecule	protein-coding	9.88351	0.67083	0.428167	0.32089	0.619304	0.53019	0.452303	0.882887	0.807572	0.804646
407131	CD80	1	CD80 molecule	protein-coding	4.91039	0.364221	9.29697	0.0900662	0.0301325	29.5704	0.00842144	0.422279	0.314402	0.268343
511435	CD81	29	CD81 molecule	protein-coding	1734.1	0.142642	1.40164	0.0174738	0.250906	0.80467	0.126854	0.000614739	1.74188	9.49347e-05
506713	CD82	15	CD82 molecule	protein-coding	2618.98	0.844528	0.86855	0.571828	0.00466334	0.436637	0.000894112	0.020584	1.98918	0.00584411
617034	CD83	23	CD83 molecule	protein-coding	145.249	0.476979	2.79808	0.153879	7.84607e-20	428.505	6.77296e-22	5.26277e-29	0.00652987	2.41736e-31
414345	CD86	1	CD86 molecule	protein-coding	0.238458	1	1.05164	0.985796	1	0.427463	0.763805	1	2.4602	0.750264
280746	CD9	5	CD9 molecule	protein-coding	1644.97	0.129584	2.60681	0.0147493	0.913686	1.07874	0.847115	0.067593	2.41654	0.0247097
539690	CD93	13	CD93 molecule	protein-coding	1.33563	1	0.921791	0.967469	1	1.56844	0.817778	1	0.587711	0.786828
509230	CD99	X|Y	CD99 molecule	protein-coding	1060.59	0.197367	1.41306	0.0298755	0.206327	1.3018	0.0974689	0.741231	1.08547	0.605658
613644	CD99L2	X	CD99 molecule like 2	protein-coding	27.4011	0.396979	2.19285	0.106515	0.208434	0.430669	0.098778	0.00544837	5.09172	0.001206
616377	CDA	2	cytidine deaminase	protein-coding	26.7091	0.987935	0.959477	0.934399	0.717842	1.32662	0.569308	0.66697	0.723252	0.515528
512184	CDADC1	12	cytidine and dCMP deaminase domain containing 1	protein-coding	53.8311	0.853358	1.24617	0.586647	0.158104	0.471676	0.0683601	0.0527776	2.64201	0.0181777
538940	CDAN1	10	codanin 1	protein-coding	10.2878	0.973449	1.13554	0.886602	0.688177	0.570706	0.534105	0.602352	1.98971	0.445207
514926	CDC123	13	cell division cycle 123	protein-coding	176.098	1	1.00173	0.993546	0.39194	0.77493	0.233451	0.379337	1.29267	0.230931
614777	CDC14A	3	cell division cycle 14A	protein-coding	11.8652	0.646502	0.375228	0.296313	0.64437	1.88345	0.481133	0.174818	0.199224	0.0828054
520428	CDC14B	8	cell division cycle 14B	protein-coding	94.3604	0.981318	1.02987	0.914264	0.578252	1.25106	0.408811	0.62844	0.8232	0.473557
614342	CDC16	12	cell division cycle 16	protein-coding	127.37	0.932792	1.07293	0.766538	0.246689	1.43489	0.12396	0.361618	0.747743	0.215505
515376	CDC20	3	cell division cycle 20	protein-coding	184.811	4.21592e-09	0.146325	1.92003e-11	0.926923	0.956035	0.868592	1.31869e-09	0.153054	5.50369e-11
512651	CDC23	7	cell division cycle 23	protein-coding	5.36512	0.989062	0.905464	0.937324	0.880331	1.38709	0.793253	0.833757	0.65278	0.733674
520188	CDC25A	22	cell division cycle 25A	protein-coding	24.949	0.386343	0.395297	0.101156	0.119655	0.326003	0.047974	0.837542	1.21256	0.738993
505847	CDC25B	13	cell division cycle 25B	protein-coding	74.134	0.136719	0.371265	0.0162839	5.37475e-06	0.116079	4.21399e-07	0.0237966	3.19839	0.00694467
507731	CDC25C	7	cell division cycle 25C	protein-coding	23.5122	1.80345e-05	0.00613647	2.15773e-07	0.847558	1.19846	0.743647	1.0344e-06	0.00512031	7.60214e-08
777693	CDC26	8	cell division cycle 26	protein-coding	143.88	0.416986	1.51097	0.117644	0.00247083	2.5099	0.000426774	0.118101	0.602003	0.0500668
540660	CDC27	19	cell division cycle 27	protein-coding	475.972	0.99222	0.988307	0.949907	0.14465	1.41731	0.0611758	0.124018	0.697311	0.0531841
616156	CDC34	7	cell division cycle 34, ubiqiutin conjugating enzyme	protein-coding	236.69	0.455181	0.7478	0.13905	0.337115	0.773569	0.189555	0.91941	0.966687	0.863471
520883	CDC37	7	cell division cycle 37, HSP90 cochaperone	protein-coding	824.641	0.995801	0.993643	0.9659	0.349197	0.825501	0.19878	0.360324	1.20368	0.214448
510572	CDC37L1	8	cell division cycle 37 like 1, HSP90 cochaperone	protein-coding	632.686	0.424977	0.809889	0.121726	0.000729883	1.68536	0.000103584	8.26859e-07	0.480544	5.95899e-08
514003	CDC40	9	cell division cycle 40	protein-coding	166.611	0.455366	1.42553	0.139193	0.0657318	1.72442	0.0223167	0.579928	0.826674	0.421891
532712	CDC42	2	cell division cycle 42	protein-coding	1835.23	0.658174	1.17555	0.308281	0.342225	1.22916	0.193377	0.86376	0.956381	0.778526
538392	CDC42BPA	16	CDC42 binding protein kinase alpha	protein-coding	190.153	0.593053	0.734601	0.243424	0.710464	0.857611	0.559616	0.703197	0.856566	0.558515
508226	CDC42BPB	21	CDC42 binding protein kinase beta	protein-coding	516.222	0.158846	1.43547	0.0208748	0.0898988	1.39468	0.0332421	0.913084	1.02925	0.852992
518121	CDC42BPG	29	CDC42 binding protein kinase gamma	protein-coding	113.633	0.501441	1.46365	0.169995	0.309475	0.678943	0.168254	0.0210278	2.15578	0.00599843
511099	CDC42EP1	5	CDC42 effector protein 1	protein-coding	240.802	0.000342453	0.430366	6.68782e-06	2.7786e-05	0.41611	2.59881e-06	0.916905	1.03426	0.859263
507966	CDC42EP2	29	CDC42 effector protein 2	protein-coding	132.783	0.0155555	6.32675	0.000703628	5.45578e-22	191.793	3.80224e-24	1.6632e-19	0.0329874	1.55427e-21
538967	CDC42EP3	11	CDC42 effector protein 3	protein-coding	1308.83	0.0180817	1.54503	0.000856977	0.00352467	1.56015	0.000645087	0.968483	0.990313	0.940284
[truncated: 14,889 more rows]
