# Supplementary material for: The Experimental and In Silico-Based Evaluation of NRF2 Modulators, Sulforaphane and Brusatol, on the Transcriptome of Immortalized Bovine Mammary Alveolar Cells
Source: Int J Mol Sci. 2024 Apr 12;25(8):4264. doi: 10.3390/ijms25084264 (PMC11049820; doi:10.3390/ijms25084264)
Supplement: Supplementary file 1 [file ijms-25-04264-s001.zip › Supplementary File S2.xlsx]

## Sheet: Most affected DEG
SFN vs. CTR							BRU vs. CTR							SFN vs. BRU
Gene Symbol	Name	Base expression	FDR	Expression ratio	P-value		Gene Symbol	Name	Base expression	FDR	Expression ratio	P-value		Gene Symbol	Name	Base expression	FDR	Expression ratio	P-value
IL36A	interleukin 36 alpha	35.145	1.70209e-08	555.603	8.93418e-11		LSMEM1	leucine rich single-pass membrane protein 1	29.1066	3.86827e-09	467.872	1.54094e-10		LOC768323	uncharacterized LOC768323	98.5059	1.00892e-08	1013.17	4.94591e-10
PHLDA2	pleckstrin homology like domain family A member 2	156.474	1.20083e-18	272.678	1.29769e-21		CD83	CD83 molecule	145.249	7.84607e-20	428.505	6.77296e-22		KLF14	KLF transcription factor 14	26.3708	2.56806e-07	406.042	1.64605e-08
LOC112442787	U8 small nucleolar RNA	15.2688	2.05785e-05	240.946	2.50977e-07		ICAM1	intercellular adhesion molecule 1	26.7127	3.45487e-08	428.503	1.6526e-09		LOC100848941	uncharacterized LOC100848941	36.1194	1.27375e-09	315.621	5.29593e-11
ZNF500	zinc finger protein 500	11.6485	0.0014784	178.127	3.83437e-05		OVGP1	oviductal glycoprotein 1	26.0496	4.27749e-08	395.913	2.08336e-09		CPLANE2	ciliogenesis and planar polarity effector complex subunit 2	21.092	2.51792e-06	207.844	2.03794e-07
LOC112447657	U6 spliceosomal RNA	10.3003	0.00064131	164.894	1.39103e-05		IL31RA	interleukin 31 receptor A	19.175	3.35594e-07	308.199	1.96408e-08		LOC112447657	U6 spliceosomal RNA	10.3003	5.86659e-05	198.054	6.75539e-06
LOC768323	uncharacterized LOC768323	98.5059	3.43888e-06	149.287	3.18538e-08		LOC112441663	uncharacterized LOC112441663	18.6016	0.0134271	270.936	0.00316564		GPX2	glutathione peroxidase 2	9.45271	9.49105e-05	179.741	1.15077e-05
LOC112444482	uncharacterized LOC112444482	9.87435	0.00909129	146.278	0.000354388		LOC112444189		15.0033	5.29197e-06	233.11	4.1407e-07		LOC112449395	small nucleolar RNA SNORA51	8.56485	0.000278212	163.598	3.82054e-05
LOC112441692	U6 spliceosomal RNA	12.1787	0.00309165	129.078	9.37877e-05		CSMD1	CUB and Sushi multiple domains 1	12.9777	2.01779e-05	207.365	1.81212e-06		FBXL8	F-box and leucine rich repeat protein 8	12.654	1.92092e-05	160.728	1.92138e-06
LOC112442851	U2 spliceosomal RNA	7.59763	0.0117012	120.789	0.000486833		LOC101905238		26.0587	2.62481e-06	206.58	1.89372e-07		LPAR5	lysophosphatidic acid receptor 5	16.9511	3.74879e-05	149.606	4.07328e-06
LOC112448733		8.10969	0.00217257	120.211	6.05402e-05		TBXA2R	thromboxane A2 receptor	12.7722	2.40756e-05	204.404	2.20793e-06		ASCL2	achaete-scute family bHLH transcription factor 2	8.80903	0.000296364	145.014	4.12005e-05
NTRK3	neurotrophic receptor tyrosine kinase 3	7.10207	0.0189397	109.886	0.00090934		HES6	hes family bHLH transcription factor 6	12.7414	1.69999e-05	202.66	1.50517e-06		LOC112442814	small nucleolar RNA SNORA21	9.24422	0.000216235	136.166	2.88248e-05
LOC112448637	U5 spliceosomal RNA	7.18385	0.0101996	109.651	0.00040625		LTA	lymphotoxin alpha	12.3986	2.4751e-05	198.496	2.27771e-06		LOC101907648	zinc finger protein 182	7.53188	0.00145375	122.194	0.000257086
PPTC7	protein phosphatase targeting COQ7	8.81289	0.00372431	101.407	0.000117867		CDC42EP2	CDC42 effector protein 2	132.783	5.45578e-22	191.793	3.80224e-24		LOC524576	apolipoprotein L3	7.10432	0.00182098	119.832	0.000333709
LOC112443339	U1 spliceosomal RNA	6.08324	0.0455159	96.7507	0.00312691		RNF225	ring finger protein 225	13.757	2.87838e-05	187.312	2.70126e-06		B3GNT8	UDP-GlcNAc:betaGal beta-1,3-N-acetylglucosaminyltransferase 8	25.5813	5.60217e-07	115.691	3.85546e-08
SLCO4A1	solute carrier organic anion transporter family member 4A1	7.23539	0.0321447	93.5342	0.00191801		ALOXE3	arachidonate lipoxygenase 3	22.2832	2.3267e-06	180.9	1.66575e-07		ST6GALNAC4	ST6 N-acetylgalactosaminide alpha-2,6-sialyltransferase 4	97.8343	5.74713e-18	114.175	6.59962e-20
LOC112446758	uncharacterized LOC112446758	5.825	0.0217581	93.4644	0.0011068		DDN	dendrin	11.198	5.49281e-05	177.262	5.51152e-06		MAMSTR	MEF2 activating motif and SAP domain containing transcriptional regulator	6.99078	0.00550323	113.475	0.00122033
GLA	galactosidase alpha	6.4478	0.0480355	91.3987	0.00338899		REEP2	receptor accessory protein 2	12.1488	0.000461515	173.99	6.13306e-05		LOC522174	ATP-binding cassette sub-family C member 4	6.0543	0.00290053	112.449	0.000574961
LOC112446886	U12 minor spliceosomal RNA	5.84181	0.019872	91.2293	0.000981711		CDRT1		21.3367	2.59085e-06	173.222	1.86483e-07		LOC112446758	uncharacterized LOC112446758	5.825	0.00339035	112.26	0.000689777
LOC112446160	U6 spliceosomal RNA	13.6556	0.0023951	89.5505	6.89597e-05		TMEM236	transmembrane protein 236	42.4565	0.000695537	169.832	9.77728e-05		SEMA4G	semaphorin 4G	11.8513	0.000901283	109.982	0.000147537
LOC112443921	U6 spliceosomal RNA	5.60002	0.0307296	82.8443	0.0017719		LOC101907264		10.4548	0.000164003	168.729	1.8859e-05		FAM83A	family with sequence similarity 83 member A	7.04606	0.00686963	106.255	0.00157998
GPX2	glutathione peroxidase 2	9.45271	0.00666702	76.8312	0.000243934		ISYNA1	inositol-3-phosphate synthase 1	10.394	0.000220721	167.378	2.64998e-05		LOC112443337	U1 spliceosomal RNA	13.8621	0.000647611	103.245	0.000101242
LOC112442426	small nucleolar RNA MBII-202	5.05554	0.0256022	74.2878	0.00137744		LOC101903383	uncharacterized LOC101903383	10.3497	0.000234118	166.845	2.83308e-05		ALDH1L2	aldehyde dehydrogenase 1 family member L2	7.42013	0.00200505	101.864	0.000373635
ASIC1	acid sensing ion channel subunit 1	8.30857	0.0284373	74.2646	0.00160737		TRAF3IP3	TRAF3 interacting protein 3	11.6544	0.000469023	161.537	6.2477e-05		CASP2	caspase 2	6.47648	0.00496092	101.349	0.00108101
C25H16orf71		6.12903	0.0394971	73.6494	0.00251628		LOC100848658		9.8336	0.000176696	157.797	2.05963e-05		TLE6	TLE family member 6, subcortical maternal complex member	5.28787	0.00582792	98.2331	0.00130709
UBASH3A	ubiquitin associated and SH3 domain containing A	8.47433	0.00696833	72.4026	0.000257648		STMN4	stathmin 4	9.83104	0.000546329	156.773	7.4116e-05		GPR180	G protein-coupled receptor 180	11.0716	0.00159215	97.8334	0.00028547
LOC100848478		5.44896	0.0485822	71.2347	0.00344632		AURKC	aurora kinase C	10.9671	0.0011701	151.191	0.000176623		B4GALT7	beta-1,4-galactosyltransferase 7	8.55595	0.00192721	96.606	0.000356687
LOC112449395	small nucleolar RNA SNORA51	8.56485	0.0137664	69.9307	0.000600385		TMEM178A	transmembrane protein 178A	11.0511	0.000247711	148.485	3.02895e-05		LOC112443143		10.473	0.00257476	94.1891	0.000498965
LOC112445296	U6 spliceosomal RNA	4.97441	0.0280199	69.808	0.00155942		HSH2D	hematopoietic SH2 domain containing	8.78391	0.000477681	141.161	6.38194e-05		SFI1	SFI1 centrin binding protein	7.3911	0.00919282	92.6633	0.00225616
LOC100847970		5.89244	0.0434835	66.5721	0.00293023		TMEM119	transmembrane protein 119	8.34153	0.00080971	134.619	0.000116323		SLC25A27	solute carrier family 25 member 27	24.8125	5.25379e-05	92.6151	5.96652e-06
LOC101908104	uncharacterized LOC101908104	9.86122	0.0051595	63.8849	0.000176032		ABTB2	ankyrin repeat and BTB domain containing 2	90.1382	2.50038e-16	129.145	3.04949e-18		LOC101904822	uncharacterized LOC101904822	12.32	0.000611969	91.5713	9.43131e-05
CFAP45	cilia and flagella associated protein 45	7.55953	0.0142185	0.0148598	0.000629984		PLCG1	phospholipase C gamma 1	3.73287	0.0276448	0.0147932	0.00757292		LOC100848658		9.8336	0.000189304	0.00666452	2.48717e-05
SLC25A34	solute carrier family 25 member 34	7.45263	0.0312918	0.0147283	0.00183382		PRKAR1B	protein kinase cAMP-dependent type I regulatory subunit beta	3.54002	0.0433591	0.0146412	0.0131516		CD83	CD83 molecule	145.249	5.26277e-29	0.00652987	2.41736e-31
FOXN1	forkhead box N1	4.85015	0.0427914	0.01405	0.00285386		B4GALT7	beta-1,4-galactosyltransferase 7	8.55595	0.00507786	0.0146087	0.000989674		KCTD8	potassium channel tetramerization domain containing 8	12.5551	0.000311588	0.00650817	4.35784e-05
RBM44	RNA binding motif protein 44	6.71052	0.0120982	0.0139541	0.00050989		LOC112446667		7.85756	0.00718119	0.0139512	0.00149629		LOC101903383	uncharacterized LOC101903383	10.3497	0.000250611	0.00630312	3.39388e-05
CYP4F2		6.39088	0.0311994	0.0134942	0.00181585		ERO1B	endoplasmic reticulum oxidoreductase 1 beta	5.12899	0.0139209	0.0138051	0.00329748		ISYNA1	inositol-3-phosphate synthase 1	10.394	0.000235784	0.00628306	3.17815e-05
LOC100849237		7.05964	0.0233499	0.0133502	0.0012076		LOC104975097	uncharacterized LOC104975097	9.27158	0.00145319	0.013664	0.000226949		LOC101907264		10.4548	0.00017499	0.00623275	2.27555e-05
LOC107133073	uncharacterized LOC107133073	5.42959	0.0227143	0.0131201	0.00116596		TLN2	talin 2	83.9947	1.21454e-17	0.0136434	1.31775e-19		TXNIP	thioredoxin interacting protein	926.652	7.32747e-97	0.00612743	5.80302e-101
CAMKMT	calmodulin-lysine N-methyltransferase	7.91336	0.00728465	0.0128645	0.000272616		SPDYC	speedy/RINGO cell cycle regulator family member C	17.2225	7.98361e-05	0.0134759	8.38383e-06		FAM221A	family with sequence similarity 221 member A	27.3015	8.12022e-07	0.00595836	5.8392e-08
TMEM98	transmembrane protein 98	5.89819	0.0205134	0.0125497	0.00102448		COQ8A	coenzyme Q8A	9.33648	0.00157835	0.0132727	0.000251121		GRHL1	grainyhead like transcription factor 1	16.9188	7.91522e-06	0.00588039	7.12727e-07
ADAMTS20	ADAM metallopeptidase with thrombospondin type 1 motif 20	5.34443	0.0376068	0.0122798	0.00235134		PDXP	pyridoxal phosphatase	6.88355	0.00561873	0.0129723	0.00111556		LOC101903600		143.522	1.34649e-09	0.00587814	5.65171e-11
CD3G	CD3 gamma subunit of T-cell receptor complex	5.5521	0.0250797	0.0118893	0.00132997		GPRASP1	G protein-coupled receptor associated sorting protein 1	6.51426	0.0033079	0.0127012	0.000596769		ALOXE3	arachidonate lipoxygenase 3	22.2832	2.68348e-06	0.00581341	2.18894e-07
DLX3	distal-less homeobox 3	29.5619	0.000234073	0.0115936	4.28215e-06		FBXL8	F-box and leucine rich repeat protein 8	12.654	0.000311178	0.0121654	3.93316e-05		CIART	circadian associated repressor of transcription	12.8512	0.000240551	0.0055971	3.24812e-05
GRHL1	grainyhead like transcription factor 1	16.9188	0.0007563	0.0113921	1.71634e-05		BPIFC	BPI fold containing family C	34.0307	5.85618e-06	0.0115261	4.63319e-07		DHRS12	dehydrogenase/reductase 12	11.7762	6.90632e-05	0.00558785	8.06749e-06
GTDC1	glycosyltransferase like domain containing 1	8.25952	0.00568993	0.0102244	0.000196447		BEX2	brain expressed X-linked 2	38.8255	1.50115e-08	0.0114759	6.69319e-10		LOC101901951		12.5088	3.1979e-05	0.00537017	3.4038e-06
LOC523769		6.45634	0.0141656	0.0101571	0.000626448		GPT2	glutamic--pyruvic transaminase 2	14.9121	0.000439186	0.0114032	5.79112e-05		LTA	lymphotoxin alpha	12.3986	2.71844e-05	0.00529806	2.83965e-06
H2AFY2		9.24162	0.00204062	0.00997266	5.60757e-05		LOC101902066	uncharacterized LOC101902066	7.67128	0.00244509	0.0110064	0.000420973		TBXA2R	thromboxane A2 receptor	12.7722	2.64548e-05	0.00514492	2.75087e-06
STARD10	StAR related lipid transfer domain containing 10	16.5888	0.000317163	0.00932467	5.99807e-06		SP140L	SP140 nuclear body protein-like	7.43343	0.00345119	0.0105486	0.000629178		CDC25C	cell division cycle 25C	23.5122	1.0344e-06	0.00512031	7.60214e-08
IVL	involucrin	10.601	0.00632257	0.00930436	0.000226451		PSTPIP1	proline-serine-threonine phosphatase interacting protein 1	5.64849	0.00633155	0.0102141	0.00128968		CSMD1	CUB and Sushi multiple domains 1	12.9777	2.22346e-05	0.00507148	2.26449e-06
GINS4	GINS complex subunit 4	9.62793	0.000804002	0.00808787	1.84321e-05		LOC112443013	uncharacterized LOC112443013	8.06921	0.00202523	0.00999156	0.000337618		NEB	nebulin	30.4346	2.52332e-07	0.00491128	1.61067e-08
TXNRD3	thioredoxin reductase 3	9.72524	0.00145551	0.00770206	3.76213e-05		KLF14	KLF transcription factor 14	26.3708	0.000138443	0.00976198	1.54922e-05		PIM2	Pim-2 proto-oncogene, serine/threonine kinase	14.006	2.16142e-05	0.00482244	2.19446e-06
LOC104969469	uncharacterized LOC104969469	23.7063	2.22384e-05	0.00724913	2.76371e-07		ADAMTS20	ADAM metallopeptidase with thrombospondin type 1 motif 20	5.34443	0.00660931	0.00972169	0.00135834		ICAM1	intercellular adhesion molecule 1	26.7127	1.40389e-06	0.00478018	1.06401e-07
CHTF18	chromosome transmission fidelity factor 18	9.54616	0.00223039	0.0071547	6.26679e-05		LOC112443143		10.473	0.00198352	0.00925953	0.000329408		L3MBTL1	L3MBTL histone methyl-lysine binding protein 1	29.0387	0.00238877	0.00466549	0.000457814
UPP1	uridine phosphorylase 1	11.524	0.000345826	0.00697077	6.80708e-06		ACOT2	acyl-CoA thioesterase 2	8.39283	0.0012182	0.0089418	0.000185289		LOC104969469	uncharacterized LOC104969469	23.7063	2.32999e-07	0.00445234	1.47804e-08
KIF21B	kinesin family member 21B	10.2365	0.00335605	0.00681978	0.00010414		GPR180	G protein-coupled receptor 180	11.0716	0.00114047	0.00874473	0.000171699		GRP	gastrin releasing peptide	18.674	1.21414e-06	0.00376168	9.06733e-08
RASSF10	Ras association domain family member 10	14.7818	8.25264e-05	0.00647429	1.31227e-06		SEMA4G	semaphorin 4G	11.8513	0.000808442	0.00848738	0.000116077		IL31RA	interleukin 31 receptor A	19.175	3.93777e-07	0.00341222	2.60957e-08
CDC25C	cell division cycle 25C	23.5122	1.80345e-05	0.00613647	2.15773e-07		LOC523769		6.45634	0.00196381	0.00804123	0.000325668		DLX3	distal-less homeobox 3	29.5619	1.71935e-08	0.00275093	8.6737e-10
PRR9	proline rich 9	11.2302	0.000572415	0.00603055	1.23276e-05		SLC16A13	solute carrier family 16 member 13	9.57577	0.000127656	0.00803185	1.40931e-05		LSMEM1	leucine rich single-pass membrane protein 1	29.1066	4.78078e-09	0.00224772	2.16947e-10
FOXM1	forkhead box M1	12.5914	0.00017665	0.00545854	3.10894e-06		SLC25A27	solute carrier family 25 member 27	24.8125	4.20127e-06	0.00612648	3.21409e-07		PABPC1L	poly(A) binding protein cytoplasmic 1 like	33.5901	0.00047666	0.00199691	7.10063e-05
CCNB3	cyclin B3	18.3739	1.46595e-05	0.0053392	1.68604e-07		TMEM218	transmembrane protein 218	11.5806	0.000484786	0.00536049	6.48071e-05		LOC101902542		36.3912	4.76252e-10	0.00193522	1.81041e-11
NEB	nebulin	30.4346	4.38886e-07	0.00380891	3.15063e-09		CPLANE2	ciliogenesis and planar polarity effector complex subunit 2	21.092	3.57406e-06	0.00507258	2.67765e-07		CLDN1	claudin 1	63.5009	8.65369e-13	0.00110264	2.23418e-14

## Sheet: NRF2 targetss
GeneCard output for NRF2 search									Upregulated by sulforaphane.						Down-regulated by brusatol						Up-regulated in sulforaphane vs. brusatol						Up with SFN vs CTR and Down with BRU vs CTR							Up with SFN vs CTR and Down with BRU vs CTR
Gene Symbol	Description	Category	Uniprot ID	Gifts	GC Id	Relevance score			GeneCArd	Relevance	Gene Symbol	Total	%		GeneCArd	Relevance	Gene Symbol	Total	%		GeneCArd	Relevance	Gene Symbol	Total	%		GeneCArd	Relevance	Gene Symbol	Total	%			GeneCArd	Relevance	Gene Symbol	Total	%
AATBC	Apoptosis Associated Transcript In Bladder Cancer	RNA Gene		21	GC21M043806	0.349697			ABCC3	4.75802	ABCC3	65	15.2582				AAAS	198	10.3394				AAAS	191	9.13002		AHSA1	0.937212	AHSA1	14	22.5806			AHSA1	0.937212	AHSA1	14	23.7288
AB905426		RNA Gene		4	GC22P065005	0.201898					ACADVL						AAGAB						AAGAB				BLVRB	1.05086	BLVRB					BLVRB	1.05086	BLVRB						HSPB1
AB905429		RNA Gene		5	GC22P065007	0.201898					ACSL6						AARS						AAK1						CANX							CANX						VMP1
ABCA1	ATP Binding Cassette Subfamily A Member 1	Protein Coding	O95477	56	GC09M104781	0.247273					ACTG1				ABCA1	0.247273	ABCA1						AAMDC				CCND3	0.6016	CCND3					CCND3	0.6016	CCND3						MMP28
ABCB1	ATP Binding Cassette Subfamily B Member 1	Protein Coding	P08183	60	GC07M087504	0.319228					ACTN4				ABCB6	0.142763	ABCB6				ABCB6	0.142763	ABCB6						CD63							CD63						COTL1
ABCB11	ATP Binding Cassette Subfamily B Member 11	Protein Coding	O95342	55	GC02M168922	0.451457					ADGRG1				ABCC5	1.19362	ABCC5				ABCC5	1.19362	ABCC5						COTL1							COTL1						LOC112443502
ABCB6	ATP Binding Cassette Subfamily B Member 6 (Langereis Blood Group)	Protein Coding	Q9NP58	54	GC02M219209	0.142763					AGR2						ABCD3						ABCD3						CPT1A							CPT1A						LURAP1L
ABCC1	ATP Binding Cassette Subfamily C Member 1 (ABCC1 Blood Group)	Protein Coding	P33527	56	GC16P015949	3.65797					AHNAK						ABCD4						ABCD4						CRYAB							CRYAB						PHLDA3
ABCC2	ATP Binding Cassette Subfamily C Member 2	Protein Coding	Q92887	57	GC10P099782	5.08697			AHSA1	0.937212	AHSA1						ABCF3						ABCF3				CTSD	0.349697	CTSD					CTSD	0.349697	CTSD						SERPINH1
ABCC3	ATP Binding Cassette Subfamily C Member 3	Protein Coding	O15438	53	GC17P050634	4.75802					AK1						ABHD14A						ABHD14A						D1SE1L1							DHRS1						RGP1
ABCC4	ATP Binding Cassette Subfamily C Member 4 (PEL Blood Group)	Protein Coding	O15439	53	GC13M095019	3.21163					AK6						ABHD14B						ABHD14B						DHRS1							ENDOD1						SRP14
ABCC5	ATP Binding Cassette Subfamily C Member 5	Protein Coding	O15440	52	GC03M183919	1.19362					ALAS1						ABHD2						ABHD17A						ENDOD1							FADS3						PKM
ABCC6	ATP Binding Cassette Subfamily C Member 6	Protein Coding	O95255	56	GC16M018124	1.68488			ALDOA	0.142763	ALDOA						ABTB1						ABHD2						FADS3							FKBP4						LAMC2
ABCF2	ATP Binding Cassette Subfamily F Member 2	Protein Coding	Q9UG63	48	GC07M151211	1.04627					ANO8						ACAA1						ABTB1						FKBP4					FTL	2.20301	FTL						RNF10
ABCG1	ATP Binding Cassette Subfamily G Member 1	Protein Coding	P45844	51	GC21P042199	0.865256					ANTXR2						ACAD10						ACAA1				FTL	2.20301	FTL					GSR	3.00064	GSR						SLC39A7
ABCG2	ATP Binding Cassette Subfamily G Member 2 (JR Blood Group)	Protein Coding	Q9UNQ0	58	GC04M088090	4.02883			ARL6IP5	0.760746	ARL6IP5						ACAD9						ACAD10				GSR	3.00064	GSR							HSBP1						CANX
ABL1	ABL Proto-Oncogene 1, Non-Receptor Tyrosine Kinase	Protein Coding	P00519	61	GC09P130713	1.1709					ARRDC3						ACADM						ACAD9						HSBP1							HSPB1						AHSA1
ACAT1	Acetyl-CoA Acetyltransferase 1	Protein Coding	P24752	57	GC11P108121	0.142763					ARSJ						ACADS						ACADM						HSPB1							HYAL1						TCHH
ACE2	Angiotensin Converting Enzyme 2	Protein Coding	Q9BYF1	57	GC0XM015494	1.68488					ASIC1						ACER2						ACADS						HYAL1							ITPRIP						SPP1
ACOD1	Aconitate Decarboxylase 1	Protein Coding	A6NK06	31	GC13P076949	0.995699					ATOX1						ACLY						ACBD6						I1VA					KEAP1	36.8599	KEAP1						SFT2D3
ACOX1	Acyl-CoA Oxidase 1	Protein Coding	Q15067	54	GC17M075941	0.247273					ATP13A3						ACOT13						ACER2						ITGA5							LAMA3						TALDO1
ACSF3	Acyl-CoA Synthetase Family Member 3	Protein Coding	Q4G176	51	GC16P089088	0.819881					ATP5MPL						ACOT2						ACLY						ITPRIP							LAMC2						PADI4
ACSL1	Acyl-CoA Synthetase Long Chain Family Member 1	Protein Coding	P33121	52	GC04M184755	0.937212					ATP6V0B						ACP2						ACOT2				KEAP1	36.8599	KEAP1							LARGE1						NPC2
ACTB	Actin Beta	Protein Coding	P60709	58	GC07M005527	1.30225					ATP6V0C						ACSL3						ACOT8						LAMA3							LOC100848941						LARGE1
ACTR1A	Actin Related Protein 1A	Protein Coding	P61163	43	GC10M102479	0.96768					ATP6V1E1				ACTB	1.30225	ACTB						ACP2						LAMC2							LOC112443502						REEP5
ACVR1B	Activin A Receptor Type 1B	Protein Coding	P36896	55	GC12P051951	0.201898					B3GALT6						ADAM15						ACSL6						LARGE1							LOC781022						LOC781022
ACVR1C	Activin A Receptor Type 1C	Protein Coding	Q8NER5	47	GC02M157526	0.201898			BACH1	5.63253	BACH1						ADAM17				ACTB	1.30225	ACTB						LOC100848941							LOC788801						DHRS1
ADAM9	ADAM Metallopeptidase Domain 9	Protein Coding	Q13443	56	GC08P038996	0.142763					BAIAP2						ADAM8				ACTR1A	0.96768	ACTR1A						LOC112443502							LRP8						TXN
ADH5	Alcohol Dehydrogenase 5 (Class III), Chi Polypeptide	Protein Coding	P11766	54	GC04M099070	0.201898					BANP						ADAMTS20						ACY1						LOC781022							LURAP1L						LOC788801
ADH7	Alcohol Dehydrogenase 7 (Class IV), Mu Or Sigma Polypeptide	Protein Coding	P40394	50	GC04M099412	1.05086			BLVRB	1.05086	BLVRB						ADAMTSL4						ADAM15						LOC788801							MMP28						CPT1A
ADIPOQ	Adiponectin, C1Q And Collagen Domain Containing	Protein Coding	Q15848	55	GC03P186842	0.142763					BOLA-DMA						ADAMTSL5						ADAM17						LRP8							NAV1						SORT1
ADIPOR1	Adiponectin Receptor 1	Protein Coding	Q96A54	51	GC01M202940	0.96768			BRD2	0.349697	BRD2						ADARB1						ADAM8						LURAP1L					NFE2L1	4.38739	NFE2L1						CRYAB
AGER	Advanced Glycosylation End-Product Specific Receptor	Protein Coding	Q15109	55	GC06M032180	1.25276			BRF2	0.142763	BRF2						ADCK1						ADAMTSL4						MMP28							NPC2						LOC100848941
AGT	Angiotensinogen	Protein Coding	P01019	58	GC01M230690	1.19319					BZW1						ADCK2						ADAMTSL5						NAV1							PADI4						LRP8
AHCY	Adenosylhomocysteinase	Protein Coding	P23526	57	GC20M035675	0.142763					C17H22orf39						ADCY6						ADARB1				NFE2L1	4.38739	NFE2L1							PCDH7						PCDH7
AHCYL1	Adenosylhomocysteinase Like 1	Protein Coding	O43865	51	GC01P109984	0.819881					C18H19orf33						ADD1						ADCK1						NPC2							PHLDA3						FADS3
AHR	Aryl Hydrocarbon Receptor	Protein Coding	P35869	55	GC07P016916	3.40121					C18H19orf54						ADD2						ADCK2						PADI4							PKM						ENDOD1
AHSA1	Activator Of HSP90 ATPase Activity 1	Protein Coding	O95433	48	GC14P077457	0.937212					C19H17orf67						ADGRF4						ADCY6						PCDH7							REEP5						CTSD
AIFM1	Apoptosis Inducing Factor Mitochondria Associated 1	Protein Coding	O95831	58	GC0XM130129	0.201898					C1GALT1						ADGRG6						ADCY9						PHLDA3							RGP1						CD63
AIFM2	Apoptosis Inducing Factor Mitochondria Associated 2	Protein Coding	Q9BRQ8	44	GC10M070098	0.937212					C25H16orf71						ADGRL1						ADD1						PKM							RNF10						SLC7A11
AIMP2	Aminoacyl TRNA Synthetase Complex Interacting Multifunctional Protein 2	Protein Coding	Q13155	52	GC07P010161	2.12016					C29H11orf68						ADGRL2						ADD2						REEP5							SEC11C						TMSB4X
AKR1B1	Aldo-Keto Reductase Family 1 Member B	Protein Coding	P15121	55	GC07M134442	1.25168					C2CD2L				ADH5	0.201898	ADH5						ADGRF4						RGP1							SEC61A1						KEAP1
AKR1B10	Aldo-Keto Reductase Family 1 Member B10	Protein Coding	O60218	50	GC07P134527	1.11253					CALM1						ADSL						ADGRL1						RNF10							SERPINH1						NAV1
AKR1C1	Aldo-Keto Reductase Family 1 Member C1	Protein Coding	Q04828	51	GC10P004963	2.56024					CALR3						AES						ADGRL2						SEC11C							SFT2D3						NFE2L1
AKR1C2	Aldo-Keto Reductase Family 1 Member C2	Protein Coding	P52895	54	GC10M004987	2.47963					CANX						AGFG2				ADH5	0.201898	ADH5						SEC61A1							SIPA1L2						WNT7B
AKR1C3	Aldo-Keto Reductase Family 1 Member C3	Protein Coding	P42330	54	GC10P005035	1.67607					CCDC71L						AGL						AES						SERPINH1					SLC39A7	1.05086	SLC39A7						SEC11C
AKR7A2	Aldo-Keto Reductase Family 7 Member A2	Protein Coding	O43488	47	GC01M019302	0.90351			CCND3	0.6016	CCND3						AGO1						AFF3						SFT2D3					SLC7A11	5.06677	SLC7A11						ITPRIP
AKR7A3	Aldo-Keto Reductase Family 7 Member A3	Protein Coding	O95154	43	GC01M019282	0.201898					CCNDBP1						AGPAT2						AGFG2						SIPA1L2							SORT1						VCP
AKT1	AKT Serine/Threonine Kinase 1	Protein Coding	P31749	62	GC14M104769	3.89957					CCNL2						AGRN						AGO1				SLC39A7	1.05086	SLC39A7					SPP1	1.3318	SPP1						LAMA3
ALAS2	5'-Aminolevulinate Synthase 2	Protein Coding	P22557	54	GC0XM055009	0.201898					CD46				AHCY	0.142763	AHCY						AGPAT2				SLC7A11	5.06677	SLC7A11							SRP14						SIPA1L2
ALB	Albumin	Protein Coding	P02768	57	GC04P073397	0.90351					CD55						AHNAK2						AGPAT3						SORT1							TALDO1						HSBP1
ALDH1A1	Aldehyde Dehydrogenase 1 Family Member A1	Protein Coding	P00352	56	GC09M072900	1.30225					CD63				AHSA1	0.937212	AHSA1						AGRN				SPP1	1.3318	SPP1							TCHH						CCND3
ALDH2	Aldehyde Dehydrogenase 2 Family Member	Protein Coding	P05091	59	GC12P111766	0.937212					CDC42EP2						AIF1				AHCY	0.142763	AHCY						SRP14							TFPI						SEC61A1
ALDH3A1	Aldehyde Dehydrogenase 3 Family Member A1	Protein Coding	P30838	54	GC17M019737	1.05086					CDC42EP3						AK1						AHNAK2						TALDO1							TM9SF2						BLVRB
ALDH9A1	Aldehyde Dehydrogenase 9 Family Member A1	Protein Coding	P49189	49	GC01M165687	0.937212			CDH1	1.57335	CDH1						AKAP1				AHSA1	0.937212	AHSA1						TCHH					TMSB4X	0.51474	TMSB4X						FKBP4
ALDOA	Aldolase, Fructose-Bisphosphate A	Protein Coding	P04075	57	GC16P030064	0.142763			CDKN1C	0.142763	CDKN1C						AKR1A1						AIF1						TFPI					TXN	4.37474	TXN						VWA1
ALKBH5	AlkB Homolog 5, RNA Demethylase	Protein Coding	Q6P6C2	43	GC17P018183	0.937212					CDRT4				AKR7A2	0.90351	AKR7A2						AK1						TM9SF2					VCP	1.58512	VCP						TM9SF2
ALOX15	Arachidonate 15-Lipoxygenase	Protein Coding	P16050	54	GC17M004630	0.90351					CFL1				AKT1	3.89957	AKT1						AK7				TMSB4X	0.51474	TMSB4X							VMP1						HYAL1
AMBP	Alpha-1-Microglobulin/Bikunin Precursor	Protein Coding	P02760	52	GC09M114060	0.142763					CHMP1A						AKT2						AKAP11				TXN	4.37474	TXN							VWA1						FTL
AMER1	APC Membrane Recruitment Protein 1	Protein Coding	Q5JTC6	46	GC0XM064185	1.44501					CHSY1						ALCAM						AKAP13				VCP	1.58512	VCP							WNT7B						TFPI
AMOTL1	Angiomotin Like 1	Protein Coding	Q8IY63	45	GC11P094686	0.142763					CITED2						ALDH1L2						AKR1A1						VMP1
ANGPTL2	Angiopoietin Like 2	Protein Coding	Q9UKU9	43	GC09M127087	0.760746					CLCF1						ALDH4A1				AKR7A2	0.90351	AKR7A2						VWA1
ANKRD1	Ankyrin Repeat Domain 1	Protein Coding	Q15327	49	GC10M090912	0.201898					CLCN3						ALDH5A1				AKT1	3.89957	AKT1						WNT7B
ANPEP	Alanyl Aminopeptidase, Membrane	Protein Coding	P15144	58	GC15M089784	0.403795					CMAS						ALDH7A1						AKT2
ANXA5	Annexin A5	Protein Coding	P08758	56	GC04M121667	0.201898					COPS9						ALG12						ALAS1
APAF1	Apoptotic Peptidase Activating Factor 1	Protein Coding	O14727	56	GC12P098645	0.142763					COTL1						ALS2CL						ALCAM
APEX1	Apurinic/Apyrimidinic Endodeoxyribonuclease 1	Protein Coding	P27695	54	GC14P020455	3.11269					CPT1A						AMACR						ALDH1L2
APOC1	Apolipoprotein C1	Protein Coding	P02654	49	GC19P044914	0.760746					CRB3						AMDHD2						ALDH4A1
APOE	Apolipoprotein E	Protein Coding	P02649	58	GC19P103269	0.247273					CRISPLD2				AMER1	1.44501	AMER1						ALDH5A1
APP	Amyloid Beta Precursor Protein	Protein Coding	P05067	59	GC21M025880	1.30225					CRYAB				AMOTL1	0.142763	AMOTL1						ALDH7A1
APTX	Aprataxin	Protein Coding	Q7Z2E3	52	GC09M032886	0.865256			CTSD	0.349697	CTSD						ANAPC13				ALDOA	0.142763	ALDOA
AQP3	Aquaporin 3 (Gill Blood Group)	Protein Coding	Q92482	52	GC09M033431	0.142763			CXCL8	3.70279	CXCL8						ANAPC15						ALG12
AQP5-AS1	AQP5 And AQP2 Antisense RNA 2	RNA Gene	A0A7L8Y648	20	GC12M049949	0.403795					CXHXorf56				ANGPTL2	0.760746	ANGPTL2				ALKBH5	0.937212	ALKBH5
AR	Androgen Receptor	Protein Coding	P10275	60	GC0XP067544	0.865256					CYHR1						ANKH						AMDHD2
ARC	Activity Regulated Cytoskeleton Associated Protein	Protein Coding	Q7LC44	45	GC08M142611	0.142763					DCAF13				ANKRD1	0.201898	ANKRD1				AMOTL1	0.142763	AMOTL1
ARCN1	Archain 1	Protein Coding	P48444	47	GC11P118572	0.201898					DDX5						ANKRD11						AMTN
AREG	Amphiregulin	Protein Coding	P15514	51	GC04P074445	0.571053					DENND5A						ANKRD13D				ANGPTL2	0.760746	ANGPTL2
ARFIP2	ADP Ribosylation Factor Interacting Protein 2	Protein Coding	P53365	45	GC11M011432	1.04627					DERL1						ANKRD42						ANKH
ARHGAP19-SLIT1	ARHGAP19-SLIT1 Readthrough (NMD Candidate)	RNA Gene		18	GC10M097153	0.865256					DESI1						ANKRD44				ANKRD1	0.201898	ANKRD1
ARL6IP5	ADP Ribosylation Factor Like GTPase 6 Interacting Protein 5	Protein Coding	O75915	43	GC03P069084	0.760746					DEXI						ANO10						ANKRD13D
ARNT	Aryl Hydrocarbon Receptor Nuclear Translocator	Protein Coding	P27540	54	GC01M150809	0.142763					DHRS1						ANO9						ANKRD37
ARPC2	Actin Related Protein 2/3 Complex Subunit 2	Protein Coding	O15144	50	GC02P218217	1.04627					DHRS9						ANP32B						ANKRD42
AS3MT	Arsenite Methyltransferase	Protein Coding	Q9HBK9	47	GC10P102869	0.201898					DHX9						ANP32E						ANKRD44
ASTN1	Astrotactin 1	Protein Coding	O14525	42	GC01M176857	0.142763					DMTF1						AP1M2						ANKRD9
ATF1	Activating Transcription Factor 1	Protein Coding	P18846	52	GC12P050763	0.319228					DNASE1L1						AP1S1						ANO10
ATF2	Activating Transcription Factor 2	Protein Coding	P15336	56	GC02M175072	0.285526					DOT1L						AP2A2						ANO8
ATF3	Activating Transcription Factor 3	Protein Coding	P18847	53	GC01P212565	2.4499			DSC2	1.02178	DSC2						AP4M1						ANO9
ATF4	Activating Transcription Factor 4	Protein Coding	P18848	55	GC22P039519	3.25487					DUSP5						AP5B1						ANP32B
ATF6	Activating Transcription Factor 6	Protein Coding	P18850	57	GC01P161766	0.201898					DUSP6						APEH						ANTXR2
ATG13	Autophagy Related 13	Protein Coding	O75143	49	GC11P047383	0.142763					DYNLRB2						APH1A						AP1B1
ATG16L1	Autophagy Related 16 Like 1	Protein Coding	Q676U5	51	GC02P233280	0.90351					EBF1						APLP2						AP1M2
ATG4B	Autophagy Related 4B Cysteine Peptidase	Protein Coding	Q9Y4P1	45	GC02P241637	0.142763					EDN2				APP	1.30225	APP						AP1S1
ATG7	Autophagy Related 7	Protein Coding	O95352	52	GC03P020252	0.247273					EDNRA						ARF3						AP2A2
ATL1	Atlastin GTPase 1	Protein Coding	Q8WXF7	50	GC14P050532	0.96768					EHD2						ARFGAP3						AP2M1
ATM	ATM Serine/Threonine Kinase	Protein Coding	Q13315	61	GC11P108223	1.15215					EID3						ARFRP1						AP2S1
ATP5F1A	ATP Synthase F1 Subunit Alpha	Protein Coding	P25705	54	GC18M046081	1.13272					EIF4A2						ARHGAP1						AP4M1
ATP5IF1	ATP Synthase Inhibitory Factor Subunit 1	Protein Coding	Q9UII2	43	GC01P034770	0.142763					EIF5A						ARHGAP11A						AP5B1
ATXN8OS	ATXN8 Opposite Strand LncRNA	RNA Gene	P0DMR3	32	GC13P070107	0.760746					ELL2						ARHGAP19						APBA3
BACH1	BTB Domain And CNC Homolog 1	Protein Coding	O14867	49	GC21P029194	5.63253					EML5						ARHGAP31						APBB2
BACH2	BTB Domain And CNC Homolog 2	Protein Coding	Q9BYV9	51	GC06M089926	0.42829			EMP1	0.931039	EMP1						ARHGAP45						APEH
BAD	BCL2 Associated Agonist Of Cell Death	Protein Coding	Q92934	52	GC11M121136	0.819881					ENDOD1						ARHGDIB						APH1A
BAG3	BAG Cochaperone 3	Protein Coding	O95817	51	GC10P119651	0.142763			ENO1	0.142763	ENO1						ARHGEF1						APLP2
BAIAP2L1	BAR/IMD Domain Containing Adaptor Protein 2 Like 1	Protein Coding	Q9UHR4	47	GC07M098294	0.90351					EPS8L2						ARHGEF11						APMAP
BAP1	BRCA1 Associated Protein 1	Protein Coding	Q92560	56	GC03M052401	1.30225					EREG						ARHGEF2				APP	1.30225	APP
BAX	BCL2 Associated X, Apoptosis Regulator	Protein Coding	Q07812	60	GC19P048954	0.6016					ERMARD						ARHGEF39						APPL2
BBC3	BCL2 Binding Component 3	Protein Coding	Q96PG8	49	GC19M047220	0.201898					ERRFI1						ARHGEF40						AREL1
BCAT1	Branched Chain Amino Acid Transaminase 1	Protein Coding	P54687	52	GC12M024810	0.142763					ESM1						ARHGEF5						ARF3
BCL11A	BCL11 Transcription Factor A	Protein Coding	Q9H165	52	GC02M060451	0.247273					ETV3						ARL2BP						ARFGAP3
BCL2	BCL2 Apoptosis Regulator	Protein Coding	P10415	59	GC18M063123	3.27473					FADS3						ARL3						ARFRP1
BCL2L1	BCL2 Like 1	Protein Coding	Q07817	57	GC20M031664	1.54358					FAM234A						ARL5A						ARHGAP1
BCL2L14	BCL2 Like 14	Protein Coding	Q9BZR8	43	GC12P012049	0.90351					FAM83G						ARL6IP1						ARHGAP18
BDH1	3-Hydroxybutyrate Dehydrogenase 1	Protein Coding	Q02338	51	GC03M197529	0.819881					FERMT1						ARMC10						ARHGAP29
BDH2	3-Hydroxybutyrate Dehydrogenase 2	Protein Coding	Q9BUT1	44	GC04M103077	0.90351					FITM2						ARMH4						ARHGAP45
BDNF-AS	BDNF Antisense RNA	RNA Gene		28	GC11P027466	7.52234					FKBP4						ARPC3						ARHGEF1
BECN1	Beclin 1	Protein Coding	Q14457	55	GC17M042810	0.995699					FLNB						ARPC5						ARHGEF11
BGLAP	Bone Gamma-Carboxyglutamate Protein	Protein Coding	P02818	49	GC01P156242	0.201898			FOSL1	1.30225	FOSL1						ARRDC1						ARHGEF18
BHMT	Betaine--Homocysteine S-Methyltransferase	Protein Coding	Q93088	50	GC05P079111	0.142763					FOXQ1						ARSG						ARHGEF2
BIRC2	Baculoviral IAP Repeat Containing 2	Protein Coding	Q13490	56	GC11P102347	0.995699					FRMD4B						ARSH						ARHGEF40
BIRC5	Baculoviral IAP Repeat Containing 5	Protein Coding	O15392	54	GC17P078214	0.995699			FTH1	2.04656	FTH1						ARTN						ARID3A
BLVRA	Biliverdin Reductase A	Protein Coding	P53004	52	GC07P043758	0.319228			FTL	2.20301	FTL						ASB7						ARL2BP
BLVRB	Biliverdin Reductase B	Protein Coding	P30043	49	GC19M040447	1.05086					GALNT4						ASCL2						ARL5A
BMAL1	Basic Helix-Loop-Helix ARNT Like 1	Protein Coding	O00327	50	GC11P013277	2.67138					GBE1						ASNS						ARL6
BMI1	BMI1 Proto-Oncogene, Polycomb Ring Finger	Protein Coding	P35226	51	GC10P022328	0.349697			GCLC	8.11099	GCLC						ASPH						ARMC10
BMP6	Bone Morphogenetic Protein 6	Protein Coding	P22004	53	GC06P007726	0.937212					GDI1						ASPM						ARMCX3
BMP8A	Bone Morphogenetic Protein 8a	Protein Coding	Q7Z5Y6	45	GC01P039492	0.995699					GDPD5						ASS1						ARMH4
BMPER	BMP Binding Endothelial Regulator	Protein Coding	Q8N8U9	48	GC07P033905	0.819881					GLA				ATG13	0.142763	ATG13						ARPC3
BNIP3L	BCL2 Interacting Protein 3 Like	Protein Coding	O60238	48	GC08P026383	0.247273					GLIS3						ATG14						ARPC5
BPTF	Bromodomain PHD Finger Transcription Factor	Protein Coding	Q12830	50	GC17P067825	0.654223					GOSR2						ATG2A						ARRB2
BRAF	B-Raf Proto-Oncogene, Serine/Threonine Kinase	Protein Coding	P15056	62	GC07M140762	1.78419					GPCPD1						ATP1A1						ARRDC1
BRCA1	BRCA1 DNA Repair Associated	Protein Coding	P38398	59	GC17M043044	2.10436					GPI						ATP1B3						ARSG
BRCA2	BRCA2 DNA Repair Associated	Protein Coding	P51587	56	GC13P032315	1.3887			GPX2	3.63287	GPX2						ATP2C2						ARSH
BRD2	Bromodomain Containing 2	Protein Coding	P25440	51	GC06P125527	0.349697			GSR	3.00064	GSR						ATP5PD						ARTN
BRD3	Bromodomain Containing 3	Protein Coding	Q15059	49	GC09M134030	0.201898			GSTP1	6.29759	GSTP1						ATP6						ASCL2
BRD4	Bromodomain Containing 4	Protein Coding	O60885	56	GC19M019718	1.36851					H4						ATP8						ASNS
BRF2	BRF2 RNA Polymerase III Transcription Initiation Factor Subunit	Protein Coding	Q9HAW0	43	GC08M037843	0.142763			HBEGF	1.05086	HBEGF						ATP8B2						ASPH
BRPF1	Bromodomain And PHD Finger Containing 1	Protein Coding	P55201	49	GC03P009731	1.04627					HIST1H2AC						ATXN10						ASS1
BRPF3	Bromodomain And PHD Finger Containing 3	Protein Coding	Q9ULD4	41	GC06P125629	1.04627					HMGA1						ATXN7L3						ATF5
BSG	Basigin (Ok Blood Group)	Protein Coding	P35613	53	GC19P000571	1.06944			HMOX1	18.0774	HMOX1						ATXN7L3B				ATG13	0.142763	ATG13
BTRC	Beta-Transducin Repeat Containing E3 Ubiquitin Protein Ligase	Protein Coding	Q9Y297	52	GC10P101354	3.58965					HOXA5						AXIN1						ATG14
C1QTNF3	C1q And TNF Related 3	Protein Coding	Q9BXJ4	43	GC05M034017	1.04627					HSBP1						AZIN2						ATG2A
C1QTNF5	C1q And TNF Related 5	Protein Coding	Q9BXJ0	46	GC11M119338	0.819881			HSP90AA1	2.45899	HSP90AA1						B3GALNT2						ATG9A
C1QTNF9	C1q And TNF Related 9	Protein Coding	P0C862	40	GC13P024307	1.49867			HSPA1A	2.07264	HSPA1A						B3GNT5						ATP1A1
CAB39	Calcium Binding Protein 39	Protein Coding	Q9Y376	44	GC02P230712	0.865256			HSPA6	0.247273	HSPA6						B3GNT8						ATP1B3
CACNA1G-AS1	CACNA1G Antisense RNA 1	RNA Gene		22	GC17M072204	0.142763			HSPA8	0.995699	HSPA8						B4GALT1						ATP2A2
CACUL1	CDK2 Associated Cullin Domain 1	Protein Coding	Q86Y37	39	GC10M118674	1.11253					HSPB1						B4GALT4						ATP2B2
CALR	Calreticulin	Protein Coding	P27797	60	GC19P012938	0.744363					HSPH1						B4GALT5						ATP2C1
CAMKK2	Calcium/Calmodulin Dependent Protein Kinase Kinase 2	Protein Coding	Q96RR4	54	GC12M123406	0.760746					HYAL1						B4GALT7						ATP2C2
CAND1	Cullin Associated And Neddylation Dissociated 1	Protein Coding	Q86VP6	46	GC12P067274	1.79833					IDH3B						B4GAT1						ATP5PD
CARM1	Coactivator Associated Arginine Methyltransferase 1	Protein Coding	Q86X55	55	GC19P010871	1.36851					IER2						BABAM1						ATP6
CARMN	Cardiac Mesoderm Enhancer-Associated Non-Coding RNA	RNA Gene		24	GC05P149397	1.02178					IGSF9B						BACE2						ATP6AP1
CARS2	Cysteinyl-TRNA Synthetase 2, Mitochondrial	Protein Coding	Q9HA77	49	GC13M110641	0.142763					IKZF2				BAD	0.819881	BAD						ATP6AP2
CASC15	Cancer Susceptibility 15	RNA Gene		24	GC06P021682	0.142763					IL13RA1				BAG3	0.142763	BAG3						ATP6V0A2
CASC2	Cancer Susceptibility 2	RNA Gene	Q8IU53	31	GC10P118053	0.142763					IL36A	65	15.2582				BARD1						ATP6V0B
CASC9	Cancer Susceptibility 9	RNA Gene		22	GC08M075132	0.90351					INAVA				BAX	0.6016	BAX						ATP6V0D1
CASP1	Caspase 1	Protein Coding	P29466	57	GC11M105025	1.73051					IRF7						BBS2						ATP6V1H
CASP3	Caspase 3	Protein Coding	P42574	58	GC04M184627	1.94905					ISG20						BBX						ATP8
CASP7	Caspase 7	Protein Coding	P55210	57	GC10P113679	1.04627					ITFG1						BCAM						ATP8B2
CASP8	Caspase 8	Protein Coding	Q14790	61	GC02P201233	1.56928					ITGA5						BCAP31						ATXN7L3
CASP9	Caspase 9	Protein Coding	P55211	56	GC01M015491	0.803497					ITPRIP						BCAS3						ATXN7L3B
CAT	Catalase	Protein Coding	P04040	60	GC11P034460	1.78419					KCNAB2						BCAT2						AXIN1
CAV1	Caveolin 1	Protein Coding	Q03135	57	GC07P116524	1.9914					KCNK12						BCKDK						AZGP1
CBR1	Carbonyl Reductase 1	Protein Coding	P16152	52	GC21P036069	2.09713					KCTD13				BCL11A	0.247273	BCL11A						B3GALT4
CBR3	Carbonyl Reductase 3	Protein Coding	O75828	45	GC21P036315	2.47774					KCTD20						BCL11B						B3GALT6
CBS	Cystathionine Beta-Synthase	Protein Coding	P35520	60	GC21M043053	0.995699					KDELR2						BCL2L12						B3GAT3
CCL11	C-C Motif Chemokine Ligand 11	Protein Coding	P51671	54	GC17P034285	1.36851			KEAP1	36.8599	KEAP1						BCL9L						B3GNT8
CCL2	C-C Motif Chemokine Ligand 2	Protein Coding	P13500	58	GC17P034255	2.97248					KLHL20						BCR						B4GALT1
CCN6	Cellular Communication Network Factor 6	Protein Coding	O95389	49	GC06P126687	0.285526					KLHL25				BECN1	0.995699	BECN1						B4GALT4
CCNA1	Cyclin A1	Protein Coding	P78396	50	GC13P036431	0.142763					LAMA3						BEX2						B4GALT7
CCNA2	Cyclin A2	Protein Coding	P20248	54	GC04M121816	0.6016					LAMC2						BGN						B4GAT1
CCNB1	Cyclin B1	Protein Coding	P14635	56	GC05P069167	0.6016			LAMP2	1.27776	LAMP2				BIRC5	0.995699	BIRC5						BABAM1
CCND1	Cyclin D1	Protein Coding	P24385	62	GC11P069641	0.848873					LARGE1				BLVRA	0.319228	BLVRA						BACE2
CCND3	Cyclin D3	Protein Coding	P30281	54	GC06M041934	0.6016					LCP1				BLVRB	1.05086	BLVRB				BAD	0.819881	BAD
CCT4	Chaperonin Containing TCP1 Subunit 4	Protein Coding	P50991	46	GC02M061868	0.142763					LDHA						BMF				BAG3	0.142763	BAG3
CD151	CD151 Molecule (Raph Blood Group)	Protein Coding	P48509	52	GC11P007399	0.760746					LMTK2						BMP7						BAIAP2
CD274	CD274 Molecule	Protein Coding	Q9NZQ7	54	GC09P005450	0.349697					LOC100141266						BMPR1A				BAX	0.6016	BAX
CD276	CD276 Molecule	Protein Coding	Q5ZPR3	50	GC15P073683	0.995699					LOC100297097						BOK						BBS9
CD36	CD36 Molecule	Protein Coding	P16671	58	GC07P080369	1.64143					LOC100336777						BPIFC						BCAM
CD38	CD38 Molecule	Protein Coding	P28907	55	GC04P023776	0.142763					LOC100847970				BRD3	0.201898	BRD3						BCAP31
CD44	CD44 Molecule (Indian Blood Group)	Protein Coding	P16070	57	GC11P035139	1.18904					LOC100848478						BRF1						BCAS3
CD99	CD99 Molecule (Xg Blood Group)	Protein Coding	P14209	47	GC0XP002691	1.02178					LOC100848598						BRSK2						BCAT2
CDC25A	Cell Division Cycle 25A	Protein Coding	P30304	56	GC03M048283	0.142763					LOC100848941						BUB1B						BCKDK
CDC25B	Cell Division Cycle 25B	Protein Coding	P30305	54	GC20P007610	0.201898					LOC100849050						BUD23				BCL11A	0.247273	BCL11A
CDC25C	Cell Division Cycle 25C	Protein Coding	P30307	56	GC05M138285	0.6016					LOC100849865						BYSL						BCL11B
CDC42EP1	CDC42 Effector Protein 1	Protein Coding	Q00587	40	GC22P065073	0.937212					LOC101906230						C10H14orf1						BCL2L2
CDC45	Cell Division Cycle 45	Protein Coding	O75419	54	GC22P019479	0.201898					LOC101906278						C10H15orf41						BCL6
CDCA2	Cell Division Cycle Associated 2	Protein Coding	Q69YH5	43	GC08P025458	0.90351					LOC101908104						C11H9orf116						BCL7C
CDCA4	Cell Division Cycle Associated 4	Protein Coding	Q9BXL8	40	GC14M105009	0.617983					LOC101908535						C13H20orf27						BCL9
CDH1	Cadherin 1	Protein Coding	P12830	58	GC16P068737	1.57335					LOC104970784						C14H8orf82						BCL9L
CDH23-AS1	CDH23 Antisense RNA 1	RNA Gene		21	GC10M071508	0.142763					LOC104976281						C15H11orf49						BCR
CDK2	Cyclin Dependent Kinase 2	Protein Coding	P24941	60	GC12P055966	0.201898					LOC104976783						C15H11orf74				BECN1	0.995699	BECN1
CDK20	Cyclin Dependent Kinase 20	Protein Coding	Q8IZL9	50	GC09M087966	1.30225					LOC107131542						C16H1orf21						BEX2
CDK4	Cyclin Dependent Kinase 4	Protein Coding	P11802	62	GC12M059168	0.201898					LOC112441463						C17H12orf65						BICDL1
CDK5	Cyclin Dependent Kinase 5	Protein Coding	Q00535	62	GC07M151053	0.142763					LOC112441692						C1H3orf33						BLCAP
CDK6	Cyclin Dependent Kinase 6	Protein Coding	Q00534	59	GC07M092604	0.201898					LOC112442278						C1QTNF1						BLOC1S1
CDKN1A	Cyclin Dependent Kinase Inhibitor 1A	Protein Coding	P38936	58	GC06P125635	2.18672					LOC112442382						C1RL				BLVRA	0.319228	BLVRA
CDKN1C	Cyclin Dependent Kinase Inhibitor 1C	Protein Coding	P49918	54	GC11M010313	0.142763					LOC112442426						C20H5orf51				BLVRB	1.05086	BLVRB
CDKN2A	Cyclin Dependent Kinase Inhibitor 2A	Protein Coding	Q8N726	60	GC09M021967	1.75505					LOC112442787						C21H14orf132						BMP1
CDO1	Cysteine Dioxygenase Type 1	Protein Coding	Q16878	48	GC05M115804	0.349697					LOC112442851						C22H3orf14						BMP4
CDX2	Caudal Type Homeobox 2	Protein Coding	Q99626	50	GC13M027962	0.142763					LOC112443215						C23H6orf226						BMP7
CDYL	Chromodomain Y Like	Protein Coding	Q9Y232	44	GC06P004706	0.931039					LOC112443216						C23H6orf47						BOK
CEBPA	CCAAT Enhancer Binding Protein Alpha	Protein Coding	P49715	54	GC19M033299	0.51474					LOC112443339						C23H6orf89						BPIFC
CEBPB	CCAAT Enhancer Binding Protein Beta	Protein Coding	P17676	52	GC20P050190	4.12493					LOC112443366						C24H18orf54				BRD3	0.201898	BRD3
CEBPD	CCAAT Enhancer Binding Protein Delta	Protein Coding	P49716	49	GC08M047759	0.201898					LOC112443502						C25H7orf50						BRF1
CEBPG	CCAAT Enhancer Binding Protein Gamma	Protein Coding	P53567	41	GC19P033373	1.04627					LOC112443706						C2CD2						BRSK2
CECR7	Cat Eye Syndrome Chromosome Region, Candidate 7	RNA Gene		22	GC22P064369	0.937212					LOC112443921						C5H12orf75						BRWD3
CEP290	Centrosomal Protein 290	Protein Coding	O15078	50	GC12M088049	0.865256					LOC112444482						C7H19orf53						BUD23
CERNA3	Competing Endogenous LncRNA 3 For MiR-645	RNA Gene		19	GC08P056101	6.00622					LOC112445287						CA13						C10H14orf93
CERS2	Ceramide Synthase 2	Protein Coding	Q96G23	49	GC01M150960	1.04627					LOC112445288						CA5B						C10H15orf41
CES1	Carboxylesterase 1	Protein Coding	P23141	57	GC16M055836	3.48866					LOC112445296						CABIN1						C11H9orf116
CES2	Carboxylesterase 2	Protein Coding	O00748	50	GC16P066934	1.05086					LOC112446160						CACNA2D2						C13H20orf27
CES3	Carboxylesterase 3	Protein Coding	Q6UWW8	45	GC16P075694	1.05086					LOC112446511						CACNB3						C14H8orf82
CES4A	Carboxylesterase 4A	Protein Coding	Q5XG92	41	GC16P066988	1.05086					LOC112446758						CACYBP						C15H11orf49
CES5A	Carboxylesterase 5A	Protein Coding	Q6NT32	44	GC16M055881	1.05086					LOC112446886						CAD						C15H11orf74
CETN1	Centrin 1	Protein Coding	Q12798	45	GC18P000580	1.13272					LOC112447657						CADPS2						C16H1orf21
CETN2	Centrin 2	Protein Coding	P41208	50	GC0XM152827	1.42688					LOC112448637						CALCOCO1						C17H12orf65
CETP	Cholesteryl Ester Transfer Protein	Protein Coding	P11597	55	GC16P056961	0.142763					LOC112448733						CALHM2						C17H22orf39
CFAP299	Cilia And Flagella Associated Protein 299	Protein Coding	Q6V702	35	GC04P080336	1.04627					LOC112449395						CALM3						C18H16orf70
CFLAR	CASP8 And FADD Like Apoptosis Regulator	Protein Coding	O15519	53	GC02P201446	0.571053					LOC512805				CALR	0.744363	CALR						C18H16orf74
CFTR	CF Transmembrane Conductance Regulator	Protein Coding	P13569	60	GC07P117287	1.04627					LOC514011						CAMK2G						C18H19orf33
CHAC1	ChaC Glutathione Specific Gamma-Glutamylcyclotransferase 1	Protein Coding	Q9BUX1	41	GC15P040952	0.142763					LOC535280				CAMKK2	0.760746	CAMKK2						C1GALT1
CHAC2	ChaC Glutathione Specific Gamma-Glutamylcyclotransferase 2	Protein Coding	Q8WUX2	39	GC02P053767	0.142763					LOC614376						CAMSAP1						C1GALT1C1
CHD6	Chromodomain Helicase DNA Binding Protein 6	Protein Coding	Q8TD26	45	GC20M041402	1.70883					LOC618256						CANT1						C1RL
CHFR	Checkpoint With Forkhead And Ring Finger Domains	Protein Coding	Q96EP1	45	GC12M132822	0.865256					LOC768323						CANX						C20H5orf51
CHKB-CPT1B	CHKB-CPT1B Readthrough (NMD Candidate)	RNA Gene		23	GC22M050568	1.54358					LOC781022						CAP1						C21H14orf132
CHML	CHM Like Rab Escort Protein	Protein Coding	P26374	44	GC01M241628	0.96768					LOC781339						CAPG						C22H3orf14
CHRM2	Cholinergic Receptor Muscarinic 2	Protein Coding	P08172	56	GC07P136868	0.937212					LOC784541						CAPZB						C23H6orf226
CHRM4	Cholinergic Receptor Muscarinic 4	Protein Coding	P08173	51	GC11M120822	0.937212					LOC788801						CARD6						C23H6orf47
CHUK	Component Of Inhibitor Of Nuclear Factor Kappa B Kinase Complex	Protein Coding	O15111	58	GC10M100365	2.70666					LRP8						CARS						C23H6orf89
CIAO2B	Cytosolic Iron-Sulfur Assembly Component 2B	Protein Coding	Q9Y3D0	43	GC16M067267	0.819881					LURAP1L				CARS2	0.142763	CARS2						C3H2orf54
CIRBP	Cold Inducible RNA Binding Protein	Protein Coding	Q14011	42	GC19P001259	0.90351			MAFG	5.56241	MAFG						CASC1						C5H12orf4
CISD2	CDGSH Iron Sulfur Domain 2	Protein Coding	Q8N5K1	49	GC04P102868	0.90351					MAGI1						CASTOR2						C5H12orf75
CLDN2	Claudin 2	Protein Coding	P57739	49	GC0XP106900	0.90351					MALT1						CAVIN3						C6H4orf3
CLGN	Calmegin	Protein Coding	O14967	45	GC04M140388	0.819881			MANF	0.285526	MANF				CBS	0.995699	CBS						C6H4orf48
CLIC1	Chloride Intracellular Channel 1	Protein Coding	O00299	50	GC06M090755	0.937212			MAP1LC3B	1.34745	MAP1LC3B						CBX1						C7H19orf53
CLTC	Clathrin Heavy Chain	Protein Coding	Q00610	52	GC17P059619	1.40813					MAP2						CBX4						C9H6orf120
CLU	Clusterin	Protein Coding	P10909	56	GC08M027596	0.247273					MAP4K4						CBX5						C9H6orf163
CNR2	Cannabinoid Receptor 2	Protein Coding	P34972	53	GC01M023870	1.30225					MAPKAPK3						CC2D1A						CA5B
COCH	Cochlin	Protein Coding	O43405	50	GC14P030874	0.201898					MAST4						CC2D1B						CACFD1
COMMD10	COMM Domain Containing 10	Protein Coding	Q9Y6G5	39	GC05P116086	0.142763			MMP1	1.88677	MMP1						CCDC115						CACNA2D2
COPG1	COPI Coat Complex Subunit Gamma 1	Protein Coding	Q9Y678	46	GC03P129249	0.201898					MMP28						CCDC141						CACNB3
COPS7A	COP9 Signalosome Subunit 7A	Protein Coding	Q9UBW8	44	GC12P035944	1.04627			MMP3	1.68488	MMP3						CCDC191						CACYBP
COX15	Cytochrome C Oxidase Assembly Homolog COX15	Protein Coding	Q7KZN9	50	GC10M099696	0.142763					MYL12A						CCDC28A						CADPS2
COX4I2	Cytochrome C Oxidase Subunit 4I2	Protein Coding	Q96KJ9	49	GC20P031637	0.201898					MYO1E						CCDC32						CALCOCO1
COX5A	Cytochrome C Oxidase Subunit 5A	Protein Coding	P20674	52	GC15M074919	0.201898					NAV1						CCDC34						CALHM2
COX6C	Cytochrome C Oxidase Subunit 6C	Protein Coding	P09669	44	GC08M099899	0.201898					NAV3						CCDC47						CALM1
COX7A1	Cytochrome C Oxidase Subunit 7A1	Protein Coding	P24310	40	GC19M089743	0.201898					NDRG1						CCDC8						CALM2
COX7A2	Cytochrome C Oxidase Subunit 7A2	Protein Coding	P14406	42	GC06M075237	0.201898					NDUFAF8						CCDC80						CALM3
COX7B	Cytochrome C Oxidase Subunit 7B	Protein Coding	P24311	48	GC0XP077899	0.201898					NEDD8						CCDC88B				CALR	0.744363	CALR
COX7C	Cytochrome C Oxidase Subunit 7C	Protein Coding	P15954	43	GC05P086617	0.201898					NEK11						CCHCR1						CAMK2G
CPLX2	Complexin 2	Protein Coding	Q6PUV4	47	GC05P175797	0.937212					NEU1				CCNB1	0.6016	CCNB1				CAMKK2	0.760746	CAMKK2
CRAT	Carnitine O-Acetyltransferase	Protein Coding	P43155	54	GC09M129094	0.819881			NFE2L1	4.38739	NFE2L1						CCND2						CAMSAP1
CREB1	CAMP Responsive Element Binding Protein 1	Protein Coding	P16220	58	GC02P207529	0.937212					NME1				CCND3	0.6016	CCND3						CANT1
CREB3	CAMP Responsive Element Binding Protein 3	Protein Coding	O43889	44	GC09P055675	0.451457					NMUR2						CCNF						CANX
CREBBP	CREB Binding Protein	Protein Coding	Q92793	62	GC16M017473	2.35834					NPC2						CCNI						CAP1
CREBL2	CAMP Responsive Element Binding Protein Like 2	Protein Coding	O60519	41	GC12P012611	1.04627					NPPB						CCNYL1						CAPG
CREBZF	CREB/ATF BZIP Transcription Factor	Protein Coding	Q9NS37	40	GC11M085657	1.04627			NQO1	13.0297	NQO1						CCPG1						CAPZB
CSF3	Colony Stimulating Factor 3	Protein Coding	P09919	49	GC17P040015	0.247273					NR4A2						CCSAP						CARD6
CSNK1G2	Casein Kinase 1 Gamma 2	Protein Coding	P78368	50	GC19P001941	0.142763					NTN4						CD109						CARS
CTBP2	C-Terminal Binding Protein 2	Protein Coding	P56545	49	GC10M124984	0.819881					NTRK3				CD276	0.995699	CD276				CARS2	0.142763	CARS2
CTH	Cystathionine Gamma-Lyase	Protein Coding	P32929	57	GC01P070411	0.865256					NUMBL						CD320						CASP2
CTNNB1	Catenin Beta 1	Protein Coding	P35222	62	GC03P041194	1.15215					ODC1						CD3G				CASP8	1.56928	CASP8
CTSD	Cathepsin D	Protein Coding	P07339	61	GC11M001752	0.349697					ODR4						CD58						CASP8AP2
CUL1	Cullin 1	Protein Coding	Q13616	52	GC07P148697	0.819881					OR11G2						CD63						CASTOR2
CUL2	Cullin 2	Protein Coding	Q13617	52	GC10M035399	0.403795			OSGIN1	0.51474	OSGIN1						CD82						CAVIN3
CUL3	Cullin 3	Protein Coding	Q13618	57	GC02M224470	10.8581					OVGP1				CDC25B	0.201898	CDC25B						CBX1
CUL4A	Cullin 4A	Protein Coding	Q13619	51	GC13P113208	1.40813					P4HA1				CDC42EP1	0.937212	CDC42EP1						CBX4
CXCL10	C-X-C Motif Chemokine Ligand 10	Protein Coding	P02778	53	GC04M076021	0.142763					PADI4						CDC42EP5						CC2D1A
CXCL13	C-X-C Motif Chemokine Ligand 13	Protein Coding	O43927	49	GC04P077511	0.319228					PARVA				CDC45	0.201898	CDC45						CC2D1B
CXCL14	C-X-C Motif Chemokine Ligand 14	Protein Coding	O95715	45	GC05M135617	0.142763					PCDH7				CDCA2	0.90351	CDCA2						CCDC115
CXCL8	C-X-C Motif Chemokine Ligand 8	Protein Coding	P10145	52	GC04P073740	3.70279					PFDN4				CDCA4	0.617983	CDCA4						CCDC141
CXCR3	C-X-C Motif Chemokine Receptor 3	Protein Coding	P49682	52	GC0XM071615	0.819881					PFKFB2						CDCP1						CCDC167
CXCR4	C-X-C Motif Chemokine Receptor 4	Protein Coding	P61073	61	GC02M136114	0.42829					PFKFB3						CDH3						CCDC191
CXCR5	C-X-C Motif Chemokine Receptor 5	Protein Coding	P32302	50	GC11P121639	0.319228			PGK1	1.7246	PGK1				CDK2	0.201898	CDK2						CCDC32
CYB5R3	Cytochrome B5 Reductase 3	Protein Coding	P00387	54	GC22M074908	0.937212					PHF21B						CDK2AP2						CCDC51
CYBA	Cytochrome B-245 Alpha Chain	Protein Coding	P13498	55	GC16M088643	0.349697					PHLDA2				CDK4	0.201898	CDK4						CCDC8
CYBB	Cytochrome B-245 Beta Chain	Protein Coding	P04839	57	GC0XP037780	1.40813					PHLDA3						CDK5RAP2						CCDC80
CYCS	Cytochrome C, Somatic	Protein Coding	P99999	57	GC07M025118	0.744363					PHLDB2						CDKL2						CCDC88A
CYLD	CYLD Lysine 63 Deubiquitinase	Protein Coding	Q9NQC7	56	GC16P050742	1.32542					PITPNM3				CDKN2A	1.75505	CDKN2A						CCND2
CYLD-AS1	CYLD Antisense RNA 1	RNA Gene		20	GC16M050736	0.819881					PJA2						CDKN2C				CCND3	0.6016	CCND3
CYP1A1	Cytochrome P450 Family 1 Subfamily A Member 1	Protein Coding	P04798	55	GC15M074719	1.32428					PKM						CEACAM19						CCNI
CYP1A2	Cytochrome P450 Family 1 Subfamily A Member 2	Protein Coding	P05177	54	GC15P074748	0.744363					PLAUR						CEBPZOS						CCNYL1
CYP2A6	Cytochrome P450 Family 2 Subfamily A Member 6	Protein Coding	P11509	55	GC19M040843	1.42858					PLS1						CELSR1						CCPG1
CYP2B6	Cytochrome P450 Family 2 Subfamily B Member 6	Protein Coding	P20813	54	GC19P040991	1.49625					PMM2						CELSR2						CCZ1
CYP2C8	Cytochrome P450 Family 2 Subfamily C Member 8	Protein Coding	P10632	55	GC10M095038	0.90351					POLR2A						CEMIP2						CD109
CYP2C9	Cytochrome P450 Family 2 Subfamily C Member 9	Protein Coding	P11712	55	GC10P094938	0.285526					POLR2L						CENPA						CD164
CYP2E1	Cytochrome P450 Family 2 Subfamily E Member 1	Protein Coding	P05181	54	GC10P133520	1.30265					PPP1R10						CENPB				CD276	0.995699	CD276
CYP2J2	Cytochrome P450 Family 2 Subfamily J Member 2	Protein Coding	P51589	49	GC01M059893	0.937212					PPTC7						CENPJ						CD320
CYP3A4	Cytochrome P450 Family 3 Subfamily A Member 4	Protein Coding	P08684	56	GC07M099985	0.377716			PRDX1	3.24451	PRDX1						CENPO						CD58
CYP4A11	Cytochrome P450 Family 4 Subfamily A Member 11	Protein Coding	Q02928	50	GC01M046929	1.05086			PRKCI	0.760746	PRKCI						CENPQ						CD63
CYP4F11	Cytochrome P450 Family 4 Subfamily F Member 11	Protein Coding	Q9HBI6	45	GC19M015912	0.403795					PRRG4						CENPS						CD81
DANCR	Differentiation Antagonizing Non-Protein Coding RNA	RNA Gene	P0C864	29	GC04P052712	1.04627					PSMD1						CENPT						CD82
DAPK1	Death Associated Protein Kinase 1	Protein Coding	P53355	57	GC09P087497	0.319228					PSMD11						CENPW						CD99L2
DAXX	Death Domain Associated Protein	Protein Coding	Q9UER7	51	GC06M033318	0.760746			PSMD2	0.995699	PSMD2						CENPX				CDC25B	0.201898	CDC25B
DCAF1	DDB1 And CUL4 Associated Factor 1	Protein Coding	Q9Y4B6	47	GC03M051395	1.46259					PSMD8						CEP128						CDC42BPG
DCAF10	DDB1 And CUL4 Associated Factor 10	Protein Coding	Q5QP82	37	GC09P037800	0.865256					PTBP3						CEP162						CDC42EP5
DCAF11	DDB1 And CUL4 Associated Factor 11	Protein Coding	Q8TEB1	41	GC14P024114	1.79833			PTGS2	2.95172	PTGS2						CEP164				CDC45	0.201898	CDC45
DCAF4	DDB1 And CUL4 Associated Factor 4	Protein Coding	Q8WV16	38	GC14P072926	0.865256					PTPN12						CEP250						CDCP1
DCAF7	DDB1 And CUL4 Associated Factor 7	Protein Coding	P61962	44	GC17P063550	0.865256					PTTG1IP						CEP44						CDH26
DCAF8	DDB1 And CUL4 Associated Factor 8	Protein Coding	Q5TAQ9	46	GC01M160215	0.865256					PVR						CEP70						CDIPT
DCUN1D1	Defective In Cullin Neddylation 1 Domain Containing 1	Protein Coding	Q96GG9	45	GC03M182938	0.201898					PXN						CEP78						CDK2AP2
DDAH1	Dimethylarginine Dimethylaminohydrolase 1	Protein Coding	O94760	50	GC01M085318	0.201898					PYGL						CEP83				CDK4	0.201898	CDK4
DDB1	Damage Specific DNA Binding Protein 1	Protein Coding	Q16531	54	GC11M121015	1.32542					RALGPS2						CERS3				CDK5	0.142763	CDK5
DDIT3	DNA Damage Inducible Transcript 3	Protein Coding	P35638	55	GC12M057516	1.44501					RASAL2				CETN2	1.42688	CETN2						CDKL2
DDRGK1	DDRGK Domain Containing 1	Protein Coding	Q96HY6	44	GC20M003996	1.25168					REEP5						CETN3				CDKN1C	0.142763	CDKN1C
DDX18	DEAD-Box Helicase 18	Protein Coding	Q9NVP1	43	GC02P141284	0.403795					RGP1						CETN4						CDKN2C
DDX39A	DExD-Box Helicase 39A	Protein Coding	O00148	44	GC19M014408	1.13272					RGS2						CFAP298						CEACAM1
DFFA	DNA Fragmentation Factor Subunit Alpha	Protein Coding	O00273	52	GC01M010456	1.04627					RHOC						CFDP1						CEBPZOS
DHCR24	24-Dehydrocholesterol Reductase	Protein Coding	Q15392	53	GC01M054849	0.403795					RNASEK				CHAC1	0.142763	CHAC1						CELSR1
DICER1	Dicer 1, Ribonuclease III	Protein Coding	Q9UPY3	57	GC14M095086	0.819881					RNF10						CHCHD10						CEMIP2
DKK1	Dickkopf WNT Signaling Pathway Inhibitor 1	Protein Coding	O94907	52	GC10P052314	0.865256					RNF225						CHCHD2						CENPB
DLEU1	Deleted In Lymphocytic Leukemia 1	RNA Gene	O43261	35	GC13P050551	0.142763					RPS6KB2						CHCHD8						CENPO
DLEU2	Deleted In Lymphocytic Leukemia 2	RNA Gene		30	GC13M049913	0.247273					RTKN						CHD3						CENPX
DMP1	Dentin Matrix Acidic Phosphoprotein 1	Protein Coding	Q13316	51	GC04P087650	0.247273					RUBCN						CHEK2						CEP164
DNAH8	Dynein Axonemal Heavy Chain 8	Protein Coding	Q96JB1	47	GC06P125656	0.865256					S100A2						CHID1						CEP250
DNAJB1	DnaJ Heat Shock Protein Family (Hsp40) Member B1	Protein Coding	P25685	52	GC19M014514	1.25276					SACS						CHMP3						CEP44
DNM1L	Dynamin 1 Like	Protein Coding	O00429	57	GC12P032679	0.142763			SAR1B	0.142763	SAR1B						CHORDC1						CEP70
DNMT3A	DNA Methyltransferase 3 Alpha	Protein Coding	Q9Y6K1	60	GC02M025228	1.09148					SCAND1						CHPF						CEP83
DPP3	Dipeptidyl Peptidase 3	Protein Coding	Q9NY33	49	GC11P084656	2.01736					SDC1						CHPF2						CERS3
DRD1	Dopamine Receptor D1	Protein Coding	P21728	53	GC05M175440	0.865256					SEC11C						CHST10						CERS5
DRD2	Dopamine Receptor D2	Protein Coding	P14416	57	GC11M113409	0.937212					SEC16A						CHST14				CETN2	1.42688	CETN2
DRD5	Dopamine Receptor D5	Protein Coding	P21918	55	GC04P009783	0.90351					SEC22B						CHTF18						CETN3
DSC2	Desmocollin 2	Protein Coding	Q02487	54	GC18M031058	1.02178					SEC61A1						CIB2						CETN4
DSG2	Desmoglein 2	Protein Coding	Q14126	54	GC18P031498	0.142763					SEMA7A						CIST1						CFAP298
DSPP	Dentin Sialophosphoprotein	Protein Coding	Q9NZW4	47	GC04P087608	0.247273					SERINC5						CIT						CFL1
DTX1	Deltex E3 Ubiquitin Ligase 1	Protein Coding	Q86Y01	46	GC12P113056	0.90351					SERP1						CITED4				CFLAR	0.571053	CFLAR
DUOXA2	Dual Oxidase Maturation Factor 2	Protein Coding	Q1HG44	43	GC15P045114	0.142763					SERPINB8						CKAP4				CHAC1	0.142763	CHAC1
DUSP1	Dual Specificity Phosphatase 1	Protein Coding	P28562	54	GC05M172768	1.92696			SERPINE1	0.247273	SERPINE1						CLCA2						CHCHD2
EEF1D	Eukaryotic Translation Elongation Factor 1 Delta	Protein Coding	P29692	45	GC08M143579	0.285526					SERPINH1						CLCN7						CHCHD8
EEF2	Eukaryotic Translation Elongation Factor 2	Protein Coding	P13639	57	GC19M003976	1.02178					SERTAD1						CLDN4						CHD3
EEF2K	Eukaryotic Elongation Factor 2 Kinase	Protein Coding	O00418	54	GC16P065631	0.865256					SFN						CLPP						CHD4
EGFR	Epidermal Growth Factor Receptor	Protein Coding	P00533	63	GC07P055019	3.00066					SFT2D3						CLSTN1						CHID1
EGFR-AS1	EGFR Antisense RNA 1	RNA Gene		23	GC07M055179	1.1709					SH3GL3						CLTB						CHMP1A
EGOT	Eosinophil Granule Ontogeny Transcript	RNA Gene		28	GC03M004740	0.142763					SIPA1L2				CLU	0.247273	CLU						CHMP1B
EGR1	Early Growth Response 1	Protein Coding	P18146	53	GC05P138465	1.19362					SLC12A4						CLYBL						CHMP3
EGR2	Early Growth Response 2	Protein Coding	P11161	52	GC10M062811	0.142763					SLC20A1						CMBL						CHMP5
EIF2AK3	Eukaryotic Translation Initiation Factor 2 Alpha Kinase 3	Protein Coding	Q9NZJ5	58	GC02M088556	2.17213					SLC22A15						CMC2						CHORDC1
EIF2AK4	Eukaryotic Translation Initiation Factor 2 Alpha Kinase 4	Protein Coding	Q9P2K8	52	GC15P039934	0.247273					SLC22A18						CMSS1						CHPF
EIF2S1	Eukaryotic Translation Initiation Factor 2 Subunit Alpha	Protein Coding	P05198	53	GC14P067359	1.11253			SLC2A1	1.05086	SLC2A1						CNDP2						CHPF2
EIF3G	Eukaryotic Translation Initiation Factor 3 Subunit G	Protein Coding	O75821	46	GC19M010115	1.04627					SLC35C1						CNN2						CHST14
EIF3J	Eukaryotic Translation Initiation Factor 3 Subunit J	Protein Coding	O75822	43	GC15P044537	1.04627					SLC37A1						CNNM3						CIAO1
EIF4A1	Eukaryotic Translation Initiation Factor 4A1	Protein Coding	P60842	54	GC17P007572	0.142763			SLC39A7	1.05086	SLC39A7						COA5						CIB2
ELANE	Elastase, Neutrophil Expressed	Protein Coding	P08246	60	GC19P101835	0.403795			SLC7A11	5.06677	SLC7A11						COG4						CKAP4
ELAVL1	ELAV Like RNA Binding Protein 1	Protein Coding	Q15717	50	GC19M007958	1.13272			SLCO4A1	0.931039	SLCO4A1						COL14A1						CLCA2
ELF1	E74 Like ETS Transcription Factor 1	Protein Coding	P32519	48	GC13M041160	1.04627					SMAGP						COL16A1						CLCC1
ELF3	E74 Like ETS Transcription Factor 3	Protein Coding	P78545	48	GC01P202007	1.04627					SMG9						COL17A1						CLCF1
ELF3-AS1	ELF3 Antisense RNA 1	RNA Gene		17	GC01M202001	0.865256			SMOX	0.90351	SMOX						COL18A1						CLCN3
ELF4	E74 Like ETS Transcription Factor 4	Protein Coding	Q99607	48	GC0XM130064	1.04627					SORT1						COL3A1						CLCN7
ELF5	E74 Like ETS Transcription Factor 5	Protein Coding	Q9UKW6	45	GC11M034500	1.04627			SPP1	1.3318	SPP1						COL4A5						CLDN4
ELK1	ETS Transcription Factor ELK1	Protein Coding	P19419	52	GC0XM047635	1.04627					SPRYD4						COL4A6						CLPTM1
EMP1	Epithelial Membrane Protein 1	Protein Coding	P54849	43	GC12P013196	0.931039					SPSB2						COL5A1						CLSTN1
EMSLR	E2F1 MRNA Stabilizing LncRNA	RNA Gene		19	GC07P105158	2.66205			SQSTM1	12.2357	SQSTM1						COL5A2						CLTB
ENC1	Ectodermal-Neural Cortex 1	Protein Coding	O14682	46	GC05M074627	6.10989					SRP14						COL6A1				CLTC	1.40813	CLTC
ENO1	Enolase 1	Protein Coding	P06733	56	GC01M008861	0.142763			SRXN1	4.55911	SRXN1						COL7A1						CLYBL
ENSG00000222043	Novel Transcript	Uncategorized		7	GC02P177264	1.74294					ST3GAL1						COL8A1						CNDP2
ENSG00000227374	Novel Transcript	RNA Gene		8	GC10P129768	0.201898					STAM						COLGALT1						CNN2
ENSG00000229882	Novel Transcript	RNA Gene		8	GC20P066424	0.931039					STXBP1						COMMD8						COA5
ENSG00000232121	Novel Transcript	RNA Gene		9	GC20M062633	0.931039					SUPT4H1						COPB2						COG4
ENSG00000261468	Novel Transcript	RNA Gene		9	GC03P030695	0.931039					SUSD1						COPRS						COG7
EP300	E1A Binding Protein P300	Protein Coding	Q09472	61	GC22P065232	2.00477					SYNRG				COPS7A	1.04627	COPS7A						COL17A1
EPAS1	Endothelial PAS Domain Protein 1	Protein Coding	Q99814	59	GC02P046293	0.247273			SYVN1	2.17672	SYVN1						COPS7B						COL18A1
EPCAM	Epithelial Cell Adhesion Molecule	Protein Coding	P16422	56	GC02P047345	1.09148					TAB2						COQ8A						COL3A1
EPHA2	EPH Receptor A2	Protein Coding	P29317	61	GC01M016124	1.05086					TALDO1						CORO1B						COL4A5
EPHA3	EPH Receptor A3	Protein Coding	P29320	55	GC03P089077	1.05086					TBX3						COTL1						COL4A6
EPHB2	EPH Receptor B2	Protein Coding	P29323	60	GC01P022710	2.12016					TCHH						COX1						COL5A1
EPHX1	Epoxide Hydrolase 1	Protein Coding	P07099	54	GC01P225810	3.60385					TCTA						COX14						COL5A2
EPHX2	Epoxide Hydrolase 2	Protein Coding	P34913	56	GC08P027490	0.865256					TET2						COX2						COL6A1
EPS15P1	Epidermal Growth Factor Receptor Pathway Substrate 15 Pseudogene 1	Pseudogene		10	GC07P049315	0.819881					TFPI						COX3						COL7A1
ERBB2	Erb-B2 Receptor Tyrosine Kinase 2	Protein Coding	P04626	63	GC17P039687	1.89049					TFRC						CPD						COL8A1
ERBB3	Erb-B2 Receptor Tyrosine Kinase 3	Protein Coding	P21860	62	GC12P059621	1.32542			TGFB2	1.25276	TGFB2						CPLANE2						COL8A2
ERBIN	Erbb2 Interacting Protein	Protein Coding	Q96RT1	47	GC05P065884	0.247273					THAP9						CPT1A						COLGALT1
ERLEC1	Endoplasmic Reticulum Lectin 1	Protein Coding	Q96DZ1	43	GC02P053786	0.819881					TIMM22						CPTP						COMMD8
ERMP1	Endoplasmic Reticulum Metallopeptidase 1	Protein Coding	Q7Z2K6	38	GC09M005749	0.285526					TIMP1						CRCT1						COPB1
ERN1	Endoplasmic Reticulum To Nucleus Signaling 1	Protein Coding	O75460	56	GC17M064039	0.819881					TJP2						CREB3L2						COPB2
ERP29	Endoplasmic Reticulum Protein 29	Protein Coding	P30040	44	GC12P112013	0.142763			TKT	0.142763	TKT						CRELD2						COPRS
ESR1	Estrogen Receptor 1	Protein Coding	P03372	62	GC06P151656	1.76552					TLE3						CRTAP				COPS7A	1.04627	COPS7A
ESR2	Estrogen Receptor 2	Protein Coding	Q92731	57	GC14M064084	1.13272					TM2D1						CRYAB						COPS7B
ESRRA	Estrogen Related Receptor Alpha	Protein Coding	P11474	54	GC11P064305	1.06944					TM7SF2						CRYL1						COPS9
ESRRB	Estrogen Related Receptor Beta	Protein Coding	O95718	56	GC14P076310	1.87797					TM9SF2						CSDE1						CORO1B
ESRRG	Estrogen Related Receptor Gamma	Protein Coding	P62508	51	GC01M216503	0.142763					TMCC3						CSK						COTL1
ETS1	ETS Proto-Oncogene 1, Transcription Factor	Protein Coding	P14921	56	GC11M128458	0.285526					TMCO1						CSKMT						COX1
ETS2	ETS Proto-Oncogene 2, Transcription Factor	Protein Coding	P15036	49	GC21P038805	1.04627			TMED2	0.760746	TMED2				CSNK1G2	0.142763	CSNK1G2						COX14
ETV1	ETS Variant Transcription Factor 1	Protein Coding	P50549	52	GC07M013891	1.04627					TMEM158						CSPG4						COX3
ETV4	ETS Variant Transcription Factor 4	Protein Coding	P43268	50	GC17M043527	1.04627					TMEM222						CSRP2						COX6B1
ETV6	ETS Variant Transcription Factor 6	Protein Coding	P41212	54	GC12P011649	1.04627					TMEM47						CST3						CPD
EZH2	Enhancer Of Zeste 2 Polycomb Repressive Complex 2 Subunit	Protein Coding	Q15910	61	GC07M148807	1.06944			TMSB4X	0.51474	TMSB4X						CSTA						CPLANE2
F2	Coagulation Factor II, Thrombin	Protein Coding	P00734	58	GC11P047386	0.201898					TNFAIP3						CTBP1						CPNE2
F2R	Coagulation Factor II Thrombin Receptor	Protein Coding	P25116	55	GC05P076716	0.247273					TNFRSF12A				CTBP2	0.819881	CTBP2						CPNE3
F2RL1	F2R Like Trypsin Receptor 1	Protein Coding	P55085	52	GC05P076818	1.11253					TNRC6A						CTCF						CPT1A
F2RL2	Coagulation Factor II Thrombin Receptor Like 2	Protein Coding	O00254	48	GC05M076615	0.247273					TPM4						CTGF						CPTP
FAAH	Fatty Acid Amide Hydrolase	Protein Coding	O00519	56	GC01P046394	0.96768					TRAF3IP2						CTHRC1						CREB3L2
FABP4	Fatty Acid Binding Protein 4	Protein Coding	P15090	51	GC08M081478	1.04627					TRAM1						CTNNBIP1						CRELD1
FAM117B	Family With Sequence Similarity 117 Member B	Protein Coding	Q6P1L5	40	GC02P203376	1.49625					TRIB1						CTSA						CRELD2
FAM149A	Family With Sequence Similarity 149 Member A	Protein Coding	A5PLN7	38	GC04P186104	0.819881					TRIB2						CTSB						CRIP2
FAM238C	Family With Sequence Similarity 238 Member C	RNA Gene		15	GC10M026962	0.142763					TSPAN33				CTSD	0.349697	CTSD						CRISPLD2
FAS	Fas Cell Surface Death Receptor	Protein Coding	P25445	58	GC10P106652	0.6016					TTC14						CTSF						CRYAB
FAS-AS1	FAS Antisense RNA 1	RNA Gene		21	GC10M088991	1.19319					TUBA1B						CUEDC1						CRYL1
FBXL12	F-Box And Leucine Rich Repeat Protein 12	Protein Coding	Q9NXK8	37	GC19M009810	1.19319					TUBB2A						CUTA						CSAD
FBXL13	F-Box And Leucine Rich Repeat Protein 13	Protein Coding	Q8NEE6	43	GC07M105119	0.819881					TUBB3						CWC15						CSK
FBXL14	F-Box And Leucine Rich Repeat Protein 14	Protein Coding	Q8N1E6	38	GC12M001565	0.819881			TXN	4.37474	TXN						CXXC1						CSKMT
FBXL16	F-Box And Leucine Rich Repeat Protein 16	Protein Coding	Q8N461	38	GC16M017235	0.819881					TXNL4B						CXXC5				CSNK1G2	0.142763	CSNK1G2
FBXL17	F-Box And Leucine Rich Repeat Protein 17	Protein Coding	Q9UF56	44	GC05M107859	1.44809			TXNRD1	4.64496	TXNRD1						CYB561D2						CSRP2
FBXL18	F-Box And Leucine Rich Repeat Protein 18	Protein Coding	Q96ME1	41	GC07M005431	0.819881			UBA1	0.142763	UBA1						CYB5A				CTBP2	0.819881	CTBP2
FBXL19	F-Box And Leucine Rich Repeat Protein 19	Protein Coding	Q6PCT2	42	GC16P066080	0.819881					UBAP1				CYBA	0.349697	CYBA						CTCF
FBXL2	F-Box And Leucine Rich Repeat Protein 2	Protein Coding	Q9UKC9	40	GC03P033277	0.819881					UBASH3A						CYC1						CTGF
FBXL4	F-Box And Leucine Rich Repeat Protein 4	Protein Coding	Q9UKA2	47	GC06M098868	0.819881			UBC	2.08057	UBC						CYFIP2						CTHRC1
FBXL5	F-Box And Leucine Rich Repeat Protein 5	Protein Coding	Q9UKA1	42	GC04M015606	0.819881					UBL5						CYR61						CTNNBIP1
FBXL7	F-Box And Leucine Rich Repeat Protein 7	Protein Coding	Q9UJT9	43	GC05P015553	0.819881					USO1						CYTB						CTSA
FBXO22	F-Box Protein 22	Protein Coding	Q8NEZ5	38	GC15P075903	1.22366			VCP	1.58512	VCP						DAG1						CTSB
FBXO3	F-Box Protein 3	Protein Coding	Q9UK99	47	GC11M033740	0.865256					VMP1						DBF4				CTSD	0.349697	CTSD
FBXO5	F-Box Protein 5	Protein Coding	Q9UKT4	46	GC06M152970	0.865256					VPS37B						DBI						CUEDC1
FBXW11	F-Box And WD Repeat Domain Containing 11	Protein Coding	Q9UKB1	52	GC05M171861	1.3887					VWA1						DBN1						CUTA
FBXW7	F-Box And WD Repeat Domain Containing 7	Protein Coding	Q969H0	54	GC04M152321	0.90351					WBP2				DCAF11	1.79833	DCAF11						CWC15
FDX1	Ferredoxin 1	Protein Coding	P10109	49	GC11P110429	0.403795					WLS				DCAF4	0.865256	DCAF4						CXXC1
FEN1	Flap Structure-Specific Endonuclease 1	Protein Coding	P39748	55	GC11P063281	0.142763					WNT7B						DCN						CYB5A
FER	FER Tyrosine Kinase	Protein Coding	P16591	54	GC05P108747	0.142763					WSB2						DDA1				CYBA	0.349697	CYBA
FFAR2	Free Fatty Acid Receptor 2	Protein Coding	O15552	48	GC19P102949	0.142763					XPO6						DDAH2						CYBC1
FGF1	Fibroblast Growth Factor 1	Protein Coding	P05230	56	GC05M142555	1.30225					YPEL5						DDHD2						CYC1
FGF13	Fibroblast Growth Factor 13	Protein Coding	Q92913	50	GC0XM138615	1.05086			YTHDF1	0.142763	YTHDF1						DDIT4						CYFIP2
FGF19	Fibroblast Growth Factor 19	Protein Coding	O95750	51	GC11M121392	1.22366					ZBTB8OS						DDOST						CYP26B1
FGF20	Fibroblast Growth Factor 20	Protein Coding	Q9NP95	48	GC08M016992	0.201898					ZEB1						DDR1						CYR61
FGF21	Fibroblast Growth Factor 21	Protein Coding	Q9NSA1	48	GC19P103408	0.96768					ZFAND2A						DDX11						CYTB
FGF4	Fibroblast Growth Factor 4	Protein Coding	P08620	52	GC11M121396	0.201898					ZFR						DDX41						D2HGDH
FGFR2	Fibroblast Growth Factor Receptor 2	Protein Coding	P21802	64	GC10M121478	0.937212					ZNF311						DDX54						DAD1
FGFR4	Fibroblast Growth Factor Receptor 4	Protein Coding	P22455	60	GC05P177086	0.819881					ZNF500						DECR2						DAG1
FH	Fumarate Hydratase	Protein Coding	P07954	55	GC01M241499	0.285526					ZNF654						DERA				DANCR	1.04627	DANCR
FIRRE	Firre Intergenic Repeating RNA Element	RNA Gene		18	GC0XM131691	0.90351					ZNF793						DERL3						DBI
FKBP8	FKBP Prolyl Isomerase 8	Protein Coding	Q14318	51	GC19M088364	0.937212					ZNHIT2						DGAT1						DBN1
FLG	Filaggrin	Protein Coding	P20930	51	GC01M159703	0.819881											DGCR8						DBNL
FMO3	Flavin Containing Dimethylaniline Monoxygenase 3	Protein Coding	P31513	54	GC01P171090	0.937212											DGKA				DCAF11	1.79833	DCAF11
FN1	Fibronectin 1	Protein Coding	P02751	59	GC02M215360	0.247273											DGKZ				DCAF4	0.865256	DCAF4
FN3K	Fructosamine 3 Kinase	Protein Coding	Q9H479	42	GC17P082735	3.29395											DHCR7						DCBLD1
FNDC4	Fibronectin Type III Domain Containing 4	Protein Coding	Q9H6D8	41	GC02M027491	0.142763											DHFR						DCLRE1B
FNDC5	Fibronectin Type III Domain Containing 5	Protein Coding	Q8NAU1	42	GC01M033909	0.247273											DHRS1						DCN
FOS	Fos Proto-Oncogene, AP-1 Transcription Factor Subunit	Protein Coding	P01100	59	GC14P075278	3.90977											DHRS13						DDA1
FOSB	FosB Proto-Oncogene, AP-1 Transcription Factor Subunit	Protein Coding	P53539	49	GC19P045467	1.1709											DHRS4						DDIT4
FOSL1	FOS Like 1, AP-1 Transcription Factor Subunit	Protein Coding	P15407	54	GC11M121228	1.30225											DHRS7						DDOST
FOSL2	FOS Like 2, AP-1 Transcription Factor Subunit	Protein Coding	P15408	49	GC02P028392	1.04627											DHX40						DDR1
FOXA2	Forkhead Box A2	Protein Coding	Q9Y261	54	GC20M022581	0.201898											DIP2A						DDX41
FOXC2-AS1	FOXC2 Antisense RNA 1	RNA Gene		23	GC16M086566	1.04627											DKK2						DECR2
FOXM1	Forkhead Box M1	Protein Coding	Q08050	52	GC12M002857	0.201898											DLAT						DERL1
FOXO1	Forkhead Box O1	Protein Coding	Q12778	60	GC13M040555	0.90351											DLG3						DERL3
FOXO3	Forkhead Box O3	Protein Coding	O43524	56	GC06P108559	1.74											DLG5						DESI1
FOXO4	Forkhead Box O4	Protein Coding	P98177	50	GC0XP071095	0.937212											DLGAP5						DGAT1
FOXO6	Forkhead Box O6	Protein Coding	A8MYZ6	38	GC01P041361	1.02178											DMAP1						DGCR8
FPR2	Formyl Peptide Receptor 2	Protein Coding	P25090	54	GC19P051752	0.142763											DNAJB11						DGKA
FTH1	Ferritin Heavy Chain 1	Protein Coding	P02794	58	GC11M061959	2.04656											DNAJB9						DGKZ
FTL	Ferritin Light Chain	Protein Coding	P02792	55	GC19P048965	2.20301											DNAJC10						DHCR7
FTMT	Ferritin Mitochondrial	Protein Coding	Q8N4E7	45	GC05P121851	0.349697											DNAJC16						DHFR
FTO	FTO Alpha-Ketoglutarate Dependent Dioxygenase	Protein Coding	Q9C0B1	55	GC16P067676	1.06944											DNAJC19						DHRS1
FXN	Frataxin	Protein Coding	Q16595	55	GC09P069035	1.36851											DNAJC27						DHRS13
FXR1	FMR1 Autosomal Homolog 1	Protein Coding	P51114	54	GC03P180868	0.865256											DNAJC3						DHRS4
FYN	FYN Proto-Oncogene, Src Family Tyrosine Kinase	Protein Coding	P06241	56	GC06M111660	1.93215											DNASE1L1						DHRS7
G6PD	Glucose-6-Phosphate Dehydrogenase	Protein Coding	P11413	59	GC0XM154593	2.83506											DNASE2						DHX40
GABARAP	GABA Type A Receptor-Associated Protein	Protein Coding	O95166	51	GC17M007240	1.02178											DNMT1						DIP2A
GABPA	GA Binding Protein Transcription Factor Subunit Alpha	Protein Coding	Q06546	44	GC21P025734	8.49611											DOCK8						DLAT
GABPB1	GA Binding Protein Transcription Factor Subunit Beta 1	Protein Coding	Q06547	41	GC15M050275	2.2143											DONSON						DLG3
GABPB1-AS1	GABPB1 Antisense RNA 1	RNA Gene		20	GC15P148335	0.142763											DPAGT1						DLG5
GABPB2	GA Binding Protein Transcription Factor Subunit Beta 2	Protein Coding	Q8TAK5	41	GC01P151070	0.819881											DPY19L1						DMAP1
GADD45B	Growth Arrest And DNA Damage Inducible Beta	Protein Coding	O75293	43	GC19P002476	1.02178											DPY30						DNAJA1
GADD45GIP1	GADD45G Interacting Protein 1	Protein Coding	Q8TAE8	41	GC19M012953	1.44501											DPYD						DNAJB11
GADL1	Glutamate Decarboxylase Like 1	Protein Coding	Q6ZQY3	43	GC03M030743	0.931039											DPYSL2						DNAJB9
GAN	Gigaxonin	Protein Coding	Q9H2C0	49	GC16P081319	1.75401											DPYSL3						DNAJC1
GANAB	Glucosidase II Alpha Subunit	Protein Coding	Q14697	54	GC11M121068	0.142763											DSEL						DNAJC10
GAPDH	Glyceraldehyde-3-Phosphate Dehydrogenase	Protein Coding	P04406	59	GC12P035940	1.02178											DSG1						DNAJC19
GAS5	Growth Arrest Specific 5	RNA Gene		30	GC01M173947	2.42787											DSG3						DNAJC3
GATA1	GATA Binding Protein 1	Protein Coding	P15976	55	GC0XP048786	1.09148											DSP						DNASE1L1
GATA2	GATA Binding Protein 2	Protein Coding	P23769	57	GC03M128479	0.201898											DTNB						DNASE2
GATA3	GATA Binding Protein 3	Protein Coding	P23771	58	GC10P008045	0.201898											DTYMK						DONSON
GBA1	Glucosylceramidase Beta 1	Protein Coding	P04062	58	GC01M159917	0.142763											DUOX1						DPP7
GBP3	Guanylate Binding Protein 3	Protein Coding	Q9H0R5	42	GC01M089006	0.201898											DUOXA1						DPY19L1
GCG	Glucagon	Protein Coding	P01275	50	GC02M162142	0.865256											DUSP19						DPYD
GCH1	GTP Cyclohydrolase 1	Protein Coding	P30793	56	GC14M054842	0.142763											DUT						DPYSL3
GCLC	Glutamate-Cysteine Ligase Catalytic Subunit	Protein Coding	P48506	53	GC06M053497	8.11099											DYM						DROSHA
GCLM	Glutamate-Cysteine Ligase Modifier Subunit	Protein Coding	P48507	49	GC01M093885	7.39361											DYNC1H1				DSC2	1.02178	DSC2
GFER	Growth Factor, Augmenter Of Liver Regeneration	Protein Coding	P55789	53	GC16P001984	1.04627											DYNLT3						DSCC1
GGT1	Gamma-Glutamyltransferase 1	Protein Coding	P19440	57	GC22P024583	1.87074											EBP						DSEL
GIT1	GIT ArfGAP 1	Protein Coding	Q9Y2X7	50	GC17M029573	1.62511											ECE2				DSG2	0.142763	DSG2
GLO1	Glyoxalase I	Protein Coding	Q04760	54	GC06M090895	0.937212											EDEM1						DSG3
GLS	Glutaminase	Protein Coding	O94925	58	GC02P190880	0.90351											EDEM2						DST
GLUL	Glutamate-Ammonia Ligase	Protein Coding	P15104	57	GC01M182378	1.04627											EDEM3						DSTN
GMDS-DT	GMDS Divergent Transcript	RNA Gene		15	GC06P002265	0.142763											EDIL3						DTWD1
GNAI2	G Protein Subunit Alpha I2	Protein Coding	P04899	55	GC03P050226	0.201898									EEF1D	0.285526	EEF1D						DUOX1
GNAQ	G Protein Subunit Alpha Q	Protein Coding	P50148	57	GC09M077716	0.937212											EFCAB14						DUSP13
GNMT	Glycine N-Methyltransferase	Protein Coding	Q14749	53	GC06P042960	0.142763											EFNB1						DUSP19
GOT1	Glutamic-Oxaloacetic Transaminase 1	Protein Coding	P17174	52	GC10M099396	0.865256											EFR3B						DUSP28
GPD2	Glycerol-3-Phosphate Dehydrogenase 2	Protein Coding	P43304	55	GC02P156408	0.96768											EHBP1L1						DYM
GPR39	G Protein-Coupled Receptor 39	Protein Coding	O43194	45	GC02P141664	0.865256											EHHADH						DYNC1H1
GPX1	Glutathione Peroxidase 1	Protein Coding	P07203	51	GC03M053491	1.36851											EHMT1						DYNLT3
GPX2	Glutathione Peroxidase 2	Protein Coding	P18283	49	GC14M064939	3.63287											EI24						EAF1
GPX3	Glutathione Peroxidase 3	Protein Coding	P22352	49	GC05P151366	2.09713											EIF2AK2						EBP
GPX4	Glutathione Peroxidase 4	Protein Coding	P36969	56	GC19P001103	1.94978											EIF4EBP1						ECE2
GPX6	Glutathione Peroxidase 6	Protein Coding	P59796	42	GC06M028503	0.142763											EIF4EBP2						ECM1
GRB2	Growth Factor Receptor Bound Protein 2	Protein Coding	P62993	55	GC17M075318	1.04627											EIPR1						EDEM1
GREM1	Gremlin 1, DAN Family BMP Antagonist	Protein Coding	O60565	52	GC15P147892	1.19319											ELMO3						EDEM2
GRIN2B	Glutamate Ionotropic Receptor NMDA Type Subunit 2B	Protein Coding	Q13224	61	GC12M013437	0.931039											EMB						EDEM3
GSK3B	Glycogen Synthase Kinase 3 Beta	Protein Coding	P49841	59	GC03M119821	4.61868											EMC1						EDIL3
GSR	Glutathione-Disulfide Reductase	Protein Coding	P00390	58	GC08M030678	3.00064											EMC10						EDN2
GSS	Glutathione Synthetase	Protein Coding	P48637	54	GC20M034928	1.2876											EML3						EDNRA
GSTA1	Glutathione S-Transferase Alpha 1	Protein Coding	P08263	50	GC06M052791	3.14871											ENDOD1				EEF1D	0.285526	EEF1D
GSTA2	Glutathione S-Transferase Alpha 2	Protein Coding	P09210	46	GC06M052750	5.81466											ENGASE						EFNB1
GSTA3	Glutathione S-Transferase Alpha 3	Protein Coding	Q16772	48	GC06M052896	1.05086											ENPP4						EFS
GSTA4	Glutathione S-Transferase Alpha 4	Protein Coding	O15217	44	GC06M052977	1.33639											ENSA						EGLN3
GSTA5	Glutathione S-Transferase Alpha 5	Protein Coding	Q7RTV2	41	GC06M052831	1.05086											ENTPD2						EHBP1
GSTM1	Glutathione S-Transferase Mu 1	Protein Coding	P09488	51	GC01P109687	3.75483											ENTPD7						EHBP1L1
GSTM2	Glutathione S-Transferase Mu 2	Protein Coding	P28161	50	GC01P109668	1.05086											EPB41						EHD2
GSTM3	Glutathione S-Transferase Mu 3	Protein Coding	P21266	54	GC01M109733	2.07264											EPHA7						EHMT2
GSTM4	Glutathione S-Transferase Mu 4	Protein Coding	Q03013	46	GC01P109673	1.05086									EPHB2	2.12016	EPHB2						EI24
GSTM5	Glutathione S-Transferase Mu 5	Protein Coding	P46439	49	GC01P109711	1.05086											EPHB3						EIF2B3
GSTO1	Glutathione S-Transferase Omega 1	Protein Coding	P78417	52	GC10P104235	0.142763											EPM2AIP1						EIF4EBP1
GSTP1	Glutathione S-Transferase Pi 1	Protein Coding	P09211	58	GC11P067583	6.29759											EPN1						EIF4EBP2
GSTT1	Glutathione S-Transferase Theta 1	Protein Coding	P30711	41	GC22Mi00270	1.15949											EPPK1						EIF4G3
GSTT2	Glutathione S-Transferase Theta 2 (Gene/Pseudogene)	Protein Coding	P0CG29	37	GC22P023980	1.05086											EPRS						EIF5A
GSTZ1	Glutathione S-Transferase Zeta 1	Protein Coding	O43708	50	GC14P077320	1.60455											EPS8L1						EIPR1
GUCY1A1	Guanylate Cyclase 1 Soluble Subunit Alpha 1	Protein Coding	Q02108	51	GC04P155667	1.68488											ERAP1						ELAC1
GUCY1A2	Guanylate Cyclase 1 Soluble Subunit Alpha 2	Protein Coding	P33402	45	GC11M122010	1.68488									ERBB2	1.89049	ERBB2				ELK1	1.04627	ELK1
GUCY1B1	Guanylate Cyclase 1 Soluble Subunit Beta 1	Protein Coding	Q02153	49	GC04P155759	1.68488											ERGIC1						ELMO3
GUCY1B2	Guanylate Cyclase 1 Soluble Subunit Beta 2 (Pseudogene)	Pseudogene	O75343	37	GC13M050994	1.68488									ERMP1	0.285526	ERMP1						ELMOD1
GULP1	GULP PTB Domain Containing Engulfment Adaptor 1	Protein Coding	Q9UBP9	43	GC02P188291	0.995699											ERO1A						ELMOD2
GUSB	Glucuronidase Beta	Protein Coding	P08236	56	GC07M065960	0.142763											ERO1B						EMC1
H19	H19 Imprinted Maternally Expressed Transcript	RNA Gene		34	GC11M001995	2.61377									ERP29	0.142763	ERP29						EMC10
H3-4	H3.4 Histone, Cluster Member	Protein Coding	Q16695	47	GC01M228427	1.04627											ERP44						EML3
H3C1	H3 Clustered Histone 1	Protein Coding	P68431	46	GC06P125260	1.11253											ETV5						ENDOD1
H6PD	Hexose-6-Phosphate Dehydrogenase/Glucose 1-Dehydrogenase	Protein Coding	O95479	52	GC01P009234	0.995699									ETV6	1.04627	ETV6						ENDOG
HACE1	HECT Domain And Ankyrin Repeat Containing E3 Ubiquitin Protein Ligase 1	Protein Coding	Q8IYU2	49	GC06M104728	1.69267											EVI5L				ENO1	0.142763	ENO1
HAMP	Hepcidin Antimicrobial Peptide	Protein Coding	P81172	52	GC19P102946	0.937212											EVL						ENO3
HAO1	Hydroxyacid Oxidase 1	Protein Coding	Q9UJM8	47	GC20M009598	0.937212											EXO5						ENSA
HAX1	HCLS1 Associated Protein X-1	Protein Coding	O00165	51	GC01P160551	0.142763											EXOG						ENTPD2
HBA1	Hemoglobin Subunit Alpha 1	Protein Coding	P69905	50	GC16P064937	0.96768											EXOSC6						ENTPD7
HBB	Hemoglobin Subunit Beta	Protein Coding	P68871	54	GC11M010416	1.40813											EXT2						EPB41
HBB-LCR	Beta-Globin Locus Control Region	Functional Element		11	GC11P007616	1.76977											EXTL2						EPHA7
HBEGF	Heparin Binding EGF Like Growth Factor	Protein Coding	Q99075	52	GC05M140332	1.05086											EXTL3						EPHB3
HBG1	Hemoglobin Subunit Gamma 1	Protein Coding	P69891	48	GC11M010423	0.142763											EZH1						EPM2AIP1
HCAR2	Hydroxycarboxylic Acid Receptor 2	Protein Coding	Q8TDS4	45	GC12M122701	0.6016											FAAP24						EPN1
HCCAT5	Hepatocellular Carcinoma Associated Transcript 5	RNA Gene		20	GC16P073092	1.09148											FADD						EPPK1
HCG18	HLA Complex Group 18	RNA Gene		18	GC06M090642	1.27776											FADS3						EPRS
HDAC1	Histone Deacetylase 1	Protein Coding	Q13547	58	GC01P032292	1.27776											FAM110C						EPS8L1
HDAC2	Histone Deacetylase 2	Protein Coding	Q92769	61	GC06M113933	1.69267											FAM114A1						EPS8L2
HDAC3	Histone Deacetylase 3	Protein Coding	O15379	57	GC05M141620	2.35834											FAM122B				ERBB2	1.89049	ERBB2
HDAC5	Histone Deacetylase 5	Protein Coding	Q9UQL6	56	GC17M044076	0.201898											FAM126A						EREG
HDAC6	Histone Deacetylase 6	Protein Coding	Q9UBN7	62	GC0XP048801	0.201898											FAM129B						ERGIC1
HDAC7	Histone Deacetylase 7	Protein Coding	Q8WUI4	52	GC12M047782	0.201898											FAM168A				ERLEC1	0.819881	ERLEC1
HDAC9	Histone Deacetylase 9	Protein Coding	Q9UKV0	58	GC07P018086	1.50511											FAM172A				ERMP1	0.285526	ERMP1
HDGFL3	HDGF Like 3	Protein Coding	Q9Y3E1	38	GC15M144730	0.201898											FAM192A						ERO1A
HEATR1	HEAT Repeat Containing 1	Protein Coding	Q9H583	42	GC01M236549	0.865256											FAM204A				ERP29	0.142763	ERP29
HERC2	HECT And RLD Domain Containing E3 Ubiquitin Protein Ligase 2	Protein Coding	O95714	53	GC15M028111	0.142763											FAM20B						ERP44
HERPUD1	Homocysteine Inducible ER Protein With Ubiquitin Like Domain 1	Protein Coding	Q15011	44	GC16P056932	0.201898											FAM210B						ESM1
HFE	Homeostatic Iron Regulator	Protein Coding	Q30201	54	GC06P026087	0.995699											FAM213A						EVI5L
HFE-AS1	HFE Antisense RNA 1	RNA Gene		16	GC06M026085	0.142763											FAM214B						EVL
HGF	Hepatocyte Growth Factor	Protein Coding	P14210	60	GC07M081699	1.05086											FAM217A						EXOSC6
HIF1A	Hypoxia Inducible Factor 1 Subunit Alpha	Protein Coding	Q16665	57	GC14P061695	4.12435											FAM21A						EXT2
HIPK2	Homeodomain Interacting Protein Kinase 2	Protein Coding	Q9H2X6	51	GC07M139561	1.1709											FAM89A						EXTL2
HK2	Hexokinase 2	Protein Coding	P52789	55	GC02P074887	0.377716											FAN1						EXTL3
HMGA2	High Mobility Group AT-Hook 2	Protein Coding	P52926	51	GC12P065824	0.201898											FANCC						EZH1
HMGB1	High Mobility Group Box 1	Protein Coding	P09429	57	GC13M030456	1.78419											FANCM						F11R
HMGN2	High Mobility Group Nucleosomal Binding Domain 2	Protein Coding	P05204	42	GC01P034542	0.819881											FARP1						F3
HMOX1	Heme Oxygenase 1	Protein Coding	P09601	61	GC22P035380	18.0774											FARSB						FAAP100
HMOX2	Heme Oxygenase 2	Protein Coding	P30519	54	GC16P004474	0.142763											FAT1						FADD
HNF1A	HNF1 Homeobox A	Protein Coding	P20823	55	GC12P120978	1.0054											FAU						FADS3
HNF1A-AS1	HNF1A Antisense RNA 1	RNA Gene		26	GC12M123272	0.142763											FAXDC2						FAHD2A
HNF4A	Hepatocyte Nuclear Factor 4 Alpha	Protein Coding	P41235	57	GC20P044355	0.247273											FBLN2						FAM110C
HNMT	Histamine N-Methyltransferase	Protein Coding	P50135	54	GC02P137964	0.142763											FBN1						FAM114A1
HNRNPA1	Heterogeneous Nuclear Ribonucleoprotein A1	Protein Coding	P09651	56	GC12P054280	0.142763									FBXL14	0.819881	FBXL14						FAM120B
HNRNPA2B1	Heterogeneous Nuclear Ribonucleoprotein A2/B1	Protein Coding	P22626	55	GC07M026174	0.819881											FBXL6						FAM122B
HNRNPA3	Heterogeneous Nuclear Ribonucleoprotein A3	Protein Coding	P51991	48	GC02P177212	0.142763											FBXL8						FAM129B
HNRNPD	Heterogeneous Nuclear Ribonucleoprotein D	Protein Coding	Q14103	48	GC04M082352	1.46259											FBXO25						FAM168A
HNRNPH1	Heterogeneous Nuclear Ribonucleoprotein H1	Protein Coding	P31943	50	GC05M179614	1.13272									FBXO5	0.865256	FBXO5						FAM173A
HNRNPR	Heterogeneous Nuclear Ribonucleoprotein R	Protein Coding	O43390	50	GC01M023303	1.04627											FCGRT						FAM177A1
HOTAIR	HOX Transcript Antisense RNA	RNA Gene		31	GC12M053962	1.32542											FDCSP						FAM189B
HOTTIP	HOXA Distal Transcript Antisense RNA	RNA Gene		28	GC07P027198	0.142763									FDX1	0.403795	FDX1						FAM192A
HOXA1	Homeobox A1	Protein Coding	P49639	50	GC07M027092	0.142763									FEN1	0.142763	FEN1						FAM204A
HPCAL4	Hippocalcin Like 4	Protein Coding	Q9UM19	43	GC01M039678	0.819881											FER1L6						FAM20B
HPGD	15-Hydroxyprostaglandin Dehydrogenase	Protein Coding	P15428	55	GC04M174490	0.403795											FEZ2						FAM210B
HRAS	HRas Proto-Oncogene, GTPase	Protein Coding	P01112	61	GC11M010201	1.13272									FGF21	0.96768	FGF21						FAM213B
HSALNG0083104		RNA Gene		3	GC11M021142	0.931039											FGFR3						FAM214B
HSALNG0089477		RNA Gene		3	GC12P036185	0.931039											FHOD1						FAM219B
HSALNG0131559-001		RNA Gene		3	GC20M062718	0.931039											FIBIN						FAM21A
HSF1	Heat Shock Transcription Factor 1	Protein Coding	Q00613	56	GC08P144291	2.12367											FKBP10						FAM234A
HSP90AA1	Heat Shock Protein 90 Alpha Family Class A Member 1	Protein Coding	P07900	60	GC14M102080	2.45899											FKBP11						FAM3A
HSP90AA2P	Heat Shock Protein 90 Alpha Family Class A Member 2, Pseudogene	Pseudogene	Q14568	23	GC11M027888	0.760746											FKBP14						FAM49B
HSP90AB1	Heat Shock Protein 90 Alpha Family Class B Member 1	Protein Coding	P08238	57	GC06P044246	1.25276											FKBP1B						FAM53B
HSPA14	Heat Shock Protein Family A (Hsp70) Member 14	Protein Coding	Q0VDF9	46	GC10P014860	0.403795											FKBP2						FAM83A
HSPA1A	Heat Shock Protein Family A (Hsp70) Member 1A	Protein Coding	P0DMV8	55	GC06P125509	2.07264											FKBP4						FAM89A
HSPA1L	Heat Shock Protein Family A (Hsp70) Member 1 Like	Protein Coding	P34931	51	GC06M031809	0.142763											FKBP7						FAM98A
HSPA4	Heat Shock Protein Family A (Hsp70) Member 4	Protein Coding	P34932	51	GC05P133062	0.247273											FKBP9						FAN1
HSPA5	Heat Shock Protein Family A (Hsp70) Member 5	Protein Coding	P11021	57	GC09M125234	0.377716											FLII						FANCC
HSPA6	Heat Shock Protein Family A (Hsp70) Member 6	Protein Coding	P17066	50	GC01P161524	0.247273											FLNA						FARP1
HSPA8	Heat Shock Protein Family A (Hsp70) Member 8	Protein Coding	P11142	58	GC11M123057	0.995699											FLOT1						FARP2
HSPA9	Heat Shock Protein Family A (Hsp70) Member 9	Protein Coding	P38646	56	GC05M138554	0.142763											FLRT2						FASTK
HSPB8	Heat Shock Protein Family B (Small) Member 8	Protein Coding	Q9UJY1	54	GC12P119173	0.819881											FMN1						FAT1
HSPD1	Heat Shock Protein Family D (Hsp60) Member 1	Protein Coding	P10809	57	GC02M197486	0.142763									FN1	0.247273	FN1						FAU
HTT	Huntingtin	Protein Coding	P42858	52	GC04P003041	0.819881											FOCAD						FBH1
HULC	Hepatocellular Carcinoma Up-Regulated Long Non-Coding RNA	RNA Gene		28	GC06P008468	0.142763											FOXK1						FBLN2
HYOU1	Hypoxia Up-Regulated 1	Protein Coding	Q9Y4L1	53	GC11M122303	0.865256									FOXM1	0.201898	FOXM1						FBLN7
IAPP	Islet Amyloid Polypeptide	Protein Coding	P10997	49	GC12P021354	0.142763											FOXN3						FBN1
IATPR	ITGB1 Adjacent Tumor Promoting LncRNA	RNA Gene		17	GC10M035373	0.819881											FPGS				FBXL18	0.819881	FBXL18
IBSP	Integrin Binding Sialoprotein	Protein Coding	P21815	47	GC04P087799	0.285526											FPGT						FBXL8
ICAM1	Intercellular Adhesion Molecule 1	Protein Coding	P05362	59	GC19P102315	1.32542											FRMPD1						FBXO25
ID2	Inhibitor Of DNA Binding 2	Protein Coding	Q02363	51	GC02P008678	0.865256											FSCN1						FBXW12
IDH1	Isocitrate Dehydrogenase (NADP(+)) 1	Protein Coding	O75874	61	GC02M208236	0.937212											FST						FBXW5
IDH1-AS1	IDH1 Antisense RNA 1	RNA Gene		15	GC02P208271	0.142763											FSTL1						FCGRT
IDH2	Isocitrate Dehydrogenase (NADP(+)) 2	Protein Coding	P48735	60	GC15M090083	1.09148									FTL	2.20301	FTL						FDCSP
IER3	Immediate Early Response 3	Protein Coding	P46695	46	GC06M030743	1.13272											FUT1						FERMT1
IFNG	Interferon Gamma	Protein Coding	P01579	59	GC12M068154	0.142763											FUT10				FGF21	0.96768	FGF21
IFNL1	Interferon Lambda 1	Protein Coding	Q8IU54	44	GC19P039296	0.865256											FUT8						FHOD1
IFRD2	Interferon Related Developmental Regulator 2	Protein Coding	Q12894	39	GC03M050287	0.403795											FXYD3						FIBIN
IGF1	Insulin Like Growth Factor 1	Protein Coding	P05019	57	GC12M102395	1.02178											FYCO1						FIBP
IGF1R	Insulin Like Growth Factor 1 Receptor	Protein Coding	P08069	63	GC15P098648	1.06944											FZD1						FIGN
IGF2BP3	Insulin Like Growth Factor 2 MRNA Binding Protein 3	Protein Coding	O00425	50	GC07M023556	0.865256											FZD2						FIS1
IGKV2D-29	Immunoglobulin Kappa Variable 2D-29	Protein Coding	A0A075B6S2	17	GC02P092973	0.201898											FZD3						FITM2
IKBKB	Inhibitor Of Nuclear Factor Kappa B Kinase Subunit Beta	Protein Coding	O14920	62	GC08P042271	3.71572											G6PC3						FKBP10
IKBKG	Inhibitor Of Nuclear Factor Kappa B Kinase Regulatory Subunit Gamma	Protein Coding	Q9Y6K9	57	GC0XP154541	1.93215									G6PD	2.83506	G6PD						FKBP11
IL10	Interleukin 10	Protein Coding	P22301	56	GC01M206767	0.803497											GAB2						FKBP14
IL11	Interleukin 11	Protein Coding	P20809	49	GC19M055364	1.22368											GABARAPL1						FKBP1B
IL12A	Interleukin 12A	Protein Coding	P29459	52	GC03P159988	1.68488											GALE						FKBP2
IL17A	Interleukin 17A	Protein Coding	Q16552	52	GC06P052186	0.247273											GALNT1						FKBP4
IL17D	Interleukin 17D	Protein Coding	Q8TAD2	45	GC13P020706	1.44501											GALNT10						FKBP7
IL1B	Interleukin 1 Beta	Protein Coding	P01584	56	GC02M112829	3.22846											GALNT6						FKBP9
IL23A	Interleukin 23 Subunit Alpha	Protein Coding	Q9NPF7	48	GC12P059649	0.96768											GALNT7						FLII
IL24	Interleukin 24	Protein Coding	Q13007	49	GC01P206897	1.20661											GALT						FLNA
IL36G	Interleukin 36 Gamma	Protein Coding	Q9NZH8	47	GC02P112973	0.995699									GANAB	0.142763	GANAB						FLNB
IL4	Interleukin 4	Protein Coding	P05112	55	GC05P132673	0.6016									GAPDH	1.02178	GAPDH						FLRT2
IL6	Interleukin 6	Protein Coding	P05231	60	GC07P022725	3.60551											GARS						FMC1
IL6R	Interleukin 6 Receptor	Protein Coding	P08887	58	GC01P154405	0.96768											GAS6						FMN1
INS	Insulin	Protein Coding	P01308	56	GC11M002159	1.02178											GATD1				FN1	0.247273	FN1
INSR	Insulin Receptor	Protein Coding	P06213	62	GC19M007112	1.68488											GBA						FOCAD
IPO11	Importin 11	Protein Coding	Q9UI26	44	GC05P062403	1.52818											GCC2						FOXN3
IQGAP1	IQ Motif Containing GTPase Activating Protein 1	Protein Coding	P46940	51	GC15P090388	1.83918											GCN1						FPGS
IRAK4	Interleukin 1 Receptor Associated Kinase 4	Protein Coding	Q9NWZ3	58	GC12P043758	0.142763											GEMIN7						FPGT
IRF1	Interferon Regulatory Factor 1	Protein Coding	P10914	55	GC05M132440	1.04627											GFPT1						FRMPD1
IRF2	Interferon Regulatory Factor 2	Protein Coding	P14316	51	GC04M184387	1.04627											GGTA1						FSCN1
IRF3	Interferon Regulatory Factor 3	Protein Coding	Q14653	54	GC19M049659	1.68488											GHITM						FSTL1
IRS1	Insulin Receptor Substrate 1	Protein Coding	P35568	56	GC02M226731	0.247273											GINS2				FTH1	2.04656	FTH1
IRX2-DT	IRX2 Divergent Transcript	RNA Gene	Q86SI9	34	GC05P002751	0.319228									GIT1	1.62511	GIT1				FTL	2.20301	FTL
ITCH	Itchy E3 Ubiquitin Protein Ligase	Protein Coding	Q96J02	55	GC20P034363	0.319228											GJA1						FURIN
ITGB1	Integrin Subunit Beta 1	Protein Coding	P05556	58	GC10M035364	0.201898											GJB2						FUT1
ITPR3	Inositol 1,4,5-Trisphosphate Receptor Type 3	Protein Coding	Q14573	55	GC06P033620	0.42829											GK5						FUT2
IVL	Involucrin	Protein Coding	P07476	47	GC01P160484	1.32542											GLB1						FUT8
JAK2	Janus Kinase 2	Protein Coding	O60674	62	GC09P004985	0.995699											GLCE						FXYD3
JDP2	Jun Dimerization Protein 2	Protein Coding	Q8WYK2	47	GC14P075427	0.995699											GLG1						FXYD6
JPX	JPX Transcript, XIST Activator	RNA Gene		24	GC0XP074111	0.142763											GLMN						FYCO1
JUN	Jun Proto-Oncogene, AP-1 Transcription Factor Subunit	Protein Coding	P05412	58	GC01M058780	5.94533									GLO1	0.937212	GLO1						FZD1
JUNB	JunB Proto-Oncogene, AP-1 Transcription Factor Subunit	Protein Coding	P17275	49	GC19P012791	1.36851											GLRX2						FZD2
JUND	JunD Proto-Oncogene, AP-1 Transcription Factor Subunit	Protein Coding	P17535	50	GC19M018279	1.8122									GLUL	1.04627	GLUL						FZD3
KAT2B	Lysine Acetyltransferase 2B	Protein Coding	Q92831	56	GC03P020505	0.90351											GMDS						FZD4
KAT5	Lysine Acetyltransferase 5	Protein Coding	Q92993	58	GC11P065711	0.201898											GMNN						G6PC3
KAT6A	Lysine Acetyltransferase 6A	Protein Coding	Q92794	54	GC08M041929	0.865256											GMPPA				G6PD	2.83506	G6PD
KAT8	Lysine Acetyltransferase 8	Protein Coding	Q9H7Z6	51	GC16P066093	1.02178											GMPPB						GABARAPL1
KCNJ5	Potassium Inwardly Rectifying Channel Subfamily J Member 5	Protein Coding	P48544	56	GC11P128891	0.142763											GNA12						GALE
KCNMA1	Potassium Calcium-Activated Channel Subfamily M Alpha 1	Protein Coding	Q12791	57	GC10M076869	0.247273									GNAI2	0.201898	GNAI2						GALNT10
KCNMB1	Potassium Calcium-Activated Channel Subfamily M Regulatory Beta Subunit 1	Protein Coding	Q16558	50	GC05M170374	1.02178											GNAS						GALNT4
KCNN4	Potassium Calcium-Activated Channel Subfamily N Member 4	Protein Coding	O15554	56	GC19M088996	0.201898											GNB2						GALNT6
KCNQ1OT1	KCNQ1 Opposite Strand/Antisense Transcript 1	RNA Gene		34	GC11M010310	0.142763											GNB3						GALT
KDM3A	Lysine Demethylase 3A	Protein Coding	Q9Y4C1	49	GC02P086442	0.142763											GNL3L				GAPDH	1.02178	GAPDH
KDM5B	Lysine Demethylase 5B	Protein Coding	Q9UGL1	54	GC01M202696	0.142763											GOLGA2						GARS
KDR	Kinase Insert Domain Receptor	Protein Coding	P35968	62	GC04M055078	0.90351											GOLIM4						GAS2L1
KEAP1	Kelch Like ECH Associated Protein 1	Protein Coding	Q14145	56	GC19M010486	36.8599											GOLM1						GAS6
KHK	Ketohexokinase	Protein Coding	P50053	52	GC02P027086	0.247273											GOT2						GATB
KIR2DL4	Killer Cell Immunoglobulin Like Receptor, Two Ig Domains And Long Cytoplasmic Tail 4	Protein Coding	Q99706	44	GC19P103714	0.285526											GPAA1						GATD1
KIR3DL1	Killer Cell Immunoglobulin Like Receptor, Three Ig Domains And Long Cytoplasmic Tail 1	Protein Coding	P43629	48	GC19P103715	0.285526											GPAT4						GBA
KL	Klotho	Protein Coding	Q9UEF7	56	GC13P033016	1.58512											GPBP1L1						GBE1
KLF1	KLF Transcription Factor 1	Protein Coding	Q13351	51	GC19M012884	0.247273											GPC1						GCC2
KLF10	KLF Transcription Factor 10	Protein Coding	Q13118	49	GC08M102648	0.865256											GPN3						GCN1
KLF15	KLF Transcription Factor 15	Protein Coding	Q9UIH9	46	GC03M126293	0.90351											GPR180						GEMIN7
KLF2	KLF Transcription Factor 2	Protein Coding	Q9Y5W3	48	GC19P102608	1.89049											GPRASP1						GFPT1
KLF8	KLF Transcription Factor 8	Protein Coding	O95600	42	GC0XP056983	0.865256											GPSM2						GGCX
KLF9	KLF Transcription Factor 9	Protein Coding	Q13886	42	GC09M070384	0.865256											GPT2						GGTA1
KLHDC1	Kelch Domain Containing 1	Protein Coding	Q8N7A1	38	GC14P049693	0.349697											GRAMD1A						GHITM
KLHL11	Kelch Like Family Member 11	Protein Coding	Q9NVR0	40	GC17M071671	0.201898											GRINA						GID8
KLHL12	Kelch Like Family Member 12	Protein Coding	Q53G59	44	GC01M202891	0.201898											GRK6				GIT1	1.62511	GIT1
KLHL2	Kelch Like Family Member 2	Protein Coding	O95198	43	GC04P165207	0.247273											GRN						GJA1
KLHL3	Kelch Like Family Member 3	Protein Coding	Q9UH77	50	GC05M137617	0.247273											GSDMD						GJB2
KLHL40	Kelch Like Family Member 40	Protein Coding	Q2TBA0	45	GC03P042685	0.142763											GSN						GJC1
KLHL41	Kelch Like Family Member 41	Protein Coding	O60662	45	GC02P169509	1.75401									GSR	3.00064	GSR						GLB1
KMT5A	Lysine Methyltransferase 5A	Protein Coding	Q9NQR1	50	GC12P131095	0.937212											GTF2H4						GLG1
KPNA1	Karyopherin Subunit Alpha 1	Protein Coding	P52294	51	GC03M122421	1.09148											GTF3C1						GLIS3
KPNA2	Karyopherin Subunit Alpha 2	Protein Coding	P52292	51	GC17P068035	1.04627											GTPBP1						GLMN
KPNA4	Karyopherin Subunit Alpha 4	Protein Coding	O00629	47	GC03M160494	1.04627											GTPBP2						GLMP
KPNA6	Karyopherin Subunit Alpha 6	Protein Coding	O60684	45	GC01P032108	1.09148											GUK1				GLO1	0.937212	GLO1
KPNB1	Karyopherin Subunit Beta 1	Protein Coding	Q14974	52	GC17P047649	1.09148									GUSB	0.142763	GUSB						GLT8D1
KRAS	KRAS Proto-Oncogene, GTPase	Protein Coding	P01116	61	GC12M028437	2.56024											GYG1						GMDS
KRIT1	KRIT1 Ankyrin Repeat Containing	Protein Coding	O00522	50	GC07M092198	0.819881											GYS1						GMPPA
KRT1	Keratin 1	Protein Coding	P04264	56	GC12M052674	1.04627											H2AFX						GMPPB
KRT10	Keratin 10	Protein Coding	P13645	51	GC17M040818	1.04627											H2AFZ						GNA11
KRT13	Keratin 13	Protein Coding	P13646	50	GC17M041500	0.142763											HACD2						GNA12
KRT16	Keratin 16	Protein Coding	P08779	51	GC17M041609	1.04627											HACD4				GNAI2	0.201898	GNAI2
KRT17	Keratin 17	Protein Coding	Q04695	53	GC17M041619	1.02178											HAGHL						GNAS
KRT19	Keratin 19	Protein Coding	P08727	52	GC17M041523	0.142763									HDAC2	1.69267	HDAC2						GNB2
KRT2	Keratin 2	Protein Coding	P35908	49	GC12M052764	0.142763									HDAC3	2.35834	HDAC3						GNL3L
KRT5	Keratin 5	Protein Coding	P13647	54	GC12M052514	0.142763									HDAC7	0.201898	HDAC7						GOLGA1
KRT6A	Keratin 6A	Protein Coding	P02538	51	GC12M052488	0.142763											HDLBP						GOLGA2
KRT9	Keratin 9	Protein Coding	P35527	48	GC17M041565	0.142763											HEATR5B						GOLIM4
LAMA1	Laminin Subunit Alpha 1	Protein Coding	P25391	54	GC18M006941	1.02178											HEBP2						GOSR2
LAMC1	Laminin Subunit Gamma 1	Protein Coding	P11047	51	GC01P183023	0.142763											HECTD3						GOT2
LAMP2	Lysosomal Associated Membrane Protein 2	Protein Coding	P13473	54	GC0XM120426	1.27776									HERC2	0.142763	HERC2						GPAA1
LAMTOR5	Late Endosomal/Lysosomal Adaptor, MAPK And MTOR Activator 5	Protein Coding	O43504	42	GC01M110401	0.96768									HERPUD1	0.201898	HERPUD1						GPAT4
LAPTM4B	Lysosomal Protein Transmembrane 4 Beta	Protein Coding	Q86VI4	44	GC08P097775	0.90351											HES2						GPATCH11
LARS2	Leucyl-TRNA Synthetase 2, Mitochondrial	Protein Coding	Q15031	53	GC03P055822	0.142763											HEXDC						GPC1
LBR	Lamin B Receptor	Protein Coding	Q14739	55	GC01M225401	0.937212											HEXIM1						GPI
LCN2	Lipocalin 2	Protein Coding	P80188	54	GC09P128149	0.617983											HHIPL1						GPR107
LEF1	Lymphoid Enhancer Binding Factor 1	Protein Coding	Q9UJU2	56	GC04M108047	1.04627											HIGD1A						GPR108
LIN28A	Lin-28 Homolog A	Protein Coding	Q9H9Z2	49	GC01P026410	0.142763											HILPDA						GPR180
LINC00239	Long Intergenic Non-Protein Coding RNA 239	RNA Gene		17	GC14P114839	0.865256											HIP1						GPRASP1
LINC00240	Long Intergenic Non-Protein Coding RNA 240	RNA Gene		18	GC06P026956	0.349697											HLCS						GPS2
LINC00336	Long Intergenic Non-Protein Coding RNA 336	RNA Gene	Q6ZUF6	30	GC06M033586	1.02178											HMG20B						GPT2
LINC00515	Long Intergenic Non-Protein Coding RNA 515	RNA Gene		23	GC21M025582	0.201898									HMGB1	1.78419	HMGB1				GPX2	3.63287	GPX2
LINC00520	Long Intergenic Non-Protein Coding RNA 520	RNA Gene		24	GC14M055781	1.02178											HMGB2						GRAMD4
LINC00659	Long Intergenic Non-Protein Coding RNA 659	RNA Gene		20	GC20M062738	0.931039											HMGB3						GRINA
LINC00840	Long Intergenic Non-Protein Coding RNA 840	RNA Gene		14	GC10P044156	0.142763											HMGN1						GRN
LINC00941	Long Intergenic Non-Protein Coding RNA 941	RNA Gene		21	GC12P036462	0.142763											HMGN5						GRWD1
LINC00963	Long Intergenic Non-Protein Coding RNA 963	RNA Gene		22	GC09P139391	0.142763											HMX2						GSAP
LINC01121	Long Intergenic Non-Protein Coding RNA 1121	RNA Gene		19	GC02M045056	0.995699									HNRNPR	1.04627	HNRNPR						GSDMD
LINC01191	Long Intergenic Non-Protein Coding RNA 1191	RNA Gene		21	GC02P141248	0.142763											HOPX						GSN
LINC01213	Long Intergenic Non-Protein Coding RNA 1213	RNA Gene		14	GC03P150238	0.142763											HOXA6				GSR	3.00064	GSR
LINC01554	Long Intergenic Non-Protein Coding RNA 1554	RNA Gene	Q52M75	27	GC05P095838	0.96768											HOXA9				GSTP1	6.29759	GSTP1
LINC01619	Long Intergenic Non-Protein Coding RNA 1619	RNA Gene	G3V211	20	GC12M091993	0.142763											HOXB8						GTF2H5
LINC01672	Long Intergenic Non-Protein Coding RNA 1672	RNA Gene		18	GC01P011469	8.64057											HOXC8						GTF3C1
LINC02605	Long Intergenic Non-Protein Coding RNA 2605	RNA Gene		19	GC08P078838	2.41666									HRAS	1.13272	HRAS						GTPBP1
LINC-ROR	Long Intergenic Non-Protein Coding RNA, Regulator Of Reprogramming	RNA Gene		23	GC18M057054	2.7774											HS2ST1						GTPBP2
LMNA	Lamin A/C	Protein Coding	P02545	58	GC01P156082	2.27341											HSBP1						GUK1
LMNB1	Lamin B1	Protein Coding	P20700	55	GC05P126776	0.96768											HSD17B4				GUSB	0.142763	GUSB
lnc-GADL1-4		RNA Gene		5	GC03M030621	0.931039									HSP90AB1	1.25276	HSP90AB1						GYS1
LNC-LBCS	LncRNA Bladder And Prostate Cancer Suppressor, HnRNPK Interacting	RNA Gene		20	GC06M019225	1.11253											HSP90B1						H2AFZ
lnc-SLCO4A1-4		RNA Gene		4	GC20P066528	0.931039											HSPA4L						H2B
LOC105377015	Translation Initiation Factor IF-2-Like	Protein Coding		6	GC03M030603	0.931039									HSPA5	0.377716	HSPA5						HACD4
LOC106099062	HBB Recombination Region	Functional Element		10	GC11P007612	0.285526									HSPA9	0.142763	HSPA9						HADHB
LOC107133510	Origin Of Replication At HBB	Functional Element		10	GC11P005222	0.285526											HSPB1				HDAC2	1.69267	HDAC2
LOC110599569	CYP2C9 Promoter	Functional Element		2	GC10P094934	0.285526											HSPB2				HDAC3	2.35834	HDAC3
LOC110599575	CYP2B6 Promoter-Proximal Regulatory Region	Functional Element		2	GC19P040989	0.142763											HSPE1				HDAC7	0.201898	HDAC7
LOC110673974	CYP2A6 5' Regulatory Region	Functional Element		2	GC19P103115	0.377716											HTATIP2						HDAC8
LOC111589215	BRCA1 Promoter Region	Functional Element		9	GC17P103402	0.90351											HTRA1						HDLBP
LOC111674463	CFTR Promoter Region	Functional Element		9	GC07P117476	0.403795									HTT	0.819881	HTT						HEATR3
LOC111674476	CFTR -35 Kb Upstream Enhancer	Functional Element		8	GC07P117444	0.201898											HYAL1						HEATR5B
LOC111674478	CFTR -44 Kb Upstream Enhancer	Functional Element		8	GC07P117434	0.201898											HYAL2						HECTD3
LOC124905021	Uncharacterized LOC124905021	RNA Gene		3	GC21M041530	1.68488									HYOU1	0.865256	HYOU1				HERC2	0.142763	HERC2
LOC654780	Splicing Factor Proline/Glutamine-Rich	RNA Gene		18	GC16M084193	0.142763											HYPK				HERPUD1	0.201898	HERPUD1
LONP1	Lon Peptidase 1, Mitochondrial	Protein Coding	P36776	54	GC19M005691	0.142763											IARS						HES2
LORICRIN	Loricrin Cornified Envelope Precursor Protein	Protein Coding	P23490	43	GC01P160496	1.32542											ID3						HEXA
LOX	Lysyl Oxidase	Protein Coding	P28300	56	GC05M122063	0.403795											ID4						HEXDC
LRRK2	Leucine Rich Repeat Kinase 2	Protein Coding	Q5S007	58	GC12P040196	1.60455									IDH1	0.937212	IDH1						HEXIM1
LRWD1	Leucine Rich Repeats And WD Repeat Domain Containing 1	Protein Coding	Q9UFC0	40	GC07P102464	0.285526									IDH2	1.09148	IDH2						HGH1
LST1	Leukocyte Specific Transcript 1	Protein Coding	O00453	43	GC06P125493	0.403795											IDS						HIGD1A
LTBP2	Latent Transforming Growth Factor Beta Binding Protein 2	Protein Coding	Q14767	52	GC14M074498	0.760746											IFIT2						HIGD2A
LUCAT1	Lung Cancer Associated Transcript 1	RNA Gene		23	GC05M091054	2.00654											IFNGR2						HILPDA
LYRM4-AS1	LYRM4 Antisense RNA 1	RNA Gene		17	GC06P006133	0.931039											IFT140						HIP1R
MAD2L1	Mitotic Arrest Deficient 2 Like 1	Protein Coding	Q13257	52	GC04M120055	1.15215											IGF2R						HK1
MAF	MAF BZIP Transcription Factor	Protein Coding	O75444	54	GC16M079204	5.85066											IGFBP3						HLCS
MAFB	MAF BZIP Transcription Factor B	Protein Coding	Q9Y5Q3	52	GC20M040685	0.995699											IGFBP4						HMBS
MAFF	MAF BZIP Transcription Factor F	Protein Coding	Q9ULX9	47	GC22P038200	3.24451											IGFBP7						HMG20B
MAFG	MAF BZIP Transcription Factor G	Protein Coding	O15525	47	GC17M081918	5.56241											IGSF8						HMGN1
MAFK	MAF BZIP Transcription Factor K	Protein Coding	O60675	45	GC07P009964	6.75446											IGSF9						HNRNPUL2
MALAT1	Metastasis Associated Lung Adenocarcinoma Transcript 1	RNA Gene		31	GC11P084571	1.32542											IL11RA						HOMER3
MANF	Mesencephalic Astrocyte Derived Neurotrophic Factor	Protein Coding	P55145	46	GC03P051385	0.285526											IL17RD						HOXA5
MAOB	Monoamine Oxidase B	Protein Coding	P27338	52	GC0XM043766	0.142763											IL1RN						HOXA9
MAP1B	Microtubule Associated Protein 1B	Protein Coding	P46821	52	GC05P072107	0.937212											ILF3						HOXB6
MAP1LC3A	Microtubule Associated Protein 1 Light Chain 3 Alpha	Protein Coding	Q9H492	48	GC20P034546	1.60191											IMPA1						HOXB8
MAP1LC3B	Microtubule Associated Protein 1 Light Chain 3 Beta	Protein Coding	Q9GZQ8	50	GC16P087413	1.34745											IMPDH1						HOXC8
MAP1S	Microtubule Associated Protein 1S	Protein Coding	Q66K74	45	GC19P102636	0.819881											INAVA						HOXC9
MAP2K1	Mitogen-Activated Protein Kinase Kinase 1	Protein Coding	Q02750	63	GC15P066386	1.11253											INF2						HPCAL1
MAP2K2	Mitogen-Activated Protein Kinase Kinase 2	Protein Coding	P36507	62	GC19M004090	1.06944											INO80B				HRAS	1.13272	HRAS
MAP2K3	Mitogen-Activated Protein Kinase Kinase 3	Protein Coding	P46734	56	GC17P100934	1.1709											INO80E						HS1BP3
MAP2K4	Mitogen-Activated Protein Kinase Kinase 4	Protein Coding	P45985	56	GC17P012020	0.90351											INPP1						HS2ST1
MAP2K6	Mitogen-Activated Protein Kinase Kinase 6	Protein Coding	P52564	54	GC17P069414	1.92696											INPP4A						HSBP1
MAP3K1	Mitogen-Activated Protein Kinase Kinase Kinase 1	Protein Coding	Q13233	57	GC05P056815	1.57335											INVS						HSD17B4
MAP3K5	Mitogen-Activated Protein Kinase Kinase Kinase 5	Protein Coding	Q99683	57	GC06M136557	1.82581											IQCE				HSP90AA1	2.45899	HSP90AA1
MAP3K7	Mitogen-Activated Protein Kinase Kinase Kinase 7	Protein Coding	O43318	59	GC06M090513	1.74											IQCG				HSP90AB1	1.25276	HSP90AB1
MAPK1	Mitogen-Activated Protein Kinase 1	Protein Coding	P28482	61	GC22M021759	4.54584											IQGAP3						HSP90B1
MAPK10	Mitogen-Activated Protein Kinase 10	Protein Coding	P53779	55	GC04M085990	1.60455											IQSEC2						HSPA4L
MAPK11	Mitogen-Activated Protein Kinase 11	Protein Coding	Q15759	51	GC22M050263	1.68488									IRAK4	0.142763	IRAK4				HSPA5	0.377716	HSPA5
MAPK12	Mitogen-Activated Protein Kinase 12	Protein Coding	P53778	54	GC22M075022	1.68488											IRF2BPL				HSPA6	0.247273	HSPA6
MAPK13	Mitogen-Activated Protein Kinase 13	Protein Coding	O15264	53	GC06P125628	1.68488											ISCA1						HSPB1
MAPK14	Mitogen-Activated Protein Kinase 14	Protein Coding	Q16539	59	GC06P125627	5.62485											ITGA1						HSPB2
MAPK3	Mitogen-Activated Protein Kinase 3	Protein Coding	P27361	57	GC16M043239	1.58512											ITGA3						HSPE1
MAPK7	Mitogen-Activated Protein Kinase 7	Protein Coding	Q13164	56	GC17P100863	1.25644											ITGA5						HSPH1
MAPK8	Mitogen-Activated Protein Kinase 8	Protein Coding	P45983	58	GC10P048306	6.42507											ITGA6						HTATIP2
MAPK9	Mitogen-Activated Protein Kinase 9	Protein Coding	P45984	56	GC05M180292	1.3887									ITGB1	0.201898	ITGB1						HTRA1
MAPT	Microtubule Associated Protein Tau	Protein Coding	P10636	58	GC17P045894	0.247273											ITGB1BP1				HTT	0.819881	HTT
MARCO	Macrophage Receptor With Collagenous Structure	Protein Coding	Q9UEW3	47	GC02P118942	0.247273											ITGB3						HYAL1
MAT2A	Methionine Adenosyltransferase 2A	Protein Coding	P31153	53	GC02P086312	0.201898											ITGB4						HYAL2
MAZ	MYC Associated Zinc Finger Protein	Protein Coding	P56270	48	GC16P029806	0.319228											ITGB5				HYOU1	0.865256	HYOU1
MBD1	Methyl-CpG Binding Domain Protein 1	Protein Coding	Q9UIS9	49	GC18M050266	0.247273											ITGB6						HYPK
MCL1	MCL1 Apoptosis Regulator, BCL2 Family Member	Protein Coding	Q07820	56	GC01M159611	0.201898											ITM2C						IARS
MCM2	Minichromosome Maintenance Complex Component 2	Protein Coding	P49736	55	GC03P127598	0.349697											ITPRIP				ID2	0.865256	ID2
MCM3	Minichromosome Maintenance Complex Component 3	Protein Coding	P25205	54	GC06M052264	2.20423											IVD						ID3
MCM4	Minichromosome Maintenance Complex Component 4	Protein Coding	P33991	55	GC08P047965	0.349697											JAKMIP3						ID4
MCM5	Minichromosome Maintenance Complex Component 5	Protein Coding	P33992	53	GC22P035400	0.349697									JDP2	0.995699	JDP2				IDH1	0.937212	IDH1
MCM6	Minichromosome Maintenance Complex Component 6	Protein Coding	Q14566	51	GC02M135839	0.349697											JRK						IDS
MCM7	Minichromosome Maintenance Complex Component 7	Protein Coding	P33993	55	GC07M100092	0.349697											KATNB1						IDUA
MCMBP	Minichromosome Maintenance Complex Binding Protein	Protein Coding	Q9BTE3	38	GC10M119829	0.349697											KCNC4						IFI30
MCU	Mitochondrial Calcium Uniporter	Protein Coding	Q8NE86	46	GC10P072692	1.09148											KCTD14						IGF2R
MCUR1	Mitochondrial Calcium Uniporter Regulator 1	Protein Coding	Q96AQ8	42	GC06M013788	0.90351											KCTD15						IGFBP2
MDM2	MDM2 Proto-Oncogene	Protein Coding	Q00987	62	GC12P068808	1.32542											KCTD21						IGFBP3
ME1	Malic Enzyme 1	Protein Coding	P48163	48	GC06M083210	1.33639											KDELC1						IGFBP4
ME3	Malic Enzyme 3	Protein Coding	Q16798	44	GC11M121756	0.247273											KDELR1						IGFBP6
MEF2A	Myocyte Enhancer Factor 2A	Protein Coding	Q02078	54	GC15P099565	0.285526											KDELR3						IGFBP7
MEF2C	Myocyte Enhancer Factor 2C	Protein Coding	Q06413	56	GC05M088718	0.201898											KDM4A						IGSF8
MEG3	Maternally Expressed 3	RNA Gene		34	GC14P115583	3.16562											KDSR						IGSF9
MET	MET Proto-Oncogene, Receptor Tyrosine Kinase	Protein Coding	P08581	63	GC07P116672	0.247273									KEAP1	36.8599	KEAP1						IKBIP
METAP2	Methionyl Aminopeptidase 2	Protein Coding	P50579	51	GC12P095473	0.403795											KIAA0319L				IKBKG	1.93215	IKBKG
MGMT	O-6-Methylguanine-DNA Methyltransferase	Protein Coding	P16455	57	GC10P129467	0.803497											KIAA0895						IL11RA
MGST2	Microsomal Glutathione S-Transferase 2	Protein Coding	Q99735	48	GC04P139665	1.05086											KIAA0930						IL17RD
MGST3	Microsomal Glutathione S-Transferase 3	Protein Coding	O14880	49	GC01P165632	1.05086											KIAA1324						IL1RN
MIAT	Myocardial Infarction Associated Transcript	RNA Gene		32	GC22P026646	1.40813											KIAA1671						IL36A
MIF	Macrophage Migration Inhibitory Factor	Protein Coding	P14174	56	GC22P023894	0.319228											KIF14						ILF3
MIR100	MicroRNA 100	RNA Gene		28	GC11M122152	0.90351											KIF15						IMPA1
MIR101-1	MicroRNA 101-1	RNA Gene		25	GC01M065058	1.42688											KIF1C						INAVA
MIR101-2	MicroRNA 101-2	RNA Gene		17	GC09P004867	1.42688											KIF21B						INF2
MIR103A2	MicroRNA 103a-2	RNA Gene		23	GC20P003917	0.247273											KIF3B						INO80B
MIR106B	MicroRNA 106b	RNA Gene		28	GC07M104831	1.02178											KLF13						INO80E
MIR107	MicroRNA 107	RNA Gene		27	GC10M089604	0.865256											KLF14						INPP1
MIR1-2	MicroRNA 1-2	RNA Gene		21	GC18M033019	0.96768											KLHDC3						INPP4A
MIR124-3	MicroRNA 124-3	RNA Gene		23	GC20P066439	0.995699											KLHL24						INPP5A
MIR1244-3	MicroRNA 1244-3	RNA Gene		12	GC12M027969	0.201898											KLK10						INPP5K
MIR1246	MicroRNA 1246	RNA Gene		13	GC02M176600	0.937212											KMT2D						INSIG2
MIR125A	MicroRNA 125a	RNA Gene		28	GC19P103569	1.70883									KPNB1	1.09148	KPNB1						INVS
MIR125B1	MicroRNA 125b-1	RNA Gene		28	GC11M124145	1.93536											KRCC1						IQCG
MIR125B2	MicroRNA 125b-2	RNA Gene		27	GC21P016590	1.40813											KRT14				IRAK4	0.142763	IRAK4
MIR126	MicroRNA 126	RNA Gene		29	GC09P136670	1.47965											KRT15						ISCA1
MIR128-2	MicroRNA 128-2	RNA Gene		27	GC03P035754	0.142763									KRT17	1.02178	KRT17						ITFG1
MIR129-1	MicroRNA 129-1	RNA Gene		23	GC07P128207	1.04627									KRT5	0.142763	KRT5						ITGA2
MIR1293	MicroRNA 1293	RNA Gene		17	GC12M050234	0.142763									KRT6A	0.142763	KRT6A						ITGA5
MIR1323	MicroRNA 1323	RNA Gene		11	GC19P103662	0.403795											KRT79						ITGA6
MIR133A2	MicroRNA 133a-2	RNA Gene		20	GC20P066423	0.931039											L3MBTL2				ITGB1	0.201898	ITGB1
MIR133B	MicroRNA 133b	RNA Gene		29	GC06P052148	2.06841											L3MBTL3						ITGB1BP1
MIR137	MicroRNA 137	RNA Gene		25	GC01M098046	0.142763											LACTB						ITGB4
MIR137HG	MIR137 Host Gene	RNA Gene		23	GC01M097935	0.142763											LAD1						ITGB5
MIR140	MicroRNA 140	RNA Gene		30	GC16P076899	1.9914											LAMA3						ITGB6
MIR141	MicroRNA 141	RNA Gene		28	GC12P035966	1.90559											LAMA5						ITM2B
MIR142	MicroRNA 142	RNA Gene		28	GC17M058331	1.13272											LAMB1						ITM2C
MIR143	MicroRNA 143	RNA Gene		30	GC05P150871	0.142763											LAMB3						ITPRIP
MIR144	MicroRNA 144	RNA Gene		25	GC17M071103	2.42787											LAMC2						JAG1
MIR145	MicroRNA 145	RNA Gene		30	GC05P149430	0.201898											LAMP1						JAKMIP3
MIR146A	MicroRNA 146a	RNA Gene		29	GC05P160485	0.403795											LAMTOR2				JDP2	0.995699	JDP2
MIR146B	MicroRNA 146b	RNA Gene		28	GC10P102436	1.39993											LANCL1						JKAMP
MIR148B	MicroRNA 148b	RNA Gene		28	GC12P054337	0.201898											LAP3						JMJD8
MIR153-1	MicroRNA 153-1	RNA Gene		16	GC02M219294	1.27776											LARGE1						JRK
MIR153-2	MicroRNA 153-2	RNA Gene		18	GC07M157574	0.995699											LARP1						KATNB1
MIR155	MicroRNA 155	RNA Gene		28	GC21P025573	1.51242											LASP1						KCNC3
MIR155HG	MIR155 Host Gene	RNA Gene		28	GC21P025622	0.819881									LBR	0.937212	LBR						KCNC4
MIR17	MicroRNA 17	RNA Gene		26	GC13P091350	1.02178											LCMT1						KCTD11
MIR181A1	MicroRNA 181a-1	RNA Gene		25	GC01M198860	0.247273											LDAH						KCTD14
MIR181A2	MicroRNA 181a-2	RNA Gene		27	GC09P124692	0.201898											LDB1						KCTD21
MIR181C	MicroRNA 181c	RNA Gene		26	GC19P102517	0.201898											LDLR						KDELC1
MIR181D	MicroRNA 181d	RNA Gene		25	GC19P013874	1.06944											LDLRAP1						KDELR1
MIR18A	MicroRNA 18a	RNA Gene		25	GC13P091665	0.247273											LGALS1						KDELR3
MIR193A	MicroRNA 193a	RNA Gene		27	GC17P031559	0.319228											LGALS3BP						KDM4A
MIR194-1	MicroRNA 194-1	RNA Gene		17	GC01M220118	0.247273											LGMN						KDSR
MIR195	MicroRNA 195	RNA Gene		26	GC17M016815	0.201898											LHPP				KEAP1	36.8599	KEAP1
MIR196A1	MicroRNA 196a-1	RNA Gene		28	GC17M048632	0.247273											LIG1						KIAA0141
MIR196A2	MicroRNA 196a-2	RNA Gene		28	GC12P059538	0.995699											LIG3						KIAA0232
MIR199A1	MicroRNA 199a-1	RNA Gene		26	GC19M010817	0.819881											LIMK2						KIAA0319L
MIR199A2	MicroRNA 199a-2	RNA Gene		26	GC01M172235	1.15949											LIPA						KIAA0930
MIR199B	MicroRNA 199b	RNA Gene		26	GC09M128244	0.937212											LLGL2						KIAA1147
MIR200A	MicroRNA 200a	RNA Gene		27	GC01P011074	1.37342											LMAN1						KIAA1324
MIR203A	MicroRNA 203a	RNA Gene		27	GC14P114666	0.201898											LMBR1L						KIAA1671
MIR206	MicroRNA 206	RNA Gene		27	GC06P052144	0.96768									LMNB1	0.96768	LMNB1						KIF13A
MIR208B	MicroRNA 208b	RNA Gene		27	GC14M023417	0.285526											LMO2						KIF1C
MIR20B	MicroRNA 20b	RNA Gene		21	GC0XM134434	0.96768											LMTK3						KIF3B
MIR21	MicroRNA 21	RNA Gene		31	GC17P102034	1.30225											LNPEP						KLC1
MIR211	MicroRNA 211	RNA Gene		28	GC15M031065	1.09148											LOC100139764						KLF13
MIR214	MicroRNA 214	RNA Gene		29	GC01M172234	0.377716											LOC100140915						KLF14
MIR215	MicroRNA 215	RNA Gene		25	GC01M220117	0.285526											LOC100196900						KLHDC3
MIR222	MicroRNA 222	RNA Gene		27	GC0XM045747	0.995699											LOC100336368						KLHL24
MIR222HG	MiR222/221 Cluster Host Gene	RNA Gene		15	GC0XM045745	0.142763											LOC100847802				KLHL41	1.75401	KLHL41
MIR224	MicroRNA 224	RNA Gene		23	GC0XM151958	0.201898											LOC100847870						KLK10
MIR22HG	MIR22 Host Gene	RNA Gene	Q0VDD5	34	GC17M016147	0.760746											LOC100847890						KMT2D
MIR23B	MicroRNA 23b	RNA Gene		27	GC09P095085	0.819881											LOC100848264						KRCC1
MIR23C	MicroRNA 23c	RNA Gene		14	GC0XM020017	0.90351											LOC100848689						KRT15
MIR25	MicroRNA 25	RNA Gene		26	GC07M100093	1.02178											LOC100848941				KRT6A	0.142763	KRT6A
MIR27A	MicroRNA 27a	RNA Gene		30	GC19M019647	0.995699											LOC100848985						KTI12
MIR27B	MicroRNA 27b	RNA Gene		28	GC09P098562	0.201898											LOC101902037						L3MBTL2
MIR28	MicroRNA 28	RNA Gene		25	GC03P188688	1.65591											LOC101902066						L3MBTL3
MIR29A	MicroRNA 29a	RNA Gene		28	GC07M130876	1.04627											LOC101902106						LACTB
MIR29B1	MicroRNA 29b-1	RNA Gene		28	GC07M130877	1.75505											LOC101903015						LAD1
MIR29B2	MicroRNA 29b-2	RNA Gene		24	GC01M207830	1.40813											LOC101903253						LAMA3
MIR29C	MicroRNA 29c	RNA Gene		25	GC01M207829	1.02178											LOC101903604						LAMA5
MIR302A	MicroRNA 302a	RNA Gene		25	GC04M112909	0.319228											LOC101903832						LAMB1
MIR302B	MicroRNA 302b	RNA Gene		23	GC04M112911	0.142763											LOC101903859						LAMB3
MIR302C	MicroRNA 302c	RNA Gene		26	GC04M112910	0.201898											LOC101904377				LAMC1	0.142763	LAMC1
MIR302D	MicroRNA 302d	RNA Gene		26	GC04M112648	0.201898											LOC101904536						LAMC2
MIR3065	MicroRNA 3065	RNA Gene		14	GC17P081125	0.142763											LOC101904622						LAMP1
MIR3129	MicroRNA 3129	RNA Gene		14	GC02M189133	0.819881											LOC101904656				LAMP2	1.27776	LAMP2
MIR3175	MicroRNA 3175	RNA Gene		16	GC15P092904	1.44501											LOC101904822						LAMTOR2
MIR320A	MicroRNA 320a	RNA Gene		28	GC08M022301	1.64276											LOC101905041						LANCL1
MIR328	MicroRNA 328	RNA Gene		27	GC16M067272	0.819881											LOC101905312						LAP3
MIR335	MicroRNA 335	RNA Gene		27	GC07P130496	0.201898											LOC101905343						LAPTM4A
MIR339	MicroRNA 339	RNA Gene		27	GC07M001022	0.937212											LOC101905951						LARGE1
MIR33B	MicroRNA 33b	RNA Gene		25	GC17M017813	0.142763											LOC101906131						LARGE2
MIR340	MicroRNA 340	RNA Gene		25	GC05M180015	1.32542											LOC101906565						LASP1
MIR34A	MicroRNA 34a	RNA Gene		29	GC01M013270	1.06944											LOC101906828						LAT2
MIR34C	MicroRNA 34c	RNA Gene		28	GC11P112372	0.319228											LOC101906989						LBH
MIR3609	MicroRNA 3609	RNA Gene		19	GC07P098881	0.201898											LOC101907241						LDAH
MIR3614	MicroRNA 3614	RNA Gene		15	GC17M056891	0.142763											LOC101907491						LDB1
MIR365B	MicroRNA 365b	RNA Gene		15	GC17P101142	0.90351											LOC101907986						LDHA
MIR373	MicroRNA 373	RNA Gene		26	GC19P103679	0.96768											LOC101908350						LDLR
MIR379	MicroRNA 379	RNA Gene		22	GC14P115605	0.96768											LOC101909551						LDLRAP1
MIR381	MicroRNA 381	RNA Gene		25	GC14P115607	0.142763											LOC104968516				LEF1	1.04627	LEF1
MIR4297	MicroRNA 4297	RNA Gene		11	GC10M129843	0.201898											LOC104968831						LGALS1
MIR432	MicroRNA 432	RNA Gene		25	GC14P114596	0.96768											LOC104968898						LGALS3BP
MIR433	MicroRNA 433	RNA Gene		28	GC14P114592	0.142763											LOC104969719						LGMN
MIR4435-2	MicroRNA 4435-2	RNA Gene		16	GC02M112761	0.142763											LOC104972402						LGR4
MIR4435-2HG	MIR4435-2 Host Gene	RNA Gene		24	GC02M112750	1.25168											LOC104974529						LHPP
MIR449C	MicroRNA 449c	RNA Gene		18	GC05M055173	0.247273											LOC104975097						LIG1
MIR451A	MicroRNA 451a	RNA Gene		24	GC17M028861	1.06944											LOC104975290						LIG3
MIR4523	MicroRNA 4523	RNA Gene		17	GC17P029390	1.06944											LOC104975559						LIMK2
MIR455	MicroRNA 455	RNA Gene		26	GC09P114209	0.142763											LOC104975979						LIPA
MIR4660	MicroRNA 4660	RNA Gene		15	GC08P009048	0.201898											LOC104976804						LLGL1
MIR489	MicroRNA 489	RNA Gene		23	GC07M093483	0.865256											LOC107131356						LLGL2
MIR494	MicroRNA 494	RNA Gene		24	GC14P115619	0.201898											LOC107131703						LMAN1
MIR495	MicroRNA 495	RNA Gene		23	GC14P115620	0.995699											LOC107133032						LMAN2
MIR497HG	Mir-497-195 Cluster Host Gene	RNA Gene		20	GC17M007015	0.142763											LOC112441511						LMBR1L
MIR507	MicroRNA 507	RNA Gene		14	GC0XM147246	3.43376											LOC112441670						LMF2
MIR517A	MicroRNA 517a	RNA Gene		22	GC19P053712	0.142763											LOC112441868						LMTK3
MIR518B	MicroRNA 518b	RNA Gene		24	GC19P103672	1.15215											LOC112442226						LNPEP
MIR543	MicroRNA 543	RNA Gene		18	GC14P114638	0.142763											LOC112442296						LOC100139115
MIR551B	MicroRNA 551b	RNA Gene		19	GC03P168551	0.142763											LOC112442814						LOC100139764
MIR584	MicroRNA 584	RNA Gene		25	GC05M149062	0.142763											LOC112443013						LOC100140915
MIR589	MicroRNA 589	RNA Gene		22	GC07M005495	0.142763											LOC112443143						LOC100196900
MIR601	MicroRNA 601	RNA Gene		22	GC09M123402	0.96768											LOC112443337						LOC100297152
MIR602	MicroRNA 602	RNA Gene		18	GC09P137838	0.819881											LOC112443347						LOC100336368
MIR612	MicroRNA 612	RNA Gene		23	GC11P084570	0.142763											LOC112443502						LOC100847825
MIR626	MicroRNA 626	RNA Gene		16	GC15P041691	0.995699											LOC112443509						LOC100847870
MIR630	MicroRNA 630	RNA Gene		13	GC15P072587	0.142763											LOC112443653						LOC100847890
MIR6825	MicroRNA 6825	RNA Gene		8	GC03M127575	0.201898											LOC112443674						LOC100848007
MIR6852	MicroRNA 6852	RNA Gene		9	GC09M035710	0.96768											LOC112443745						LOC100848689
MIR7-1	MicroRNA 7-1	RNA Gene		23	GC09M106944	0.96768											LOC112444152						LOC100848941
MIR7-2	MicroRNA 7-2	RNA Gene		20	GC15P088611	0.96768											LOC112444563						LOC100849865
MIR7-3	MicroRNA 7-3	RNA Gene		23	GC19P004770	0.96768											LOC112444612						LOC101902037
MIR7-3HG	MIR7-3 Host Gene	RNA Gene	Q8N6C7	33	GC19P102033	5.81184											LOC112444653						LOC101902066
MIR758	MicroRNA 758	RNA Gene		17	GC14P115630	0.201898											LOC112444672						LOC101902106
MIR92A1	MicroRNA 92a-1	RNA Gene		25	GC13P091664	0.90351											LOC112444842						LOC101902808
MIR93	MicroRNA 93	RNA Gene		28	GC07M104746	1.92696											LOC112444924						LOC101903015
MIR98	MicroRNA 98	RNA Gene		25	GC0XM053716	0.377716											LOC112444961						LOC101903253
MIR99B	MicroRNA 99b	RNA Gene		27	GC19P051692	0.96768											LOC112445194						LOC101903604
MIRLET7C	MicroRNA Let-7c	RNA Gene		28	GC21P017033	1.55863											LOC112445951						LOC101903832
MLLT3	MLLT3 Super Elongation Complex Subunit	Protein Coding	P42568	47	GC09M020341	0.403795											LOC112445999						LOC101903859
MLXIPL	MLX Interacting Protein Like	Protein Coding	Q9NP71	51	GC07M073593	0.865256											LOC112446388						LOC101904027
MMP1	Matrix Metallopeptidase 1	Protein Coding	P03956	58	GC11M121934	1.88677											LOC112446663						LOC101904377
MMP3	Matrix Metallopeptidase 3	Protein Coding	P08254	58	GC11M102835	1.68488											LOC112446667						LOC101904536
MMP9	Matrix Metallopeptidase 9	Protein Coding	P14780	62	GC20P046008	1.1709											LOC112446759						LOC101904622
MMS19	MMS19 Homolog, Cytosolic Iron-Sulfur Assembly Component	Protein Coding	Q96T76	44	GC10M097458	0.819881											LOC112448166						LOC101904822
MOAP1	Modulator Of Apoptosis 1	Protein Coding	Q96BY2	39	GC14M093182	2.99362											LOC112448318						LOC101905010
MOGS	Mannosyl-Oligosaccharide Glucosidase	Protein Coding	Q13724	51	GC02M074461	0.142763											LOC112448453						LOC101905228
MORF4L1	Mortality Factor 4 Like 1	Protein Coding	Q9UBU8	48	GC15P078810	0.937212											LOC112448620						LOC101905258
MRGBP	MRG Domain Binding Protein	Protein Coding	Q9NV56	40	GC20P066427	0.931039											LOC112449172						LOC101905312
MRPL12	Mitochondrial Ribosomal Protein L12	Protein Coding	P52815	48	GC17P102659	0.865256											LOC112449282						LOC101905510
MRPL40	Mitochondrial Ribosomal Protein L40	Protein Coding	Q9NQ50	44	GC22P064455	0.142763											LOC112449363						LOC101905845
MRTFA	Myocardin Related Transcription Factor A	Protein Coding	Q969V6	48	GC22M075714	0.90351											LOC506989						LOC101905951
MSH2	MutS Homolog 2	Protein Coding	P43246	57	GC02P047403	1.09148											LOC507696						LOC101906131
MSRA	Methionine Sulfoxide Reductase A	Protein Coding	Q9UJ68	48	GC08P010054	0.403795											LOC508455						LOC101906135
MSRB3	Methionine Sulfoxide Reductase B3	Protein Coding	Q8IXL7	49	GC12P065279	0.865256											LOC509283						LOC101906230
MST1R	Macrophage Stimulating 1 Receptor	Protein Coding	Q04912	57	GC03M053526	1.09148											LOC515570						LOC101906278
MSX2	Msh Homeobox 2	Protein Coding	P35548	54	GC05P174724	0.995699											LOC523769						LOC101906565
MT1A	Metallothionein 1A	Protein Coding	P04731	43	GC16P056638	0.90351											LOC532875						LOC101906818
MT1F	Metallothionein 1F	Protein Coding	P04733	40	GC16P056657	1.02178											LOC534742						LOC101906828
MT1G	Metallothionein 1G	Protein Coding	P13640	40	GC16M056666	0.142763											LOC534913						LOC101907241
MT2A	Metallothionein 2A	Protein Coding	P02795	49	GC16P067814	0.90351											LOC615514						LOC101907491
MT3	Metallothionein 3	Protein Coding	P25713	48	GC16P056589	1.27776											LOC616200						LOC101907648
MTF1	Metal Regulatory Transcription Factor 1	Protein Coding	Q14872	46	GC01M037810	0.142763											LOC617475						LOC101908069
MTHFD1L	Methylenetetrahydrofolate Dehydrogenase (NADP+ Dependent) 1 Like	Protein Coding	Q6UB35	50	GC06P150865	0.142763											LOC618071						LOC101908206
MTOR	Mechanistic Target Of Rapamycin Kinase	Protein Coding	P42345	64	GC01M011106	2.61958											LOC618541						LOC101908350
MT-RNR1	Mitochondrially Encoded 12S RRNA	RNA Gene	A0A0C5B5G6	21	GCMTP000642	1.65228											LOC781022						LOC101908535
MT-RNR2	Mitochondrially Encoded 16S RRNA	RNA Gene	Q8IVG9	25	GCMTP000953	0.760746											LOC782601						LOC101910094
MT-TE	Mitochondrially Encoded TRNA-Glu (GAA/G)	RNA Gene		18	GCMTM014676	0.617983											LOC785386						LOC104968516
MT-TF	Mitochondrially Encoded TRNA-Phe (UUU/C)	RNA Gene		20	GCMTP000580	0.142763											LOC785503						LOC104968898
MT-TK	Mitochondrially Encoded TRNA-Lys (AAA/G)	RNA Gene		20	GCMTP008297	0.819881											LOC785630						LOC104969719
MT-TL1	Mitochondrially Encoded TRNA-Leu (UUA/G) 1	RNA Gene		23	GCMTP003232	0.760746											LOC787102						LOC104972402
MT-TM	Mitochondrially Encoded TRNA-Met (AUA/G)	RNA Gene		19	GCMTP004404	0.760746											LOC787397						LOC104974529
MT-TP	Mitochondrially Encoded TRNA-Pro (CCN)	RNA Gene		15	GCMTM015957	1.68155											LOC788801						LOC104975559
MT-TQ	Mitochondrially Encoded TRNA-Gln (CAA/G)	RNA Gene		17	GCMTM004331	0.617983											LOC789175						LOC104975979
MT-TS2	Mitochondrially Encoded TRNA-Ser (AGU/C) 2	RNA Gene		19	GCMTP012215	0.142763									LONP1	0.142763	LONP1						LOC104976281
MT-TV	Mitochondrially Encoded TRNA-Val (GUN)	RNA Gene		20	GCMTP001605	0.142763											LPAR5						LOC104976804
MUC1	Mucin 1, Cell Surface Associated	Protein Coding	P15941	56	GC01M155185	0.285526											LPCAT1						LOC107131356
MUC5AC	Mucin 5AC, Oligomeric Mucus/Gel-Forming	Protein Coding	P98088	48	GC11P007416	0.571053											LPP						LOC107131357
MUS81	MUS81 Structure-Specific Endonuclease Subunit	Protein Coding	Q96NY9	49	GC11P084596	0.819881											LRFN3						LOC107131703
MYC	MYC Proto-Oncogene, BHLH Transcription Factor	Protein Coding	P01106	61	GC08P127735	1.76977											LRP1						LOC107132228
MYD88	MYD88 Innate Immune Signal Transduction Adaptor	Protein Coding	Q99836	57	GC03P038257	1.25168											LRP10						LOC107132697
MYH10	Myosin Heavy Chain 10	Protein Coding	P35580	54	GC17M008474	0.142763											LRP4						LOC107132793
MYH9	Myosin Heavy Chain 9	Protein Coding	P35579	56	GC22M036281	0.865256											LRP8						LOC107132991
MYLK	Myosin Light Chain Kinase	Protein Coding	Q15746	60	GC03M123610	0.142763											LRPAP1						LOC112441463
MYOD1	Myogenic Differentiation 1	Protein Coding	P15172	55	GC11P017719	0.142763											LRRC14						LOC112441638
NAA10	N-Alpha-Acetyltransferase 10, NatA Catalytic Subunit	Protein Coding	P41227	54	GC0XM153929	1.11253											LRRC28						LOC112441670
NADK	NAD Kinase	Protein Coding	O95544	50	GC01M001751	0.201898											LTBP1						LOC112442111
NAMPT	Nicotinamide Phosphoribosyltransferase	Protein Coding	P43490	56	GC07M106248	0.142763											LTBP3						LOC112442221
NAT2	N-Acetyltransferase 2	Protein Coding	P11245	51	GC08P018391	0.201898											LTBP4						LOC112442226
NBR1	NBR1 Autophagy Cargo Receptor	Protein Coding	Q14596	49	GC17P043170	2.97256											LURAP1L						LOC112442278
NCF1	Neutrophil Cytosolic Factor 1	Protein Coding	P14598	55	GC07P084363	1.47965											LY6G6C						LOC112442308
NCF2	Neutrophil Cytosolic Factor 2	Protein Coding	P19878	56	GC01M185546	0.349697											LY6G6E						LOC112442408
NCOA3	Nuclear Receptor Coactivator 3	Protein Coding	Q9Y6Q9	56	GC20P047501	1.74											LYL1						LOC112442761
NCOR1	Nuclear Receptor Corepressor 1	Protein Coding	O75376	52	GC17M016029	1.32542											LYPD3						LOC112442787
NCOR2	Nuclear Receptor Corepressor 2	Protein Coding	Q9Y618	52	GC12M124324	1.40813											LYPLA2						LOC112442814
NDOR1	NADPH Dependent Diflavin Oxidoreductase 1	Protein Coding	Q9UHB4	45	GC09P137205	0.865256											LYRM2						LOC112442851
NDUFA1	NADH:Ubiquinone Oxidoreductase Subunit A1	Protein Coding	O15239	51	GC0XP119871	0.285526											LYRM9						LOC112442864
NDUFA13	NADH:Ubiquinone Oxidoreductase Subunit A13	Protein Coding	Q9P0J0	52	GC19P019515	0.937212											LZIC						LOC112442867
NDUFS3	NADH:Ubiquinone Oxidoreductase Core Subunit S3	Protein Coding	O75489	54	GC11P047594	0.937212											LZTR1						LOC112443001
NDUFS4	NADH:Ubiquinone Oxidoreductase Subunit S4	Protein Coding	O43181	51	GC05P053560	1.30265											M6PR						LOC112443013
NEAT1	Nuclear Paraspeckle Assembly Transcript 1	RNA Gene		32	GC11P084565	1.06944											MACC1						LOC112443140
NEDD4	NEDD4 E3 Ubiquitin Protein Ligase	Protein Coding	P46934	56	GC15M055826	1.19319											MACF1						LOC112443143
NEDD4L	NEDD4 Like E3 Ubiquitin Protein Ligase	Protein Coding	Q96PU5	54	GC18P058044	0.995699											MADD						LOC112443215
NEIL2	Nei Like DNA Glycosylase 2	Protein Coding	Q969S2	43	GC08P011769	0.319228											MAF1						LOC112443337
NELL1	Neural EGFL Like 1	Protein Coding	Q92832	46	GC11P020669	0.931039											MAGED2						LOC112443339
NES	Nestin	Protein Coding	P48681	49	GC01M156668	0.937212											MAGEF1						LOC112443347
NETO2	Neuropilin And Tolloid Like 2	Protein Coding	Q8NC67	43	GC16M047077	0.201898											MAGEH1						LOC112443366
NF1	Neurofibromin 1	Protein Coding	P21359	56	GC17P031094	0.142763											MAGT1						LOC112443502
NFAT5	Nuclear Factor Of Activated T Cells 5	Protein Coding	O94916	47	GC16P069565	1.32542											MALL						LOC112443509
NFE2	Nuclear Factor, Erythroid 2	Protein Coding	Q16621	48	GC12M054292	2.601											MALSU1						LOC112443558
NFE2L1	NFE2 Like BZIP Transcription Factor 1	Protein Coding	Q14494	48	GC17P101823	4.38739											MAMDC2						LOC112443630
NFE2L2	NFE2 Like BZIP Transcription Factor 2	Protein Coding	Q16236	60	GC02M177227	55.4134											MAN1A2						LOC112443653
NFE2L3	NFE2 Like BZIP Transcription Factor 3	Protein Coding	Q9Y4A8	42	GC07P026152	1.34594											MAN1B1						LOC112443659
NFKB1	Nuclear Factor Kappa B Subunit 1	Protein Coding	P19838	61	GC04P102501	4.51756											MAN2A2						LOC112443674
NFKBIA	NFKB Inhibitor Alpha	Protein Coding	P25963	59	GC14M035401	3.18999											MANBA						LOC112443706
NFKBIZ	NFKB Inhibitor Zeta	Protein Coding	Q9BYH8	42	GC03P101827	0.201898											MANSC1						LOC112443745
NFX1	Nuclear Transcription Factor, X-Box Binding 1	Protein Coding	Q12986	42	GC09P033369	0.285526									MAP1B	0.937212	MAP1B						LOC112444152
NGF	Nerve Growth Factor	Protein Coding	P01138	60	GC01M115285	1.3887									MAP2K2	1.06944	MAP2K2						LOC112444214
NGFR	Nerve Growth Factor Receptor	Protein Coding	P08138	56	GC17P049495	0.247273									MAPK13	1.68488	MAPK13						LOC112444222
NGLY1	N-Glycanase 1	Protein Coding	Q96IV0	51	GC03M025718	0.142763									MAPK3	1.58512	MAPK3						LOC112444563
NIBAN2	Niban Apoptosis Regulator 2	Protein Coding	Q96TA1	44	GC09M127645	1.51242									MAPK9	1.3887	MAPK9						LOC112444653
NIPSNAP2	Nipsnap Homolog 2	Protein Coding	O75323	44	GC07P060365	0.201898											MAPKAP1						LOC112444655
NKRF	NFKB Repressing Factor	Protein Coding	O15226	41	GC0XM119588	1.06944											MARF1						LOC112444672
NKX2-1	NK2 Homeobox 1	Protein Coding	P43699	56	GC14M036516	0.760746											MARS						LOC112444841
NKX6-3	NK6 Homeobox 3	Protein Coding	A6NJ46	35	GC08M041645	0.142763											MARVELD1						LOC112444842
NLGN3	Neuroligin 3	Protein Coding	Q9NZ94	53	GC0XP071144	0.90351									MAT2A	0.201898	MAT2A						LOC112444961
NLRP2	NLR Family Pyrin Domain Containing 2	Protein Coding	Q9NX02	50	GC19P054953	0.201898											MAVS						LOC112445194
NLRP3	NLR Family Pyrin Domain Containing 3	Protein Coding	Q96P20	57	GC01P247416	2.17213											MBOAT7						LOC112445946
NLRP6	NLR Family Pyrin Domain Containing 6	Protein Coding	P59044	44	GC11P000278	0.285526											MBTPS1						LOC112445951
NMRAL2P	NmrA Like Redox Sensor 2, Pseudogene	Pseudogene		18	GC03P185961	1.76977											MCAM						LOC112445999
NOS1	Nitric Oxide Synthase 1	Protein Coding	P29475	57	GC12M117208	0.142763											MCRIP1						LOC112446111
NOS2	Nitric Oxide Synthase 2	Protein Coding	P35228	58	GC17M027756	1.75375									MCUR1	0.90351	MCUR1						LOC112446118
NOS3	Nitric Oxide Synthase 3	Protein Coding	P29474	58	GC07P156074	1.78419											MDFIC						LOC112446151
NOTCH1	Notch Receptor 1	Protein Coding	P46531	61	GC09M138590	0.937212											ME2						LOC112446388
NOX1	NADPH Oxidase 1	Protein Coding	Q9Y5S8	51	GC0XM100843	3.40948											MED12						LOC112446511
NOX4	NADPH Oxidase 4	Protein Coding	Q9NPH5	51	GC11M089324	1.96392											MED19						LOC112446663
NOX5	NADPH Oxidase 5	Protein Coding	Q96PH1	45	GC15P148667	0.142763											MED25						LOC112446667
NPC1	NPC Intracellular Cholesterol Transporter 1	Protein Coding	O15118	58	GC18M023506	0.201898											MEDAG						LOC112446676
NPEPPS	Aminopeptidase Puromycin Sensitive	Protein Coding	P55786	51	GC17P047522	1.27776											MEIS3						LOC112446758
NPM1	Nucleophosmin 1	Protein Coding	P06748	58	GC05P171387	0.201898											MEN1						LOC112446759
NQO1	NAD(P)H Quinone Dehydrogenase 1	Protein Coding	P15559	56	GC16M069706	13.0297											MESD						LOC112446875
NQO2	N-Ribosyldihydronicotinamide:Quinone Dehydrogenase 2	Protein Coding	P16083	54	GC06P005822	3.27265											METTL8						LOC112446886
NR1D1	Nuclear Receptor Subfamily 1 Group D Member 1	Protein Coding	P20393	55	GC17M040092	0.142763											MFGE8						LOC112447192
NR1H2	Nuclear Receptor Subfamily 1 Group H Member 2	Protein Coding	P55055	54	GC19P050329	1.04627											MFNG						LOC112447359
NR1H3	Nuclear Receptor Subfamily 1 Group H Member 3	Protein Coding	Q13133	55	GC11P047248	0.995699											MFSD1						LOC112447657
NR1H4	Nuclear Receptor Subfamily 1 Group H Member 4	Protein Coding	Q96RI1	56	GC12P100473	0.995699											MFSD13A						LOC112447918
NR1I2	Nuclear Receptor Subfamily 1 Group I Member 2	Protein Coding	O75469	51	GC03P119780	2.123											MFSD9						LOC112447936
NR1I3	Nuclear Receptor Subfamily 1 Group I Member 3	Protein Coding	Q14994	52	GC01M161229	1.87797											MGAT1						LOC112448166
NR3C1	Nuclear Receptor Subfamily 3 Group C Member 1	Protein Coding	P04150	58	GC05M143277	1.49625											MGAT2						LOC112448304
NRAL	NRF2 Regulation Associated LncRNA	RNA Gene		10	GC02M176508	13.7161											MGAT4B						LOC112448318
NRAS	NRAS Proto-Oncogene, GTPase	Protein Coding	P01111	59	GC01M114704	0.142763											MGLL						LOC112448453
NRF1	Nuclear Respiratory Factor 1	Protein Coding	Q16656	52	GC07P129611	2.58209											MGME1						LOC112448637
NRG1	Neuregulin 1	Protein Coding	Q02297	57	GC08P031639	1.91612									MGST3	1.05086	MGST3						LOC112448733
NTRK1	Neurotrophic Receptor Tyrosine Kinase 1	Protein Coding	P04629	58	GC01P156815	0.819881											MIA2						LOC112449051
NTSR1	Neurotensin Receptor 1	Protein Coding	P30989	49	GC20P062708	0.931039											MIA3						LOC112449282
NUAK1	NUAK Family Kinase 1	Protein Coding	O60285	49	GC12M106063	0.201898											MINDY1						LOC112449346
NUF2	NUF2 Component Of NDC80 Kinetochore Complex	Protein Coding	Q9BZD4	46	GC01P163266	0.931039											MIPOL1						LOC112449363
NUMB	NUMB Endocytic Adaptor Protein	Protein Coding	P49757	54	GC14M073275	1.18904											MIR205						LOC112449395
NUP155	Nucleoporin 155	Protein Coding	O75694	52	GC05M037288	0.201898											MISP						LOC112449459
NUP62	Nucleoporin 62	Protein Coding	P37198	53	GC19M049906	0.937212											MKI67						LOC112449560
NUPR1	Nuclear Protein 1, Transcriptional Regulator	Protein Coding	O60356	38	GC16M028532	0.142763											MKNK2						LOC112449561
OCLN	Occludin	Protein Coding	Q16625	52	GC05P069492	0.142763											MLEC						LOC506989
OGFR	Opioid Growth Factor Receptor	Protein Coding	Q9NZT2	45	GC20P062804	0.931039											MLKL						LOC507696
OGFR-AS1	OGFR Antisense RNA 1	RNA Gene		15	GC20M062800	0.931039											MLLT1						LOC509006
OGG1	8-Oxoguanine DNA Glycosylase	Protein Coding	O15527	56	GC03P020193	1.46259											MMD						LOC509034
OGT	O-Linked N-Acetylglucosamine (GlcNAc) Transferase	Protein Coding	O15294	55	GC0XP071674	0.349697											MMP11						LOC509283
OIP5-AS1	OIP5 Antisense RNA 1	RNA Gene		24	GC15P148101	0.90351											MMP15						LOC514011
OLA1	Obg Like ATPase 1	Protein Coding	Q9NTK5	47	GC02M174072	0.201898											MMP28						LOC515570
OLR1	Oxidized Low Density Lipoprotein Receptor 1	Protein Coding	P78380	51	GC12M028037	1.46259									MMP9	1.1709	MMP9						LOC522174
OPA1	OPA1 Mitochondrial Dynamin Like GTPase	Protein Coding	O60313	53	GC03P193594	0.142763											MND1						LOC524576
OPRD1	Opioid Receptor Delta 1	Protein Coding	P41143	50	GC01P028812	1.04627											MOB3A						LOC531038
OPTN	Optineurin	Protein Coding	Q96CV9	52	GC10P013099	1.04627											MOB3C						LOC533307
OSGIN1	Oxidative Stress Induced Growth Inhibitor 1	Protein Coding	Q9UJX0	39	GC16P083934	0.51474											MOCS2						LOC535280
OTUD7B	OTU Deubiquitinase 7B	Protein Coding	Q6GQQ9	44	GC01M149937	0.90351									MOGS	0.142763	MOGS						LOC538679
OXCT1-AS1	OXCT1 Antisense RNA 1	RNA Gene		16	GC05P041893	0.349697											MOSPD3						LOC615514
OXTR	Oxytocin Receptor	Protein Coding	P30559	55	GC03M008767	0.819881											MOV10						LOC616200
P4HB	Prolyl 4-Hydroxylase Subunit Beta	Protein Coding	P07237	58	GC17M081843	0.142763											MPHOSPH8						LOC617475
PABPC1	Poly(A) Binding Protein Cytoplasmic 1	Protein Coding	P11940	51	GC08M100685	0.142763											MPHOSPH9						LOC618256
PALB2	Partner And Localizer Of BRCA2	Protein Coding	Q86YC2	53	GC16M023603	2.13728											MPP1						LOC768323
PAQR3	Progestin And AdipoQ Receptor Family Member 3	Protein Coding	Q6TCH7	38	GC04M078887	1.51242											MPPE1						LOC781022
PAQR4	Progestin And AdipoQ Receptor Family Member 4	Protein Coding	Q8N4S7	40	GC16P002969	0.865256											MRAS						LOC782951
PARK7	Parkinsonism Associated Deglycase	Protein Coding	Q99497	56	GC01P011539	4.11836											MRC2						LOC783730
PARP1	Poly(ADP-Ribose) Polymerase 1	Protein Coding	P09874	59	GC01M226360	1.8892											MRPL11						LOC784541
PBK	PDZ Binding Kinase	Protein Coding	Q96KB5	50	GC08M027809	0.90351											MRPL27						LOC785386
PCAT1	Prostate Cancer Associated Transcript 1	RNA Gene		24	GC08P126553	1.06944											MRPL36						LOC785503
PCAT2	Prostate Cancer Associated Transcript 2	RNA Gene		23	GC08M127072	0.319228											MRPS28						LOC785630
PCDH20	Protocadherin 20	Protein Coding	Q8N6Y1	42	GC13M061409	0.247273									MSH2	1.09148	MSH2						LOC786820
PCK1	Phosphoenolpyruvate Carboxykinase 1	Protein Coding	P35558	56	GC20P057561	0.142763											MSH3						LOC787397
PCNA	Proliferating Cell Nuclear Antigen	Protein Coding	P12004	59	GC20M005114	0.247273											MSI2						LOC787679
PCSK9	Proprotein Convertase Subtilisin/Kexin Type 9	Protein Coding	Q8NBP7	58	GC01P055039	0.142763											MSL3						LOC788801
PDCD4	Programmed Cell Death 4	Protein Coding	Q53EL6	50	GC10P110871	0.142763									MST1R	1.09148	MST1R						LOC789175
PDCD6IP	Programmed Cell Death 6 Interacting Protein	Protein Coding	Q8WUM4	49	GC03P033798	0.201898											MTFR1L				LONP1	0.142763	LONP1
PDGFA	Platelet Derived Growth Factor Subunit A	Protein Coding	P04085	52	GC07M000497	1.04627											MTFR2						LPAR5
PDGFB	Platelet Derived Growth Factor Subunit B	Protein Coding	P01127	60	GC22M075721	1.05086									MTHFD1L	0.142763	MTHFD1L						LRFN3
PDGFRB	Platelet Derived Growth Factor Receptor Beta	Protein Coding	P09619	62	GC05M150113	0.865256											MTHFD2						LRP1
PDK1	Pyruvate Dehydrogenase Kinase 1	Protein Coding	Q15118	55	GC02P172555	0.201898											MTIF3						LRP10
PDK4	Pyruvate Dehydrogenase Kinase 4	Protein Coding	Q16654	51	GC07M095583	0.142763											MTMR14						LRP4
PDLIM7	PDZ And LIM Domain 7	Protein Coding	Q9NR12	49	GC05M177483	1.13272											MTMR6						LRP8
PDSS2	Decaprenyl Diphosphate Synthase Subunit 2	Protein Coding	Q86YH6	50	GC06M107152	0.995699									MTOR	2.61958	MTOR						LRPAP1
PEA15	Proliferation And Apoptosis Adaptor Protein 15	Protein Coding	Q15121	49	GC01P160205	0.142763											MTURN						LRRC14
PEBP1	Phosphatidylethanolamine Binding Protein 1	Protein Coding	P30086	55	GC12P118147	0.285526											MUC20						LRRC24
PECAM1	Platelet And Endothelial Cell Adhesion Molecule 1	Protein Coding	P16284	50	GC17M064319	0.819881											MUM1						LRRC28
PELP1	Proline, Glutamate And Leucine Rich Protein 1	Protein Coding	Q8IZL8	47	GC17M004669	0.285526											MXD4						LRRC8E
PFAS	Phosphoribosylformylglycinamidine Synthase	Protein Coding	O15067	51	GC17P008247	0.201898											MXI1						LTBP3
PGAM5	PGAM Family Member 5, Mitochondrial Serine/Threonine Protein Phosphatase	Protein Coding	Q96HS1	43	GC12P132710	4.27759											MYADM						LTBP4
PGD	Phosphogluconate Dehydrogenase	Protein Coding	P52209	56	GC01P010398	1.05086											MYBL2						LURAP1L
PGK1	Phosphoglycerate Kinase 1	Protein Coding	P00558	58	GC0XP078118	1.7246											MYCBP						LY6G6C
PGR-AS1	PGR Antisense RNA 1	RNA Gene		16	GC11P101131	3.24543									MYLK	0.142763	MYLK						LY6G6E
PHB1	Prohibitin 1	Protein Coding	P35232	55	GC17M072162	1.30265											MYO18A						LYN
PIAS3	Protein Inhibitor Of Activated STAT 3	Protein Coding	Q9Y6X2	49	GC01M145848	0.819881											MYORG						LYPD3
PICK1	Protein Interacting With PRKCA 1	Protein Coding	Q9NRD5	50	GC22P038056	0.142763											MYPOP						LYPLA2
PIDD1	P53-Induced Death Domain Protein 1	Protein Coding	Q9HB75	47	GC11M010222	1.15215											MYZAP						LYRM4
PIK3C3	Phosphatidylinositol 3-Kinase Catalytic Subunit Type 3	Protein Coding	Q8NEB9	57	GC18P041955	1.06944											N4BP1						LYRM9
PIK3CA	Phosphatidylinositol-4,5-Bisphosphate 3-Kinase Catalytic Subunit Alpha	Protein Coding	P42336	61	GC03P179148	3.59981											NADSYN1						LZIC
PIK3CD	Phosphatidylinositol-4,5-Bisphosphate 3-Kinase Catalytic Subunit Delta	Protein Coding	O00329	61	GC01P011634	0.142763											NAGA						LZTFL1
PIK3CG	Phosphatidylinositol-4,5-Bisphosphate 3-Kinase Catalytic Subunit Gamma	Protein Coding	P48736	57	GC07P106865	3.60226											NAGPA						LZTR1
PIN1	Peptidylprolyl Cis/Trans Isomerase, NIMA-Interacting 1	Protein Coding	Q13526	56	GC19P009835	1.89019											NANS						M6PR
PINK1	PTEN Induced Kinase 1	Protein Coding	Q9BXM7	55	GC01P020634	1.32542											NAP1L1						MACC1
PIR	Pirin	Protein Coding	O00625	47	GC0XM015402	1.3887											NARF						MACF1
piR-30441		RNA Gene		3	GC06P006128	0.931039											NARS1						MACO1
piR-56497-026		RNA Gene		3	GC12P013759	0.931039											NASP						MADD
PLK2	Polo Like Kinase 2	Protein Coding	Q9NYY3	49	GC05M058453	0.201898											NAT1						MAF1
PLUT	PDX1 Associated LncRNA, Upregulator Of Transcription	RNA Gene		21	GC13M027830	1.15215											NAT10						MAGED2
PMF1	Polyamine Modulated Factor 1	Protein Coding	Q6P1K2	47	GC01P156212	1.04627											NAT9						MAGEF1
PML	PML Nuclear Body Scaffold	Protein Coding	P29590	54	GC15P073994	1.36851											NAV1						MAGEH1
PNPLA3	Patatin Like Phospholipase Domain Containing 3	Protein Coding	Q9NST1	50	GC22P043923	1.02178											NAV2						MAGI1
POLG2	DNA Polymerase Gamma 2, Accessory Subunit	Protein Coding	Q9UHN1	49	GC17M064477	1.13272											NAXE						MAGT1
POMC	Proopiomelanocortin	Protein Coding	P01189	56	GC02M025160	0.96768											NCAM1						MALL
POMP	Proteasome Maturation Protein	Protein Coding	Q9Y244	48	GC13P028659	0.377716											NCBP2						MALSU1
POSTN	Periostin	Protein Coding	Q15063	51	GC13M037562	1.49867											NCKAP1L						MAMDC2
POU2F1	POU Class 2 Homeobox 1	Protein Coding	P14859	50	GC01P167222	0.96768											NCKAP5						MAMSTR
PPA1	Inorganic Pyrophosphatase 1	Protein Coding	Q15181	47	GC10M070202	0.865256											NCSTN						MAN1A2
PPARA	Peroxisome Proliferator Activated Receptor Alpha	Protein Coding	Q07869	53	GC22P046150	1.27221											ND1						MAN1B1
PPARD	Peroxisome Proliferator Activated Receptor Delta	Protein Coding	Q03181	54	GC06P125613	1.05086											ND2						MAN2A2
PPARG	Peroxisome Proliferator Activated Receptor Gamma	Protein Coding	P37231	61	GC03P012287	1.98451											ND3						MANBA
PPARGC1A	PPARG Coactivator 1 Alpha	Protein Coding	Q9UBK2	55	GC04M023755	1.87797											ND4				MANF	0.285526	MANF
PPARGC1B	PPARG Coactivator 1 Beta	Protein Coding	Q86YN6	44	GC05P149730	0.819881											ND4L						MANSC1
PPP1R12A	Protein Phosphatase 1 Regulatory Subunit 12A	Protein Coding	O14974	54	GC12M079773	0.403795											ND5						MAP2
PPP1R13B	Protein Phosphatase 1 Regulatory Subunit 13B	Protein Coding	Q96KQ4	42	GC14M103733	0.90351											ND6				MAP2K2	1.06944	MAP2K2
PPP1R13L	Protein Phosphatase 1 Regulatory Subunit 13 Like	Protein Coding	Q8WUF5	49	GC19M045379	1.32542											NDC1						MAP2K5
PPP2R1B	Protein Phosphatase 2 Scaffold Subunit Abeta	Protein Coding	P30154	54	GC11M122113	0.403795											NDE1						MAP3K11
PPP3CA	Protein Phosphatase 3 Catalytic Subunit Alpha	Protein Coding	Q08209	60	GC04M101024	0.142763											NDRG2						MAP3K3
PPP3CB	Protein Phosphatase 3 Catalytic Subunit Beta	Protein Coding	P16298	51	GC10M073436	0.142763											NDUFA10						MAP3K6
PPT2-EGFL8	PPT2-EGFL8 Readthrough (NMD Candidate)	RNA Gene		16	GC06P125515	0.319228											NDUFA12				MAPK13	1.68488	MAPK13
PRAM1	PML-RARA Regulated Adaptor Molecule 1	Protein Coding	Q96QH2	42	GC19M008490	0.617983											NDUFA4						MAPK6
PRAME	PRAME Nuclear Receptor Transcriptional Regulator	Protein Coding	P78395	45	GC22M022547	0.819881											NDUFB2				MAPK9	1.3887	MAPK9
PRC1	Protein Regulator Of Cytokinesis 1	Protein Coding	O43663	47	GC15M090966	0.142763											NDUFB6						MAPKAP1
PRDX1	Peroxiredoxin 1	Protein Coding	Q06830	57	GC01M045717	3.24451											NDUFS6						MARF1
PRDX2	Peroxiredoxin 2	Protein Coding	P32119	51	GC19M012796	0.995699											NDUFV1						MARK4
PRDX3	Peroxiredoxin 3	Protein Coding	P30048	53	GC10M119167	0.285526											NECTIN2						MARS
PRDX4	Peroxiredoxin 4	Protein Coding	Q13162	49	GC0XP023665	0.201898											NEIL1						MARVELD1
PRDX5	Peroxiredoxin 5	Protein Coding	P30044	52	GC11P084452	2.31043											NEK6						MASP1
PRDX6	Peroxiredoxin 6	Protein Coding	P30041	55	GC01P173477	2.36824											NELFE				MAT2A	0.201898	MAT2A
PRKAA1	Protein Kinase AMP-Activated Catalytic Subunit Alpha 1	Protein Coding	Q13131	55	GC05M040759	1.32542											NENF						MAVS
PRKAA2	Protein Kinase AMP-Activated Catalytic Subunit Alpha 2	Protein Coding	P54646	58	GC01P056645	0.201898									NES	0.937212	NES						MAX
PRKAB1	Protein Kinase AMP-Activated Non-Catalytic Subunit Beta 1	Protein Coding	Q9Y478	56	GC12P119667	0.142763											NEURL1B						MBOAT7
PRKCA	Protein Kinase C Alpha	Protein Coding	P17252	59	GC17P066302	4.24383									NFE2L1	4.38739	NFE2L1						MBTD1
PRKCB	Protein Kinase C Beta	Protein Coding	P05771	57	GC16P065674	1.06944									NFE2L3	1.34594	NFE2L3						MBTPS1
PRKCD	Protein Kinase C Delta	Protein Coding	Q05655	60	GC03P053156	2.18295											NFIB						MCFD2
PRKCE	Protein Kinase C Epsilon	Protein Coding	Q02156	56	GC02P045651	0.937212											NFIC						MCM3AP
PRKCI	Protein Kinase C Iota	Protein Coding	P41743	55	GC03P170222	0.760746											NIPAL3						MCM9
PRKG2	Protein Kinase CGMP-Dependent 2	Protein Coding	Q13237	54	GC04M081087	1.68488											NIPSNAP1						MCOLN1
PRKN	Parkin RBR E3 Ubiquitin Protein Ligase	Protein Coding	O60260	57	GC06M161348	1.36851											NKAIN1						MCRIP1
PRMT1	Protein Arginine Methyltransferase 1	Protein Coding	Q99873	56	GC19P049675	1.67607											NLGN1						MDFIC
PROK2	Prokineticin 2	Protein Coding	Q9HC23	50	GC03M071771	0.201898											NLRX1						MED12
PRXL2A	Peroxiredoxin Like 2A	Protein Coding	Q9BRX8	41	GC10P109198	0.142763											NMI						MED15
PSEN1	Presenilin 1	Protein Coding	P49768	61	GC14P073136	0.865256											NNT						MED19
PSMA2	Proteasome 20S Subunit Alpha 2	Protein Coding	P25787	51	GC07M042916	0.90351											NOC2L						MED25
PSMA3	Proteasome 20S Subunit Alpha 3	Protein Coding	P25788	53	GC14P058244	0.142763											NOL3						MEDAG
PSMA5	Proteasome 20S Subunit Alpha 5	Protein Coding	P28066	50	GC01M109399	0.96768											NOS1AP						MEGF11
PSMC2	Proteasome 26S Subunit, ATPase 2	Protein Coding	P35998	49	GC07P103328	0.142763											NOTCH4						MEIS3
PSMD10	Proteasome 26S Subunit, Non-ATPase 10	Protein Coding	O75832	48	GC0XM108084	0.96768											NOV						MEN1
PSMD2	Proteasome 26S Subunit Ubiquitin Receptor, Non-ATPase 2	Protein Coding	Q13200	50	GC03P184330	0.995699											NPC2						MESD
PSMD4	Proteasome 26S Subunit Ubiquitin Receptor, Non-ATPase 4	Protein Coding	P55036	53	GC01P160393	1.3887											NPTXR						MFGE8
PSME1	Proteasome Activator Subunit 1	Protein Coding	Q06323	47	GC14P024136	0.142763									NR1H2	1.04627	NR1H2						MFN2
PSME2	Proteasome Activator Subunit 2	Protein Coding	Q9UL46	45	GC14M024143	0.142763									NR1H3	0.995699	NR1H3						MFSD1
PTEN	Phosphatase And Tensin Homolog	Protein Coding	P60484	60	GC10P106636	2.37032											NR2F6						MFSD9
PTGES	Prostaglandin E Synthase	Protein Coding	O14684	50	GC09M129738	0.201898											NRM						MGAT1
PTGR1	Prostaglandin Reductase 1	Protein Coding	Q14914	43	GC09M111549	1.29813											NSD2						MGAT2
PTGS2	Prostaglandin-Endoperoxide Synthase 2	Protein Coding	P35354	58	GC01M186671	2.95172											NTAN1						MGAT4B
PTMA	Prothymosin Alpha	Protein Coding	P06454	50	GC02P232416	0.768803											NUCB1						MGC148714
PTPN1	Protein Tyrosine Phosphatase Non-Receptor Type 1	Protein Coding	P18031	58	GC20P050510	1.36235											NUCB2						MGLL
PTPN11	Protein Tyrosine Phosphatase Non-Receptor Type 11	Protein Coding	Q06124	62	GC12P112418	0.6016											NUCKS1				MGST2	1.05086	MGST2
PTX3	Pentraxin 3	Protein Coding	P26022	51	GC03P157436	0.42829											NUDT1				MGST3	1.05086	MGST3
PVT1	Pvt1 Oncogene	RNA Gene		32	GC08P128043	1.27776											NUDT19						MIA2
PWAR1	Prader Willi/Angelman Region RNA 1	RNA Gene		21	GC15P025135	1.47965											NUDT4						MIA3
PWAR4	Prader Willi/Angelman Region RNA 4	RNA Gene		15	GC15P025211	1.06944									NUF2	0.931039	NUF2						MIB2
PYCARD	PYD And CARD Domain Containing	Protein Coding	Q9ULZ3	50	GC16M031201	1.47417											NUMA1						MICAL2
PYGB	Glycogen Phosphorylase B	Protein Coding	P11216	50	GC20P025248	0.819881											NUP93						MINDY1
QSOX1	Quiescin Sulfhydryl Oxidase 1	Protein Coding	O00391	43	GC01P180154	0.90351									NUPR1	0.142763	NUPR1						MINK1
RAB27B	RAB27B, Member RAS Oncogene Family	Protein Coding	O00194	48	GC18P054717	0.937212											NUS1						MIR205
RAB4B-EGLN2	RAB4B-EGLN2 Readthrough (NMD Candidate)	RNA Gene		19	GC19P040778	1.49625											NUTF2						MIR2332
RABEP2	Rabaptin, RAB GTPase Binding Effector Protein 2	Protein Coding	Q9H5N1	39	GC16M043111	0.819881											NXPE3						MIR2424
RABGGTB	Rab Geranylgeranyltransferase Subunit Beta	Protein Coding	P53611	47	GC01P075786	0.819881											NXT1						MISP
RAC1	Rac Family Small GTPase 1	Protein Coding	P63000	57	GC07P010187	1.11253											OAT						MKNK2
RAC3	Rac Family Small GTPase 3	Protein Coding	P60763	51	GC17P082031	1.02178											OAZ2						MKRN1
RACK1	Receptor For Activated C Kinase 1	Protein Coding	P63244	52	GC05M182515	0.403795											ODF2						MLEC
RAD23A	RAD23 Homolog A, Nucleotide Excision Repair Protein	Protein Coding	P54725	51	GC19P102478	1.13272											OGFOD3						MLKL
RAD50	RAD50 Double Strand Break Repair Protein	Protein Coding	Q92878	58	GC05P132556	1.40813									OGT	0.349697	OGT						MLLT1
RAD51	RAD51 Recombinase	Protein Coding	Q06609	59	GC15P040694	1.47965											ORAI2						MMD
RAF1	Raf-1 Proto-Oncogene, Serine/Threonine Kinase	Protein Coding	P04049	62	GC03M012583	1.30265											ORMDL3				MMP1	1.88677	MMP1
RARA	Retinoic Acid Receptor Alpha	Protein Coding	P10276	58	GC17P040309	1.40813											OS9						MMP11
RASSF1	Ras Association Domain Family Member 1	Protein Coding	Q9NS23	51	GC03M050329	0.819881											OSBPL2						MMP14
RB1	RB Transcriptional Corepressor 1	Protein Coding	P06400	57	GC13P048303	0.951297											OSBPL8						MMP15
RB1CC1	RB1 Inducible Coiled-Coil 1	Protein Coding	Q8TDY2	52	GC08M052622	0.247273											OSR2						MMP28
RBBP4	RB Binding Protein 4, Chromatin Remodeling Factor	Protein Coding	Q09028	52	GC01P032651	0.201898											OTUD6B				MMP3	1.68488	MMP3
RBM45	RNA Binding Motif Protein 45	Protein Coding	Q8IUH3	36	GC02P178112	0.142763											P2RX4				MMP9	1.1709	MMP9
RBM47	RNA Binding Motif Protein 47	Protein Coding	A0AV96	39	GC04M040490	0.90351											P2RX5						MOB3C
RBX1	Ring-Box 1	Protein Coding	P62877	51	GC22P040951	5.76147											P3H4						MOCS1
RCAN1	Regulator Of Calcineurin 1	Protein Coding	P53805	51	GC21M034513	0.142763											P4HA2						MOCS2
RCBTB1	RCC1 And BTB Domain Containing Protein 1	Protein Coding	Q8NDN9	47	GC13M049531	0.285526									P4HB	0.142763	P4HB						MOGAT2
RECK	Reversion Inducing Cysteine Rich Protein With Kazal Motifs	Protein Coding	O95980	49	GC09P036036	0.142763									PABPC1	0.142763	PABPC1				MOGS	0.142763	MOGS
REL	REL Proto-Oncogene, NF-KB Subunit	Protein Coding	Q04864	55	GC02P060881	1.04627											PABPC4						MOSPD3
RELA	RELA Proto-Oncogene, NF-KB Subunit	Protein Coding	Q04206	59	GC11M065653	4.76692											PACS2						MOV10
REXO4	REX4 Homolog, 3'-5' Exonuclease	Protein Coding	Q9GZR2	45	GC09M133406	0.201898											PACSIN3						MPG
RF02531		RNA Gene		4	GC02M177264	1.74294											PADI3						MPI
RFX1	Regulatory Factor X1	Protein Coding	P22670	48	GC19M013961	0.247273											PADI4						MPP1
RGN	Regucalcin	Protein Coding	Q15493	46	GC0XP056542	0.96768											PAGR1						MPPE1
RHBDF2	Rhomboid 5 Homolog 2	Protein Coding	Q6PJF5	49	GC17M076470	0.201898											PAK1						MRC2
RHOA	Ras Homolog Family Member A	Protein Coding	P61586	58	GC03M049359	1.51242									PALB2	2.13728	PALB2						MRPL11
RHOT1	Ras Homolog Family Member T1	Protein Coding	Q8IXI2	51	GC17P032142	0.937212											PALMD						MRPL27
RING1	Ring Finger Protein 1	Protein Coding	Q06587	50	GC06P033208	0.142763											PAM						MRPL30
RMRP	RNA Component Of Mitochondrial RNA Processing Endoribonuclease	RNA Gene		30	GC09M035655	1.11253									PAQR4	0.865256	PAQR4						MRPL34
RNA5SP62	RNA, 5S Ribosomal Pseudogene 62	Pseudogene		8	GC01M163440	0.931039											PAQR8						MRPL36
RNF111	Ring Finger Protein 111	Protein Coding	Q6ZNA4	47	GC15P148551	1.15215											PARD6G						MRPS33
RNF114	Ring Finger Protein 114	Protein Coding	Q9Y508	42	GC20P049936	0.142763									PARK7	4.11836	PARK7				MSH2	1.09148	MSH2
RNF183	Ring Finger Protein 183	Protein Coding	Q96D59	39	GC09M113297	0.142763									PARP1	1.8892	PARP1						MSL3
RNF20	Ring Finger Protein 20	Protein Coding	Q5VTR2	44	GC09P101533	0.201898											PAX8						MSN
RNF217-AS1	RNF217 Antisense RNA 1 (Head To Head)	RNA Gene		19	GC06M124563	1.02178											PBX1						MSRB1
RNF4	Ring Finger Protein 4	Protein Coding	P78317	46	GC04P002462	1.7246											PBXIP1						MSRB2
RNF7	Ring Finger Protein 7	Protein Coding	Q9UBF6	46	GC03P141738	0.995699											PC						MTFR1L
RNU6-1	RNA, U6 Small Nuclear 1	RNA Gene		21	GC15M067839	0.403795											PCDH7						MTHFD2
RNY1	RNA, Ro60-Associated Y1	RNA Gene		23	GC07M148987	0.937212											PCDHA13						MTM1
ROCK1	Rho Associated Coiled-Coil Containing Protein Kinase 1	Protein Coding	Q13464	57	GC18M032996	1.06944											PCDHGA2						MTMR14
ROCK2	Rho Associated Coiled-Coil Containing Protein Kinase 2	Protein Coding	O75116	54	GC02M011437	0.142763											PCGF2						MTMR6
ROR1	Receptor Tyrosine Kinase Like Orphan Receptor 1	Protein Coding	Q01973	54	GC01P063774	0.865256											PCK2				MTOR	2.61958	MTOR
ROS1	ROS Proto-Oncogene 1, Receptor Tyrosine Kinase	Protein Coding	P08922	55	GC06M117287	0.6016											PCLAF						MTURN
RPL14	Ribosomal Protein L14	Protein Coding	P50914	47	GC03P040701	1.13272											PCNT						MUC20
RPL19	Ribosomal Protein L19	Protein Coding	P84098	48	GC17P039200	1.13272											PCOLCE2						MUM1
RPL27A	Ribosomal Protein L27a	Protein Coding	P46776	47	GC11P008682	1.13272											PCTP						MVD
RPL3	Ribosomal Protein L3	Protein Coding	P39023	49	GC22M074888	0.142763											PCYOX1						MXD4
RPL35	Ribosomal Protein L35	Protein Coding	P42766	51	GC09M124857	1.13272											PCYOX1L						MXI1
RPL36A	Ribosomal Protein L36a	Protein Coding	P83881	43	GC0XP101394	0.142763									PDCD4	0.142763	PDCD4						MYADM
RPP40	Ribonuclease P/MRP Subunit P40	Protein Coding	O75818	42	GC06M004994	0.931039											PDCD5						MYCBP
RPRD1A	Regulation Of Nuclear Pre-MRNA Domain Containing 1A	Protein Coding	Q96P16	40	GC18M035984	0.90351											PDCD7				MYH9	0.865256	MYH9
RPS18P8	Ribosomal Protein S18 Pseudogene 8	Pseudogene		9	GC06P004979	0.931039											PDE4DIP				MYLK	0.142763	MYLK
RPS27A	Ribosomal Protein S27a	Protein Coding	P62979	51	GC02P055231	2.06841											PDE7A						MYO10
RPS6	Ribosomal Protein S6	Protein Coding	P62753	52	GC09M019375	0.142763											PDF						MYO18A
RPS6KA1	Ribosomal Protein S6 Kinase A1	Protein Coding	Q15418	58	GC01P034545	0.865256									PDGFA	1.04627	PDGFA						MYPOP
RPS8	Ribosomal Protein S8	Protein Coding	P62241	46	GC01P044775	1.13272											PDGFRA						MYZAP
RUNX1	RUNX Family Transcription Factor 1	Protein Coding	Q01196	58	GC21M034787	0.201898											PDHA1						N4BP1
RUNX2	RUNX Family Transcription Factor 2	Protein Coding	Q13950	55	GC06P125726	0.142763											PDHB						NADSYN1
RXRA	Retinoid X Receptor Alpha	Protein Coding	P19793	57	GC09P134317	3.52829											PDIA4						NAGA
RYR2	Ryanodine Receptor 2	Protein Coding	Q92736	55	GC01P237042	0.142763											PDIA6						NAGPA
S100A12	S100 Calcium Binding Protein A12	Protein Coding	P80511	46	GC01M153373	0.201898											PDK3						NANS
S100A6	S100 Calcium Binding Protein A6	Protein Coding	P06703	51	GC01M159762	0.201898											PDPR						NAP1L4
S100A8	S100 Calcium Binding Protein A8	Protein Coding	P05109	50	GC01M159750	0.819881											PDXP						NAPA
S100A9	S100 Calcium Binding Protein A9	Protein Coding	P06702	51	GC01P153357	0.819881									PEBP1	0.285526	PEBP1						NARF
S100B	S100 Calcium Binding Protein B	Protein Coding	P04271	53	GC21M053282	0.142763											PEMT						NAT1
S100P	S100 Calcium Binding Protein P	Protein Coding	P25815	45	GC04P006723	1.02178											PEPD						NAT10
SAMHD1	SAM And HD Domain Containing Deoxynucleoside Triphosphate Triphosphohydrolase 1	Protein Coding	Q9Y3Z3	52	GC20M036890	0.349697											PEX19						NAT9
SAR1B	Secretion Associated Ras Related GTPase 1B	Protein Coding	Q9Y6B6	50	GC05M134601	0.142763											PEX26						NAV1
SASS6	SAS-6 Centriolar Assembly Protein	Protein Coding	Q6UVJ0	45	GC01M100083	0.201898											PGAP3						NAV2
SATB2	SATB Homeobox 2	Protein Coding	Q9UPW6	54	GC02M199269	0.90351									PGD	1.05086	PGD						NAV3
SCARB1	Scavenger Receptor Class B Member 1	Protein Coding	Q8WTV0	56	GC12M124776	0.760746											PGGHG						NAXD
SCARNA22	Small Cajal Body-Specific RNA 22	RNA Gene		17	GC04P003023	1.15215											PGM1						NAXE
SCARNA5	Small Cajal Body-Specific RNA 5	RNA Gene		23	GC02P233275	3.63422											PGP						NCLN
SCRIB	Scribble Planar Cell Polarity Protein	Protein Coding	C0HLS1	48	GC08M146445	0.865256											PHGDH						NCSTN
SDHA	Succinate Dehydrogenase Complex Flavoprotein Subunit A	Protein Coding	P31040	57	GC05P000223	0.865256											PHLDA3						ND1
SDHB	Succinate Dehydrogenase Complex Iron Sulfur Subunit B	Protein Coding	P21912	57	GC01M019059	1.04627											PHPT1						ND2
SELE	Selectin E	Protein Coding	P16581	52	GC01M169722	0.201898											PHTF1						ND3
SELENBP1	Selenium Binding Protein 1	Protein Coding	Q13228	51	GC01M151364	0.865256											PI4KA						ND4
SELENOS	Selenoprotein S	Protein Coding	Q9BQE4	42	GC15M145071	0.319228											PIGQ						ND4L
SEMA6A	Semaphorin 6A	Protein Coding	Q9H2E6	47	GC05M116443	0.819881											PIGS						ND6
SENP6	SUMO Specific Peptidase 6	Protein Coding	Q9GZR1	45	GC06P075601	0.142763											PIGT						NDRG1
SERPINA1	Serpin Family A Member 1	Protein Coding	P01009	58	GC14M094376	1.05086											PIGW						NDRG2
SERPINE1	Serpin Family E Member 1	Protein Coding	P05121	59	GC07P101127	0.247273											PIK3IP1						NDST2
SESN1	Sestrin 1	Protein Coding	Q9Y6P5	45	GC06M108986	1.34745											PIK3R1						NDUFA10
SESN2	Sestrin 2	Protein Coding	P58004	44	GC01P034773	2.36059											PIK3R2						NDUFA3
SETD2	SET Domain Containing 2, Histone Lysine Methyltransferase	Protein Coding	Q9BYW2	56	GC03M047033	0.96768											PITPNM1						NDUFA4
SETD6	SET Domain Containing 6, Protein Lysine Methyltransferase	Protein Coding	Q8TBK2	41	GC16P068005	0.451457											PJA1						NDUFB1
SETD7	SET Domain Containing 7, Histone Lysine Methyltransferase	Protein Coding	Q8WTS6	49	GC04M139495	0.96768											PKM						NDUFB6
SETDB2	SET Domain Bifurcated Histone Lysine Methyltransferase 2	Protein Coding	Q96T68	41	GC13P049444	1.02178											PLCB3						NDUFB7
SFTA3	Surfactant Associated 3	RNA Gene	P0C7M3	38	GC14M036474	1.7246											PLCD1						NDUFV1
SHC1	SHC Adaptor Protein 1	Protein Coding	P29353	52	GC01M154962	1.06944											PLCG1						NECTIN1
SHH	Sonic Hedgehog Signaling Molecule	Protein Coding	Q15465	59	GC07M155799	1.32542											PLCH2						NECTIN2
SIAH2	Siah E3 Ubiquitin Protein Ligase 2	Protein Coding	O43255	46	GC03M150741	1.22368											PLD3						NEDD8
SIK2	Salt Inducible Kinase 2	Protein Coding	Q9H0K1	52	GC11P112374	0.473492											PLEK2						NEIL1
SIRT1	Sirtuin 1	Protein Coding	Q96EB6	57	GC10P067884	3.43956											PLEKHA3						NELFB
SIRT2	Sirtuin 2	Protein Coding	Q8IXJ6	56	GC19M038878	0.937212											PLEKHA8						NELFE
SIRT3	Sirtuin 3	Protein Coding	Q9NTG7	56	GC11M000215	1.36851											PLEKHB1						NENF
SIRT5	Sirtuin 5	Protein Coding	Q9NXA8	48	GC06P013574	0.995699											PLEKHH3				NES	0.937212	NES
SIRT6	Sirtuin 6	Protein Coding	Q8N6T7	52	GC19M004174	2.59271											PLEKHJ1						NEURL1
SKP1	S-Phase Kinase Associated Protein 1	Protein Coding	P63208	52	GC05M134148	1.19319											PLEKHO1						NEURL1B
SLC15A1	Solute Carrier Family 15 Member 1	Protein Coding	P46059	50	GC13M098683	1.04627											PLOD1						NF2
SLC16A1	Solute Carrier Family 16 Member 1	Protein Coding	P53985	55	GC01M113088	0.494546											PLOD2				NFE2L1	4.38739	NFE2L1
SLC16A4	Solute Carrier Family 16 Member 4	Protein Coding	O15374	46	GC01M110362	0.473492											PLOD3				NFE2L3	1.34594	NFE2L3
SLC17A5	Solute Carrier Family 17 Member 5	Protein Coding	Q9NRA2	54	GC06M073593	0.865256											PLP2						NHLH2
SLC1A2	Solute Carrier Family 1 Member 2	Protein Coding	P43004	58	GC11M035267	0.90351											PLPP6						NHLRC1
SLC22A1	Solute Carrier Family 22 Member 1	Protein Coding	O15245	51	GC06P160121	0.247273											PLSCR3						NID2
SLC22A2	Solute Carrier Family 22 Member 2	Protein Coding	O15244	52	GC06M160217	0.142763											PLXDC2						NIPAL3
SLC22A7	Solute Carrier Family 22 Member 7	Protein Coding	Q9Y694	48	GC06P125697	0.142763											PLXNA1						NKAIN1
SLC27A5	Solute Carrier Family 27 Member 5	Protein Coding	Q9Y2P5	47	GC19M058479	0.995699											PLXNA2						NLRC5
SLC2A1	Solute Carrier Family 2 Member 1	Protein Coding	P11166	61	GC01M042925	1.05086											PLXNB3						NMRK1
SLC2A10	Solute Carrier Family 2 Member 10	Protein Coding	O95528	51	GC20P046709	1.05086											PLXND1						NMUR2
SLC2A11	Solute Carrier Family 2 Member 11	Protein Coding	Q9BYW1	43	GC22P023856	1.05086											PMEPA1						NNT
SLC2A12	Solute Carrier Family 2 Member 12	Protein Coding	Q8TD20	44	GC06M133987	1.05086											PMPCA						NOC2L
SLC2A13	Solute Carrier Family 2 Member 13	Protein Coding	Q96QE2	47	GC12M039755	1.05086											PNP						NOL3
SLC2A14	Solute Carrier Family 2 Member 14	Protein Coding	Q8TDB8	38	GC12M007812	1.05086											PNPLA8						NOL4L
SLC2A2	Solute Carrier Family 2 Member 2	Protein Coding	P11168	57	GC03M170996	1.05086											PNPO						NOTCH4
SLC2A3	Solute Carrier Family 2 Member 3	Protein Coding	P11169	56	GC12M007919	1.05086											POC1A						NPC2
SLC2A4	Solute Carrier Family 2 Member 4	Protein Coding	P14672	55	GC17P100440	1.05086											PODXL						NPDC1
SLC2A5	Solute Carrier Family 2 Member 5	Protein Coding	P22732	50	GC01M013266	1.05086											POFUT1						NPPB
SLC2A6	Solute Carrier Family 2 Member 6	Protein Coding	Q9UGQ3	47	GC09M133471	1.05086											POLD1				NQO1	13.0297	NQO1
SLC2A7	Solute Carrier Family 2 Member 7	Protein Coding	Q6PXP3	39	GC01M008992	1.05086											POLE3				NR1H2	1.04627	NR1H2
SLC2A8	Solute Carrier Family 2 Member 8	Protein Coding	Q9NY64	45	GC09P127401	1.05086											POLR2E				NR1H3	0.995699	NR1H3
SLC2A9	Solute Carrier Family 2 Member 9	Protein Coding	Q9NRM0	54	GC04M009772	1.05086											POLR2G						NSMF
SLC30A5	Solute Carrier Family 30 Member 5	Protein Coding	Q8TAD4	47	GC05P069093	0.403795											POLR2K						NUB1
SLC33A1	Solute Carrier Family 33 Member 1	Protein Coding	O00400	52	GC03M155821	0.201898											POLR3B						NUCB1
SLC38A5	Solute Carrier Family 38 Member 5	Protein Coding	Q8WUX1	43	GC0XM048458	0.142763											POLR3C						NUCB2
SLC39A1	Solute Carrier Family 39 Member 1	Protein Coding	Q9NY26	48	GC01M159798	1.05086											POLR3G						NUDT19
SLC39A10	Solute Carrier Family 39 Member 10	Protein Coding	Q9ULF5	47	GC02P195575	1.05086											POLR3GL						NUDT22
SLC39A11	Solute Carrier Family 39 Member 11	Protein Coding	Q8N1S5	41	GC17M072645	1.05086											POMGNT1						NUDT4
SLC39A12	Solute Carrier Family 39 Member 12	Protein Coding	Q504Y0	43	GC10P017951	1.05086											POMT2						NUMA1
SLC39A13	Solute Carrier Family 39 Member 13	Protein Coding	Q96H72	48	GC11P047407	1.05086											PON2				NUPR1	0.142763	NUPR1
SLC39A14	Solute Carrier Family 39 Member 14	Protein Coding	Q15043	52	GC08P022367	1.05086											POP7						NUS1
SLC39A2	Solute Carrier Family 39 Member 2	Protein Coding	Q9NP94	40	GC14P043164	1.91612									PPARA	1.27221	PPARA						NUTF2
SLC39A3	Solute Carrier Family 39 Member 3	Protein Coding	Q9BRY0	44	GC19M002732	1.05086									PPARGC1B	0.819881	PPARGC1B						OAZ2
SLC39A4	Solute Carrier Family 39 Member 4	Protein Coding	Q6P5W5	50	GC08M144409	1.05086											PPAT						ODF2
SLC39A5	Solute Carrier Family 39 Member 5	Protein Coding	Q6ZMH5	49	GC12P059641	1.05086											PPFIBP2						OGFOD3
SLC39A6	Solute Carrier Family 39 Member 6	Protein Coding	Q13433	49	GC18M036108	1.05086											PPIB				OGT	0.349697	OGT
SLC39A7	Solute Carrier Family 39 Member 7	Protein Coding	Q92504	49	GC06P033200	1.05086											PPIC						OPLAH
SLC39A8	Solute Carrier Family 39 Member 8	Protein Coding	Q9C0K1	52	GC04M102252	1.05086											PPL						ORAI2
SLC39A9	Solute Carrier Family 39 Member 9	Protein Coding	Q9NUM3	40	GC14P069398	1.05086											PPM1F						ORMDL3
SLC3A2	Solute Carrier Family 3 Member 2	Protein Coding	P08195	50	GC11P062856	0.201898											PPOX						OS9
SLC40A1	Solute Carrier Family 40 Member 1	Protein Coding	Q9NP59	56	GC02M189560	1.74											PPP1R12C						OSBPL2
SLC47A2	Solute Carrier Family 47 Member 2	Protein Coding	Q86VL8	42	GC17M019678	0.819881											PPP1R3E						OSBPL8
SLC4A11	Solute Carrier Family 4 Member 11	Protein Coding	Q8NBS3	48	GC20M004006	1.25168											PPP6R1						OSR2
SLC5A1	Solute Carrier Family 5 Member 1	Protein Coding	P13866	55	GC22P032043	1.05086											PPT1						OSTC
SLC5A10	Solute Carrier Family 5 Member 10	Protein Coding	A0PJK1	45	GC17P018950	1.05086											PPT2						OXLD1
SLC5A11	Solute Carrier Family 5 Member 11	Protein Coding	Q8WWX8	47	GC16P065698	1.05086											PQBP1						P2RX4
SLC5A12	Solute Carrier Family 5 Member 12	Protein Coding	Q1EHB4	39	GC11M026648	1.05086											PRAF2						P3H4
SLC5A2	Solute Carrier Family 5 Member 2	Protein Coding	P31639	55	GC16P066124	1.05086									PRC1	0.142763	PRC1						P4HA2
SLC5A3	Solute Carrier Family 5 Member 3	Protein Coding	P53794	49	GC21P034146	1.05086											PRCP				P4HB	0.142763	P4HB
SLC5A4	Solute Carrier Family 5 Member 4	Protein Coding	Q9NY91	45	GC22M032218	1.05086											PRDM1						PABPC4
SLC5A5	Solute Carrier Family 5 Member 5	Protein Coding	Q92911	53	GC19P102640	1.05086									PRDX4	0.201898	PRDX4						PACS2
SLC5A6	Solute Carrier Family 5 Member 6	Protein Coding	Q9Y289	51	GC02M027201	1.05086											PREPL						PACSIN3
SLC5A7	Solute Carrier Family 5 Member 7	Protein Coding	Q9GZV3	52	GC02P107969	1.05086											PRICKLE1						PADI3
SLC5A8	Solute Carrier Family 5 Member 8	Protein Coding	Q8N695	50	GC12M101155	1.05086											PRKAR1B						PADI4
SLC5A9	Solute Carrier Family 5 Member 9	Protein Coding	Q2M3M2	43	GC01P048222	1.05086											PRKAR2A						PAFAH1B2
SLC6A1	Solute Carrier Family 6 Member 1	Protein Coding	P30531	55	GC03P020250	1.05086									PRKCA	4.24383	PRKCA						PALMD
SLC6A11	Solute Carrier Family 6 Member 11	Protein Coding	P48066	49	GC03P020249	1.05086											PRKCSH						PAM
SLC6A13	Solute Carrier Family 6 Member 13	Protein Coding	Q9NSD5	49	GC12M000200	1.05086											PRKDC						PAPD5
SLC6A14	Solute Carrier Family 6 Member 14	Protein Coding	Q9UN76	48	GC0XP116436	1.05086											PRKX						PAPSS2
SLC6A15	Solute Carrier Family 6 Member 15	Protein Coding	Q9H2J7	46	GC12M084859	1.05086											PROCR				PAQR4	0.865256	PAQR4
SLC6A16	Solute Carrier Family 6 Member 16	Protein Coding	Q9GZN6	42	GC19M049289	1.05086											PRR3						PARD6A
SLC6A17	Solute Carrier Family 6 Member 17	Protein Coding	Q9H1V8	49	GC01P110150	1.05086											PRR9				PARP1	1.8892	PARP1
SLC6A18	Solute Carrier Family 6 Member 18	Protein Coding	Q96N87	44	GC05P001225	1.05086											PRRC1						PAX8
SLC6A19	Solute Carrier Family 6 Member 19	Protein Coding	Q695T7	51	GC05P001201	1.05086											PRRG2						PBXIP1
SLC6A2	Solute Carrier Family 6 Member 2	Protein Coding	P23975	55	GC16P067784	1.05086											PRSS23						PCDH12
SLC6A20	Solute Carrier Family 6 Member 20	Protein Coding	Q9NP91	49	GC03M045755	1.05086											PSAP						PCDH7
SLC6A3	Solute Carrier Family 6 Member 3	Protein Coding	Q01959	58	GC05M001392	1.05086											PSAT1						PCDHA13
SLC6A4	Solute Carrier Family 6 Member 4	Protein Coding	P31645	56	GC17M030194	1.05086											PSD3						PCDHGA2
SLC6A5	Solute Carrier Family 6 Member 5	Protein Coding	Q9Y345	52	GC11P020599	1.05086											PSMA4						PCGF2
SLC6A6	Solute Carrier Family 6 Member 6	Protein Coding	P31641	51	GC03P014402	1.05086											PSMB5						PCGF3
SLC6A7	Solute Carrier Family 6 Member 7	Protein Coding	Q99884	47	GC05P150902	1.05086											PSMB7						PCK2
SLC6A8	Solute Carrier Family 6 Member 8	Protein Coding	P48029	55	GC0XP153688	1.05086											PSMC3IP						PCNT
SLC6A9	Solute Carrier Family 6 Member 9	Protein Coding	P48067	56	GC01M043991	1.05086											PSMD13						PCOLCE2
SLC7A11	Solute Carrier Family 7 Member 11	Protein Coding	Q9UPY5	52	GC04M138164	5.06677									PSME1	0.142763	PSME1						PCSK1N
SLC7A11-AS1	SLC7A11 Antisense RNA 1	RNA Gene		21	GC04P138027	1.78889									PSME2	0.142763	PSME2						PCTP
SLCO1B3	Solute Carrier Organic Anion Transporter Family Member 1B3	Protein Coding	Q9NPD5	52	GC12P020810	0.201898											PSME3						PCYOX1
SLCO4A1	Solute Carrier Organic Anion Transporter Family Member 4A1	Protein Coding	Q96BD0	47	GC20P066425	0.931039											PSPH						PCYOX1L
SLCO4A1-AS1	SLCO4A1 Antisense RNA 1	RNA Gene		16	GC20M062663	0.931039											PSRC1						PCYT2
SLITRK4	SLIT And NTRK Like Family Member 4	Protein Coding	Q8IW52	42	GC0XM143622	0.142763											PSTPIP1						PDCD11
SLK	STE20 Like Kinase	Protein Coding	Q9H2G2	50	GC10P103967	1.61578											PTDSS1						PDCD5
SLX1A-SULT1A3	SLX1A-SULT1A3 Readthrough (NMD Candidate)	RNA Gene		18	GC16P066021	2.13728											PTDSS2						PDCD7
SMAD1	SMAD Family Member 1	Protein Coding	Q15797	52	GC04P145481	1.04627											PTGES3L						PDE4DIP
SMAD2	SMAD Family Member 2	Protein Coding	Q15796	61	GC18M047809	0.90351											PTGFRN						PDE7A
SMAD3	SMAD Family Member 3	Protein Coding	P84022	61	GC15P067063	0.571053											PTHLH						PDF
SMAD5-AS1	SMAD5 Antisense RNA 1	RNA Gene	Q9Y6J3	28	GC05M136129	4.23116									PTMA	0.768803	PTMA						PDGFRA
SMAD7	SMAD Family Member 7	Protein Coding	O15105	52	GC18M048919	0.937212											PTMS						PDHA1
SMARCA2	SWI/SNF Related, Matrix Associated, Actin Dependent Regulator Of Chromatin, Subfamily A, Member 2	Protein Coding	P51531	58	GC09P001980	1.02178											PTOV1						PDHB
SMARCA4	SWI/SNF Related, Matrix Associated, Actin Dependent Regulator Of Chromatin, Subfamily A, Member 4	Protein Coding	P51532	60	GC19P102331	1.92063											PTP4A2						PDIA3
SMARCC2	SWI/SNF Related, Matrix Associated, Actin Dependent Regulator Of Chromatin Subfamily C Member 2	Protein Coding	Q8TAQ2	51	GC12M059079	1.40813											PTPA						PDIA4
SMC4	Structural Maintenance Of Chromosomes 4	Protein Coding	Q9NTJ3	49	GC03P160399	1.40813											PTPN6						PDIA6
SMOX	Spermine Oxidase	Protein Coding	Q9NWM0	45	GC20P004120	0.90351											PTPRA						PDK3
SMPD1	Sphingomyelin Phosphodiesterase 1	Protein Coding	P17405	57	GC11P006390	1.47417											PTPRF						PDPR
SMURF1	SMAD Specific E3 Ubiquitin Protein Ligase 1	Protein Coding	Q9HCE7	51	GC07M099027	1.34745											PTPRS						PDXK
SNAI3-AS1	SNAI3 Antisense RNA 1	RNA Gene		17	GC16P088663	0.865256											PTRHD1						PDXP
SNCA	Synuclein Alpha	Protein Coding	P37840	60	GC04M089724	2.05608											PUS7L				PEBP1	0.285526	PEBP1
SND1	Staphylococcal Nuclease And Tudor Domain Containing 1	Protein Coding	Q7KZF4	49	GC07P127652	0.865256											PXDN						PEPD
SNHG1	Small Nucleolar RNA Host Gene 1	RNA Gene		27	GC11M121080	1.58512											PXK						PERP
SNHG12	Small Nucleolar RNA Host Gene 12	RNA Gene	Q9BXW3	29	GC01M030655	1.30225											PYCR1						PEX10
SNHG14	Small Nucleolar RNA Host Gene 14	RNA Gene		24	GC15P147532	0.201898											QPCTL						PEX11B
SNHG6	Small Nucleolar RNA Host Gene 6	RNA Gene		25	GC08M066921	0.90351									QSOX1	0.90351	QSOX1						PEX19
SNHG7	Small Nucleolar RNA Host Gene 7	RNA Gene		28	GC09M138601	1.02178											RAB11B						PEX26
SNORD118	Small Nucleolar RNA, C/D Box 118	RNA Gene		24	GC17M017010	1.91498											RAB12						PFKFB2
SNORD12C	Small Nucleolar RNA, C/D Box 12C	RNA Gene		17	GC20P049587	0.201898											RAB13						PGAM1
SNORD13	Small Nucleolar RNA, C/D Box 13	RNA Gene		18	GC08P033514	1.06944											RAB24				PGD	1.05086	PGD
SNORD15A	Small Nucleolar RNA, C/D Box 15A	RNA Gene		23	GC11P075400	0.285526											RAB2A						PGGHG
SNORD24	Small Nucleolar RNA, C/D Box 24	RNA Gene		24	GC09P133349	0.96768											RAB40C				PGK1	1.7246	PGK1
SNORD37	Small Nucleolar RNA, C/D Box 37	RNA Gene		17	GC19M003982	0.247273											RAB4A						PGM1
SNORD44	Small Nucleolar RNA, C/D Box 44	RNA Gene		18	GC01M174887	0.377716											RAB8B						PGM2L1
SNORD46	Small Nucleolar RNA, C/D Box 46	RNA Gene		16	GC01P045956	0.142763											RABAC1						PGP
SNORD95	Small Nucleolar RNA, C/D Box 95	RNA Gene		22	GC05M181243	0.142763											RABGGTA						PGRMC2
SNRPN	Small Nuclear Ribonucleoprotein Polypeptide N	Protein Coding	P63162	53	GC15P024823	0.201898											RABL2B						PHETA1
SOCS2-AS1	SOCS2 Antisense RNA 1	RNA Gene		23	GC12M093504	0.142763											RABL6						PHF10
SOCS3	Suppressor Of Cytokine Signaling 3	Protein Coding	O14543	52	GC17M078356	0.995699									RAC3	1.02178	RAC3						PHGDH
SOD1	Superoxide Dismutase 1	Protein Coding	P00441	61	GC21P031659	2.58201									RACK1	0.403795	RACK1						PHLDA2
SOD2	Superoxide Dismutase 2	Protein Coding	P04179	56	GC06M159669	2.734											RALBP1						PHLDA3
SOD2-OT1	SOD2 Overlapping Transcript 1	RNA Gene		18	GC06M159772	16.1181											RANBP1						PHTF1
SOD3	Superoxide Dismutase 3	Protein Coding	P08294	52	GC04P024798	1.40056											RAP2B						PI4KA
SOS1	SOS Ras/Rac Guanine Nucleotide Exchange Factor 1	Protein Coding	Q07889	60	GC02M039228	0.201898											RAPGEFL1						PIGO
SOX17	SRY-Box Transcription Factor 17	Protein Coding	Q9H6I2	50	GC08P054457	1.04627											RASL10B						PIGQ
SOX2-OT	SOX2 Overlapping Transcript	RNA Gene		32	GC03P180989	0.247273											RASSF4						PIGS
SOX9	SRY-Box Transcription Factor 9	Protein Coding	P48436	54	GC17P072121	0.90351									RCAN1	0.142763	RCAN1						PIGT
SP1	Sp1 Transcription Factor	Protein Coding	P08047	55	GC12P053380	1.04627									RCBTB1	0.285526	RCBTB1						PIK3IP1
SP140	SP140 Nuclear Body Protein	Protein Coding	Q13342	43	GC02P230203	1.04627											RCC1						PIK3R1
SPAAR	Small Regulatory Polypeptide Of Amino Acid Response	Protein Coding	A0A1B0GVQ0	24	GC09P055682	0.142763											RCC2						PIK3R2
SPARC	Secreted Protein Acidic And Cysteine Rich	Protein Coding	P09486	57	GC05M151661	0.819881											RCN1						PIP5K1C
SPIC	Spi-C Transcription Factor	Protein Coding	Q8N5J4	38	GC12P101475	1.04627											RCN2				PIR	1.3887	PIR
SPINK1	Serine Peptidase Inhibitor Kazal Type 1	Protein Coding	P00995	50	GC05M147825	0.142763											RDH11						PITPNA
SPOP	Speckle Type BTB/POZ Protein	Protein Coding	O43791	53	GC17M049598	1.15949											RECQL						PITPNC1
SPP1	Secreted Phosphoprotein 1	Protein Coding	P10451	54	GC04P087975	1.3318											REEP4						PITPNM1
SQSTM1	Sequestosome 1	Protein Coding	Q13501	58	GC05P179806	12.2357											REEP5						PITPNM3
SRC	SRC Proto-Oncogene, Non-Receptor Tyrosine Kinase	Protein Coding	P12931	60	GC20P037344	3.32631											RETREG2						PKM
SRRT	Serrate, RNA Effector Molecule	Protein Coding	Q9BXP5	47	GC07P100875	0.819881											REXO2						PKP3
SRXN1	Sulfiredoxin 1	Protein Coding	Q9BYN0	38	GC20M000649	4.55911											RFLNB						PLA2G15
SSB	Small RNA Binding Exonuclease Protection Factor La	Protein Coding	P05455	51	GC02P169791	1.09148											RGL2						PLCB3
SSH1	Slingshot Protein Phosphatase 1	Protein Coding	Q8WYL5	45	GC12M108892	1.06944											RGP1						PLCD1
SSRP1	Structure Specific Recognition Protein 1	Protein Coding	Q08945	48	GC11M120904	0.319228											RGS12						PLD3
ST20	Suppressor Of Tumorigenicity 20	RNA Gene	Q9HBF5	30	GC15M079898	1.02178											RGS19						PLEC
STAG3L5P-PVRIG2P-PILRB	STAG3L5P-PVRIG2P-PILRB Readthrough	RNA Gene		14	GC07P100336	0.142763											RGS3						PLEKHA3
STAT1	Signal Transducer And Activator Of Transcription 1	Protein Coding	P42224	61	GC02M190908	0.6016											RHBDD1						PLEKHA8
STAT3	Signal Transducer And Activator Of Transcription 3	Protein Coding	P40763	62	GC17M042313	2.95994											RHBDF1						PLEKHG5
STC1	Stanniocalcin 1	Protein Coding	P52823	49	GC08M023841	0.937212											RHNO1						PLEKHJ1
STEAP1	STEAP Family Member 1	Protein Coding	Q9UHE8	46	GC07P090154	0.285526									RHOA	1.51242	RHOA						PLEKHO1
STIM1	Stromal Interaction Molecule 1	Protein Coding	Q13586	58	GC11P007543	0.142763											RHOQ						PLOD1
STING1	Stimulator Of Interferon Response CGAMP Interactor 1	Protein Coding	Q86WV6	50	GC05M139489	0.247273											RIMS3						PLOD2
STK11	Serine/Threonine Kinase 11	Protein Coding	Q15831	59	GC19P001177	1.60455									RING1	0.142763	RING1						PLOD3
STK25	Serine/Threonine Kinase 25	Protein Coding	O00506	49	GC02M241492	0.90351											RMI2						PLP2
STK3	Serine/Threonine Kinase 3	Protein Coding	Q13188	49	GC08M098343	0.90351											RN18S1						PLPP6
STK4	Serine/Threonine Kinase 4	Protein Coding	Q13043	57	GC20P044966	1.27776											RNASEH2C						PLS1
STRADA	STE20 Related Adaptor Alpha	Protein Coding	Q7RTN6	53	GC17M072533	0.819881											RNF10						PLSCR3
STYX	Serine/Threonine/Tyrosine Interacting Protein	Protein Coding	Q8WUJ0	42	GC14P052730	0.819881											RNF14						PLXDC2
SUFU	SUFU Negative Regulator Of Hedgehog Signaling	Protein Coding	Q9UMX1	52	GC10P107032	0.819881											RNF150						PLXNA1
SULT1A3	Sulfotransferase Family 1A Member 3	Protein Coding	P0DMM9	45	GC16P030199	0.819881											RNF167						PLXNA2
SUMO1	Small Ubiquitin Like Modifier 1	Protein Coding	P63165	55	GC02M202206	1.3887											RNF215						PLXNB2
SUMO2	Small Ubiquitin Like Modifier 2	Protein Coding	P61956	44	GC17M075165	1.3887											RNF41						PLXND1
SVIP	Small VCP Interacting Protein	Protein Coding	Q8NHG7	38	GC11M022799	0.142763											RNF44						PMEPA1
SYK	Spleen Associated Tyrosine Kinase	Protein Coding	P43405	58	GC09P098395	1.18904											RNF5						PMPCA
SYVN1	Synoviolin 1	Protein Coding	Q86TM6	49	GC11M121177	2.17672											RNFT2						PNPLA8
TADA2A	Transcriptional Adaptor 2A	Protein Coding	O75478	44	GC17P037406	1.04627											ROBO2						POFUT1
TAF15	TATA-Box Binding Protein Associated Factor 15	Protein Coding	Q92804	51	GC17P101242	0.319228											ROM1						POLR2A
TAFAZZIN	Tafazzin, Phospholipid-Lysophospholipid Transacylase	Protein Coding	Q16635	50	GC0XP154425	0.201898											RP2						POLR2B
TARDBP	TAR DNA Binding Protein	Protein Coding	Q13148	56	GC01P012787	1.82581											RPA3						POLR2E
TAS2R43	Taste 2 Receptor Member 43	Protein Coding	P59537	37	GC12M011091	0.142763											RPL22						POLR2G
TAT	Tyrosine Aminotransferase	Protein Coding	P17735	54	GC16M071565	1.04627											RPL26						POLR2K
TAX1BP1	Tax1 Binding Protein 1	Protein Coding	Q86VP1	44	GC07P027739	0.90351											RPLP0						POLR3C
TBK1	TANK Binding Kinase 1	Protein Coding	Q9UHD2	57	GC12P064451	0.865256											RPLP1						POLR3G
TBP	TATA-Box Binding Protein	Protein Coding	P20226	57	GC06P170554	1.04627											RPLP2						POMGNT1
TBX2	T-Box Transcription Factor 2	Protein Coding	Q13207	54	GC17P061399	0.90351											RPN1						POMT2
TBXAS1	Thromboxane A Synthase 1	Protein Coding	P24557	55	GC07P139777	1.15949											RPN2						POP7
TCF20	Transcription Factor 20	Protein Coding	Q9UGU0	47	GC22M042160	0.995699									RPRD1A	0.90351	RPRD1A				PPARGC1B	0.819881	PPARGC1B
TCF4	Transcription Factor 4	Protein Coding	P15884	56	GC18M055222	0.142763											RPS12						PPCDC
TCF7L1	Transcription Factor 7 Like 1	Protein Coding	Q9HCS4	44	GC02P085133	0.760746											RPS20						PPFIBP2
TECRL	Trans-2,3-Enoyl-CoA Reductase Like	Protein Coding	Q5HYJ1	43	GC04M064275	0.142763											RPS21						PPIB
TEF	TEF Transcription Factor, PAR BZIP Family Member	Protein Coding	Q10587	43	GC22P041367	1.04627											RPS24						PPL
TERC	Telomerase RNA Component	RNA Gene		35	GC03M169765	0.865256											RPS27L						PPM1F
TERT	Telomerase Reverse Transcriptase	Protein Coding	O14746	60	GC05M001253	0.96768											RPS5						PPM1M
TET1	Tet Methylcytosine Dioxygenase 1	Protein Coding	Q8NFU7	46	GC10P068560	1.02178									RPS6	0.142763	RPS6						PPOX
TFAM	Transcription Factor A, Mitochondrial	Protein Coding	Q00059	53	GC10P058385	0.142763									RPS6KA1	0.865256	RPS6KA1						PPP1R16A
TFAP2A	Transcription Factor AP-2 Alpha	Protein Coding	P05549	56	GC06M010393	1.12123											RPS6KA2						PPP1R3D
TFB1M	Transcription Factor B1, Mitochondrial	Protein Coding	Q8WVM0	49	GC06M155247	1.82701									RPS8	1.13272	RPS8						PPP1R3E
TFB2M	Transcription Factor B2, Mitochondrial	Protein Coding	Q9H5Q4	47	GC01M246540	1.76787											RPSA						PPP2R5B
TFEB	Transcription Factor EB	Protein Coding	P19484	50	GC06M090945	1.02178											RRBP1						PPP6R1
TG	Thyroglobulin	Protein Coding	P01266	52	GC08P132866	1.11253											RRM1						PPT1
TGFA	Transforming Growth Factor Alpha	Protein Coding	P01135	54	GC02M070447	1.05086											RRM2						PPT2
TGFB1	Transforming Growth Factor Beta 1	Protein Coding	P01137	61	GC19M041301	3.81001											RSRC1						PRAF2
TGFB2	Transforming Growth Factor Beta 2	Protein Coding	P61812	60	GC01P218345	1.25276											RSU1						PRCP
TGFBI	Transforming Growth Factor Beta Induced	Protein Coding	Q15582	54	GC05P136027	0.90351											RTN3				PRDX1	3.24451	PRDX1
TGFBR1	Transforming Growth Factor Beta Receptor 1	Protein Coding	P36897	62	GC09P099696	0.247273											RUNDC3A						PREPL
TGFBR2	Transforming Growth Factor Beta Receptor 2	Protein Coding	P37173	61	GC03P030623	1.9819											RWDD4						PRICKLE1
THBD	Thrombomodulin	Protein Coding	P07204	55	GC20M023026	0.285526									RXRA	3.52829	RXRA						PRKDC
THBS1	Thrombospondin 1	Protein Coding	P07996	54	GC15P039581	0.760746											RXYLT1						PRKX
THORLNC	Testis Associated Oncogenic LncRNA	RNA Gene		15	GC02M118133	0.201898											S100A11						PROCR
TICAM1	TIR Domain Containing Adaptor Molecule 1	Protein Coding	Q8IUC6	52	GC19M004815	0.865256									S100A12	0.201898	S100A12						PRRC1
TIGAR	TP53 Induced Glycolysis Regulatory Phosphatase	Protein Coding	Q9NQ88	44	GC12P035900	1.06944											S100A13						PRRG2
TIMM9	Translocase Of Inner Mitochondrial Membrane 9	Protein Coding	Q9Y5J7	46	GC14M058408	0.142763											S100A14						PRSS12
TIMP3	TIMP Metallopeptidase Inhibitor 3	Protein Coding	P35625	52	GC22P064973	0.51474											S100A16						PRSS23
TJP1	Tight Junction Protein 1	Protein Coding	Q07157	53	GC15M029699	0.142763											S100A4						PSAP
TKT	Transketolase	Protein Coding	P29401	54	GC03M053224	0.142763									S100A9	0.819881	S100A9						PSAT1
TLR2	Toll Like Receptor 2	Protein Coding	O60603	61	GC04P153684	1.52184											SAMD12						PSD3
TLR4	Toll Like Receptor 4	Protein Coding	O00206	60	GC09P117704	1.65901											SAMD9						PSENEN
TLR7	Toll Like Receptor 7	Protein Coding	Q9NYK1	57	GC0XP012867	0.865256									SAMHD1	0.349697	SAMHD1						PSMA4
TLX1NB	TLX1 Neighbor	RNA Gene	P0CAT3	31	GC10M101090	1.65901											SAP30L						PSMB5
TMED2	Transmembrane P24 Trafficking Protein 2	Protein Coding	Q15363	44	GC12P123584	0.760746											SARS						PSMB7
TMSB4X	Thymosin Beta 4 X-Linked	Protein Coding	P62328	48	GC0XP012975	0.51474											SBSPON						PSMD1
TMX2-CTNND1	TMX2-CTNND1 Readthrough (NMD Candidate)	RNA Gene		23	GC11P057712	6.8915											SCAMP2						PSMD11
TNC	Tenascin C	Protein Coding	P24821	58	GC09M115019	0.142763											SCAMP3						PSMD13
TNF	Tumor Necrosis Factor	Protein Coding	P01375	61	GC06P125492	4.55692											SCAMP4				PSME1	0.142763	PSME1
TNFAIP2	TNF Alpha Induced Protein 2	Protein Coding	Q03169	42	GC14P114651	0.937212											SCAP				PSME2	0.142763	PSME2
TNFAIP8L2	TNF Alpha Induced Protein 8 Like 2	Protein Coding	Q6P589	37	GC01P151156	0.90351											SCAPER						PSME3
TNFRSF11B	TNF Receptor Superfamily Member 11b	Protein Coding	O00300	55	GC08M118923	0.201898											SCARB2						PSMG4
TNFRSF19	TNF Receptor Superfamily Member 19	Protein Coding	Q9NS68	48	GC13P023570	0.142763											SCFD2						PSPH
TNFRSF25	TNF Receptor Superfamily Member 25	Protein Coding	Q93038	50	GC01M006460	1.02178											SCN1B						PTBP3
TNFSF10	TNF Superfamily Member 10	Protein Coding	P50591	53	GC03M172505	1.42148											SCP2						PTDSS1
TNFSF11	TNF Superfamily Member 11	Protein Coding	O14788	58	GC13P042562	0.201898											SDF4						PTDSS2
TOMM20	Translocase Of Outer Mitochondrial Membrane 20	Protein Coding	Q15388	48	GC01M235109	0.201898											SDHAF1						PTGFRN
TP53	Tumor Protein P53	Protein Coding	P04637	62	GC17M007661	4.44221											SDHAF3						PTHLH
TP53BP1	Tumor Protein P53 Binding Protein 1	Protein Coding	Q12888	52	GC15M043403	0.90351											SDHD				PTMA	0.768803	PTMA
TP53BP2	Tumor Protein P53 Binding Protein 2	Protein Coding	Q13625	48	GC01M223779	0.90351											SEC11C						PTMS
TP53TG1	TP53 Target 1	RNA Gene		28	GC07M087325	0.142763											SEC61A1						PTOV1
TP63	Tumor Protein P63	Protein Coding	Q9H3D4	55	GC03P189598	1.3887											SEL1L						PTP4A2
TP73	Tumor Protein P73	Protein Coding	O15350	54	GC01P003652	0.201898											SELENOF						PTPN22
TPH1	Tryptophan Hydroxylase 1	Protein Coding	P17752	54	GC11M018040	0.201898											SELENOM						PTPN6
TPTEP1	TPTE Pseudogene 1	Pseudogene		14	GC22P016601	0.865256											SEMA3A						PTPRA
TRAF6	TNF Receptor Associated Factor 6	Protein Coding	Q9Y4K3	55	GC11M036467	0.96768											SEMA4C						PTPRF
TRAP1	TNF Receptor Associated Protein 1	Protein Coding	Q12931	51	GC16M017468	0.90351											SEMA4D						PTPRS
TRA-TGC7-1	TRNA-Ala (Anticodon TGC) 7-1	RNA Gene		14	GC06M090560	2.3938											SEMA4G						PURA
TRC-GCA24-1	TRNA-Cys (GCA) 24-1	RNA Gene		11	GC17M071542	2.54322											SERF1A						PXDN
TRE-TTC3-1	TRNA-Glu (Anticodon TTC) 3-1	RNA Gene		15	GC01P019713	4.46537											SERPINB10						PXK
TRIM13	Tripartite Motif Containing 13	Protein Coding	O60858	44	GC13P049995	0.865256											SERPINE2						PYCR1
TRIM15	Tripartite Motif Containing 15	Protein Coding	Q9C019	37	GC06P125458	0.90351											SERPINH1						PYGL
TRIM16	Tripartite Motif Containing 16	Protein Coding	O95361	41	GC17M015627	3.57601									SESN2	2.36059	SESN2						QPCTL
TRIM2	Tripartite Motif Containing 2	Protein Coding	Q9C040	49	GC04P153152	0.96768											SESN3				QSOX1	0.90351	QSOX1
TRIM21	Tripartite Motif Containing 21	Protein Coding	P19474	52	GC11M004384	1.9914											SETD1B						R3HDM4
TRIM22	Tripartite Motif Containing 22	Protein Coding	Q8IYM9	48	GC11P005689	0.96768											SETX						RAB12
TRIM24	Tripartite Motif Containing 24	Protein Coding	O15164	53	GC07P138460	0.995699											SF3B5						RAB13
TRIM25	Tripartite Motif Containing 25	Protein Coding	Q14258	53	GC17M056836	1.30225											SFI1						RAB1B
TRIM28	Tripartite Motif Containing 28	Protein Coding	Q13263	52	GC19P058544	1.91498											SFT2D3						RAB24
TRIM32	Tripartite Motif Containing 32	Protein Coding	Q13049	52	GC09P116687	0.90351											SFXN4						RAB2A
TRIM33	Tripartite Motif Containing 33	Protein Coding	Q9UPN9	51	GC01M114392	1.40813											SGK1						RAB3D
TRIM37	Tripartite Motif Containing 37	Protein Coding	O94972	50	GC17M072386	1.02178											SGPL1						RAB40C
TRIM44	Tripartite Motif Containing 44	Protein Coding	Q96DX7	45	GC11P035663	0.201898											SGPP2						RAB5B
TRIM72	Tripartite Motif Containing 72	Protein Coding	Q6ZMU5	42	GC16P066101	0.90351											SH3BGRL3						RABAC1
TRIM8	Tripartite Motif Containing 8	Protein Coding	Q9BZR9	47	GC10P107038	0.201898											SH3BP2						RABGGTA
TRN-GTT2-1	TRNA-Asn (Anticodon GTT) 2-1	RNA Gene		8	GC01P160220	0.403795											SH3BP5L						RABL2B
TRPA1	Transient Receptor Potential Cation Channel Subfamily A Member 1	Protein Coding	O75762	55	GC08M072019	0.90351											SH3PXD2A						RABL6
TRP-AGG2-5	TRNA-Pro (Anticodon AGG) 2-5	RNA Gene		17	GC14M026459	1.87442											SHISAL1				RAC3	1.02178	RAC3
TRP-AGG2-6	TRNA-Pro (Anticodon AGG) 2-6	RNA Gene		14	GC14M026462	1.82459											SHMT2				RACK1	0.403795	RACK1
TRPM2	Transient Receptor Potential Cation Channel Subfamily M Member 2	Protein Coding	O94759	45	GC21P044350	1.02178											SHPK						RALB
TRPV1	Transient Receptor Potential Cation Channel Subfamily V Member 1	Protein Coding	Q8NER1	56	GC17M003565	1.44501											SIGIRR						RALBP1
TRU-TCA1-1	TRNA-SeC (Anticodon TCA) 1-1	RNA Gene		14	GC19M045478	1.13272											SIGLEC10						RALGPS2
TSC22D2	TSC22 Domain Family Member 2	Protein Coding	O75157	41	GC03P150408	1.15215											SIGMAR1						RAP2B
TSC22D4	TSC22 Domain Family Member 4	Protein Coding	Q9Y3Q8	39	GC07M100463	1.15215											SIN3A						RAPGEF3
TSPO	Translocator Protein	Protein Coding	B1AH88	53	GC22P043151	0.819881											SIPA1L2						RAPGEFL1
TUBB	Tubulin Beta Class I	Protein Coding	P07437	58	GC06P125470	1.47965											SIRPA						RBM10
TUBB1	Tubulin Beta 1 Class VI	Protein Coding	Q9H4B7	54	GC20P059020	1.13272											SIRT4						RBMS2
TUBG1	Tubulin Gamma 1	Protein Coding	P23258	56	GC17P042609	0.142763											SKA1				RCAN1	0.142763	RCAN1
TUG1	Taurine Up-Regulated 1	Protein Coding	A0A6I8PU40	32	GC22P030969	2.78725											SKP2						RCC2
TUSC2	Tumor Suppressor 2, Mitochondrial Calcium Regulator	Protein Coding	O75896	40	GC03M053556	0.142763											SLC12A9						RCN1
TXN	Thioredoxin	Protein Coding	P10599	54	GC09M110243	4.37474									SLC16A1	0.494546	SLC16A1						RCN2
TXNDC9	Thioredoxin Domain Containing 9	Protein Coding	O14530	45	GC02M100566	0.142763											SLC16A13						RDH11
TXNIP	Thioredoxin Interacting Protein	Protein Coding	Q9H3M7	47	GC01M145992	1.06944											SLC16A5						RECQL
TXNRD1	Thioredoxin Reductase 1	Protein Coding	Q16881	52	GC12P104215	4.64496											SLC19A1						REEP4
TXNRD2	Thioredoxin Reductase 2	Protein Coding	Q9NNW7	54	GC22M019876	0.6016											SLC1A4						REEP5
TXNRD3	Thioredoxin Reductase 3	Protein Coding	Q86VQ6	42	GC03M126577	1.05086											SLC1A5						RETREG2
TYMP	Thymidine Phosphorylase	Protein Coding	P19971	56	GC22M050525	0.819881											SLC23A1						REXO2
UBA1	Ubiquitin Like Modifier Activating Enzyme 1	Protein Coding	P22314	57	GC0XP047190	0.142763											SLC25A10						RFLNB
UBC	Ubiquitin C	Protein Coding	P0CG48	51	GC12M124911	2.08057											SLC25A13						RFNG
UBE2D1	Ubiquitin Conjugating Enzyme E2 D1	Protein Coding	P51668	52	GC10P058334	1.27221											SLC25A26						RFXANK
UBE2D2	Ubiquitin Conjugating Enzyme E2 D2	Protein Coding	P62837	51	GC05P139526	1.46259											SLC25A27						RGP1
UBE2D3	Ubiquitin Conjugating Enzyme E2 D3	Protein Coding	P61077	52	GC04M102794	1.11253											SLC25A29						RGS12
UBE2E1	Ubiquitin Conjugating Enzyme E2 E1	Protein Coding	P51965	48	GC03P023805	1.04627											SLC25A3						RGS19
UBE2E2	Ubiquitin Conjugating Enzyme E2 E2	Protein Coding	Q96LR5	45	GC03P023221	1.42688											SLC25A37						RGS3
UBE2E3	Ubiquitin Conjugating Enzyme E2 E3	Protein Coding	Q969T4	49	GC02P180967	1.52818											SLC25A4						RHBDD1
UBE2M	Ubiquitin Conjugating Enzyme E2 M	Protein Coding	P61081	44	GC19M058555	0.201898											SLC26A2						RHBDF1
UBE2R2	Ubiquitin Conjugating Enzyme E2 R2	Protein Coding	Q712K3	45	GC09P055594	1.06944											SLC31A1				RHOA	1.51242	RHOA
UBXN7	UBX Domain Protein 7	Protein Coding	O94888	40	GC03M196347	0.995699											SLC35B4						RIMBP3B
UCA1	Urothelial Cancer Associated 1	RNA Gene		29	GC19P111735	0.995699											SLC35D1						RIMS3
UCHL3	Ubiquitin C-Terminal Hydrolase L3	Protein Coding	P15374	51	GC13P075564	0.995699											SLC35E3				RING1	0.142763	RING1
UGT1A	UDP Glucuronosyltransferase Family 1 Member A Complex Locus	Uncategorized		17	GC02P233592	2.55203											SLC35E4						RMND5A
UGT1A1	UDP Glucuronosyltransferase Family 1 Member A1	Protein Coding	P22309	59	GC02P233760	3.85669											SLC35F6						RN18S1
UGT1A10	UDP Glucuronosyltransferase Family 1 Member A10	Protein Coding	Q9HAW8	50	GC02P233636	1.3318											SLC35G1						RN7SL1
UGT1A4	UDP Glucuronosyltransferase Family 1 Member A4	Protein Coding	P22310	50	GC02P233718	2.14234											SLC36A1						RNASEH2C
UGT1A6	UDP Glucuronosyltransferase Family 1 Member A6	Protein Coding	P19224	50	GC02P233691	1.25276											SLC38A10						RNASEK
UGT1A7	UDP Glucuronosyltransferase Family 1 Member A7	Protein Coding	Q9HAW7	48	GC02P233681	1.19362											SLC38A7						RNF10
UGT1A8	UDP Glucuronosyltransferase Family 1 Member A8	Protein Coding	Q9HAW9	45	GC02P233618	0.285526									SLC39A11	1.05086	SLC39A11						RNF14
UGT1A9	UDP Glucuronosyltransferase Family 1 Member A9	Protein Coding	O60656	52	GC02P233671	1.05086									SLC39A14	1.05086	SLC39A14						RNF150
UGT2B15	UDP Glucuronosyltransferase Family 2 Member B15	Protein Coding	P54855	50	GC04M068646	0.201898									SLC39A3	1.05086	SLC39A3						RNF167
UGT2B17	UDP Glucuronosyltransferase Family 2 Member B17	Protein Coding	O75795	49	GC04M068537	0.142763									SLC39A6	1.05086	SLC39A6						RNF181
UGT2B7	UDP Glucuronosyltransferase Family 2 Member B7	Protein Coding	P16662	51	GC04P069051	2.45899									SLC39A7	1.05086	SLC39A7						RNF215
UHRF1	Ubiquitin Like With PHD And Ring Finger Domains 1	Protein Coding	Q96T88	48	GC19P102040	1.36851									SLC3A2	0.201898	SLC3A2						RNF41
ULK1	Unc-51 Like Autophagy Activating Kinase 1	Protein Coding	O75385	54	GC12P131894	0.96768											SLC43A2						RNF44
UQCRC2	Ubiquinol-Cytochrome C Reductase Core Protein 2	Protein Coding	P22695	53	GC16P065624	0.201898											SLC44A2						RNF5
URI1	URI1 Prefoldin Like Chaperone	Protein Coding	O94763	44	GC19P029923	0.96768											SLC48A1						RNFT2
USF1	Upstream Transcription Factor 1	Protein Coding	P22415	52	GC01M161039	0.142763											SLC52A2						ROBO2
USP10	Ubiquitin Specific Peptidase 10	Protein Coding	Q14694	47	GC16P084702	0.995699									SLC6A8	1.05086	SLC6A8				ROCK1	1.06944	ROCK1
USP11	Ubiquitin Specific Peptidase 11	Protein Coding	P51784	48	GC0XP047232	1.32542									SLC6A9	1.05086	SLC6A9						ROM1
USP13	Ubiquitin Specific Peptidase 13	Protein Coding	Q92995	49	GC03P179654	0.819881											SLC7A1						RP2
USP14	Ubiquitin Specific Peptidase 14	Protein Coding	P54578	51	GC18P000158	0.247273									SLC7A11	5.06677	SLC7A11						RPLP0
USP15	Ubiquitin Specific Peptidase 15	Protein Coding	Q9Y4E8	52	GC12P062260	1.20661											SLC7A5						RPLP1
USP17L2	Ubiquitin Specific Peptidase 17 Like Family Member 2	Protein Coding	Q6R6M4	33	GC08M013480	1.11253											SLC9B2						RPLP2
USP19	Ubiquitin Specific Peptidase 19	Protein Coding	O94966	47	GC03M053470	0.247273											SLIT3						RPN1
USP21	Ubiquitin Specific Peptidase 21	Protein Coding	Q9UK80	46	GC01P161159	0.142763											SMARCC1						RPN2
USP29	Ubiquitin Specific Peptidase 29	Protein Coding	Q9HBJ7	40	GC19P057119	0.819881											SMC1A						RPS12
USP35	Ubiquitin Specific Peptidase 35	Protein Coding	Q9P2H5	39	GC11P078188	0.285526											SMIM10L1						RPS19BP1
USP7	Ubiquitin Specific Peptidase 7	Protein Coding	Q93009	57	GC16M008892	0.201898											SMIM11A						RPS21
USP8	Ubiquitin Specific Peptidase 8	Protein Coding	P40818	55	GC15P050424	0.90351											SMIM4						RPS24
USP9X	Ubiquitin Specific Peptidase 9 X-Linked	Protein Coding	Q93008	57	GC0XP041085	1.09148											SMPD2						RPS5
UTP11	UTP11 Small Subunit Processome Component	Protein Coding	Q9Y3A2	38	GC01P039228	0.142763											SMTNL2				RPS6KA1	0.865256	RPS6KA1
VCAM1	Vascular Cell Adhesion Molecule 1	Protein Coding	P19320	55	GC01P100719	1.75505											SMURF2						RPS6KA2
VCP	Valosin Containing Protein	Protein Coding	P55072	58	GC09M035056	1.58512											SNHG4						RPSA
VDAC2	Voltage Dependent Anion Channel 2	Protein Coding	P45880	50	GC10P075210	0.142763											SNRNP200						RPUSD3
VDR	Vitamin D Receptor	Protein Coding	P11473	57	GC12M047841	0.201898											SNRNP25						RRBP1
VEGFA	Vascular Endothelial Growth Factor A	Protein Coding	P15692	57	GC06P043770	1.92696											SNRPA						RRM1
VESTAR	VEGFC MRNA Stability Associated LncRNA	RNA Gene		16	GC14P114680	0.865256											SNX17						RSRC1
VIM	Vimentin	Protein Coding	P08670	60	GC10P017227	0.142763											SNX19						RSU1
VPS52	VPS52 Subunit Of GARP Complex	Protein Coding	Q8N1B4	42	GC06M090838	1.25168											SNX21						RTL8C
VPS9D1-AS1	VPS9D1 Antisense RNA 1	RNA Gene		20	GC16P089711	0.142763											SNX29						RTN3
VTRNA1-1	Vault RNA 1-1	RNA Gene		17	GC05P152115	1.82459											SOCS1						RWDD2B
WDR1	WD Repeat Domain 1	Protein Coding	O75083	47	GC04M010073	1.18904									SOD2	2.734	SOD2				RXRA	3.52829	RXRA
WDR44	WD Repeat Domain 44	Protein Coding	Q5JSH3	39	GC0XP118346	0.819881											SORT1						S100A10
WDR48	WD Repeat Domain 48	Protein Coding	Q8TAF3	47	GC03P039052	0.819881											SOX2						S100A11
WNK1	WNK Lysine Deficient Protein Kinase 1	Protein Coding	Q9H4A3	57	GC12P000757	0.142763											SP110				S100A12	0.201898	S100A12
WNK3	WNK Lysine Deficient Protein Kinase 3	Protein Coding	Q9BYP7	48	GC0XM054449	0.142763									SP140	1.04627	SP140						S100A13
WNK4	WNK Lysine Deficient Protein Kinase 4	Protein Coding	Q96J92	53	GC17P042780	0.247273											SP140L						S100A14
WNT1	Wnt Family Member 1	Protein Coding	P04628	56	GC12P051341	0.819881											SPA17						S100A16
WNT3A	Wnt Family Member 3A	Protein Coding	P56704	56	GC01P230919	0.937212											SPATS2						S100A4
WTAP	WT1 Associated Protein	Protein Coding	Q15007	45	GC06P159725	0.819881											SPC25						SAMD12
WWTR1	WW Domain Containing Transcription Regulator 1	Protein Coding	Q9GZV5	47	GC03M149517	1.06944											SPCS1						SAMD4B
XAF1	XIAP Associated Factor 1	Protein Coding	Q6GPH4	46	GC17P100398	0.142763											SPDYC						SAMD9
XBP1	X-Box Binding Protein 1	Protein Coding	P17861	55	GC22M028794	1.1709											SPICE1						SAP30L
XDH	Xanthine Dehydrogenase	Protein Coding	P47989	56	GC02M031334	0.654223											SPINK5						SARAF
XIAP	X-Linked Inhibitor Of Apoptosis	Protein Coding	P98170	60	GC0XP123859	0.142763											SPINT2						SARS
XIST	X Inactive Specific Transcript	RNA Gene		30	GC0XM073820	1.97048											SPN						SBSPON
XPO1	Exportin 1	Protein Coding	O14980	56	GC02M061445	1.18904											SPNS1						SCAMP2
XRCC5	X-Ray Repair Cross Complementing 5	Protein Coding	P13010	53	GC02P216107	1.13272									SPOP	1.15949	SPOP						SCAMP3
XRCC6	X-Ray Repair Cross Complementing 6	Protein Coding	P12956	54	GC22P065264	1.51242									SPP1	1.3318	SPP1						SCAMP4
YAP1	Yes1 Associated Transcriptional Regulator	Protein Coding	P46937	56	GC11P102110	1.40813											SPPL2B						SCAP
YES1	YES Proto-Oncogene 1, Src Family Tyrosine Kinase	Protein Coding	P07947	54	GC18M000721	1.68488											SPTB						SCARB2
YTHDF1	YTH N6-Methyladenosine RNA Binding Protein F1	Protein Coding	Q9BYJ9	44	GC20M063195	0.142763											SPTBN1						SCN1B
YWHAB	Tyrosine 3-Monooxygenase/Tryptophan 5-Monooxygenase Activation Protein Beta	Protein Coding	P31946	55	GC20P044885	0.142763											SQLE						SCP2
YY1	YY1 Transcription Factor	Protein Coding	P25490	57	GC14P100238	0.377716											SQOR						SDC1
ZBTB10	Zinc Finger And BTB Domain Containing 10	Protein Coding	Q96DT7	40	GC08P080485	0.819881											SREBF2						SDF2L1
ZBTB18	Zinc Finger And BTB Domain Containing 18	Protein Coding	Q99592	49	GC01P244048	0.819881											SRGAP2						SDF4
ZBTB20	Zinc Finger And BTB Domain Containing 20	Protein Coding	Q9HC78	49	GC03M114315	0.142763											SRP14						SDHAF1
ZBTB24	Zinc Finger And BTB Domain Containing 24	Protein Coding	O43167	45	GC06M109476	1.04627											SRSF5						SDHAF3
ZFAS1	ZNFX1 Antisense RNA 1	RNA Gene		27	GC20P049276	1.04627											SSBP1						SDR39U1
ZNF16	Zinc Finger Protein 16	Protein Coding	P17020	37	GC08M144930	0.142763											SSBP3						SEC11C
ZNF396	Zinc Finger Protein 396	Protein Coding	Q96N95	37	GC18M035366	1.04627											SSH3						SEC16A
ZNF521	Zinc Finger Protein 521	Protein Coding	Q96K83	42	GC18M025061	0.937212											SSR2						SEC24D
ZNFX1	Zinc Finger NFX1-Type Containing 1	Protein Coding	Q9P2E3	42	GC20M049617	0.319228											SSR3						SEC61A1
ZRANB2	Zinc Finger RANBP2-Type Containing 2	Protein Coding	O95218	41	GC01M071063	0.819881											SSR4						SEC61B
															SSRP1	0.319228	SSRP1						SEL1L
																	ST6GALNAC2						SELENOM
																	ST6GALNAC4						SEMA3A
																	ST6GALNAC6						SEMA4C
																	ST8SIA5						SEMA4D
																	STARD3						SEMA4G
																	STARD3NL						SEMA5A
																	STAU1						SEPHS2
																	STEAP3						SERINC2
															STIM1	0.142763	STIM1						SERINC3
																	STIM2						SERP1
															STK11	1.60455	STK11						SERPINB10
																	STK11IP				SERPINE1	0.247273	SERPINE1
																	STK16						SERPINE2
															STK25	0.90351	STK25						SERPINH1
																	STK39						SESN3
																	STMN1						SETD1B
																	STON2						SETD3
																	STRBP						SF3B5
																	STT3A						SFI1
																	STX8						SFN
																	SUCLG2						SFT2D3
																	SUDS3						SFXN4
																	SUMF1						SGK1
																	SURF4						SGPL1
															SYK	1.18904	SYK						SGTA
																	SYNE2						SH3BGRL3
																	SYNGR1						SH3BP5L
																	SYNJ2BP						SH3PXD2A
																	SYNM						SHF
																	SYPL1						SHISA5
																	SYS1						SHISAL1
																	SYT17						SHMT2
																	SYT4						SHROOM4
																	TACC3						SIDT2
																	TAF1						SIGIRR
																	TAF7						SIGMAR1
																	TAF9B						SIPA1L2
																	TAGLN2						SIRPA
																	TALDO1						SKIDA1
																	TAP2						SLC16A13
																	TARS						SLC16A5
																	TBC1D2						SLC17A9
																	TBC1D7						SLC19A1
																	TBC1D8						SLC1A4
																	TBC1D8B						SLC1A5
																	TBCB						SLC20A2
																	TBL1X						SLC25A1
																	TBRG1						SLC25A10
																	TCAM1						SLC25A13
																	TCEAL4						SLC25A26
																	TCF25						SLC25A27
																	TCHH						SLC25A29
																	TCHHL1						SLC25A3
																	TCN2						SLC25A37
																	TCOF1						SLC25A4
																	TCP11L1				SLC2A1	1.05086	SLC2A1
																	TCTN2				SLC2A9	1.05086	SLC2A9
																	TEDC2						SLC30A6
																	TEX264						SLC30A7
																	TFDP2						SLC31A1
																	TFPI						SLC35A5
															TGFB1	3.81001	TGFB1						SLC35B4
																	TGFB1I1						SLC35C2
															TGFBI	0.90351	TGFBI						SLC35E4
																	TGM1						SLC35F6
																	TGOLN2						SLC35G1
																	THAP7						SLC38A10
																	THEM4						SLC38A7
																	THOC3				SLC39A10	1.05086	SLC39A10
																	THOP1				SLC39A11	1.05086	SLC39A11
																	TIGD2				SLC39A14	1.05086	SLC39A14
																	TIGD5				SLC39A3	1.05086	SLC39A3
																	TIMP2				SLC39A6	1.05086	SLC39A6
															TIMP3	0.51474	TIMP3				SLC39A7	1.05086	SLC39A7
																	TK1				SLC3A2	0.201898	SLC3A2
																	TK2						SLC41A1
																	TKFC						SLC43A2
																	TLDC1						SLC44A2
																	TLN1						SLC45A4
																	TLN2						SLC48A1
																	TM2D2						SLC50A1
																	TM7SF3						SLC52A2
																	TM9SF1				SLC6A8	1.05086	SLC6A8
																	TM9SF2				SLC6A9	1.05086	SLC6A9
																	TMBIM6				SLC7A11	5.06677	SLC7A11
																	TMC6						SLC7A5
																	TMED10						SLC7A6
																	TMED3						SLC9B2
																	TMED4						SLX4
																	TMED7						SMARCC1
																	TMED9						SMARCD3
																	TMEM104						SMG5
																	TMEM107						SMIM1
																	TMEM123						SMIM14
																	TMEM132A				SMOX	0.90351	SMOX
																	TMEM154						SMPD4
																	TMEM161A						SMURF2
																	TMEM164						SNRNP200
																	TMEM165						SNRNP25
																	TMEM200B						SNRPA
																	TMEM203						SNX17
																	TMEM218						SNX19
																	TMEM241						SNX21
																	TMEM254						SNX29
																	TMEM263						SOCS1
																	TMEM30A				SOD2	2.734	SOD2
																	TMEM35B						SORT1
																	TMEM45A						SOX4
																	TMEM50B				SP140	1.04627	SP140
																	TMEM59L						SP140L
																	TMEM63A						SPATA20
																	TMEM63B						SPATA2L
																	TMEM9						SPATS2
																	TMPRSS4						SPCS1
																	TMSB10						SPCS3
															TMSB4X	0.51474	TMSB4X						SPIN2
																	TMTC4						SPINK5
																	TMUB1						SPINT2
																	TMX3						SPNS1
																	TNFAIP8L1				SPOP	1.15949	SPOP
															TNFRSF25	1.02178	TNFRSF25				SPP1	1.3318	SPP1
																	TNFSF15						SPPL2B
																	TNRC18						SPRYD4
																	TNS4						SPTBN1
																	TOLLIP						SQLE
																	TOMM40L						SRA1
																	TOP2A						SRD5A1
																	TOR3A						SRP14
																	TOR4A						SRSF5
																	TP53I13				SRXN1	4.55911	SRXN1
															TP63	1.3887	TP63						SSBP3
																	TPP1						SSH3
																	TPR						SSR1
																	TPRA1						SSR2
																	TRAPPC2						SSR3
																	TRAPPC9				SSRP1	0.319228	SSRP1
																	TRDMT1						ST3GAL2
																	TRIB3						ST6GALNAC4
															TRIM28	1.91498	TRIM28						ST6GALNAC6
																	TRIM29						ST8SIA5
															TRIM32	0.90351	TRIM32						STARD3
																	TRIM34						STAU1
															TRIM37	1.02178	TRIM37						STC2
																	TRIM62						STEAP3
																	TSC2				STIM1	0.142763	STIM1
															TSC22D4	1.15215	TSC22D4						STIM2
																	TSKU						STK11IP
																	TSNARE1						STK16
																	TSPAN17				STK25	0.90351	STK25
																	TSPAN3						STMP1
																	TSPAN6						STT3A
																	TSTD3						STT3B
																	TTC22						STX4
																	TTC9C						STX8
																	TTF2						SUCLG2
																	TTLL1						SUDS3
																	TTLL12						SUGP2
																	TTLL4						SUGT1
																	TTN						SULF1
																	TTR						SUMF1
															TUBB	1.47965	TUBB						SURF4
															TUBG1	0.142763	TUBG1						SUSD1
																	TUBGCP2				SYK	1.18904	SYK
															TUSC2	0.142763	TUSC2						SYNJ2BP
																	TWF2						SYPL1
																	TWNK						SYS1
															TXN	4.37474	TXN						SYT5
																	TXNDC5				SYVN1	2.17672	SYVN1
																	UBAC1						TACR2
																	UBALD2						TAF1
															UBE2E3	1.52818	UBE2E3						TAF10
																	UBE2L3						TAF11
																	UBE2Q2						TAF7
																	UBE3B						TAF9B
																	UBE4B						TAGLN2
																	UBL7						TALDO1
																	UBQLN4						TANGO6
																	UBR4						TARS
																	UBXN2A				TAX1BP1	0.90351	TAX1BP1
															UCHL3	0.995699	UCHL3						TBC1D2
															UHRF1	1.36851	UHRF1						TBC1D7
																	ULBP13						TBC1D8B
															ULK1	0.96768	ULK1						TBCE
																	UMAD1						TBL1X
																	UNC119						TCAM1
																	UNC13D						TCEAL4
																	UNC45A						TCF25
																	UNC5B						TCHH
																	UNG						TCN2
																	UPK1B						TCOF1
																	UPK2						TCP11L2
																	UQCRB						TCTN1
																	UQCRH						TDP2
																	UQCRQ						TDRD9
															URI1	0.96768	URI1						TEDC2
																	UROD						TEX264
																	USP1						TFPI
																	USP20						TFRC
															USP35	0.285526	USP35						TGDS
																	USP5				TGFB1	3.81001	TGFB1
																	UVSSA						TGFB1I1
																	VANGL1				TGFBI	0.90351	TGFBI
																	VAV2						TGIF1
															VCP	1.58512	VCP						TGM1
																	VDAC1						TGOLN2
															VEGFA	1.92696	VEGFA						THAP7
																	VIPAS39						TIGD2
																	VKORC1						TIGD5
																	VLDLR						TIMP1
																	VMP1						TIMP2
																	VPS26B						TKFC
																	VPS28				TKT	0.142763	TKT
																	VPS33A						TLDC1
																	VPS4A						TLE1
																	VTI1B						TLE3
																	VWA1						TLE6
																	WARS						TLN1
																	WBP11						TLN2
																	WDR41						TLNRD1
																	WDR5						TM2D2
																	WDR55						TM9SF1
																	WDR60						TM9SF2
																	WDR77						TM9SF3
																	WDR81						TMBIM6
																	WDTC1						TMC6
																	WIPI2						TMCO1
																	WNT5A						TMCO3
																	WNT5B						TMED10
																	WNT7B				TMED2	0.760746	TMED2
																	WNT9A						TMED3
																	WWOX						TMED4
															XIST	1.97048	XIST						TMED5
																	XPOT						TMED7
																	XRCC3						TMED9
																	XXYLT1						TMEM104
																	YARS						TMEM106C
																	YBX3						TMEM123
																	YIPF1						TMEM131
																	YPEL2						TMEM132A
																	YPEL3						TMEM14C
																	ZBED6CL						TMEM154
															ZBTB18	0.819881	ZBTB18						TMEM161A
																	ZC2HC1C						TMEM165
																	ZCCHC17						TMEM184A
																	ZCWPW1						TMEM184C
																	ZDHHC20						TMEM185B
																	ZDHHC6						TMEM19
																	ZFHX3						TMEM200B
																	ZFP41						TMEM203
																	ZFP64						TMEM205
																	ZHX3						TMEM214
																	ZKSCAN8						TMEM218
																	ZMAT5						TMEM223
																	ZMYM1						TMEM234
																	ZMYM3						TMEM238
																	ZNF114						TMEM254
																	ZNF219						TMEM263
																	ZNF239						TMEM30A
																	ZNF275						TMEM30B
																	ZNF287						TMEM47
																	ZNF318						TMEM50B
																	ZNF32						TMEM59
																	ZNF33B						TMEM63A
																	ZNF358						TMEM63B
																	ZNF362						TMEM69
																	ZNF414						TMEM9
																	ZNF512B						TMEM97
																	ZNF575						TMEM9B
																	ZNF629						TMSB10
																	ZNF639				TMSB4X	0.51474	TMSB4X
																	ZNF684						TMTC4
																	ZNF74						TMUB1
																	ZNF740						TMX3
																	ZNF76						TNFAIP8L1
																	ZNRF1						TNFRSF1A
																					TNFRSF25	1.02178	TNFRSF25
																							TNFSF13B
																							TNRC18
																							TNRC6A
																							TNS1
																							TNS4
																							TOLLIP
																							TOM1L2
																							TOMM40L
																							TOR4A
																							TP53I13
																							TPI1
																							TPM3
																							TPP1
																							TPRA1
																							TRAM1
																							TRAPPC2
																							TRAPPC9
																							TRIM29
																					TRIM32	0.90351	TRIM32
																							TRIM41
																							TRIM68
																							TRMU
																							TRPV4
																							TSC2
																					TSC22D4	1.15215	TSC22D4
																							TSHZ1
																							TSKU
																							TSNARE1
																							TSPAN17
																							TSPAN3
																							TSPAN33
																							TSPAN6
																					TSPO	0.819881	TSPO
																							TSR3
																							TSSC4
																							TSTA3
																							TSTD1
																							TTC14
																							TTC19
																							TTC22
																							TTC9C
																							TTLL12
																							TTN
																							TTYH3
																							TUBA1B
																					TUBB	1.47965	TUBB
																							TUBB3
																					TUBG1	0.142763	TUBG1
																							TUBGCP2
																					TUSC2	0.142763	TUSC2
																							TWF2
																							TWNK
																					TXN	4.37474	TXN
																							TXNDC5
																					TXNRD1	4.64496	TXNRD1
																					TXNRD2	0.6016	TXNRD2
																					UBE2E3	1.52818	UBE2E3
																							UBE2F
																							UBE2L3
																					UBE2M	0.201898	UBE2M
																							UBE2Q2
																							UBE3B
																							UBE4B
																							UBFD1
																							UBL5
																							UBP1
																							UBR4
																					UCHL3	0.995699	UCHL3
																							UCK1
																							UFC1
																							UGDH
																							UGGT1
																							UHMK1
																							ULBP13
																					ULK1	0.96768	ULK1
																							UNC119
																							UNC45A
																							UNG
																							UQCRH
																					URI1	0.96768	URI1
																							UROD
[truncated: 95 more rows]

## Sheet: NRF2 targets up  SFN & down BRU
NRF2 targets		Genes up-regulated by SFN and down-regulated by BRU						SFN vs. CTR			BRUSATOL vs. CTR
GeneCard Relevance	ChES 2022 targets	Gene Symbol	baseMean	Gene ID	Chrom	Name	Type	FDR	Expression ratio	pvalue	FDR	Expression ratio	pvalue	Delta
		LOC100848941	36.1194	100848941	21	uncharacterized LOC100848941	ncRNA	0.00309056	5.88563	9.35161e-05	6.88925e-05	0.0186478	7.13095e-06	315.621
5.06677		SLC7A11	503.516	524078	17	solute carrier family 7 member 11	protein-coding	6.79501e-15	4.36372	1.46722e-17	9.16215e-36	0.062785	2.24936e-38	69.5025
		ITPRIP	61.4253	538685	26	inositol 1,4,5-trisphosphate receptor interacting protein	protein-coding	0.0198661	3.35325	0.000977759	1.83654e-07	0.060146	1.00939e-08	55.7518
		TFPI	167.504	508763	2	tissue factor pathway inhibitor	protein-coding	8.24345e-07	3.90327	6.4904e-09	1.10264e-09	0.171232	3.9034e-11	22.7952
		HYAL1	134.281	515397	22	hyaluronidase 1	protein-coding	0.0197739	2.29586	0.000967707	2.01545e-12	0.112503	4.53304e-14	20.4071
		SERPINH1	245.671	510850	15	serpin family H member 1	protein-coding	0.0237173	1.87509	0.0012328	2.41018e-24	0.0926651	1.43156e-26	20.2351
0.6016		CCND3	92.2888	540547	23	cyclin D3	protein-coding	0.00568993	2.88504	0.000196765	7.0301e-08	0.143197	3.58116e-09	20.1473
		PADI4	109.441	508161	2	peptidyl arginine deiminase 4	protein-coding	1.01107e-05	5.6077	1.10043e-07	0.00470981	0.310085	0.000903768	18.0844
		LARGE1	193.456	506466	5	LARGE xylosyl- and glucuronyltransferase 1	protein-coding	0.00334921	2.20794	0.000103669	3.84617e-15	0.147977	5.93967e-17	14.9209
		MMP28	191.116	519276	19	matrix metallopeptidase 28	protein-coding	0.00626821	2.32668	0.000223053	1.01984e-11	0.160171	2.57645e-13	14.5262
		LRP8	268.372	407179	3	LDL receptor related protein 8	protein-coding	1.5314e-06	3.73321	1.3003e-08	1.20645e-05	0.304208	1.03285e-06	12.2719
		LOC788801	50.3065	788801	23	ferritin light chain	protein-coding	0.00322307	4.19377	9.87694e-05	0.0395532	0.361678	0.0116785	11.5953
2.20301		FTL	3153.62	286861	18	ferritin light chain	protein-coding	3.93805e-20	3.87538	3.34377e-23	8.21922e-11	0.380124	2.40842e-12	10.195
		NPC2	243.048	280815	10	NPC intracellular cholesterol transporter 2	protein-coding	9.45762e-06	2.85586	1.01475e-07	3.54645e-07	0.309866	2.08681e-08	9.21643
		SFT2D3	62.5045	514114	2	SFT2 domain containing 3	protein-coding	0.0342004	2.62835	0.00209728	0.00229182	0.29763	0.000388775	8.83094
		ENDOD1	839.238	538618	15	endonuclease domain containing 1	protein-coding	5.86356e-16	3.63551	1.13152e-18	2.40343e-07	0.425276	1.35903e-08	8.5486
		ITGA5	253.082	281873	5	integrin subunit alpha 5	protein-coding	7.08758e-06	2.80983	7.05749e-08	1.01528e-06	0.335066	6.60935e-08	8.38591
		TCHH	1272.08	613296	3	trichohyalin	protein-coding	0.0390107	1.83667	0.00247527	6.36391e-12	0.222957	1.5523e-13	8.23778
0.349697		CTSD	1588.8	282883	29	cathepsin D	protein-coding	0.00351839	1.85864	0.000110264	1.82118e-17	0.230903	2.00479e-19	8.04947
		CRYAB	132.753	281719	15	crystallin alpha B	protein-coding	1.57651e-05	3.96726	1.82537e-07	0.0411771	0.499361	0.0122811	7.94467
		COTL1	229.202	617165	18	coactosin like F-actin binding protein 1	protein-coding	1.86668e-05	2.63424	2.2478e-07	3.14879e-06	0.35978	2.3316e-07	7.32181
		LAMC2	11371.7	511043	16	laminin subunit gamma 2	protein-coding	2.8818e-08	2.49057	1.62387e-10	5.03936e-12	0.346174	1.20127e-13	7.19456
		SIPA1L2	200.573	535132	28	signal induced proliferation associated 1 like 2	protein-coding	1.87821e-05	2.74521	2.27618e-07	0.00016264	0.414966	1.86508e-05	6.6155
		LOC781022	571.546	781022	X	ferritin heavy chain-like	pseudo	1.59216e-14	3.29876	3.56408e-17	3.00668e-05	0.503593	2.83833e-06	6.55045
4.37474		TXN	2363.02	280950	8	thioredoxin	protein-coding	3.71247e-05	2.97901	4.9576e-07	0.00289555	0.469056	0.000512288	6.35109
		PCDH7	3479.62	514537	6	protocadherin 7	protein-coding	2.63241e-08	2.5152	1.46302e-10	4.79917e-09	0.398075	1.97257e-10	6.31841
		SORT1	203.024	511591	3	sortilin 1	protein-coding	0.000813343	2.9008	1.88346e-05	0.0108981	0.45978	0.00246754	6.30909
		SEC11C	391.504	504842	24	SEC11 homolog C, signal peptidase complex subunit	protein-coding	0.000524267	2.19386	1.1097e-05	2.30772e-07	0.349847	1.29943e-08	6.2709
		DHRS1	209.389	528832	10	dehydrogenase/reductase 1	protein-coding	0.00865421	2.24607	0.00033401	0.000132247	0.362565	1.46836e-05	6.19494
		D1SE1L1	145.74	-				0.0146952	2.427	0.00065564	0.00341451	0.396272	0.000621084	6.12458
1.3318		SPP1	1463.11	281499	6	secreted phosphoprotein 1	protein-coding	7.60393e-06	3.11646	7.68904e-08	0.00720602	0.509008	0.00150318	6.12261
		LURAP1L	228.232	616371	8	leucine rich adaptor protein 1 like	protein-coding	0.00172585	2.676	4.55607e-05	0.00613921	0.448719	0.00124418	5.96364
		FKBP4	333.947	508535	5	FKBP prolyl isomerase 4	protein-coding	0.0020653	2.03381	5.70729e-05	4.48054e-07	0.362098	2.70032e-08	5.61674
		INAVA	425.558	100299473	16	innate immunity activator	protein-coding	0.00617745	1.88146	0.000218869	3.01678e-08	0.344355	1.41915e-09	5.46372
		SEC61A1	547.333	505064	22	SEC61 translocon subunit alpha 1	protein-coding	0.012555	1.65115	0.000534955	1.73691e-13	0.307708	3.31509e-15	5.36595
3.00064		GSR	134.464	506406	27	glutathione-disulfide reductase	protein-coding	0.00109171	2.85147	2.66292e-05	0.0484732	0.533083	0.0151366	5.34901
		WNT7B	297.049	100337066	5	Wnt family member 7B	protein-coding	4.26712e-07	2.93778	2.99736e-09	0.0103775	0.565054	0.00232419	5.19912
		TM9SF2	1031.3	514455	12	transmembrane 9 superfamily member 2	protein-coding	0.0322933	1.58234	0.00192937	5.0569e-11	0.345411	1.43432e-12	4.58104
		LOC112443502	446.332	112443502	2	uncharacterized LOC112443502	protein-coding	0.000168452	2.38227	2.89963e-06	0.00485366	0.535284	0.000939443	4.45048
		NAV1	259.57	531974	16	neuron navigator 1	protein-coding	0.00585197	2.12484	0.000204175	0.00673226	0.514576	0.00138996	4.12931
		RGP1	120.918	539393	8	RGP1 homolog, RAB6A GEF complex partner 1	protein-coding	0.0168897	2.22967	0.000778063	0.0447037	0.54368	0.0136904	4.10108
1.05086		SLC39A7	293.552	540716	23	solute carrier family 39 member 7	protein-coding	0.0491894	1.66173	0.00351038	6.77007e-06	0.407293	5.43128e-07	4.07995
4.38739		NFE2L1	1426.94	534582	19	NFE2 like bZIP transcription factor 1	protein-coding	0.0310486	1.52353	0.00180228	3.43222e-11	0.377749	9.43202e-13	4.03318
		TALDO1	1614.33	513453	29	transaldolase 1	protein-coding	0.0270181	1.62836	0.00148907	1.23249e-07	0.407861	6.57874e-09	3.99243
		VMP1	851.56	508631	19	vacuole membrane protein 1	protein-coding	0.0242891	1.83037	0.00127392	0.000393342	0.46468	5.13366e-05	3.93898
		LAMA3	10885.4	100336873	24	laminin subunit alpha 3	protein-coding	2.11047e-08	2.1445	1.12406e-10	5.78763e-06	0.550147	4.57437e-07	3.89804
		PHLDA3	1115.41	112441889	16	pleckstrin homology like domain family A member 3	protein-coding	0.00595123	1.62504	0.000209476	5.6677e-09	0.431387	2.36098e-10	3.76701
36.8599		KEAP1	1045.3	532791	7	kelch like ECH associated protein 1	protein-coding	0.000248838	2.0337	4.57147e-06	0.000864305	0.548995	0.000124851	3.70441
1.05086		BLVRB	826.982	281650	18	biliverdin reductase B	protein-coding	0.00125069	2.04445	3.12794e-05	0.00515094	0.56552	0.00100677	3.61517
		REEP5	549.769	617543	10	receptor accessory protein 5	protein-coding	0.00671202	1.75538	0.000246617	4.34972e-05	0.487497	4.24741e-06	3.60079
		VWA1	694.671	505917	16	von Willebrand factor A domain containing 1	protein-coding	0.0101337	1.76231	0.000402063	0.000201489	0.504171	2.39993e-05	3.49547
		FADS3	964.388	515925	29	fatty acid desaturase 3	protein-coding	0.000503361	1.87396	1.05684e-05	0.000287539	0.55135	3.60477e-05	3.39886
0.937212		AHSA1	966.104	539220	10	activator of HSP90 ATPase activity 1	protein-coding	0.0452638	1.54082	0.0031061	4.92713e-06	0.472444	3.84353e-07	3.26138
1.58512		VCP	2343.91	507345	8	valosin containing protein	protein-coding	0.00923508	1.63693	0.000361419	1.17415e-05	0.507156	1.00334e-06	3.22767
		PKM	7940.28	512571	10	pyruvate kinase M1/2	protein-coding	0.00156513	2.0036	4.10764e-05	0.0417986	0.65472	0.0125028	3.06025
		HSPB1	7196.94	516099	25	heat shock protein family B (small) member 1	protein-coding	0.00411249	1.67787	0.000133705	0.000614927	0.586821	8.537e-05	2.85926
		CANX	2430.16	407129	7	calnexin	protein-coding	0.016081	1.56498	0.000729882	0.000220584	0.571631	2.64659e-05	2.73776
		HSBP1	529.694	767979	18	heat shock factor binding protein 1	protein-coding	0.0312945	1.57437	0.0018383	0.00166111	0.58353	0.000266262	2.69801
		CD63	2548.2	404156	5	CD63 molecule	protein-coding	0.00073295	1.8266	1.65129e-05	0.0315947	0.69282	0.00889515	2.63646
0.51474		TMSB4X	37809.9	282386	X	thymosin beta 4 X-linked	protein-coding	0.00534406	1.58634	0.000183154	0.000324268	0.602957	4.11916e-05	2.63094
		CPT1A	424.499	506812	29	carnitine palmitoyltransferase 1A	protein-coding	0.047671	1.57845	0.00335224	0.0212516	0.645584	0.00550108	2.445
		RNF10	1195.42	520757	17	ring finger protein 10	protein-coding	0.0152803	1.49888	0.000687643	0.00516268	0.673879	0.00100948	2.22426
		SRP14	1192.77	512792	10	signal recognition particle 14	protein-coding	0.044852	1.50064	0.00306399	0.0443346	0.711729	0.0135388	2.10845
