# Supplementary material for: The Experimental and In Silico-Based Evaluation of NRF2 Modulators, Sulforaphane and Brusatol, on the Transcriptome of Immortalized Bovine Mammary Alveolar Cells
Source: Int J Mol Sci. 2024 Apr 12;25(8):4264. doi: 10.3390/ijms25084264 (PMC11049820; doi:10.3390/ijms25084264)
Supplement: Supplementary file 1 [file ijms-25-04264-s001.zip › Supplementary File S3.xlsx]

## Sheet: SFN
Annotation Cluster 1	Enrichment Score: 10.011974451719183
Category	Term	Count	%	PValue	Genes	List Total	Pop Hits	Pop Total	Fold Enrichment	Bonferroni	Benjamini	FDR
UP_KW_BIOLOGICAL_PROCESS	KW-0131~Cell cycle	56	6.27803	2.7162381618626944E-12	327679, 519504, 540547, 414925, 513446, 513642, 538789, 281667, 281668, 530411, 505940, 281061, 510120, 132342075, 360192, 100848920, 531234, 505011, 512977, 777788, 508561, 515249, 513220, 515287, 539217, 615335, 616028, 509921, 617512, 516094, 615847, 507703, 504437, 767985, 353350, 507226, 504477, 532412, 505200, 786629, 517850, 515158, 515350, 614434, 506962, 509117, 507731, 508467, 353120, 2…	310	290	4353	2.7115461624026698	2.9607361007322197E-10	2.960699596430337E-10	2.93353721481171E-10
GOTERM_BP_DIRECT	GO:0051301~cell division	39	4.3722	4.16977288812341E-11	327679, 519504, 414925, 540547, 515287, 538789, 509921, 516094, 787969, 615847, 507703, 281667, 504437, 281668, 767985, 505940, 507226, 504477, 532412, 505200, 281061, 132342075, 515158, 515350, 614434, 504585, 506962, 507731, 531234, 509117, 508467, 505011, 282684, 512977, 507693, 508561, 508022, 534849, 541250	755	176	11494	3.3734647802528595	1.12959215647912E-7	1.1291744981038194E-7	1.1266726343709454E-7
UP_KW_BIOLOGICAL_PROCESS	KW-0498~Mitosis	32	3.587443946188341	5.17726189075623E-10	327679, 414925, 515287, 538789, 616028, 509921, 615847, 507703, 281667, 504437, 281668, 505940, 507226, 504477, 505200, 281061, 132342075, 515158, 515350, 360192, 506962, 507731, 531234, 509117, 508467, 505011, 282684, 512977, 508561, 508022, 534849, 541250	310	128	4353	3.5104838709677417	5.64321537277479E-8	2.8216077304621454E-8	2.795721421008364E-8
UP_KW_BIOLOGICAL_PROCESS	KW-0132~Cell division	37	4.147982062780269	1.5272910652165585E-9	327679, 519504, 414925, 540547, 515287, 616028, 509921, 516094, 615847, 507703, 281667, 504437, 281668, 767985, 505940, 507226, 532412, 505200, 281061, 132342075, 515158, 515350, 360192, 614434, 506962, 507731, 531234, 509117, 508467, 505011, 282684, 512977, 508561, 508022, 540040, 534849, 541250	310	172	4353	3.0206489122280566	1.664747130147859E-7	5.549157536953496E-8	5.4982478347796105E-8
Annotation Cluster 2	Enrichment Score: 3.1031254497378864
Category	Term	Count	%	PValue	Genes	List Total	Pop Hits	Pop Total	Fold Enrichment	Bonferroni	Benjamini	FDR
GOTERM_MF_DIRECT	GO:0005524~ATP binding	100	11.210762331838566	6.733253363834788E-4	534382, 538465, 517007, 534781, 514777, 538348, 539835, 523889, 511381, 509109, 527854, 281586, 533720, 508652, 281585, 514405, 512468, 507165, 281061, 616031, 537027, 100337254, 519251, 286819, 614924, 347700, 415113, 786852, 615215, 533151, 353350, 533700, 788127, 507345, 506131, 281681, 282254, 533161, 517535, 529061, 537127, 100337196, 538579, 102030942, 102216273, 521857, 523485, 281832, 281…	680	1138	10653	1.376641166132534	0.40626924820656973	0.17371793678693753	0.17349349500814304
UP_KW_LIGAND	KW-0547~Nucleotide-binding	78	8.74439	8.399644834080686E-4	534382, 404122, 522719, 538348, 513523, 287019, 539755, 319097, 523889, 511381, 506315, 787696, 527854, 281586, 521795, 514209, 508652, 281585, 512468, 514405, 540033, 507165, 281061, 539126, 510120, 616031, 100297097, 514567, 535323, 360192, 407183, 404193, 513152, 504637, 539882, 286819, 282869, 281138, 507476, 415113, 404189, 512571, 512290, 615215, 280715, 533151, 615849, 504437, 788127, 5060…	239	922	3921	1.387914212327213	0.026531837086109844	0.013875791125969839	0.013875791125969839
UP_KW_LIGAND	KW-0067~ATP-binding	69	7.73543	8.672369453731149E-4	534382, 404122, 522719, 538348, 513523, 539835, 287019, 539755, 523889, 511381, 787696, 527854, 281586, 521795, 514209, 508652, 281585, 512468, 514405, 507165, 281061, 539126, 510120, 616031, 100297097, 514567, 535323, 360192, 407183, 504637, 286819, 282869, 528478, 507476, 415113, 404189, 512571, 540322, 512290, 786852, 615215, 280715, 533151, 504437, 533700, 788127, 506059, 507345, 506131, 2822…	239	791	3921	1.4311051632116538	0.0273818	0.013875791125969839	0.013875791125969839
Annotation Cluster 3	Enrichment Score: 2.993856255485585
Category	Term	Count	%	PValue	Genes	List Total	Pop Hits	Pop Total	Fold Enrichment	Bonferroni	Benjamini	FDR
UP_SEQ_FEATURE	DOMAIN:Kinesin motor	11	1.2331838565022422	1.044752116069732E-4	533161, 100337196, 537127, 537566, 541135, 527854, 508467, 281681, 514679, 510995, 515748	787	39	12565	4.503144039357508	0.10838403813501352	0.11471378234445657	0.11471378234445657
INTERPRO	IPR001752:Kinesin, motor domain	11	1.2331838565022422	1.0621638252721935E-4	533161, 100337196, 537127, 537566, 541135, 527854, 508467, 281681, 514679, 510995, 515748	787	39	12540	4.494184341706578	0.13644061816497077	0.13307300520544035	0.13307300520544035
SMART	SM00129:KISc	11	1.2331838565022422	1.408084822623056E-4	533161, 100337196, 537127, 537566, 541135, 527854, 508467, 281681, 514679, 510995, 515748	445	39	6824	4.32521	0.0415006	0.042383353160953985	0.042383353160953985
INTERPRO	IPR019821:Kinesin, motor region, conserved site	10	1.1210762331838564	2.8907966373375896E-4	533161, 100337196, 537127, 537566, 527854, 508467, 281681, 514679, 510995, 515748	787	36	12540	4.426090639559509	0.32919495607181826	0.13307300520544035	0.13307300520544035
GOTERM_MF_DIRECT	GO:0003777~microtubule motor activity	10	1.1210762331838564	3.259079403204219E-4	533161, 100337196, 537127, 537566, 541135, 527854, 281681, 514679, 510995, 515748	680	36	10653	4.35172	0.22298362976869623	0.12612637290400328	0.12596341893384308
GOTERM_BP_DIRECT	GO:0007018~microtubule-based movement	12	1.345291479820628	0.00159833	533161, 100337196, 537127, 537566, 541135, 527854, 508467, 281681, 514679, 510995, 515748, 768062	755	60	11494	3.04477	0.9868762771858698	0.360689	0.3598901269593445
KEGG_PATHWAY	bta04814:Motor proteins	22	2.4663677130044843	0.00292125	533161, 512287, 404122, 535277, 537127, 100337196, 541135, 537566, 539882, 112443216, 531505, 523485, 100295973, 527854, 508467, 281681, 100141266, 514679, 510995, 768070, 515748, 768062	426	158	6106	1.9957805907172996	0.5938611914289779	0.17994870680582548	0.17878020870968375
UP_KW_MOLECULAR_FUNCTION	KW-0505~Motor protein	11	1.2331838565022422	0.012377718797544198	531505, 506315, 100337196, 537127, 541135, 527854, 508467, 281681, 514679, 515748, 768062	354	68	5383	2.4598288467929548	0.6398759725589365	0.2996144729188709	0.29230680284767896
GOTERM_CC_DIRECT	GO:0005871~kinesin complex	5	0.5605381165919282	0.13349751183960074	100337196, 541135, 527854, 514679, 515748	779	31	12159	2.517495548469916	1	1	0.9742173112338858
Annotation Cluster 4	Enrichment Score: 2.4527235617511147
Category	Term	Count	%	PValue	Genes	List Total	Pop Hits	Pop Total	Fold Enrichment	Bonferroni	Benjamini	FDR
UP_SEQ_FEATURE	CROSSLNK:Glycyl lysine isopeptide (Lys-Gly) (interchain with G-Cter in SUMO2)	36	4.0358744394618835	0.0016983	512891, 513461, 515287, 513446, 511442, 617530, 520875, 281889, 504437, 445425, 280796, 530411, 507226, 505324, 507345, 281682, 510547, 506097, 281061, 509591, 534553, 533001, 360192, 523536, 787914, 783538, 281997, 282688, 281115, 353120, 337890, 507631, 512977, 281990, 415113, 505093	787	332	12565	1.7312196690191515	0.8453079046036159	0.6215777952165693	0.6215777952165693
UP_KW_PTM	KW-0832~Ubl conjugation	80	8.968609865470851	0.0033329	617095, 327679, 540547, 414925, 513446, 509863, 617530, 534582, 282637, 281667, 509703, 445425, 505103, 550622, 529235, 530411, 514405, 515219, 281141, 281061, 404111, 132342075, 280808, 534553, 360192, 523536, 539882, 540737, 783538, 282869, 281138, 507631, 282388, 512977, 777788, 415113, 505093, 512891, 513220, 513461, 515287, 511442, 516010, 616028, 520875, 534286, 317776, 281889, 444874, 5044…	357	807	4824	1.3395395332854332	0.0831397	0.022497095437958366	0.019997418167074104
UP_KW_PTM	KW-1017~Isopeptide bond	58	6.502242152466367	0.00774448	617095, 513446, 509863, 617530, 445425, 505103, 530411, 515219, 281141, 281061, 534553, 523536, 539882, 540737, 783538, 281138, 507631, 512977, 415113, 505093, 512891, 513220, 513461, 515287, 511442, 520875, 317776, 281889, 444874, 790872, 504437, 280796, 533700, 507226, 505324, 507345, 281682, 282691, 768070, 510547, 510825, 506097, 509591, 515238, 286796, 533001, 787914, 281997, 100295973, 2811…	357	567	4824	1.3822417856031302	0.1830196328336442	0.0418202	0.0371735
Annotation Cluster 5	Enrichment Score: 2.37215323295506
Category	Term	Count	%	PValue	Genes	List Total	Pop Hits	Pop Total	Fold Enrichment	Bonferroni	Benjamini	FDR
GOTERM_BP_DIRECT	GO:0007076~mitotic chromosome condensation	6	0.672646	3.970000159963611E-4	353350, 789414, 504477, 531234, 539217, 616028	755	11	11494	8.303913305237808	0.6589364929175286	0.13438450541476823	0.13408675540277096
GOTERM_CC_DIRECT	GO:0000796~condensin complex	5	0.5605381165919282	9.457181720623065E-4	516644, 353350, 504477, 531234, 539217	779	8	12159	9.755295250320925	0.40232856224993396	0.045068644470579435	0.0438259
GOTERM_BP_DIRECT	GO:1905821~positive regulation of chromosome condensation	4	0.4484304932735426	0.00254393	353350, 504477, 531234, 539217	755	5	11494	12.17907284768212	0.9989925041380785	0.45926418605121216	0.45824661399940003
GOTERM_BP_DIRECT	GO:1905820~positive regulation of chromosome separation	4	0.4484304932735426	0.00484016	516644, 353350, 531234, 539217	755	6	11494	10.149227373068433	0.9999980424730233	0.6460061776360052	0.6445748493251425
GOTERM_CC_DIRECT	GO:0000794~condensed nuclear chromosome	6	0.672646	0.0111944	516644, 353350, 789414, 788127, 531234, 539217	779	22	12159	4.256856109230949	0.9978104906776761	0.2768061778201962	0.2691736545347128
GOTERM_BP_DIRECT	GO:0051984~positive regulation of chromosome segregation	4	0.4484304932735426	0.0175206	516644, 353350, 531234, 539217	755	9	11494	6.766151582045622	1	1	0.9981529368304396
UP_KW_BIOLOGICAL_PROCESS	KW-0226~DNA condensation	3	0.336323	0.0273818	504477, 531234, 539217	310	4	4353	10.531451612903226	0.9515022791910992	0.5807759317937916	0.5754477122360504
Annotation Cluster 6	Enrichment Score: 2.1229789631827494
Category	Term	Count	%	PValue	Genes	List Total	Pop Hits	Pop Total	Fold Enrichment	Bonferroni	Benjamini	FDR
INTERPRO	IPR004367:Cyclin, C-terminal domain	7	0.7847533632286996	2.7648865887721415E-4	327679, 281667, 281668, 538796, 540547, 505200, 100301478	787	16	12540	6.971092757306226	0.317426	0.13307300520544035	0.13307300520544035
SMART	SM01332:SM01332	7	0.7847533632286996	3.35051964128425E-4	327679, 281667, 281668, 538796, 540547, 505200, 100301478	445	16	6824	6.708988764044944	0.0959472	0.0504253	0.0504253
UP_SEQ_FEATURE	DOMAIN:Cyclin N-terminal	6	0.672646	0.00117736	327679, 281667, 281668, 540547, 505200, 100301478	787	14	12565	6.842439644218551	0.7256930941593921	0.6215777952165693	0.6215777952165693
UP_KW_MOLECULAR_FUNCTION	KW-0195~Cyclin	8	0.8968609865470852	0.0026813	327679, 281667, 281668, 538796, 540547, 505200, 510972, 100301478	354	30	5383	4.054990583804143	0.19761134129823799	0.21986688377160882	0.21450427685035006
GOTERM_BP_DIRECT	GO:0044772~mitotic cell cycle phase transition	6	0.672646	0.00500965	327679, 281667, 281668, 767985, 540547, 100301478	755	18	11494	5.074613686534216	0.9999987659963325	0.6460061776360052	0.6445748493251425
INTERPRO	IPR006671:Cyclin, N-terminal	7	0.7847533632286996	0.00682343	327679, 281667, 281668, 538796, 540547, 505200, 100301478	787	28	12540	3.983481575603558	0.9999217382988159	0.8179501101630126	0.8179501101630126
GOTERM_CC_DIRECT	GO:0000307~cyclin-dependent protein kinase holoenzyme complex	7	0.7847533632286996	0.00899183	327679, 281667, 281668, 538796, 767985, 540547, 100301478	779	29	12159	3.767562303572219	0.9926545814353802	0.2329311311903519	0.2265083977935591
SMART	SM00385:CYCLIN	7	0.7847533632286996	0.013411588128553035	327679, 281667, 281668, 538796, 540547, 505200, 100301478	445	31	6824	3.4627038782167454	0.9828233275182344	0.5766982895277805	0.5766982895277805
INTERPRO	IPR013763:Cyclin-like	7	0.7847533632286996	0.015381460382433416	327679, 281667, 281668, 538796, 540547, 505200, 100301478	787	33	12540	3.3799237611181705	0.9999999994951988	1	1
GOTERM_MF_DIRECT	GO:0016538~cyclin-dependent protein serine/threonine kinase regulator activity	6	0.672646	0.0159935	327679, 281667, 281668, 538796, 540547, 100301478	680	24	10653	3.916544117647059	0.9999961943450065	0.8842116226886336	0.8830692304112581
GOTERM_BP_DIRECT	GO:0000079~regulation of cyclin-dependent protein serine/threonine kinase activity	6	0.672646	0.021245	327679, 281667, 281668, 540547, 528453, 100301478	755	25	11494	3.6537218543046355	1	1	0.9981529368304396
PIR_SUPERFAMILY	PIRSF001771:cyclin, A/B/D/E types	3	0.336323	0.043551241301987585	327679, 281667, 281668	94	5	1306	8.336170212765957	0.9728607190687834	1	1
KEGG_PATHWAY	bta04068:FoxO signaling pathway	6	0.672646	0.9181001924217805	327679, 281668, 286865, 514405, 534069, 100301478	426	117	6106	0.735043	1	1	0.996743
Annotation Cluster 7	Enrichment Score: 2.0917863901697675
Category	Term	Count	%	PValue	Genes	List Total	Pop Hits	Pop Total	Fold Enrichment	Bonferroni	Benjamini	FDR
INTERPRO	IPR013126:Heat shock protein 70 family	6	0.672646	8.04988042342775E-4	517535, 539835, 281831, 507165, 282254, 415113	787	13	12540	7.354119831883492	0.671144	0.22233769729507444	0.22233769729507444
INTERPRO	IPR018181:Heat shock protein 70, conserved site	6	0.672646	8.04988042342775E-4	517535, 539835, 281831, 507165, 282254, 415113	787	13	12540	7.354119831883492	0.671144	0.22233769729507444	0.22233769729507444
GOTERM_MF_DIRECT	GO:0051082~unfolded protein binding	13	1.4573991031390134	0.00365175	517535, 510850, 539835, 514621, 407129, 281719, 281832, 281831, 508358, 506762, 508555, 282254, 415113	680	78	10653	2.611029411764706	0.9410831530865749	0.37736866385653545	0.37688110744328407
GOTERM_BP_DIRECT	GO:0034620~cellular response to unfolded protein	6	0.672646	0.00382152	517535, 539835, 281831, 282254, 415113, 510190	755	17	11494	5.373120373977406	0.9999687133186713	0.608745	0.6073962247344727
GOTERM_MF_DIRECT	GO:0051787~misfolded protein binding	6	0.672646	0.005695	404121, 517535, 539835, 281831, 282254, 415113	680	19	10653	4.947213622291022	0.9879721588787578	0.48977019706029173	0.4891374190279141
GOTERM_BP_DIRECT	GO:0042026~protein refolding	5	0.5605381165919282	0.00594512	517535, 539835, 281831, 282254, 415113	755	12	11494	6.343267108167771	0.9999999034687512	0.6999734459963398	0.6984225447127438
GOTERM_MF_DIRECT	GO:0044183~protein binding involved in protein folding	7	0.7847533632286996	0.0122663	517535, 539835, 281831, 508555, 516099, 282254, 415113	680	31	10653	3.537523719165085	0.9999289992967222	0.7911759503432192	0.7901537591929051
KEGG_PATHWAY	bta04612:Antigen processing and presentation	10	1.1210762331838564	0.012733590322467219	282490, 281832, 515712, 539835, 281831, 281586, 407129, 407173, 282254, 415113	426	55	6106	2.606060606060606	0.9806899590902951	0.5602779741885576	0.5566398055249956
GOTERM_MF_DIRECT	GO:0031072~heat shock protein binding	7	0.7847533632286996	0.0218107	517535, 508535, 539835, 281831, 786620, 282254, 415113	680	35	10653	3.1332352941176467	0.9999999613338844	1	1
GOTERM_BP_DIRECT	GO:0051085~chaperone mediated protein folding requiring cofactor	6	0.672646	0.0334492	517535, 539835, 281831, 507165, 282254, 415113	755	28	11494	3.2622516556291394	1	1	0.9981529368304396
KEGG_PATHWAY	bta04213:Longevity regulating pathway - multiple species	6	0.672646	0.2803234715421067	539835, 281831, 286865, 281719, 282254, 506083	426	51	6106	1.6862745098039218	1	1	0.996743
Annotation Cluster 8	Enrichment Score: 1.8398165366121884
Category	Term	Count	%	PValue	Genes	List Total	Pop Hits	Pop Total	Fold Enrichment	Bonferroni	Benjamini	FDR
GOTERM_CC_DIRECT	GO:0000793~condensed chromosome	7	0.7847533632286996	2.0428994473602646E-4	787696, 532412, 531234, 540444, 539217, 515845, 282691	779	15	12159	7.283953786906291	0.10519108226087581	0.0152906	0.014868937773664567
GOTERM_BP_DIRECT	GO:0006265~DNA topological change	3	0.336323	0.11385230758802027	787696, 540444, 282691	755	9	11494	5.074613686534216	1	1	0.9981529368304396
GOTERM_MF_DIRECT	GO:0008301~DNA binding, bending	3	0.336323	0.13000545086807713	787696, 540444, 282691	680	10	10653	4.699852941176471	1	1	1
Annotation Cluster 9	Enrichment Score: 1.7946048243060326
Category	Term	Count	%	PValue	Genes	List Total	Pop Hits	Pop Total	Fold Enrichment	Bonferroni	Benjamini	FDR
GOTERM_BP_DIRECT	GO:0045454~cell redox homeostasis	9	1.0089686098654709	1.7862810802836507E-4	506406, 281997, 280950, 519632, 319097, 282388, 512468, 777788, 534582	755	26	11494	5.269791136016302	0.3836539903596856	0.0806208	0.0804422
WIKIPATHWAYS	WP988:Transcriptional activation by NRF2	5	0.5605381165919282	0.0301019	513221, 524078, 519632, 512468, 532791	286	14	3200	3.996003996003996	0.9942890159816473	0.5652471368508212	0.5585578216218173
WIKIPATHWAYS	WP1050:Oxidative stress response	6	0.672646	0.0654058	506406, 513221, 519632, 282388, 512468, 616115	286	25	3200	2.6853146853146854	0.9999891531450547	0.9430640325168158	0.9319035114219423
GOTERM_BP_DIRECT	GO:0006979~response to oxidative stress	7	0.7847533632286996	0.18854747679686246	513221, 281997, 519632, 282388, 512468, 282023, 506790	755	59	11494	1.8062184308003144	1	1	0.9981529368304396
Annotation Cluster 10	Enrichment Score: 1.761614018061546
Category	Term	Count	%	PValue	Genes	List Total	Pop Hits	Pop Total	Fold Enrichment	Bonferroni	Benjamini	FDR
SMART	SM00033:CH	10	1.1210762331838564	0.00744073	505886, 541211, 616560, 615430, 534358, 522269, 540990, 613533, 528870, 534849	445	54	6824	2.8397836038285478	0.8943934558054893	0.4634820469130492	0.4634820469130492
INTERPRO	IPR001589:Actinin-type, actin-binding, conserved site	5	0.5605381165919282	0.018918238868380798	616560, 534358, 522269, 540990, 613533	787	17	12540	4.6864489124747735	0.9999999999964935	1	1
UP_SEQ_FEATURE	DOMAIN:Calponin-homology (CH)	10	1.1210762331838564	0.025123019392815624	505886, 541211, 616560, 615430, 534358, 522269, 540990, 613533, 528870, 534849	787	68	12565	2.347895956349503	0.9999999999992639	1	1
INTERPRO	IPR001715:Calponin homology domain	10	1.1210762331838564	0.0254083	505886, 541211, 616560, 615430, 534358, 522269, 540990, 613533, 528870, 534849	787	68	12540	2.3432244562373867	0.9999999999999997	1	1
Annotation Cluster 11	Enrichment Score: 1.7155262992854046
Category	Term	Count	%	PValue	Genes	List Total	Pop Hits	Pop Total	Fold Enrichment	Bonferroni	Benjamini	FDR
INTERPRO	IPR020894:Cadherin conserved site	9	1.0089686098654709	0.00470123	282637, 281128, 529902, 281129, 522422, 510554, 514537, 281063, 508251	787	43	12540	3.335007830737862	0.9985081135428509	0.8179501101630126	0.8179501101630126
SMART	SM01055:SM01055	4	0.4484304932735426	0.00471815	282637, 281128, 281129, 281063	445	6	6824	10.223220973782771	0.7591362834872744	0.4634820469130492	0.4634820469130492
INTERPRO	IPR000233:Cadherin, cytoplasmic domain	5	0.5605381165919282	0.0069405	282637, 281128, 529902, 281129, 281063	787	13	12540	6.128433193236243	0.9999334962198427	0.8179501101630126	0.8179501101630126
UP_SEQ_FEATURE	DOMAIN:Cadherin	9	1.0089686098654709	0.00708775	282637, 281128, 529902, 281129, 522422, 510554, 514537, 281063, 508251	787	46	12565	3.1237224462736863	0.9995943670321555	1	1
INTERPRO	IPR014868:Cadherin prodomain	4	0.4484304932735426	0.00709517	282637, 281128, 281129, 281063	787	7	12540	9.105100744236704	0.9999463675921046	0.8179501101630126	0.8179501101630126
INTERPRO	IPR002126:Cadherin	9	1.0089686098654709	0.00717086	282637, 281128, 529902, 281129, 522422, 510554, 514537, 281063, 508251	787	46	12540	3.1175073200375665	0.9999517269346277	0.8179501101630126	0.8179501101630126
SMART	SM00112:CA	9	1.0089686098654709	0.00769904	282637, 281128, 529902, 281129, 522422, 510554, 514537, 281063, 508251	445	45	6824	3.0669662921348313	0.9023511308961076	0.4634820469130492	0.4634820469130492
INTERPRO	IPR015919:Cadherin-like	9	1.0089686098654709	0.00817953	282637, 281128, 529902, 281129, 522422, 510554, 514537, 281063, 508251	787	47	12540	3.051177377058044	0.9999881404522369	0.8179501101630126	0.8179501101630126
GOTERM_BP_DIRECT	GO:0007156~homophilic cell adhesion via plasma membrane adhesion molecules	12	1.345291479820628	0.00848175	282637, 281128, 529902, 527123, 281129, 526865, 281941, 522422, 510554, 514537, 281063, 508251	755	74	11494	2.468730982638267	0.9999999999048006	0.8834064691697657	0.8814491431671738
UP_SEQ_FEATURE	DOMAIN:Cadherin 5	4	0.4484304932735426	0.010768153581577341	282637, 281128, 281129, 281063	787	8	12565	7.9828462515883105	0.9999931245372843	1	1
UP_SEQ_FEATURE	DOMAIN:Cadherin 3	4	0.4484304932735426	0.015409519725198785	282637, 281128, 281129, 281063	787	9	12565	7.0958633347451645	0.9999999606735847	1	1
UP_SEQ_FEATURE	DOMAIN:Cadherin 4	4	0.4484304932735426	0.015409519725198785	282637, 281128, 281129, 281063	787	9	12565	7.0958633347451645	0.9999999606735847	1	1
GOTERM_CC_DIRECT	GO:0030057~desmosome	5	0.5605381165919282	0.029822781410045778	282869, 281128, 529902, 281129, 514360	779	19	12159	4.107492736977232	0.9999999296954544	0.5407864362354967	0.5258750455304739
INTERPRO	IPR027397:Catenin binding domain	5	0.5605381165919282	0.033196402939501476	282637, 281128, 529902, 281129, 281063	787	20	12540	3.9834815756035575	1	1	1
INTERPRO	IPR009122:Desmosomal cadherin	3	0.336323	0.0667595	281128, 529902, 281129	787	7	12540	6.828825558177528	1	1	1
UP_SEQ_FEATURE	DOMAIN:Cadherin 1	3	0.336323	0.10502053147643835	282637, 281128, 281129	787	9	12565	5.321897501058873	1	1	1
UP_SEQ_FEATURE	DOMAIN:Cadherin 2	3	0.336323	0.10502053147643835	282637, 281128, 281129	787	9	12565	5.321897501058873	1	1	1
UP_KW_PTM	KW-0165~Cleavage on pair of basic residues	12	1.345291479820628	0.13596497766920185	282637, 508490, 281128, 618042, 281129, 319094, 281137, 281873, 530430, 534069, 615037, 281063	357	103	4824	1.5742840825650648	0.9776223228598646	0.45888179963355624	0.40789493300760554
GOTERM_CC_DIRECT	GO:0005911~cell-cell junction	9	1.0089686098654709	0.33813157094790147	282637, 505886, 281128, 529902, 281129, 541164, 783484, 528398, 508251	779	103	12159	1.3638471029574883	1	1	0.9742173112338858
Annotation Cluster 12	Enrichment Score: 1.645527357739254
Category	Term	Count	%	PValue	Genes	List Total	Pop Hits	Pop Total	Fold Enrichment	Bonferroni	Benjamini	FDR
KEGG_PATHWAY	bta04216:Ferroptosis	10	1.1210762331838564	0.00113995	513221, 504698, 286861, 524078, 506059, 512468, 788801, 281173, 100138312, 408001	426	39	6106	3.675213675213675	0.2962318540775988	0.10621965504748504	0.10552991702769617
INTERPRO	IPR009078:Ferritin-like superfamily	4	0.4484304932735426	0.00425159	286861, 508167, 788801, 281173	787	6	12540	10.62261753494282	0.9972162772674924	0.8179501101630126	0.8179501101630126
UP_SEQ_FEATURE	DOMAIN:Ferritin-like diiron	3	0.336323	0.0112375	286861, 788801, 281173	787	3	12565	15.965692503176621	0.9999959166127214	1	1
INTERPRO	IPR012347:Ferritin-related	3	0.336323	0.0112813	286861, 788801, 281173	787	3	12540	15.933926302414232	1	0.8179501101630126	0.8179501101630126
INTERPRO	IPR008331:Ferritin/DPS protein domain	3	0.336323	0.0112813	286861, 788801, 281173	787	3	12540	15.933926302414232	1	0.8179501101630126	0.8179501101630126
INTERPRO	IPR001519:Ferritin	3	0.336323	0.0112813	286861, 788801, 281173	787	3	12540	15.933926302414232	1	0.8179501101630126	0.8179501101630126
INTERPRO	IPR009040:Ferritin- like diiron domain	3	0.336323	0.0112813	286861, 788801, 281173	787	3	12540	15.933926302414232	1	0.8179501101630126	0.8179501101630126
INTERPRO	IPR014034:Ferritin, conserved site	3	0.336323	0.0112813	286861, 788801, 281173	787	3	12540	15.933926302414232	1	0.8179501101630126	0.8179501101630126
GOTERM_BP_DIRECT	GO:0006880~intracellular sequestering of iron ion	3	0.336323	0.023592908685529677	286861, 788801, 281173	755	4	11494	11.417880794701986	1	1	0.9981529368304396
GOTERM_BP_DIRECT	GO:0006826~iron ion transport	4	0.4484304932735426	0.0311968	504698, 286861, 788801, 281173	755	11	11494	5.535942203491872	1	1	0.9981529368304396
GOTERM_MF_DIRECT	GO:0008199~ferric iron binding	3	0.336323	0.0687784	286861, 788801, 281173	680	7	10653	6.7140756302521005	1	1	1
KEGG_PATHWAY	bta04978:Mineral absorption	6	0.672646	0.11117347700565995	613998, 513221, 532844, 286861, 788801, 281173	426	37	6106	2.3243243243243246	0.9999999999999998	1	0.996743
GOTERM_MF_DIRECT	GO:0008198~ferrous iron binding	4	0.4484304932735426	0.17794590715723957	286861, 538481, 788801, 281173	680	23	10653	2.7245524296675194	1	1	1
UP_KW_LIGAND	KW-0408~Iron	10	1.1210762331838564	0.9206051096813519	513221, 3283889, 286861, 509652, 538481, 281990, 282023, 518288, 788801, 281173	239	217	3921	0.7560303106260725	1	1	1
Annotation Cluster 13	Enrichment Score: 1.3845596008341445
Category	Term	Count	%	PValue	Genes	List Total	Pop Hits	Pop Total	Fold Enrichment	Bonferroni	Benjamini	FDR
GOTERM_MF_DIRECT	GO:0055106~ubiquitin-protein transferase regulator activity	3	0.336323	0.011655025613883681	538465, 352960, 521857	680	3	10653	15.666176470588235	0.9998853895799386	0.7911759503432192	0.7901537591929051
INTERPRO	IPR024104:Pseudokinase tribbles family/serine-threonine-protein kinase 40	3	0.336323	0.021627172150904053	538465, 352960, 521857	787	4	12540	11.950444726810675	1	1	1
GOTERM_MF_DIRECT	GO:0004860~protein kinase inhibitor activity	5	0.5605381165919282	0.0244377	538685, 538465, 615430, 352960, 521857	680	18	10653	4.35172	0.9999999951761825	1	1
GOTERM_BP_DIRECT	GO:0032436~positive regulation of proteasomal ubiquitin-dependent protein catabolic process	8	0.8968609865470852	0.0667218	538465, 504437, 506401, 507345, 540718, 352960, 282254, 521857	755	55	11494	2.2143768813967486	1	1	0.9981529368304396
GOTERM_MF_DIRECT	GO:0031434~mitogen-activated protein kinase kinase binding	3	0.336323	0.0879266	538465, 352960, 521857	680	8	10653	5.8748161764705875	1	1	1
GOTERM_BP_DIRECT	GO:0043405~regulation of MAP kinase activity	3	0.336323	0.13635836491934805	538465, 352960, 521857	755	10	11494	4.567152317880795	1	1	0.9981529368304396
Annotation Cluster 14	Enrichment Score: 1.3733518143958514
Category	Term	Count	%	PValue	Genes	List Total	Pop Hits	Pop Total	Fold Enrichment	Bonferroni	Benjamini	FDR
GOTERM_BP_DIRECT	GO:0007266~Rho protein signal transduction	10	1.1210762331838564	5.036509689929334E-4	614857, 511099, 507966, 509703, 522422, 540152, 539691, 538967, 327676, 515749	755	37	11494	4.114551637730446	0.7445514293660497	0.15154298044809597	0.15120721313543403
GOTERM_BP_DIRECT	GO:0031274~positive regulation of pseudopodium assembly	4	0.4484304932735426	0.012271540489154405	511099, 507966, 540152, 538967	755	8	11494	7.611920529801324	1	1	0.9981529368304396
SMART	SM00285:PBD	4	0.4484304932735426	0.0693804	511099, 507966, 540152, 538967	445	15	6824	4.089288389513109	0.9999999996015014	1	1
GOTERM_CC_DIRECT	GO:0012505~endomembrane system	10	1.1210762331838564	0.098062	511099, 507966, 530414, 509239, 508631, 540152, 538967, 512886, 528123, 408001	779	86	12159	1.8149386512224976	1	1	0.9742173112338858
UP_SEQ_FEATURE	DOMAIN:CRIB	4	0.4484304932735426	0.11206837055876236	511099, 507966, 540152, 538967	787	19	12565	3.3611984217213937	1	1	1
INTERPRO	IPR000095:PAK-box/P21-Rho-binding	4	0.4484304932735426	0.11257332306070864	511099, 507966, 540152, 538967	787	19	12540	3.3545108005082596	1	1	1
GOTERM_BP_DIRECT	GO:0008360~regulation of cell shape	11	1.2331838565022422	0.12536745618444903	786096, 531505, 511099, 507966, 530930, 509566, 540152, 538967, 281682, 513152, 507837	755	101	11494	1.6580420956002888	1	1	0.9981529368304396
GOTERM_BP_DIRECT	GO:0030838~positive regulation of actin filament polymerization	5	0.5605381165919282	0.15499421121605783	511099, 507966, 540152, 538967, 507837	755	32	11494	2.378725165562914	1	1	0.9981529368304396
Annotation Cluster 15	Enrichment Score: 1.344777574040827
Category	Term	Count	%	PValue	Genes	List Total	Pop Hits	Pop Total	Fold Enrichment	Bonferroni	Benjamini	FDR
UP_SEQ_FEATURE	DOMAIN:HTH myb-type	5	0.5605381165919282	0.00689179	539676, 515332, 510420, 338034, 317776	787	13	12565	6.140650962760238	0.9994962226736427	1	1
INTERPRO	IPR012642:Transcription regulator Wos2-domain	3	0.336323	0.0112813	510420, 338034, 317776	787	3	12540	15.933926302414232	1	0.8179501101630126	0.8179501101630126
INTERPRO	IPR015395:C-myb, C-terminal	3	0.336323	0.0112813	510420, 338034, 317776	787	3	12540	15.933926302414232	1	0.8179501101630126	0.8179501101630126
UP_SEQ_FEATURE	DOMAIN:Myb-like	6	0.672646	0.0415103	539676, 515332, 510420, 338034, 507661, 317776	787	31	12565	3.090134032872894	1	1	1
INTERPRO	IPR017930:Myb domain	5	0.5605381165919282	0.0598359	539676, 515332, 510420, 338034, 317776	787	24	12540	3.3195679796696314	1	1	1
SMART	SM00717:SANT	6	0.672646	0.14491081644618586	539676, 515332, 510420, 338034, 507661, 317776	445	43	6824	2.1397439247452312	1	1	1
INTERPRO	IPR001005:SANT/Myb domain	6	0.672646	0.15919805502363055	539676, 515332, 510420, 338034, 507661, 317776	787	46	12540	2.078338213358378	1	1	1
INTERPRO	IPR009057:Homeodomain-like	13	1.4573991031390134	0.3471930229792963	539676, 540951, 512840, 515332, 510420, 784366, 338034, 535183, 539222, 317776, 768039, 532997, 507661	787	166	12540	1.2478376019962951	1	1	1
Annotation Cluster 16	Enrichment Score: 1.33407103874554
Category	Term	Count	%	PValue	Genes	List Total	Pop Hits	Pop Total	Fold Enrichment	Bonferroni	Benjamini	FDR
GOTERM_BP_DIRECT	GO:0045454~cell redox homeostasis	9	1.0089686098654709	1.7862810802836507E-4	506406, 281997, 280950, 519632, 319097, 282388, 512468, 777788, 534582	755	26	11494	5.269791136016302	0.3836539903596856	0.0806208	0.0804422
INTERPRO	IPR012999:Pyridine nucleotide-disulphide oxidoreductase, class I, active site	3	0.336323	0.0345589	506406, 319097, 282388	787	5	12540	9.56036	1	1	1
INTERPRO	IPR004099:Pyridine nucleotide-disulphide oxidoreductase, dimerisation	3	0.336323	0.0345589	506406, 319097, 282388	787	5	12540	9.56036	1	1	1
PIR_SUPERFAMILY	PIRSF000350:mercury(II) reductase, MerA type	3	0.336323	0.043551241301987585	506406, 319097, 282388	94	5	1306	8.336170212765957	0.9728607190687834	1	1
INTERPRO	IPR023753:Pyridine nucleotide-disulphide oxidoreductase, FAD/NAD(P)-binding domain	4	0.4484304932735426	0.043753595916469545	506406, 319097, 282388, 768073	787	13	12540	4.902746554588995	1	1	1
INTERPRO	IPR016156:FAD/NAD-linked reductase, dimerisation	3	0.336323	0.0854036	506406, 319097, 282388	787	8	12540	5.975222363405337	1	1	1
UP_KW_DOMAIN	KW-0676~Redox-active center	4	0.4484304932735426	0.2638945617027646	281997, 280950, 319097, 282388	443	30	7420	2.2332580887885625	0.9997445059976743	1	1
UP_SEQ_FEATURE	DISULFID:Redox-active	4	0.4484304932735426	0.32369720594695617	506406, 280950, 319097, 282388	787	32	12565	1.9957115628970776	1	1	1
WIKIPATHWAYS	WP3257:Selenium micronutrient network	7	0.7847533632286996	0.33207100602152195	506406, 281997, 319097, 281375, 282388, 282023, 616115	286	53	3200	1.4777675155033645	1	1	0.9940476190476191
Annotation Cluster 17	Enrichment Score: 1.192416179503011
Category	Term	Count	%	PValue	Genes	List Total	Pop Hits	Pop Total	Fold Enrichment	Bonferroni	Benjamini	FDR
UP_KW_MOLECULAR_FUNCTION	KW-0646~Protease inhibitor	8	0.8968609865470852	0.018068	282094, 282092, 414925, 281375, 508763, 617114, 512805, 513825	354	42	5383	2.896421845574388	0.7757795062611375	0.2996144729188709	0.29230680284767896
UP_KW_MOLECULAR_FUNCTION	KW-0789~Thiol protease inhibitor	3	0.336323	0.0539345	414925, 617114, 512805	354	6	5383	7.603107344632768	0.9893942704976058	0.4453269037562765	0.43446527195734297
GOTERM_MF_DIRECT	GO:0004869~cysteine-type endopeptidase inhibitor activity	3	0.336323	0.27162809798252047	414925, 617114, 512805	680	16	10653	2.9374080882352938	1	1	1
Annotation Cluster 18	Enrichment Score: 1.1636361539398632
Category	Term	Count	%	PValue	Genes	List Total	Pop Hits	Pop Total	Fold Enrichment	Bonferroni	Benjamini	FDR
SMART	SM00338:BRLZ	9	1.0089686098654709	0.010026094196502761	534129, 617530, 531389, 509889, 777788, 515219, 506097, 531350, 534582	445	47	6824	2.9364570882142003	0.9518331804719854	0.5029757255245552	0.5029757255245552
INTERPRO	IPR004827:Basic-leucine zipper domain	9	1.0089686098654709	0.011845765534583818	534129, 617530, 531389, 509889, 777788, 515219, 506097, 531350, 534582	787	50	12540	2.8681067344345617	0.9999999287211863	0.8179501101630126	0.8179501101630126
UP_SEQ_FEATURE	DOMAIN:BZIP	7	0.7847533632286996	0.0406704	534129, 617530, 531389, 509889, 777788, 531350, 534582	787	41	12565	2.72585	1	1	1
UP_SEQ_FEATURE	REGION:Basic motif	5	0.5605381165919282	0.0594794	617530, 777788, 515219, 506097, 534582	787	24	12565	3.326185938161796	1	1	1
UP_SEQ_FEATURE	DOMAIN:bZIP	5	0.5605381165919282	0.0674488	617530, 777788, 515219, 506097, 534582	787	25	12565	3.1931385006353237	1	1	1
UP_SEQ_FEATURE	REGION:Leucine-zipper	6	0.672646	0.0940079	617530, 777788, 515219, 506097, 317776, 534582	787	39	12565	2.4562603851040956	1	1	1
INTERPRO	IPR004826:Basic leucine zipper domain, Maf-type	3	0.336323	0.1941477139203091	515219, 531350, 534582	787	13	12540	3.677059915941746	1	1	1
INTERPRO	IPR008917:Eukaryotic transcription factor, Skn-1-like, DNA-binding	3	0.336323	0.2651893839400537	515219, 531350, 534582	787	16	12540	2.9876111817026687	1	1	1
GOTERM_CC_DIRECT	GO:0090575~RNA polymerase II transcription factor complex	7	0.7847533632286996	0.35901047615872295	786629, 512840, 531389, 509889, 515219, 531350, 534582	779	76	12159	1.437622457942031	1	1	0.9742173112338858
Annotation Cluster 19	Enrichment Score: 1.091410974237846
Category	Term	Count	%	PValue	Genes	List Total	Pop Hits	Pop Total	Fold Enrichment	Bonferroni	Benjamini	FDR
WIKIPATHWAYS	WP3114:Cori cycle	5	0.5605381165919282	0.017154704033703755	513453, 282356, 507476, 280808, 281274	286	12	3200	4.662004662004662	0.9462977333686057	0.4831908302826558	0.47747259560475447
GOTERM_BP_DIRECT	GO:0006096~glycolytic process	6	0.672646	0.024924688071643032	512571, 287019, 507476, 509566, 280808, 281141	755	26	11494	3.5131940906775343	1	1	0.9981529368304396
KEGG_PATHWAY	bta01230:Biosynthesis of amino acids	9	1.0089686098654709	0.0691256	613338, 513453, 445425, 512571, 505103, 507476, 514209, 509566, 281141	426	63	6106	2.0476190476190474	0.9999999997379093	1	0.996743
UP_KW_BIOLOGICAL_PROCESS	KW-0324~Glycolysis	5	0.5605381165919282	0.0967984	512571, 507476, 509566, 280808, 281141	310	25	4353	2.8083870967741933	0.9999848459005313	1	1
WIKIPATHWAYS	WP1027:Glycolysis and gluconeogenesis	7	0.7847533632286996	0.11656551228461311	512571, 282356, 507476, 509566, 280808, 281274, 281141	286	38	3200	2.061096797938903	0.9999999991993088	1	0.9940476190476191
KEGG_PATHWAY	bta01200:Carbon metabolism	10	1.1210762331838564	0.22306921528378104	613338, 513453, 445425, 512571, 505103, 507476, 509566, 280808, 281141, 515902	426	96	6106	1.4930555555555556	1	1	0.996743
KEGG_PATHWAY	bta00010:Glycolysis / Gluconeogenesis	6	0.672646	0.3080300598677081	512571, 507476, 509566, 280808, 281274, 281141	426	53	6106	1.6226415094339623	1	1	0.996743
Annotation Cluster 20	Enrichment Score: 0.9968730302251034
Category	Term	Count	%	PValue	Genes	List Total	Pop Hits	Pop Total	Fold Enrichment	Bonferroni	Benjamini	FDR
GOTERM_MF_DIRECT	GO:0050660~flavin adenine dinucleotide binding	9	1.0089686098654709	0.0181472	506406, 532997, 510440, 319097, 282388, 532871, 282130, 513508, 514969	680	53	10653	2.6602941176470587	0.999999	0.936395	0.9351854694514177
INTERPRO	IPR009100:Acyl-CoA dehydrogenase/oxidase	4	0.4484304932735426	0.0634607	510440, 282130, 513508, 514969	787	15	12540	4.249047013977129	1	1	1
INTERPRO	IPR006091:Acyl-CoA oxidase/dehydrogenase, central domain	4	0.4484304932735426	0.0634607	510440, 282130, 513508, 514969	787	15	12540	4.249047013977129	1	1	1
UP_KW_LIGAND	KW-0274~FAD	10	1.1210762331838564	0.0791596	506406, 527211, 532997, 526535, 510440, 319097, 282388, 282130, 513508, 514969	239	87	3921	1.8857307747799739	0.9285669939405254	0.6449264358471274	0.6449264358471274
UP_SEQ_FEATURE	DOMAIN:Acyl-CoA dehydrogenase/oxidase N-terminal	3	0.336323	0.10502053147643835	510440, 282130, 513508	787	9	12565	5.321897501058873	1	1	1
UP_SEQ_FEATURE	DOMAIN:Acyl-CoA dehydrogenase/oxidase C-terminal	3	0.336323	0.1260244505261014	510440, 282130, 513508	787	10	12565	4.789707750952986	1	1	1
INTERPRO	IPR013786:Acyl-CoA dehydrogenase/oxidase, N-terminal	3	0.336323	0.14838484223466028	510440, 282130, 513508	787	11	12540	4.34562	1	1	1
UP_SEQ_FEATURE	DOMAIN:Acyl-CoA oxidase/dehydrogenase middle	3	0.336323	0.1704701306154426	510440, 282130, 513508	787	12	12565	3.9914231257941553	1	1	1
INTERPRO	IPR009075:Acyl-CoA dehydrogenase/oxidase C-terminal	3	0.336323	0.1710101573065724	510440, 282130, 513508	787	12	12540	3.983481575603558	1	1	1
UP_KW_LIGAND	KW-0285~Flavoprotein	7	0.7847533632286996	0.324458	527211, 510440, 319097, 282388, 282130, 513508, 514969	239	77	3921	1.491441612780525	0.999996	1	1
Annotation Cluster 21	Enrichment Score: 0.9833763119828827
Category	Term	Count	%	PValue	Genes	List Total	Pop Hits	Pop Total	Fold Enrichment	Bonferroni	Benjamini	FDR
UP_SEQ_FEATURE	DNA_BIND:Fork-head	5	0.5605381165919282	0.0849404	503622, 516724, 513643, 112443729, 524813	787	27	12565	2.956609722810485	1	1	1
INTERPRO	IPR001766:Transcription factor, fork head	5	0.5605381165919282	0.0854256	503622, 516724, 513643, 112443729, 524813	787	27	12540	2.9507270930396725	1	1	1
INTERPRO	IPR018122:Transcription factor, fork head, conserved site	4	0.4484304932735426	0.0865277	503622, 513643, 112443729, 524813	787	17	12540	3.7491591299798195	1	1	1
SMART	SM00339:FH	5	0.5605381165919282	0.0948033	503622, 516724, 513643, 112443729, 524813	445	27	6824	2.8397836038285478	0.9999999999999046	1	1
UP_SEQ_FEATURE	DOMAIN:Fork-head	4	0.4484304932735426	0.20344058134078563	516724, 513643, 112443729, 524813	787	25	12565	2.5545108005082593	1	1	1
Annotation Cluster 22	Enrichment Score: 0.9595316491445474
Category	Term	Count	%	PValue	Genes	List Total	Pop Hits	Pop Total	Fold Enrichment	Bonferroni	Benjamini	FDR
UP_KW_MOLECULAR_FUNCTION	KW-0251~Elongation factor	5	0.5605381165919282	0.00590135	281138, 516473, 617105, 520875, 444990	354	12	5383	6.335922787193974	0.38451462693585925	0.2419552964289866	0.23605394773559668
GOTERM_MF_DIRECT	GO:0003746~translation elongation factor activity	5	0.5605381165919282	0.029435701401511763	281138, 516473, 617105, 520875, 444990	680	19	10653	4.122678018575852	0.9999999999094648	1	1
GOTERM_BP_DIRECT	GO:0006414~translational elongation	4	0.4484304932735426	0.0708494	281138, 516473, 520875, 444990	755	15	11494	4.059690949227373	1	1	0.9981529368304396
WIKIPATHWAYS	WP965:Translation factors	8	0.8968609865470852	0.0745305	286819, 281138, 505850, 516473, 520875, 347700, 444990, 282296	286	42	3200	2.1312021312021314	0.9999979336754046	0.968896	0.9574299692135696
UP_KW_BIOLOGICAL_PROCESS	KW-0648~Protein biosynthesis	9	1.0089686098654709	0.3065755638714015	286819, 281138, 505850, 516473, 617105, 520875, 347700, 444990, 532903	310	90	4353	1.4041935483870966	1	1	1
UP_KW_MOLECULAR_FUNCTION	KW-0396~Initiation factor	3	0.336323	0.8238977481550818	286819, 505850, 347700	354	47	5383	0.9706094482509917	1	1	0.9876543209876543
GOTERM_MF_DIRECT	GO:0003743~translation initiation factor activity	3	0.336323	0.8286517520971182	286819, 505850, 347700	680	49	10653	0.9591536614645859	1	1	1
Annotation Cluster 23	Enrichment Score: 0.9300787468662368
Category	Term	Count	%	PValue	Genes	List Total	Pop Hits	Pop Total	Fold Enrichment	Bonferroni	Benjamini	FDR
GOTERM_BP_DIRECT	GO:0000226~microtubule cytoskeleton organization	14	1.5695067264573992	0.00815895	414925, 540322, 538833, 767818, 539882, 112443216, 540947, 100295973, 509784, 100141266, 281294, 768070, 514739, 506194	755	94	11494	2.2673805833450755	0.9999999997700693	0.8834064691697657	0.8814491431671738
UP_SEQ_FEATURE	DOMAIN:Tubulin/FtsZ 2-layer sandwich	5	0.5605381165919282	0.0329861	100295973, 100141266, 539882, 112443216, 768070	787	20	12565	3.991423125794155	0.9999999999999999	1	1
UP_SEQ_FEATURE	DOMAIN:Tubulin/FtsZ GTPase	5	0.5605381165919282	0.0387931	100295973, 100141266, 539882, 112443216, 768070	787	21	12565	3.801355357899195	1	1	1
INTERPRO	IPR018316:Tubulin/FtsZ, 2-layer sandwich domain	5	0.5605381165919282	0.0454247	100295973, 100141266, 539882, 112443216, 768070	787	22	12540	3.6213468869123253	1	1	1
SMART	SM00865:SM00865	5	0.5605381165919282	0.0508308	100295973, 100141266, 539882, 112443216, 768070	445	22	6824	3.4851889683350357	0.9999998484900972	1	1
INTERPRO	IPR008280:Tubulin/FtsZ, C-terminal	5	0.5605381165919282	0.0523593	100295973, 100141266, 539882, 112443216, 768070	787	23	12540	3.4638970222639633	1	1	1
INTERPRO	IPR017975:Tubulin, conserved site	5	0.5605381165919282	0.0523593	100295973, 100141266, 539882, 112443216, 768070	787	23	12540	3.4638970222639633	1	1	1
INTERPRO	IPR003008:Tubulin/FtsZ, GTPase domain	5	0.5605381165919282	0.0523593	100295973, 100141266, 539882, 112443216, 768070	787	23	12540	3.4638970222639633	1	1	1
INTERPRO	IPR000217:Tubulin	5	0.5605381165919282	0.0523593	100295973, 100141266, 539882, 112443216, 768070	787	23	12540	3.4638970222639633	1	1	1
INTERPRO	IPR023123:Tubulin, C-terminal	5	0.5605381165919282	0.0523593	100295973, 100141266, 539882, 112443216, 768070	787	23	12540	3.4638970222639633	1	1	1
SMART	SM00864:SM00864	5	0.5605381165919282	0.058492567104880905	100295973, 100141266, 539882, 112443216, 768070	445	23	6824	3.3336590131900343	0.9999999867885755	1	1
INTERPRO	IPR002452:Alpha tubulin	3	0.336323	0.14838484223466028	100141266, 539882, 112443216	787	11	12540	4.34562	1	1	1
GOTERM_MF_DIRECT	GO:0005200~structural constituent of cytoskeleton	5	0.5605381165919282	0.26377724093743193	100295973, 100141266, 539882, 112443216, 768070	680	41	10653	1.910509325681492	1	1	1
UP_KW_LIGAND	KW-0342~GTP-binding	14	1.5695067264573992	0.5421419434831086	513152, 539882, 112443216, 615849, 506315, 100295973, 281138, 782395, 511349, 540033, 100141266, 515999, 768070, 540040	239	214	3921	1.0732804129355178	1	1	1
KEGG_PATHWAY	bta04540:Gap junction	6	0.672646	0.581458	100295973, 100141266, 539882, 112443216, 768070, 281061	426	73	6106	1.178082191780822	1	1	0.996743
GOTERM_MF_DIRECT	GO:0005525~GTP binding	18	2.0179372197309418	0.6595672143971998	404189, 538348, 513152, 539882, 112443216, 507439, 615849, 506315, 530930, 100295973, 281138, 782395, 511349, 540033, 100141266, 515999, 768070, 540040	680	287	10653	0.9825476532076246	1	1	1
GOTERM_MF_DIRECT	GO:0003924~GTPase activity	15	1.6816143497757847	0.7089711219636761	513152, 539882, 112443216, 615849, 506315, 530930, 100295973, 281138, 511349, 540033, 100141266, 515999, 327676, 768070, 540040	680	246	10653	0.9552546628407461	1	1	1
UP_SEQ_FEATURE	CROSSLNK:Glycyl lysine isopeptide (Lys-Gly) (interchain with G-Cter in ubiquitin)	7	0.7847533632286996	0.740674	444874, 100295973, 509863, 511349, 539882, 768070, 540737	787	116	12565	0.9634469613985891	1	1	1
INTERPRO	IPR005225:Small GTP-binding protein domain	7	0.7847533632286996	0.8985106000422446	615849, 281138, 511349, 540033, 513152, 515999, 540040	787	145	12540	0.7692240283924111	1	1	1
Annotation Cluster 24	Enrichment Score: 0.9071672645133839
Category	Term	Count	%	PValue	Genes	List Total	Pop Hits	Pop Total	Fold Enrichment	Bonferroni	Benjamini	FDR
WIKIPATHWAYS	WP983:DNA replication	9	1.0089686098654709	0.022156661132190437	526377, 510916, 510120, 513523, 508652, 281990, 511281, 504637, 516094	286	40	3200	2.5174825174825175	0.9773270201957547	0.5034834249567379	0.49752504122943925
GOTERM_MF_DIRECT	GO:0003688~DNA replication origin binding	4	0.4484304932735426	0.0660771	510120, 513523, 281115, 511281	680	15	10653	4.1776470588235295	1	1	1
GOTERM_CC_DIRECT	GO:0005664~nuclear origin of replication recognition complex	3	0.336323	0.0885303	510120, 513523, 511281	779	8	12159	5.853177150192555	1	1	0.9742173112338858
UP_KW_BIOLOGICAL_PROCESS	KW-0235~DNA replication	7	0.7847533632286996	0.22699028599618945	510120, 513523, 281115, 508652, 281990, 511281, 616799	310	58	4353	1.6947163515016683	0.9999999999993511	1	1
WIKIPATHWAYS	WP1078:G1 to S cell cycle control	8	0.8968609865470852	0.29805804158379245	327679, 510120, 540547, 513523, 540322, 510972, 511281, 281061	286	61	3200	1.467385073942451	1	1	0.9940476190476191
GOTERM_BP_DIRECT	GO:0006260~DNA replication	6	0.672646	0.4111886785284514	513523, 281115, 508652, 511281, 504637, 540737	755	64	11494	1.4272350993377483	1	1	0.9981529368304396
Annotation Cluster 25	Enrichment Score: 0.9054335143653391
Category	Term	Count	%	PValue	Genes	List Total	Pop Hits	Pop Total	Fold Enrichment	Bonferroni	Benjamini	FDR
GOTERM_BP_DIRECT	GO:1900264~positive regulation of DNA-directed DNA polymerase activity	4	0.4484304932735426	0.0311968	517007, 508652, 504637, 616799	755	11	11494	5.535942203491872	1	1	0.9981529368304396
GOTERM_MF_DIRECT	GO:0017116~single-stranded DNA-dependent ATP-dependent DNA helicase activity	4	0.4484304932735426	0.036794400424411906	517007, 535323, 508652, 504637	680	12	10653	5.222058823529412	0.9999999999997496	1	1
GOTERM_CC_DIRECT	GO:0031390~Ctf18 RFC-like complex	3	0.336323	0.0692628	517007, 508652, 504637	779	7	12159	6.689345314505776	1	0.9913711181956619	0.9640355175101197
GOTERM_MF_DIRECT	GO:0003689~DNA clamp loader activity	3	0.336323	0.0879266	517007, 508652, 504637	680	8	10653	5.8748161764705875	1	1	1
INTERPRO	IPR003959:ATPase, AAA-type, core	6	0.672646	0.14905355857910305	517007, 513523, 507345, 508652, 504637, 528870	787	45	12540	2.1245235069885644	1	1	1
INTERPRO	IPR003593:AAA+ ATPase domain	10	1.1210762331838564	0.36535734609658804	517007, 513523, 531974, 281586, 507345, 281585, 508652, 504637, 528870, 533151	787	123	12540	1.2954411627979048	1	1	1
UP_SEQ_FEATURE	DOMAIN:AAA+ ATPase	5	0.5605381165919282	0.3677717373635372	517007, 531974, 507345, 508652, 504637	787	49	12565	1.6291522962425122	1	1	1
SMART	SM00382:AAA	10	1.1210762331838564	0.40773772252215446	517007, 513523, 531974, 281586, 507345, 281585, 508652, 504637, 528870, 533151	445	123	6824	1.2467342650954598	1	1	1
Annotation Cluster 26	Enrichment Score: 0.897634473640653
Category	Term	Count	%	PValue	Genes	List Total	Pop Hits	Pop Total	Fold Enrichment	Bonferroni	Benjamini	FDR
INTERPRO	IPR018159:Spectrin/alpha-actinin	5	0.5605381165919282	0.076381	530799, 534358, 522269, 514360, 353348	787	26	12540	3.0642165966181216	1	1	1
SMART	SM00150:SPEC	5	0.5605381165919282	0.0849048	530799, 534358, 522269, 514360, 353348	445	26	6824	2.9490060501296456	0.9999999999974803	1	1
INTERPRO	IPR002017:Spectrin repeat	3	0.336323	0.3127368065804119	534358, 522269, 353348	787	18	12540	2.655654383735705	1	1	1
Annotation Cluster 27	Enrichment Score: 0.8772285080376007
Category	Term	Count	%	PValue	Genes	List Total	Pop Hits	Pop Total	Fold Enrichment	Bonferroni	Benjamini	FDR
GOTERM_BP_DIRECT	GO:0071492~cellular response to UV-A	4	0.4484304932735426	0.012271540489154405	282092, 112441463, 281308, 281309	755	8	11494	7.611920529801324	1	1	0.9981529368304396
INTERPRO	IPR006026:Peptidase, metallopeptidase	5	0.5605381165919282	0.0279015	504975, 112441463, 519276, 281308, 281309	787	19	12540	4.193138500635324	1	1	1
SMART	SM00235:ZnMc	5	0.5605381165919282	0.031381	504975, 112441463, 519276, 281308, 281309	445	19	6824	4.035481963335304	0.9999320711032533	1	1
GOTERM_BP_DIRECT	GO:0030574~collagen catabolic process	5	0.5605381165919282	0.0600823	282603, 112441463, 519276, 281308, 281309	755	23	11494	3.309530665131011	1	1	0.9981529368304396
UP_SEQ_FEATURE	DOMAIN:Peptidase metallopeptidase	4	0.4484304932735426	0.0631538	112441463, 519276, 281308, 281309	787	15	12565	4.2575180008470985	1	1	1
INTERPRO	IPR002477:Peptidoglycan binding-like	4	0.4484304932735426	0.0634607	112441463, 519276, 281308, 281309	787	15	12540	4.249047013977129	1	1	1
UP_SEQ_FEATURE	BINDING:in inhibited form	5	0.5605381165919282	0.0674488	536137, 112441463, 519276, 281308, 281309	787	25	12565	3.1931385006353237	1	1	1
INTERPRO	IPR001818:Peptidase M10, metallopeptidase	4	0.4484304932735426	0.0745966	112441463, 519276, 281308, 281309	787	16	12540	3.983481575603558	1	1	1
INTERPRO	IPR021190:Peptidase M10A	4	0.4484304932735426	0.0745966	112441463, 519276, 281308, 281309	787	16	12540	3.983481575603558	1	1	1
PIR_SUPERFAMILY	PIRSF001191:matrix metalloproteinase, stromelysin type	4	0.4484304932735426	0.0851744	112441463, 519276, 281308, 281309	94	15	1306	3.704964539007092	0.9992614117206124	1	1
UP_SEQ_FEATURE	REPEAT:Hemopexin	4	0.4484304932735426	0.0861245	112441463, 519276, 281308, 281309	787	17	12565	3.756633530159205	1	1	1
INTERPRO	IPR018487:Hemopexin-like repeats	4	0.4484304932735426	0.0992041	112441463, 519276, 281308, 281309	787	18	12540	3.540872511647607	1	1	1
INTERPRO	IPR000585:Hemopexin-like domain	4	0.4484304932735426	0.0992041	112441463, 519276, 281308, 281309	787	18	12540	3.540872511647607	1	1	1
SMART	SM00120:HX	4	0.4484304932735426	0.10794169422526606	112441463, 519276, 281308, 281309	445	18	6824	3.4077403245942577	0.9999999999999988	1	1
INTERPRO	IPR018486:Hemopexin, conserved site	3	0.336323	0.14838484223466028	112441463, 281308, 281309	787	11	12540	4.34562	1	1	1
UP_SEQ_FEATURE	PROPEP:Activation peptide	4	0.4484304932735426	0.1711662953706629	282603, 112441463, 282883, 281308	787	23	12565	2.776642174465499	1	1	1
UP_SEQ_FEATURE	MOTIF:Cysteine switch	3	0.336323	0.1935494016637246	112441463, 281308, 281309	787	13	12565	3.684390577656143	1	1	1
INTERPRO	IPR021158:Peptidase M10A, cysteine switch, zinc binding site	3	0.336323	0.1941477139203091	112441463, 281308, 281309	787	13	12540	3.677059915941746	1	1	1
GOTERM_CC_DIRECT	GO:0031012~extracellular matrix	11	1.2331838565022422	0.22284465805388137	282094, 536137, 520694, 112441463, 519276, 534069, 505329, 281308, 513804, 281160, 281309	779	118	12159	1.45503	1	1	0.9742173112338858
INTERPRO	IPR024079:Metallopeptidase, catalytic domain	6	0.672646	0.2252504947536969	504975, 536137, 112441463, 519276, 281308, 281309	787	52	12540	1.838529957970873	1	1	1
WIKIPATHWAYS	WP1060:Matrix metalloproteinases	4	0.4484304932735426	0.26108382502600525	282094, 519276, 281308, 281309	286	20	3200	2.2377622377622375	1	1	0.9940476190476191
GOTERM_BP_DIRECT	GO:0030198~extracellular matrix organization	9	1.0089686098654709	0.2745680151446732	536137, 112441463, 524813, 519276, 505917, 505329, 281308, 513804, 281309	755	94	11494	1.4576018035789773	1	1	0.9981529368304396
UP_KW_PTM	KW-0865~Zymogen	9	1.0089686098654709	0.3453078274880791	510593, 504975, 282603, 112441463, 282883, 613919, 519276, 281308, 281309	357	90	4824	1.3512605042016808	0.9999835196715852	0.9959149252691657	0.8852577113503693
GOTERM_MF_DIRECT	GO:0004222~metalloendopeptidase activity	6	0.672646	0.4887099855138367	504975, 536137, 112441463, 519276, 281308, 281309	680	72	10653	1.305514705882353	1	1	1
UP_KW_MOLECULAR_FUNCTION	KW-0482~Metalloprotease	6	0.672646	0.5021155329119001	536137, 112441463, 534256, 519276, 281308, 281309	354	71	5383	1.2850322272618764	1	1	0.9876543209876543
GOTERM_MF_DIRECT	GO:0004252~serine-type endopeptidase activity	4	0.4484304932735426	0.9467383219623627	504842, 282603, 112441463, 281308	680	95	10653	0.6596284829721363	1	1	1
UP_KW_MOLECULAR_FUNCTION	KW-0645~Protease	10	1.1210762331838564	0.9903077033607447	504842, 510593, 282603, 536137, 112441463, 282883, 534256, 519276, 281308, 281309	354	258	5383	0.5893881662506022	1	1	0.9903077033607447
Annotation Cluster 28	Enrichment Score: 0.8102551723437311
Category	Term	Count	%	PValue	Genes	List Total	Pop Hits	Pop Total	Fold Enrichment	Bonferroni	Benjamini	FDR
GOTERM_CC_DIRECT	GO:0036513~Derlin-1 retrotranslocation complex	3	0.336323	0.0885303	404121, 508358, 507345	779	8	12159	5.853177150192555	1	1	0.9742173112338858
GOTERM_BP_DIRECT	GO:0030433~ubiquitin-dependent ERAD pathway	8	0.8968609865470852	0.12467167218430511	404121, 508358, 506762, 507345, 508555, 407129, 532871, 415113	755	64	11494	1.902980132450331	1	1	0.9981529368304396
GOTERM_MF_DIRECT	GO:1990381~ubiquitin-specific protease binding	3	0.336323	0.22320319607585634	404121, 508358, 507345	680	14	10653	3.3570378151260503	1	1	1
GOTERM_BP_DIRECT	GO:0030970~retrograde protein transport, ER to cytosol	3	0.336323	0.2330338139496144	404121, 508358, 507345	755	14	11494	3.2622516556291394	1	1	0.9981529368304396
Annotation Cluster 29	Enrichment Score: 0.8027098804205728
Category	Term	Count	%	PValue	Genes	List Total	Pop Hits	Pop Total	Fold Enrichment	Bonferroni	Benjamini	FDR
GOTERM_CC_DIRECT	GO:0005882~intermediate filament	8	0.8968609865470852	0.00502404	281889, 540643, 516326, 404111, 281268, 514812, 514360, 326577	779	34	12159	3.6725817412972885	0.9354274823551837	0.14485063446165572	0.1408565912320145
INTERPRO	IPR018039:Intermediate filament protein, conserved site	6	0.672646	0.0652249	281889, 540643, 516326, 404111, 281268, 514812	787	35	12540	2.7315302232710112	1	1	1
UP_SEQ_FEATURE	REGION:Coil 2	4	0.4484304932735426	0.0742425	281889, 404111, 281268, 514812	787	16	12565	3.9914231257941553	1	1	1
UP_SEQ_FEATURE	DOMAIN:IF rod	6	0.672646	0.11964058638427423	281889, 540643, 516326, 404111, 281268, 514812	787	42	12565	2.2808132147395175	1	1	1
SMART	SM01391:SM01391	6	0.672646	0.13479047342672446	281889, 540643, 516326, 404111, 281268, 514812	445	42	6824	2.190690208667737	1	1	1
INTERPRO	IPR002957:Keratin, type I	3	0.336323	0.1941477139203091	281889, 404111, 514812	787	13	12540	3.677059915941746	1	1	1
UP_SEQ_FEATURE	REGION:Coil 1A	3	0.336323	0.24065743592427283	281889, 281268, 514812	787	15	12565	3.193138500635324	1	1	1
UP_SEQ_FEATURE	REGION:Coil 1B	3	0.336323	0.24065743592427283	281889, 281268, 514812	787	15	12565	3.193138500635324	1	1	1
UP_SEQ_FEATURE	REGION:Linker 1	3	0.336323	0.24065743592427283	281889, 281268, 514812	787	15	12565	3.193138500635324	1	1	1
UP_SEQ_FEATURE	REGION:Linker 12	3	0.336323	0.24065743592427283	281889, 281268, 514812	787	15	12565	3.193138500635324	1	1	1
UP_KW_CELLULAR_COMPONENT	KW-0403~Intermediate filament	4	0.4484304932735426	0.24427523173688606	281889, 404111, 281268, 514812	556	25	8081	2.3254676258992806	0.9999980809254916	0.9702832985387428	0.9496389730379187
UP_KW_CELLULAR_COMPONENT	KW-0416~Keratin	4	0.4484304932735426	0.24427523173688606	281889, 404111, 281268, 514812	556	25	8081	2.3254676258992806	0.9999980809254916	0.9702832985387428	0.9496389730379187
UP_SEQ_FEATURE	REGION:Head	3	0.336323	0.2644310042161079	281889, 281268, 514812	787	16	12565	2.9935673443456166	1	1	1
UP_SEQ_FEATURE	REGION:Tail	3	0.336323	0.31188703905437126	281889, 404111, 281268	787	18	12565	2.6609487505294367	1	1	1
KEGG_PATHWAY	bta05150:Staphylococcus aureus infection	4	0.4484304932735426	0.7242645045984034	281889, 404111, 282490, 514812	426	53	6106	1.0817610062893082	1	1	0.996743
Annotation Cluster 30	Enrichment Score: 0.7702212596517295
Category	Term	Count	%	PValue	Genes	List Total	Pop Hits	Pop Total	Fold Enrichment	Bonferroni	Benjamini	FDR
UP_KW_BIOLOGICAL_PROCESS	KW-0233~DNA recombination	6	0.672646	0.0805823	540444, 353120, 618239, 507069, 507232, 282691	310	33	4353	2.5530791788856306	0.9998945846396645	1	1
GOTERM_MF_DIRECT	GO:0003684~damaged DNA binding	6	0.672646	0.14632624723544224	540444, 353120, 512977, 615335, 281990, 282691	680	44	10653	2.1362967914438507	1	1	1
GOTERM_BP_DIRECT	GO:0006310~DNA recombination	5	0.5605381165919282	0.23684118214672614	506390, 540444, 353120, 507232, 282691	755	38	11494	2.0031369815266644	1	1	0.9981529368304396
GOTERM_MF_DIRECT	GO:0003690~double-stranded DNA binding	6	0.672646	0.29723234709371904	281115, 540444, 512977, 618239, 282691, 522191	680	57	10653	1.6490712074303406	1	1	1
Annotation Cluster 31	Enrichment Score: 0.7302251307946842
Category	Term	Count	%	PValue	Genes	List Total	Pop Hits	Pop Total	Fold Enrichment	Bonferroni	Benjamini	FDR
GOTERM_BP_DIRECT	GO:0048016~inositol phosphate-mediated signaling	3	0.336323	0.023592908685529677	507439, 319094, 281137	755	4	11494	11.417880794701986	1	1	0.9981529368304396
GOTERM_BP_DIRECT	GO:0007204~positive regulation of cytosolic calcium ion concentration	5	0.5605381165919282	0.29601124496479064	507439, 319094, 281137, 533720, 282691	755	42	11494	1.8123620309050774	1	1	0.9981529368304396
KEGG_PATHWAY	bta04080:Neuroactive ligand-receptor interaction	7	0.7847533632286996	0.9230705840942186	507439, 282702, 618042, 282603, 319094, 281137, 281749	426	137	6106	0.73236	1	1	0.996743
Annotation Cluster 32	Enrichment Score: 0.7261060985036115
Category	Term	Count	%	PValue	Genes	List Total	Pop Hits	Pop Total	Fold Enrichment	Bonferroni	Benjamini	FDR
GOTERM_BP_DIRECT	GO:0006261~DNA-dependent DNA replication	5	0.5605381165919282	0.0220031	535323, 508652, 540681, 281990, 504637	755	17	11494	4.477600311647838	1	1	0.9981529368304396
KEGG_PATHWAY	bta03430:Mismatch repair	4	0.4484304932735426	0.21270652358463657	506390, 508652, 281990, 504637	426	23	6106	2.4927536231884058	1	1	0.996743
KEGG_PATHWAY	bta03030:DNA replication	5	0.5605381165919282	0.2392883593193469	510120, 509258, 508652, 281990, 504637	426	36	6106	1.9907407407407407	1	1	0.996743
KEGG_PATHWAY	bta03410:Base excision repair	5	0.5605381165919282	0.3509711523608719	508652, 281990, 282691, 504637, 511381	426	43	6106	1.6666666666666665	1	1	0.996743
KEGG_PATHWAY	bta03420:Nucleotide excision repair	5	0.5605381165919282	0.5956777548625002	617375, 282312, 508652, 281990, 504637	426	59	6106	1.214689265536723	1	1	0.996743
Annotation Cluster 33	Enrichment Score: 0.7130917487882694
Category	Term	Count	%	PValue	Genes	List Total	Pop Hits	Pop Total	Fold Enrichment	Bonferroni	Benjamini	FDR
GOTERM_BP_DIRECT	GO:0048675~axon extension	5	0.5605381165919282	0.0220031	319094, 281137, 614707, 514739, 281749	755	17	11494	4.477600311647838	1	1	0.9981529368304396
UP_KW_MOLECULAR_FUNCTION	KW-0838~Vasoactive	3	0.336323	0.0539345	319094, 281137, 508734	354	6	5383	7.603107344632768	0.9893942704976058	0.4453269037562765	0.43446527195734297
GOTERM_BP_DIRECT	GO:0014824~artery smooth muscle contraction	3	0.336323	0.054018261520312465	319094, 281137, 281749	755	6	11494	7.611920529801324	1	1	0.9981529368304396
GOTERM_MF_DIRECT	GO:0005179~hormone activity	5	0.5605381165919282	0.2078189269488318	618042, 319094, 281137, 508734, 530430	680	37	10653	2.1170508744038155	1	1	1
GOTERM_BP_DIRECT	GO:0006874~cellular calcium ion homeostasis	5	0.5605381165919282	0.37196224678073764	614715, 319094, 281137, 523889, 281749	755	47	11494	1.6195575595321967	1	1	0.9981529368304396
KEGG_PATHWAY	bta04924:Renin secretion	5	0.5605381165919282	0.4787561716033904	617095, 319094, 281137, 534256, 281749	426	51	6106	1.4052287581699348	1	1	0.996743
KEGG_PATHWAY	bta04270:Vascular smooth muscle contraction	5	0.5605381165919282	0.901242	617095, 319094, 281137, 508734, 281749	426	94	6106	0.7624113475177304	1	1	0.996743
KEGG_PATHWAY	bta04080:Neuroactive ligand-receptor interaction	7	0.7847533632286996	0.9230705840942186	507439, 282702, 618042, 282603, 319094, 281137, 281749	426	137	6106	0.73236	1	1	0.996743
Annotation Cluster 34	Enrichment Score: 0.7111935139106276
Category	Term	Count	%	PValue	Genes	List Total	Pop Hits	Pop Total	Fold Enrichment	Bonferroni	Benjamini	FDR
UP_KW_MOLECULAR_FUNCTION	KW-0646~Protease inhibitor	8	0.8968609865470852	0.018068	282094, 282092, 414925, 281375, 508763, 617114, 512805, 513825	354	42	5383	2.896421845574388	0.7757795062611375	0.2996144729188709	0.29230680284767896
UP_SEQ_FEATURE	SITE:Reactive bond	3	0.336323	0.2644310042161079	281375, 508763, 513825	787	16	12565	2.9935673443456166	1	1	1
GOTERM_MF_DIRECT	GO:0004867~serine-type endopeptidase inhibitor activity	5	0.5605381165919282	0.5374570185466138	510850, 281375, 508763, 524513, 513825	680	60	10653	1.3055147058823529	1	1	1
UP_KW_MOLECULAR_FUNCTION	KW-0722~Serine protease inhibitor	3	0.336323	0.5567488846374242	281375, 508763, 513825	354	28	5383	1.6292372881355932	1	1	0.9876543209876543
Annotation Cluster 35	Enrichment Score: 0.6594773259352661
Category	Term	Count	%	PValue	Genes	List Total	Pop Hits	Pop Total	Fold Enrichment	Bonferroni	Benjamini	FDR
KEGG_PATHWAY	bta00240:Pyrimidine metabolism	7	0.7847533632286996	0.12254261420265904	507945, 515029, 404189, 507631, 508167, 506131, 506946	426	49	6106	2.0476190476190474	1	1	0.996743
KEGG_PATHWAY	bta01232:Nucleotide metabolism	9	1.0089686098654709	0.14078119392993943	507945, 515029, 404189, 507631, 508167, 506131, 102216273, 506946, 280715	426	74	6106	1.7432432432432432	1	1	0.996743
KEGG_PATHWAY	bta00983:Drug metabolism - other enzymes	5	0.5605381165919282	0.6091668158477652	507945, 515029, 404189, 508167, 525938	426	60	6106	1.1944444444444444	1	1	0.996743
Annotation Cluster 36	Enrichment Score: 0.6568195581186715
Category	Term	Count	%	PValue	Genes	List Total	Pop Hits	Pop Total	Fold Enrichment	Bonferroni	Benjamini	FDR
GOTERM_MF_DIRECT	GO:0005154~epidermal growth factor receptor binding	5	0.5605381165919282	0.0478096	538751, 520694, 522921, 415112, 100295476	680	22	10653	3.5604946524064176	1	1	1
INTERPRO	IPR015497:Epidermal growth factor receptor ligand	3	0.336323	0.0497126	538751, 522921, 100295476	787	6	12540	7.966963151207116	1	1	1
GOTERM_BP_DIRECT	GO:0045741~positive regulation of epidermal growth factor-activated receptor activity	3	0.336323	0.13635836491934805	538751, 522921, 100295476	755	10	11494	4.567152317880795	1	1	0.9981529368304396
GOTERM_BP_DIRECT	GO:0007173~epidermal growth factor receptor signaling pathway	3	0.336323	0.5759328802209471	538751, 522921, 100295476	755	29	11494	1.5748801096140672	1	1	0.9981529368304396
UP_KW_DOMAIN	KW-0245~EGF-like domain	6	0.672646	0.7505588423419555	538751, 407179, 515397, 522921, 282023, 100295476	443	104	7420	0.9663135961104359	1	1	1
KEGG_PATHWAY	bta04012:ErbB signaling pathway	5	0.5605381165919282	0.8178289311404255	538751, 286865, 522921, 100295476, 506083	426	80	6106	0.8958333333333333	1	1	0.996743
Annotation Cluster 37	Enrichment Score: 0.6402925584036756
Category	Term	Count	%	PValue	Genes	List Total	Pop Hits	Pop Total	Fold Enrichment	Bonferroni	Benjamini	FDR
GOTERM_BP_DIRECT	GO:0010951~negative regulation of endopeptidase activity	6	0.672646	0.0839187	282094, 282092, 510850, 281375, 524513, 513825	755	36	11494	2.537306843267108	1	1	0.9981529368304396
INTERPRO	IPR023795:Protease inhibitor I4, serpin, conserved site	4	0.4484304932735426	0.22093351945832798	510850, 281375, 524513, 513825	787	26	12540	2.4513732772944974	1	1	1
INTERPRO	IPR000215:Serpin family	4	0.4484304932735426	0.23787200758267218	510850, 281375, 524513, 513825	787	27	12540	2.3605816744317383	1	1	1
INTERPRO	IPR023796:Serpin domain	4	0.4484304932735426	0.23787200758267218	510850, 281375, 524513, 513825	787	27	12540	2.3605816744317383	1	1	1
SMART	SM00093:SERPIN	4	0.4484304932735426	0.2553251869236538	510850, 281375, 524513, 513825	445	27	6824	2.2718268830628383	1	1	1
GOTERM_MF_DIRECT	GO:0004867~serine-type endopeptidase inhibitor activity	5	0.5605381165919282	0.5374570185466138	510850, 281375, 508763, 524513, 513825	680	60	10653	1.3055147058823529	1	1	1
Annotation Cluster 38	Enrichment Score: 0.6363229074988808
Category	Term	Count	%	PValue	Genes	List Total	Pop Hits	Pop Total	Fold Enrichment	Bonferroni	Benjamini	FDR
UP_KW_BIOLOGICAL_PROCESS	KW-0153~Cholesterol metabolism	5	0.5605381165919282	0.14632837482660677	513533, 407767, 280815, 282384, 534582	310	29	4353	2.421023359288098	0.9999999675882671	1	1
UP_KW_BIOLOGICAL_PROCESS	KW-0753~Steroid metabolism	5	0.5605381165919282	0.23436184668001095	513533, 282851, 280815, 282384, 534582	310	35	4353	2.0059907834101383	0.9999999999997716	1	1
UP_KW_BIOLOGICAL_PROCESS	KW-1207~Sterol metabolism	4	0.4484304932735426	0.3595967987821394	513533, 280815, 282384, 534582	310	30	4353	1.872258064516129	1	1	1
Annotation Cluster 39	Enrichment Score: 0.6318142804336491
Category	Term	Count	%	PValue	Genes	List Total	Pop Hits	Pop Total	Fold Enrichment	Bonferroni	Benjamini	FDR
UP_KW_MOLECULAR_FUNCTION	KW-0678~Repressor	20	2.242152466367713	0.0543082	509591, 786629, 414925, 513446, 521378, 538690, 615335, 523536, 616425, 534582, 786670, 530411, 532997, 281831, 507232, 538628, 777788, 515119, 515219, 506097	354	196	5383	1.5516545601291365	0.9897323594360533	0.4453269037562765	0.43446527195734297
UP_KW_MOLECULAR_FUNCTION	KW-0010~Activator	21	2.3542600896860986	0.11693381697588248	509591, 786629, 524909, 617530, 521378, 615335, 616115, 616425, 317776, 767836, 534582, 783538, 503622, 280950, 505169, 281115, 534129, 353120, 512789, 777788, 506097	354	230	5383	1.3883935151068534	0.9999627224972023	0.799048	0.7795587798392166
UP_KW_BIOLOGICAL_PROCESS	KW-0805~Transcription regulation	47	5.2690582959641254	0.6437537815116743	538465, 414925, 540547, 513446, 511223, 540245, 540444, 617530, 516010, 615335, 531350, 616425, 317776, 767836, 534582, 768039, 503622, 505422, 532997, 505169, 530411, 280950, 512789, 515119, 515219, 506097, 540951, 786629, 534770, 512840, 521378, 538690, 523536, 616115, 782605, 783538, 505358, 618849, 281115, 281831, 534129, 353120, 507232, 538628, 781063, 777788, 510538	310	674	4353	0.9791854120800229	1	1	1
UP_KW_BIOLOGICAL_PROCESS	KW-0804~Transcription	48	5.381165919282512	0.7264703236909504	538465, 414925, 540547, 617375, 513446, 511223, 540245, 540444, 617530, 516010, 615335, 531350, 616425, 317776, 767836, 534582, 768039, 503622, 505422, 532997, 505169, 530411, 280950, 512789, 515119, 515219, 506097, 509591, 540951, 786629, 534770, 521378, 538690, 523536, 616115, 782605, 783538, 505358, 618849, 281115, 281831, 534129, 353120, 507232, 538628, 781063, 777788, 510538	310	709	4353	0.9506528959461304	1	1	1
Annotation Cluster 40	Enrichment Score: 0.6165003058043896
Category	Term	Count	%	PValue	Genes	List Total	Pop Hits	Pop Total	Fold Enrichment	Bonferroni	Benjamini	FDR
KEGG_PATHWAY	bta05321:Inflammatory bowel disease	6	0.672646	0.18874213769509945	282490, 505169, 516010, 534069, 514889, 616115	426	44	6106	1.9545454545454546	1	1	0.996743
KEGG_PATHWAY	bta05145:Toxoplasmosis	10	1.1210762331838564	0.20562582604845014	540203, 511043, 282490, 100336873, 539835, 281831, 534069, 514889, 282254, 616115	426	94	6106	1.5248226950354609	1	1	0.996743
KEGG_PATHWAY	bta05140:Leishmaniasis	6	0.672646	0.36437834005610537	540203, 282490, 534069, 514889, 282023, 616115	426	57	6106	1.5087719298245614	1	1	0.996743
Annotation Cluster 41	Enrichment Score: 0.5870449888788114
Category	Term	Count	%	PValue	Genes	List Total	Pop Hits	Pop Total	Fold Enrichment	Bonferroni	Benjamini	FDR
GOTERM_BP_DIRECT	GO:0071347~cellular response to interleukin-1	6	0.672646	0.11881292995038792	509591, 515397, 510376, 280828, 282023, 616115	755	40	11494	2.2835761589403973	1	1	0.9981529368304396
GOTERM_BP_DIRECT	GO:0071356~cellular response to tumor necrosis factor	7	0.7847533632286996	0.1987823743604683	515397, 505169, 281115, 353120, 510376, 280828, 616115	755	60	11494	1.776114790286976	1	1	0.9981529368304396
GOTERM_BP_DIRECT	GO:0071222~cellular response to lipopolysaccharide	5	0.5605381165919282	0.7338772988881522	540444, 510376, 280828, 616115, 523429	755	75	11494	1.0149227373068432	1	1	0.9981529368304396
Annotation Cluster 42	Enrichment Score: 0.5709375399434263
Category	Term	Count	%	PValue	Genes	List Total	Pop Hits	Pop Total	Fold Enrichment	Bonferroni	Benjamini	FDR
GOTERM_BP_DIRECT	GO:0045851~pH reduction	4	0.4484304932735426	0.0831088	550622, 287017, 505684, 512886	755	16	11494	3.805960264900662	1	1	0.9981529368304396
GOTERM_CC_DIRECT	GO:0000220~vacuolar proton-transporting V-type ATPase, V0 domain	3	0.336323	0.13085347761199567	550622, 505684, 512886	779	10	12159	4.682541720154044	1	1	0.9742173112338858
GOTERM_CC_DIRECT	GO:0030665~clathrin-coated vesicle membrane	4	0.4484304932735426	0.2128266969746553	550622, 287017, 505684, 512886	779	25	12159	2.497355584082156	1	1	0.9742173112338858
UP_KW_BIOLOGICAL_PROCESS	KW-0375~Hydrogen ion transport	5	0.5605381165919282	0.28235922703970295	550622, 287017, 3283882, 505684, 512886	310	38	4353	1.8476230899830222	0.9999999999999998	1	1
GOTERM_MF_DIRECT	GO:0046961~proton-transporting ATPase activity, rotational mechanism	3	0.336323	0.31994785917502044	550622, 287017, 505684	680	18	10653	2.611029411764706	1	1	1
KEGG_PATHWAY	bta04721:Synaptic vesicle cycle	5	0.5605381165919282	0.6091668158477652	506315, 550622, 287017, 505684, 282378	426	60	6106	1.1944444444444444	1	1	0.996743
GOTERM_BP_DIRECT	GO:1902600~hydrogen ion transmembrane transport	4	0.4484304932735426	0.7913367206756701	550622, 287017, 505684, 512886	755	63	11494	0.9665930831493745	1	1	0.9981529368304396
Annotation Cluster 43	Enrichment Score: 0.5703939528749635
Category	Term	Count	%	PValue	Genes	List Total	Pop Hits	Pop Total	Fold Enrichment	Bonferroni	Benjamini	FDR
WIKIPATHWAYS	WP3199:Parkin ubiquitin proteasomal system pathway	10	1.1210762331838564	0.0375115	282869, 512891, 517535, 539784, 513461, 281831, 511803, 415113, 539882, 768070	286	52	3200	2.1516944593867673	0.9984374012128644	0.6339444226803828	0.6264421218202599
GOTERM_CC_DIRECT	GO:0022624~proteasome accessory complex	3	0.336323	0.20043197051737882	512891, 539784, 513461	779	13	12159	3.6019551693492646	1	1	0.9742173112338858
WIKIPATHWAYS	WP1079:Proteasome degradation	7	0.7847533632286996	0.28362209078670364	282869, 512891, 539784, 510593, 513461, 407173, 511803	286	50	3200	1.5664335664335665	1	1	0.9940476190476191
KEGG_PATHWAY	bta03050:Proteasome	5	0.5605381165919282	0.39954723748841936	512891, 539784, 510593, 513461, 511803	426	46	6106	1.5579710144927537	1	1	0.996743
UP_KW_CELLULAR_COMPONENT	KW-0647~Proteasome	5	0.5605381165919282	0.452649	512891, 539784, 510593, 513461, 511803	556	50	8081	1.4534172661870504	0.9999999999995005	1	1
KEGG_PATHWAY	bta05017:Spinocerebellar ataxia	5	0.5605381165919282	0.9804721994290214	512891, 539784, 513461, 286865, 511803	426	127	6106	0.5643044619422571	1	1	0.996743
Annotation Cluster 44	Enrichment Score: 0.5598280685970579
Category	Term	Count	%	PValue	Genes	List Total	Pop Hits	Pop Total	Fold Enrichment	Bonferroni	Benjamini	FDR
UP_KW_BIOLOGICAL_PROCESS	KW-0153~Cholesterol metabolism	5	0.5605381165919282	0.14632837482660677	513533, 407767, 280815, 282384, 534582	310	29	4353	2.421023359288098	0.9999999675882671	1	1
UP_KW_BIOLOGICAL_PROCESS	KW-0152~Cholesterol biosynthesis	3	0.336323	0.2887890727415082	513533, 407767, 282384	310	15	4353	2.8083870967741937	0.9999999999999999	1	1
GOTERM_BP_DIRECT	GO:0006695~cholesterol biosynthetic process	3	0.336323	0.4950014700767724	513533, 407767, 282384	755	25	11494	1.8268609271523177	1	1	0.9981529368304396
Annotation Cluster 45	Enrichment Score: 0.5402718910639576
Category	Term	Count	%	PValue	Genes	List Total	Pop Hits	Pop Total	Fold Enrichment	Bonferroni	Benjamini	FDR
UP_SEQ_FEATURE	TOPO_DOM:Extracellular	30	3.3632286995515694	0.189075	538685, 508490, 513188, 414922, 513445, 616169, 281749, 282637, 281128, 529759, 281129, 280851, 281941, 282356, 508631, 281063, 528100, 326577, 404156, 539284, 507439, 282702, 532844, 506589, 281873, 787004, 613919, 281055, 507493, 513804	787	389	12565	1.231287339576603	1	1	1
UP_SEQ_FEATURE	CARBOHYD:N-linked (GlcNAc...) asparagine	51	5.7174887892376685	0.25684916802789814	508490, 510850, 534069, 280815, 534582, 281308, 281749, 282637, 281546, 529759, 280851, 281941, 327681, 282356, 281983, 281063, 404156, 539284, 530430, 518288, 404193, 515176, 505329, 507439, 282702, 532844, 506589, 281375, 613919, 282023, 281055, 282261, 538685, 513188, 505917, 281128, 281129, 281962, 508555, 508394, 326577, 788085, 282094, 282092, 515397, 112441463, 505554, 281873, 282883, 5074…	787	726	12565	1.1215569113801758	1	1	1
UP_SEQ_FEATURE	TOPO_DOM:Cytoplasmic	44	4.932735426008969	0.49302800729830315	404121, 538685, 513221, 508490, 513188, 518159, 414922, 539417, 513445, 616169, 353348, 281749, 282637, 281546, 281128, 614715, 529759, 281129, 550622, 280851, 281941, 505684, 282356, 508631, 505064, 281063, 528100, 326577, 404156, 617543, 539284, 509977, 507439, 282702, 532844, 531676, 506589, 281873, 787004, 613919, 281055, 507493, 513804, 515925	787	677	12565	1.0376520976953787	1	1	1
Annotation Cluster 46	Enrichment Score: 0.5175586025021323
Category	Term	Count	%	PValue	Genes	List Total	Pop Hits	Pop Total	Fold Enrichment	Bonferroni	Benjamini	FDR
UP_SEQ_FEATURE	DOMAIN:NTR	3	0.336323	0.28820520398225913	282094, 537455, 282092	787	17	12565	2.8174751476194038	1	1	1
INTERPRO	IPR001134:Netrin domain	3	0.336323	0.2890109481148476	282094, 537455, 282092	787	17	12540	2.8118693474848646	1	1	1
INTERPRO	IPR008993:Tissue inhibitor of metalloproteinases-like, OB-fold	3	0.336323	0.336285	282094, 537455, 282092	787	19	12540	2.5158831003811946	1	1	1
Annotation Cluster 47	Enrichment Score: 0.49483507712700725
Category	Term	Count	%	PValue	Genes	List Total	Pop Hits	Pop Total	Fold Enrichment	Bonferroni	Benjamini	FDR
UP_KW_CELLULAR_COMPONENT	KW-0084~Basement membrane	4	0.4484304932735426	0.17150141216939058	511043, 100336873, 505917, 513804	556	21	8081	2.7684138403562866	0.9998555514097447	0.8956184857734841	0.8765627733102185
UP_KW_CELLULAR_COMPONENT	KW-0272~Extracellular matrix	10	1.1210762331838564	0.38249573479123566	511043, 282094, 100336873, 536137, 100337066, 112441463, 534069, 505917, 281308, 513804	556	114	8081	1.2749274264798687	1	1	1
GOTERM_CC_DIRECT	GO:0005604~basement membrane	5	0.5605381165919282	0.4995747405216432	511043, 282094, 100336873, 505917, 513804	779	57	12159	1.3691642456590771	1	1	0.9742173112338858
Annotation Cluster 48	Enrichment Score: 0.49253762668296824
Category	Term	Count	%	PValue	Genes	List Total	Pop Hits	Pop Total	Fold Enrichment	Bonferroni	Benjamini	FDR
GOTERM_BP_DIRECT	GO:0030509~BMP signaling pathway	7	0.7847533632286996	0.15915808406208776	100139162, 529115, 533700, 327681, 516010, 534069, 615037	755	56	11494	1.9029801324503315	1	1	0.9981529368304396
GOTERM_BP_DIRECT	GO:1902895~positive regulation of pri-miRNA transcription from RNA polymerase II promoter	5	0.5605381165919282	0.19456840865657418	505169, 531389, 516010, 534069, 615037	755	35	11494	2.174834437086093	1	1	0.9981529368304396
KEGG_PATHWAY	bta04350:TGF-beta signaling pathway	8	0.8968609865470852	0.3795117547069866	504698, 327681, 530430, 516010, 538690, 534069, 615037, 506083	426	85	6106	1.3490196078431373	1	1	0.996743
GOTERM_BP_DIRECT	GO:0060395~SMAD protein signal transduction	4	0.4484304932735426	0.49310695045103425	530430, 516010, 534069, 615037	755	40	11494	1.522384105960265	1	1	0.9981529368304396
GOTERM_BP_DIRECT	GO:0010718~positive regulation of epithelial to mesenchymal transition	3	0.336323	0.5946268029107592	516010, 534069, 615037	755	30	11494	1.522384105960265	1	1	0.9981529368304396
Annotation Cluster 49	Enrichment Score: 0.46502945429549
Category	Term	Count	%	PValue	Genes	List Total	Pop Hits	Pop Total	Fold Enrichment	Bonferroni	Benjamini	FDR
INTERPRO	IPR008271:Serine/threonine-protein kinase, active site	22	2.4663677130044843	0.15563296894645107	534781, 529061, 514777, 540322, 100337254, 786852, 360192, 524925, 615215, 516094, 519251, 528478, 614924, 504437, 505766, 509109, 515816, 282684, 538519, 347700, 281061, 506083	787	264	12540	1.3278271918678526	1	1	1
INTERPRO	IPR000719:Protein kinase, catalytic domain	31	3.4753363228699556	0.202212	538465, 534781, 514777, 540322, 512290, 786852, 615215, 516094, 504437, 505766, 509109, 515816, 538519, 514405, 281061, 539126, 529061, 537027, 100337254, 352960, 360192, 404193, 524925, 521857, 519251, 528478, 614924, 504782, 282684, 347700, 506083	787	407	12540	1.2136405783165631	1	1	1
UP_SEQ_FEATURE	DOMAIN:Protein kinase	31	3.4753363228699556	0.2078108775102392	538465, 534781, 514777, 540322, 512290, 786852, 615215, 516094, 504437, 505766, 509109, 515816, 538519, 514405, 281061, 539126, 529061, 537027, 100337254, 352960, 360192, 404193, 524925, 521857, 519251, 528478, 614924, 504782, 282684, 347700, 506083	787	409	12565	1.2101136127102081	1	1	1
GOTERM_MF_DIRECT	GO:0004672~protein kinase activity	13	1.4573991031390134	0.21376588810246305	538465, 514777, 537027, 540322, 512290, 521857, 519251, 614924, 504437, 505766, 509109, 282684, 347700	680	145	10653	1.4045537525354972	1	1	1
SMART	SM00220:S_TKc	24	2.690582959641256	0.26337263461551347	538465, 534781, 529061, 514777, 540322, 100337254, 786852, 360192, 524925, 615215, 516094, 521857, 519251, 528478, 614924, 504437, 505766, 509109, 515816, 282684, 538519, 347700, 281061, 506083	445	306	6824	1.2027318792685615	1	1	1
INTERPRO	IPR011009:Protein kinase-like domain	32	3.587443946188341	0.30241646739708195	538465, 534781, 514777, 540322, 512290, 786852, 615215, 516094, 504437, 505766, 509109, 515816, 538519, 514405, 281061, 539126, 529061, 537027, 100337254, 352960, 360192, 404193, 524925, 521857, 519251, 528478, 614924, 504782, 282684, 347700, 513508, 506083	787	446	12540	1.143241349052142	1	1	1
GOTERM_MF_DIRECT	GO:0004674~protein serine/threonine kinase activity	21	2.3542600896860986	0.304884	534781, 529061, 540322, 100337254, 512290, 786852, 360192, 524925, 615215, 516094, 519251, 528478, 614924, 505358, 505766, 509109, 515816, 282684, 514405, 281061, 506083	680	275	10653	1.1963262032085562	1	1	1
GOTERM_BP_DIRECT	GO:0018105~peptidyl-serine phosphorylation	11	1.2331838565022422	0.37480532296834523	528478, 529061, 282684, 515816, 512290, 538519, 524925, 615215, 516094, 281061, 506083	755	133	11494	1.2591146741024748	1	1	0.9981529368304396
GOTERM_MF_DIRECT	GO:0004712~protein serine/threonine/tyrosine kinase activity	16	1.7937219730941705	0.5635509932342498	539126, 529061, 540322, 100337254, 786852, 360192, 404193, 524925, 615215, 528478, 504437, 504782, 282684, 514405, 281061, 506083	680	239	10653	1.0487816884075805	1	1	1
INTERPRO	IPR017441:Protein kinase, ATP binding site	20	2.242152466367713	0.6147371880932309	539126, 514777, 540322, 100337254, 512290, 786852, 360192, 404193, 615215, 516094, 528478, 504437, 504782, 515816, 282684, 514405, 538519, 347700, 281061, 506083	787	317	12540	1.0052950348526328	1	1	1
UP_KW_MOLECULAR_FUNCTION	KW-0418~Kinase	30	3.3632286995515694	0.6585505590602516	404189, 512571, 540322, 287019, 786852, 615215, 280715, 504437, 505766, 515816, 538519, 514405, 281061, 539126, 616031, 529061, 513533, 100337254, 360192, 407183, 404193, 524925, 102216273, 528478, 504782, 507476, 282684, 510972, 347700, 506083	354	468	5383	0.9747573518759959	1	1	0.9876543209876543
UP_KW_MOLECULAR_FUNCTION	KW-0723~Serine/threonine-protein kinase	10	1.1210762331838564	0.905325	504437, 529061, 540322, 100337254, 282684, 514405, 538519, 360192, 615215, 281061	354	196	5383	0.7758272800645682	1	1	0.9876543209876543
Annotation Cluster 50	Enrichment Score: 0.45504905585496336
Category	Term	Count	%	PValue	Genes	List Total	Pop Hits	Pop Total	Fold Enrichment	Bonferroni	Benjamini	FDR
INTERPRO	IPR001111:Transforming growth factor-beta, N-terminal	3	0.336323	0.1941477139203091	530430, 534069, 615037	787	13	12540	3.677059915941746	1	1	1
INTERPRO	IPR017948:Transforming growth factor beta, conserved site	3	0.336323	0.2651893839400537	530430, 534069, 615037	787	16	12540	2.9876111817026687	1	1	1
INTERPRO	IPR015615:Transforming growth factor-beta-related	3	0.336323	0.2890109481148476	530430, 534069, 615037	787	17	12540	2.8118693474848646	1	1	1
SMART	SM00204:TGFB	3	0.336323	0.3533010927078757	530430, 534069, 615037	445	19	6824	2.4212891780011825	1	1	1
UP_SEQ_FEATURE	DOMAIN:TGF-beta family profile	3	0.336323	0.3586585677567987	530430, 534069, 615037	787	20	12565	2.394853875476493	1	1	1
KEGG_PATHWAY	bta04350:TGF-beta signaling pathway	8	0.8968609865470852	0.3795117547069866	504698, 327681, 530430, 516010, 538690, 534069, 615037, 506083	426	85	6106	1.3490196078431373	1	1	0.996743
INTERPRO	IPR001839:Transforming growth factor-beta, C-terminal	3	0.336323	0.3825769137175841	530430, 534069, 615037	787	21	12540	2.276275186059176	1	1	1
GOTERM_BP_DIRECT	GO:0060395~SMAD protein signal transduction	4	0.4484304932735426	0.49310695045103425	530430, 516010, 534069, 615037	755	40	11494	1.522384105960265	1	1	0.9981529368304396
GOTERM_BP_DIRECT	GO:0010862~positive regulation of pathway-restricted SMAD protein phosphorylation	3	0.336323	0.5946268029107592	530430, 534069, 615037	755	30	11494	1.522384105960265	1	1	0.9981529368304396
Annotation Cluster 51	Enrichment Score: 0.42282361285449893
Category	Term	Count	%	PValue	Genes	List Total	Pop Hits	Pop Total	Fold Enrichment	Bonferroni	Benjamini	FDR
INTERPRO	IPR003954:RNA recognition motif domain, eukaryote	4	0.4484304932735426	0.11257332306070864	509591, 534576, 507120, 282296	787	19	12540	3.3545108005082596	1	1	1
SMART	SM00361:RRM_1	4	0.4484304932735426	0.12229683336919689	509591, 534576, 507120, 282296	445	19	6824	3.2283855706682436	1	1	1
GOTERM_MF_DIRECT	GO:0008266~poly(U) RNA binding	4	0.4484304932735426	0.14635779624443884	514410, 534576, 507120, 282296	680	21	10653	2.9840336134453778	1	1	1
INTERPRO	IPR012677:Nucleotide-binding, alpha-beta plait	15	1.6816143497757847	0.5165478219766332	509591, 540831, 541118, 534770, 100848353, 104968451, 534576, 506601, 789298, 280796, 505850, 511248, 507120, 282296, 505093	787	220	12540	1.0864040660736978	1	1	1
GOTERM_CC_DIRECT	GO:0010494~cytoplasmic stress granule	5	0.5605381165919282	0.5923372315657128	538525, 507345, 534576, 507120, 282296	779	64	12159	1.2194119062901156	1	1	0.9742173112338858
UP_SEQ_FEATURE	DOMAIN:RRM	12	1.345291479820628	0.6134409193357495	509591, 540831, 534770, 789298, 280796, 100848353, 104968451, 505850, 534576, 507120, 282296, 505093	787	185	12565	1.0356124866925376	1	1	1
SMART	SM00360:RRM	12	1.345291479820628	0.630676	509591, 540831, 534770, 789298, 280796, 100848353, 104968451, 505850, 534576, 507120, 282296, 505093	445	180	6824	1.0223220973782772	1	1	1
INTERPRO	IPR000504:RNA recognition motif domain	12	1.345291479820628	0.6581501575112444	509591, 540831, 534770, 789298, 280796, 100848353, 104968451, 505850, 534576, 507120, 282296, 505093	787	191	12540	1.0010843750207894	1	1	1
GOTERM_MF_DIRECT	GO:0003723~RNA binding	22	2.4663677130044843	0.9970961996407828	509591, 540831, 513562, 534770, 100848353, 538548, 104968451, 538525, 534576, 614872, 444990, 286819, 789298, 282688, 280796, 281115, 533700, 353120, 337890, 526282, 510547, 282296	680	548	10653	0.6289340918849292	1	1	1
Annotation Cluster 52	Enrichment Score: 0.4206590730014103
Category	Term	Count	%	PValue	Genes	List Total	Pop Hits	Pop Total	Fold Enrichment	Bonferroni	Benjamini	FDR
GOTERM_BP_DIRECT	GO:0032755~positive regulation of interleukin-6 production	7	0.7847533632286996	0.15915808406208776	100299473, 281115, 505940, 508269, 523429, 282691, 100295476	755	56	11494	1.9029801324503315	1	1	0.9981529368304396
GOTERM_BP_DIRECT	GO:0032760~positive regulation of tumor necrosis factor production	5	0.5605381165919282	0.4323932669240409	281115, 505940, 508269, 516099, 282691	755	51	11494	1.492533437215946	1	1	0.9981529368304396
UP_KW_BIOLOGICAL_PROCESS	KW-0399~Innate immunity	9	1.0089686098654709	0.7949048666124846	505169, 280851, 281115, 505940, 654488, 540444, 508269, 282691, 281094	310	141	4353	0.8962937542896362	1	1	1
Annotation Cluster 53	Enrichment Score: 0.418780883868737
Category	Term	Count	%	PValue	Genes	List Total	Pop Hits	Pop Total	Fold Enrichment	Bonferroni	Benjamini	FDR
UP_SEQ_FEATURE	DOMAIN:Laminin EGF-like	4	0.4484304932735426	0.22007107501327075	511043, 537455, 100336873, 522422	787	26	12565	2.456260385104095	1	1	1
SMART	SM00180:EGF_Lam	4	0.4484304932735426	0.2733380239187631	511043, 537455, 100336873, 522422	445	28	6824	2.190690208667737	1	1	1
INTERPRO	IPR002049:EGF-like, laminin	4	0.4484304932735426	0.34235521219894344	511043, 537455, 100336873, 522422	787	33	12540	1.9313850063532403	1	1	1
GOTERM_BP_DIRECT	GO:0009888~tissue development	3	0.336323	0.5161401722197259	511043, 537455, 100336873	755	26	11494	1.7565970453387671	1	1	0.9981529368304396
SMART	SM00181:EGF	8	0.8968609865470852	0.7578582082872789	511043, 407179, 100336873, 504975, 517405, 522422, 518850, 508251	445	131	6824	0.9364782571404067	1	1	1
Annotation Cluster 54	Enrichment Score: 0.41748872139200643
Category	Term	Count	%	PValue	Genes	List Total	Pop Hits	Pop Total	Fold Enrichment	Bonferroni	Benjamini	FDR
GOTERM_MF_DIRECT	GO:0003700~transcription factor activity, sequence-specific DNA binding	20	2.242152466367713	0.0569161	539676, 786629, 513643, 510420, 617530, 338034, 615335, 509889, 523536, 616115, 539222, 531350, 534582, 505169, 534129, 786795, 100125591, 781063, 777788, 506097	680	202	10653	1.55111	1	1	1
GOTERM_MF_DIRECT	GO:0001228~transcriptional activator activity, RNA polymerase II transcription regulatory region sequence-specific binding	22	2.4663677130044843	0.32812351182495664	516724, 540245, 510420, 784366, 516010, 338034, 524813, 615335, 509889, 617248, 523536, 616115, 539222, 531350, 317776, 534582, 768039, 505422, 505169, 781063, 777788, 515219	680	294	10653	1.1722989195678273	1	1	1
GOTERM_MF_DIRECT	GO:0000981~RNA polymerase II transcription factor activity, sequence-specific DNA binding	40	4.484304932735426	0.6262124067513863	539676, 541116, 101907389, 540245, 537712, 100335242, 516010, 338034, 524813, 615335, 509889, 540823, 531350, 317776, 534582, 768039, 503622, 505422, 505169, 529115, 531389, 515219, 540951, 786629, 524909, 538995, 516724, 512840, 112443729, 510420, 616730, 784366, 520842, 616115, 535183, 539222, 534129, 507236, 100125591, 781063	680	636	10653	0.9852941176470589	1	1	1
GOTERM_MF_DIRECT	GO:0000978~RNA polymerase II core promoter proximal region sequence-specific DNA binding	43	4.820627802690583	0.7401141728652771	539676, 541116, 101907389, 540245, 537712, 516010, 338034, 524813, 615335, 509889, 540823, 531350, 317776, 534582, 768039, 503622, 505422, 505169, 529115, 531389, 515219, 509591, 540951, 786629, 524909, 512840, 112443729, 510420, 616730, 784366, 520842, 523536, 617248, 616115, 535183, 539222, 281115, 534129, 507236, 786795, 100125591, 781063, 777788	680	716	10653	0.9408457936247125	1	1	1
GOTERM_BP_DIRECT	GO:0006357~regulation of transcription from RNA polymerase II promoter	52	5.829596412556054	0.9446333371659159	539676, 541116, 101907389, 513643, 510376, 512993, 100335242, 524813, 540823, 531350, 534582, 505422, 529115, 531389, 515219, 281061, 524909, 538995, 538796, 523536, 617248, 616115, 783538, 507236, 540245, 537712, 540444, 615335, 509889, 768039, 503622, 767985, 280796, 515119, 282691, 540951, 786629, 516724, 286796, 512840, 112443729, 616730, 784366, 520842, 535183, 539222, 505358, 534129, 353120…	755	944	11494	0.8386014143001458	1	1	0.9981529368304396
Annotation Cluster 55	Enrichment Score: 0.41603661032193345
Category	Term	Count	%	PValue	Genes	List Total	Pop Hits	Pop Total	Fold Enrichment	Bonferroni	Benjamini	FDR
INTERPRO	IPR006020:Phosphotyrosine interaction domain	4	0.4484304932735426	0.32481408076717827	614857, 532898, 517850, 510973	787	32	12540	1.991740787801779	1	1	1
SMART	SM00462:PTB	4	0.4484304932735426	0.3279496645340233	614857, 532898, 517850, 510973	445	31	6824	1.978687930409569	1	1	1
UP_SEQ_FEATURE	DOMAIN:PID	3	0.336323	0.5302102635018306	614857, 517850, 510973	787	28	12565	1.7106099110546378	1	1	1
Annotation Cluster 56	Enrichment Score: 0.40165099851029157
Category	Term	Count	%	PValue	Genes	List Total	Pop Hits	Pop Total	Fold Enrichment	Bonferroni	Benjamini	FDR
KEGG_PATHWAY	bta05014:Amyotrophic lateral sclerosis	29	3.2511210762331837	0.19468897716580996	3283887, 404121, 512891, 404122, 3283886, 3283889, 513461, 3283883, 3283882, 100848353, 112443216, 408001, 280796, 507345, 100139879, 768070, 539784, 616114, 338045, 533088, 539882, 100295973, 520351, 511248, 100141266, 777788, 415113, 511803, 505093	426	339	6106	1.2261553588987215	1	1	0.996743
KEGG_PATHWAY	bta05012:Parkinson disease	22	2.4663677130044843	0.23972698144168075	512891, 3283887, 617095, 3283886, 539784, 3283889, 513461, 3283883, 3283882, 532791, 539882, 112443216, 540716, 444874, 282869, 100295973, 280950, 100141266, 777788, 415113, 511803, 768070	426	255	6106	1.2366013071895425	1	1	0.996743
KEGG_PATHWAY	bta05020:Prion disease	22	2.4663677130044843	0.29356564608530145	512891, 3283887, 3283886, 539784, 3283889, 513461, 3283883, 539835, 3283882, 286865, 539882, 112443216, 100295973, 281831, 281941, 534129, 100141266, 282254, 777788, 415113, 511803, 768070	426	264	6106	1.1944444444444446	1	1	0.996743
KEGG_PATHWAY	bta05022:Pathways of neurodegeneration - multiple diseases	30	3.3632286995515694	0.575403	3283887, 404121, 512891, 617095, 3283886, 3283889, 513461, 3283883, 3283882, 100337066, 112443216, 408001, 444874, 280796, 507345, 768070, 539784, 338045, 616115, 533088, 539882, 282869, 100295973, 282684, 282023, 100141266, 777788, 415113, 511803, 281094	426	425	6106	1.0117647058823531	1	1	0.996743
KEGG_PATHWAY	bta05010:Alzheimer disease	24	2.690582959641256	0.6800906916361016	512891, 3283887, 617095, 3283886, 539784, 3283889, 513461, 3283883, 3283882, 100337066, 286865, 616115, 539882, 112443216, 540716, 100295973, 282684, 282023, 100141266, 777788, 347700, 511803, 768070, 281094	426	356	6106	0.9662921348314607	1	1	0.996743
KEGG_PATHWAY	bta05016:Huntington disease	19	2.130044843049327	0.7257575411475967	512891, 3283887, 782359, 3283886, 539784, 3283889, 513461, 617375, 3283883, 3283882, 533088, 539882, 112443216, 100295973, 534129, 282312, 100141266, 511803, 768070	426	289	6106	0.9423298731257209	1	1	0.996743
Annotation Cluster 57	Enrichment Score: 0.39586559453063686
Category	Term	Count	%	PValue	Genes	List Total	Pop Hits	Pop Total	Fold Enrichment	Bonferroni	Benjamini	FDR
UP_SEQ_FEATURE	DOMAIN:SH3	14	1.5695067264573992	0.33662211665735264	539603, 514555, 520311, 540718, 407101, 514360, 407121, 507837, 614857, 523485, 520462, 504782, 512734, 528398	787	180	12565	1.241776083580404	1	1	1
INTERPRO	IPR001452:Src homology-3 domain	14	1.5695067264573992	0.35383116754777677	539603, 514555, 520311, 540718, 407101, 514360, 407121, 507837, 614857, 523485, 520462, 504782, 512734, 528398	787	182	12540	1.2256866386472485	1	1	1
SMART	SM00326:SH3	12	1.345291479820628	0.5450853180941113	614857, 523485, 539603, 520462, 504782, 514555, 520311, 512734, 540718, 528398, 407121, 507837	445	169	6824	1.0888637723555614	1	1	1
Annotation Cluster 58	Enrichment Score: 0.3688023916380691
Category	Term	Count	%	PValue	Genes	List Total	Pop Hits	Pop Total	Fold Enrichment	Bonferroni	Benjamini	FDR
KEGG_PATHWAY	bta03320:PPAR signaling pathway	8	0.8968609865470852	0.14612234891234704	506812, 444874, 407767, 506059, 112441463, 100138312, 281308, 514969	426	63	6106	1.8201058201058202	1	1	0.996743
WIKIPATHWAYS	WP989:Mitochondrial long chain fatty acid beta oxidation	3	0.336323	0.45523164124073917	506812, 282130, 100138312	286	17	3200	1.974496092143151	1	1	0.9940476190476191
KEGG_PATHWAY	bta00071:Fatty acid degradation	4	0.4484304932735426	0.4990342726350925	506812, 506059, 282130, 100138312	426	38	6106	1.5087719298245614	1	1	0.996743
KEGG_PATHWAY	bta04920:Adipocytokine signaling pathway	5	0.5605381165919282	0.5956777548625002	506812, 282356, 506059, 616115, 100138312	426	59	6106	1.214689265536723	1	1	0.996743
KEGG_PATHWAY	bta01212:Fatty acid metabolism	4	0.4484304932735426	0.7242645045984034	506812, 506059, 282130, 100138312	426	53	6106	1.0817610062893082	1	1	0.996743
Annotation Cluster 59	Enrichment Score: 0.36860806084891234
Category	Term	Count	%	PValue	Genes	List Total	Pop Hits	Pop Total	Fold Enrichment	Bonferroni	Benjamini	FDR
UP_KW_LIGAND	KW-0106~Calcium	31	3.4753363228699556	0.19130410484572033	508490, 617095, 509860, 538348, 616560, 613296, 613795, 281308, 281309, 282637, 505789, 531505, 281128, 614715, 281129, 445425, 281445, 534358, 280891, 540990, 281063, 768073, 508394, 508161, 536137, 518986, 112441463, 522269, 519276, 282603, 281873	239	420	3921	1.2109085475194261	0.9988802330682861	1	1
INTERPRO	IPR018247:EF-Hand 1, calcium-binding site	11	1.2331838565022422	0.281504	505789, 531505, 617095, 281445, 509860, 538348, 616560, 613296, 522269, 540990, 768073	787	128	12540	1.369321791613723	1	1	1
INTERPRO	IPR011992:EF-hand-like domain	14	1.5695067264573992	0.4205752372506468	617095, 509860, 538348, 616560, 613296, 522269, 533098, 505789, 531505, 281445, 533720, 534358, 540990, 768073	787	191	12540	1.1679317708575876	1	1	1
UP_SEQ_FEATURE	DOMAIN:EF-hand 1	5	0.5605381165919282	0.5088968231044222	531505, 617095, 509860, 616560, 522269	787	59	12565	1.3530247884047983	1	1	1
SMART	SM00054:EFh	8	0.8968609865470852	0.5093844525279174	505789, 531505, 617095, 281445, 616560, 522269, 540990, 768073	445	103	6824	1.1910548707319735	1	1	1
UP_SEQ_FEATURE	DOMAIN:EF-hand 2	5	0.5605381165919282	0.5485570540102962	531505, 617095, 509860, 616560, 522269	787	62	12565	1.2875558470303725	1	1	1
INTERPRO	IPR002048:EF-hand domain	11	1.2331838565022422	0.566715	505789, 531505, 617095, 281445, 509860, 538348, 616560, 613296, 522269, 540990, 768073	787	162	12540	1.0819332674478799	1	1	1
UP_SEQ_FEATURE	DOMAIN:EF-hand	10	1.1210762331838564	0.6163408853238441	505789, 531505, 617095, 281445, 538348, 616560, 613296, 522269, 540990, 768073	787	152	12565	1.0503745067879355	1	1	1
Annotation Cluster 60	Enrichment Score: 0.3454422514223856
Category	Term	Count	%	PValue	Genes	List Total	Pop Hits	Pop Total	Fold Enrichment	Bonferroni	Benjamini	FDR
UP_SEQ_FEATURE	REPEAT:WD	15	1.6816143497757847	0.23030290471483383	508051, 100125940, 782535, 514326, 100337196, 515376, 537305, 534489, 523881, 509626, 100138632, 100139879, 508388, 540681, 528398	787	179	12565	1.3379071930036275	1	1	1
INTERPRO	IPR019775:WD40 repeat, conserved site	11	1.2331838565022422	0.31421196630874193	100125940, 100138632, 514326, 100337196, 537305, 512993, 100139879, 534489, 508388, 540681, 528398	787	132	12540	1.3278271918678526	1	1	1
INTERPRO	IPR001680:WD40 repeat	16	1.7937219730941705	0.47535525324174394	508051, 100125940, 782535, 514326, 100337196, 515376, 537305, 512993, 534489, 523881, 509626, 100138632, 100139879, 508388, 540681, 528398	787	230	12540	1.1084470471244683	1	1	1
SMART	SM00320:WD40	16	1.7937219730941705	0.5287009361216993	508051, 100125940, 782535, 514326, 100337196, 515376, 537305, 512993, 534489, 523881, 509626, 100138632, 100139879, 508388, 540681, 528398	445	229	6824	1.0714292723615133	1	1	1
INTERPRO	IPR015943:WD40/YVTN repeat-like-containing domain	19	2.130044843049327	0.594274	508051, 100125940, 782535, 511591, 514326, 100337196, 515376, 537305, 512993, 534489, 523881, 509626, 100138632, 614707, 100139879, 508388, 540681, 528398, 507493	787	297	12540	1.0193420866864322	1	1	1
UP_KW_DOMAIN	KW-0853~WD repeat	7	0.7847533632286996	0.7827245380699535	508051, 782535, 523881, 509626, 512993, 534489, 508388	443	128	7420	0.9159847629796839	1	1	1
Annotation Cluster 61	Enrichment Score: 0.3425888513574261
Category	Term	Count	%	PValue	Genes	List Total	Pop Hits	Pop Total	Fold Enrichment	Bonferroni	Benjamini	FDR
UP_KW_BIOLOGICAL_PROCESS	KW-0375~Hydrogen ion transport	5	0.5605381165919282	0.28235922703970295	550622, 287017, 3283882, 505684, 512886	310	38	4353	1.8476230899830222	0.9999999999999998	1	1
GOTERM_MF_DIRECT	GO:0015078~hydrogen ion transmembrane transporter activity	3	0.336323	0.47948333936696186	550622, 3283882, 505684	680	25	10653	1.8799411764705882	1	1	1
KEGG_PATHWAY	bta00190:Oxidative phosphorylation	9	1.0089686098654709	0.6928798638772249	280701, 3283887, 3283886, 3283889, 550622, 3283883, 287017, 3283882, 505684	426	130	6106	0.9923076923076922	1	1	0.996743
Annotation Cluster 62	Enrichment Score: 0.332915131451776
Category	Term	Count	%	PValue	Genes	List Total	Pop Hits	Pop Total	Fold Enrichment	Bonferroni	Benjamini	FDR
SMART	SM00454:SAM	6	0.672646	0.4305510040339904	786670, 514205, 539603, 615335, 104974256, 519251	445	66	6824	1.3940755873340143	1	1	1
INTERPRO	IPR013761:Sterile alpha motif/pointed domain	8	0.8968609865470852	0.4381399873467316	614857, 786670, 505422, 514205, 539603, 615335, 104974256, 519251	787	100	12540	1.2747141041931387	1	1	1
UP_SEQ_FEATURE	DOMAIN:SAM	6	0.672646	0.48419379405263674	786670, 514205, 539603, 615335, 104974256, 519251	787	73	12565	1.3122486988912292	1	1	1
INTERPRO	IPR001660:Sterile alpha motif domain	6	0.672646	0.5101322238243795	786670, 514205, 539603, 615335, 104974256, 519251	787	75	12540	1.2747141041931385	1	1	1
Annotation Cluster 63	Enrichment Score: 0.32501199844144535
Category	Term	Count	%	PValue	Genes	List Total	Pop Hits	Pop Total	Fold Enrichment	Bonferroni	Benjamini	FDR
KEGG_PATHWAY	bta05321:Inflammatory bowel disease	6	0.672646	0.18874213769509945	282490, 505169, 516010, 534069, 514889, 616115	426	44	6106	1.9545454545454546	1	1	0.996743
KEGG_PATHWAY	bta05142:Chagas disease	8	0.8968609865470852	0.4493861042328867	286865, 281375, 516010, 280828, 534069, 514889, 616115, 281055	426	91	6106	1.26007	1	1	0.996743
KEGG_PATHWAY	bta04659:Th17 cell differentiation	7	0.7847533632286996	0.5704485885746444	282490, 281832, 505169, 516010, 514889, 616115, 281055	426	87	6106	1.153256704980843	1	1	0.996743
KEGG_PATHWAY	bta04658:Th1 and Th2 cell differentiation	6	0.672646	0.5937783451686987	282490, 517405, 505169, 514889, 616115, 281055	426	74	6106	1.1621621621621623	1	1	0.996743
KEGG_PATHWAY	bta05235:PD-L1 expression and PD-1 checkpoint pathway in cancer	5	0.5605381165919282	0.8252976987010648	286865, 514889, 616115, 281055, 506083	426	81	6106	0.8847736625514403	1	1	0.996743
Annotation Cluster 64	Enrichment Score: 0.30006423610918226
Category	Term	Count	%	PValue	Genes	List Total	Pop Hits	Pop Total	Fold Enrichment	Bonferroni	Benjamini	FDR
SMART	SM00450:RHOD	3	0.336323	0.4009231140262279	507061, 515310, 507731	445	21	6824	2.190690208667737	1	1	1
UP_SEQ_FEATURE	DOMAIN:Rhodanese	3	0.336323	0.40421480528943854	507061, 515310, 507731	787	22	12565	2.177139886796812	1	1	1
INTERPRO	IPR001763:Rhodanese-like domain	3	0.336323	0.4274271963154939	507061, 515310, 507731	787	23	12540	2.078338213358378	1	1	1
GOTERM_MF_DIRECT	GO:0004725~protein tyrosine phosphatase activity	4	0.4484304932735426	0.9103483138960312	507061, 531877, 515310, 507731	680	84	10653	0.7460084033613444	1	1	1
Annotation Cluster 65	Enrichment Score: 0.29794016728993483
Category	Term	Count	%	PValue	Genes	List Total	Pop Hits	Pop Total	Fold Enrichment	Bonferroni	Benjamini	FDR
UP_KW_BIOLOGICAL_PROCESS	KW-0276~Fatty acid metabolism	7	0.7847533632286996	0.3134644309249125	506812, 353120, 282023, 282130, 511381, 515925, 514969	310	65	4353	1.5122084367245656	1	1	1
UP_KW_BIOLOGICAL_PROCESS	KW-0275~Fatty acid biosynthesis	4	0.4484304932735426	0.37946758081729387	353120, 282023, 511381, 515925	310	31	4353	1.8118626430801248	1	1	1
UP_KW_BIOLOGICAL_PROCESS	KW-0444~Lipid biosynthesis	7	0.7847533632286996	0.6020852613771812	513533, 353120, 102030942, 282023, 511381, 282384, 515925	310	88	4353	1.1169721407624633	1	1	1
UP_KW_BIOLOGICAL_PROCESS	KW-0443~Lipid metabolism	19	2.130044843049327	0.8978801861663294	518159, 513533, 407767, 102030942, 280815, 525938, 100138312, 511381, 534582, 506812, 505554, 532742, 353120, 282851, 282023, 282130, 282384, 515925, 514969	310	325	4353	0.8209131513647643	1	1	1
Annotation Cluster 66	Enrichment Score: 0.294041497711644
Category	Term	Count	%	PValue	Genes	List Total	Pop Hits	Pop Total	Fold Enrichment	Bonferroni	Benjamini	FDR
INTERPRO	IPR000629:RNA helicase, ATP-dependent, DEAD-box, conserved site	4	0.4484304932735426	0.17187925118798147	286819, 514567, 533700, 508660	787	23	12540	2.7711176178111705	1	1	1
UP_SEQ_FEATURE	MOTIF:Q motif	4	0.4484304932735426	0.28872378502446494	286819, 514567, 533700, 508660	787	30	12565	2.1287590004235493	1	1	1
INTERPRO	IPR014014:RNA helicase, DEAD-box type, Q motif	4	0.4484304932735426	0.2897640319154723	286819, 514567, 533700, 508660	787	30	12540	2.1245235069885644	1	1	1
INTERPRO	IPR011545:DNA/RNA helicase, DEAD/DEAH box type, N-terminal	6	0.672646	0.3102495840300584	286819, 281115, 514567, 535323, 533700, 508660	787	59	12540	1.6203992849912778	1	1	1
GOTERM_MF_DIRECT	GO:0003724~RNA helicase activity	5	0.5605381165919282	0.43973	286819, 281115, 514567, 533700, 508660	680	53	10653	1.4779411764705883	1	1	1
UP_SEQ_FEATURE	DOMAIN:DEAD-box RNA helicase Q	3	0.336323	0.4481633866392248	286819, 533700, 508660	787	24	12565	1.9957115628970776	1	1	1
INTERPRO	IPR001650:Helicase, C-terminal	6	0.672646	0.7514436567450169	286819, 281115, 514567, 535323, 533700, 508660	787	99	12540	0.965693	1	1	1
UP_SEQ_FEATURE	DOMAIN:Helicase C-terminal	6	0.672646	0.7576814590163422	286819, 281115, 514567, 535323, 533700, 508660	787	100	12565	0.9579415501905972	1	1	1
INTERPRO	IPR014001:Helicase, superfamily 1/2, ATP-binding domain	6	0.672646	0.7668418614289075	286819, 281115, 514567, 535323, 533700, 508660	787	101	12540	0.9465698793513405	1	1	1
SMART	SM00490:HELICc	6	0.672646	0.7810671949175254	286819, 281115, 514567, 535323, 533700, 508660	445	99	6824	0.9293837248893428	1	1	1
UP_SEQ_FEATURE	DOMAIN:Helicase ATP-binding	6	0.672646	0.7871015380899089	286819, 281115, 514567, 535323, 533700, 508660	787	104	12565	0.9210976444140357	1	1	1
SMART	SM00487:DEXDc	6	0.672646	0.7884458522258575	286819, 281115, 514567, 535323, 533700, 508660	445	100	6824	0.9200898876404494	1	1	1
UP_KW_MOLECULAR_FUNCTION	KW-0347~Helicase	6	0.672646	0.8087175020062238	286819, 510120, 281115, 514567, 533700, 508660	354	102	5383	0.8944832170156198	1	1	0.9876543209876543
Annotation Cluster 67	Enrichment Score: 0.2916472297397656
Category	Term	Count	%	PValue	Genes	List Total	Pop Hits	Pop Total	Fold Enrichment	Bonferroni	Benjamini	FDR
UP_KW_MOLECULAR_FUNCTION	KW-9996~Developmental protein	16	1.7937219730941705	0.4477749800188761	539126, 517405, 513446, 541211, 539417, 521378, 616317, 768039, 533746, 505940, 614707, 522422, 505064, 281682, 528123, 281160	354	216	5383	1.1263862732789285	1	1	0.9876543209876543
UP_KW_MOLECULAR_FUNCTION	KW-0217~Developmental protein	16	1.7937219730941705	0.4477749800188761	539126, 517405, 513446, 541211, 539417, 521378, 616317, 768039, 533746, 505940, 614707, 522422, 505064, 281682, 528123, 281160	354	216	5383	1.1263862732789285	1	1	0.9876543209876543
UP_KW_BIOLOGICAL_PROCESS	KW-0221~Differentiation	13	1.4573991031390134	0.6651792060505376	539126, 404189, 539417, 521378, 533001, 616317, 509703, 533746, 505940, 506864, 614707, 508555, 281160	310	184	4353	0.992093	1	1	1
Annotation Cluster 68	Enrichment Score: 0.2820577012624962
Category	Term	Count	%	PValue	Genes	List Total	Pop Hits	Pop Total	Fold Enrichment	Bonferroni	Benjamini	FDR
UP_SEQ_FEATURE	DOMAIN:PH	15	1.6816143497757847	0.4209965642943662	112441889, 517850, 618810, 539691, 786852, 524427, 789713, 518274, 506315, 529346, 533634, 505940, 533720, 540692, 509784	787	207	12565	1.1569342393606246	1	1	1
INTERPRO	IPR001849:Pleckstrin homology domain	15	1.6816143497757847	0.5024818504329203	112441889, 517850, 618810, 539691, 786852, 524427, 789713, 518274, 506315, 529346, 533634, 505940, 533720, 540692, 509784	787	218	12540	1.0963710758541902	1	1	1
SMART	SM00233:PH	15	1.6816143497757847	0.5029667517915815	112441889, 517850, 618810, 539691, 786852, 524427, 789713, 518274, 506315, 529346, 533634, 505940, 533720, 540692, 509784	445	210	6824	1.0953451043338684	1	1	1
INTERPRO	IPR011993:Pleckstrin homology-like domain	21	2.3542600896860986	0.69957	112441889, 511223, 517850, 618810, 539691, 786852, 524427, 789713, 518274, 533251, 614857, 506315, 509626, 532898, 529346, 533634, 505940, 526127, 533720, 509784, 510973	787	350	12540	0.956036	1	1	1
Annotation Cluster 69	Enrichment Score: 0.26798580178712605
Category	Term	Count	%	PValue	Genes	List Total	Pop Hits	Pop Total	Fold Enrichment	Bonferroni	Benjamini	FDR
KEGG_PATHWAY	bta04514:Cell adhesion molecules	9	1.0089686098654709	0.4274661811884045	282637, 282490, 529759, 515712, 526865, 414922, 281941, 407173, 281063	426	103	6106	1.2524271844660195	1	1	0.996743
KEGG_PATHWAY	bta05330:Allograft rejection	3	0.336323	0.4826875774400028	282490, 515712, 407173	426	23	6106	1.8695652173913044	1	1	0.996743
KEGG_PATHWAY	bta05332:Graft-versus-host disease	3	0.336323	0.5055245861643107	282490, 515712, 407173	426	24	6106	1.7916666666666667	1	1	0.996743
KEGG_PATHWAY	bta05320:Autoimmune thyroid disease	3	0.336323	0.5055245861643107	282490, 515712, 407173	426	24	6106	1.7916666666666667	1	1	0.996743
INTERPRO	IPR003006:Immunoglobulin/major histocompatibility complex, conserved site	3	0.336323	0.5313104794141779	282490, 515712, 407173	787	28	12540	1.707206389544382	1	1	1
KEGG_PATHWAY	bta05416:Viral myocarditis	5	0.5605381165919282	0.5390817355003823	404122, 282490, 515712, 407173, 518609	426	55	6106	1.303030303030303	1	1	0.996743
INTERPRO	IPR011162:MHC classes I/II-like antigen recognition protein	3	0.336323	0.5504939873894532	282490, 515712, 407173	787	29	12540	1.6483372036980242	1	1	1
KEGG_PATHWAY	bta04940:Type I diabetes mellitus	3	0.336323	0.5699814640835457	282490, 515712, 407173	426	27	6106	1.5925925925925926	1	1	0.996743
INTERPRO	IPR003597:Immunoglobulin C1-set	3	0.336323	0.6537455590461672	282490, 515712, 407173	787	35	12540	1.3657651116355056	1	1	1
SMART	SM00407:IGc1	3	0.336323	0.6746281677869195	282490, 515712, 407173	445	35	6824	1.314414125200642	1	1	1
Annotation Cluster 70	Enrichment Score: 0.2656148791596559
Category	Term	Count	%	PValue	Genes	List Total	Pop Hits	Pop Total	Fold Enrichment	Bonferroni	Benjamini	FDR
INTERPRO	IPR013320:Concanavalin A-like lectin/glucanase, subgroup	11	1.2331838565022422	0.33928308258014783	539820, 100848095, 100336873, 534326, 522422, 508555, 407129, 505265, 613651, 539560, 508251	787	135	12540	1.2983199209374559	1	1	1
INTERPRO	IPR003877:SPla/RYanodine receptor SPRY	4	0.4484304932735426	0.5571748893279282	539820, 505265, 613651, 539560	787	46	12540	1.3855588089055852	1	1	1
SMART	SM00449:SPRY	4	0.4484304932735426	0.583477	539820, 505265, 613651, 539560	445	46	6824	1.3334636052760138	1	1	1
INTERPRO	IPR003879:Butyrophylin-like	3	0.336323	0.5871759333145667	539820, 505265, 539560	787	31	12540	1.5419928679755708	1	1	1
UP_SEQ_FEATURE	DOMAIN:B30.2/SPRY	4	0.4484304932735426	0.6266242480484793	539820, 505265, 613651, 539560	787	51	12565	1.2522111767197348	1	1	1
INTERPRO	IPR001870:B30.2/SPRY domain	4	0.4484304932735426	0.6279977016900179	539820, 505265, 613651, 539560	787	51	12540	1.249719709993273	1	1	1
Annotation Cluster 71	Enrichment Score: 0.25351655533165957
Category	Term	Count	%	PValue	Genes	List Total	Pop Hits	Pop Total	Fold Enrichment	Bonferroni	Benjamini	FDR
UP_SEQ_FEATURE	DOMAIN:Major facilitator superfamily (MFS) profile	5	0.5605381165919282	0.4253956529913565	504885, 282356, 511558, 512417, 507969	787	53	12565	1.5061974059600585	1	1	1
INTERPRO	IPR020846:Major facilitator superfamily domain	5	0.5605381165919282	0.5104914978810411	504885, 282356, 511558, 512417, 507969	787	59	12540	1.3503327374927314	1	1	1
GOTERM_MF_DIRECT	GO:0022857~transmembrane transporter activity	5	0.5605381165919282	0.7992244712090032	504885, 539465, 282369, 511558, 512417	680	85	10653	0.9215397923875434	1	1	1
Annotation Cluster 72	Enrichment Score: 0.24346625768955352
Category	Term	Count	%	PValue	Genes	List Total	Pop Hits	Pop Total	Fold Enrichment	Bonferroni	Benjamini	FDR
KEGG_PATHWAY	bta05221:Acute myeloid leukemia	6	0.672646	0.4209201203626387	281667, 515310, 286865, 616115, 538628, 506083	426	61	6106	1.4098360655737705	1	1	0.996743
KEGG_PATHWAY	bta05142:Chagas disease	8	0.8968609865470852	0.4493861042328867	286865, 281375, 516010, 280828, 534069, 514889, 616115, 281055	426	91	6106	1.26007	1	1	0.996743
KEGG_PATHWAY	bta05212:Pancreatic cancer	6	0.672646	0.6058956054824634	286865, 507069, 516010, 534069, 616115, 506083	426	75	6106	1.1466666666666667	1	1	0.996743
KEGG_PATHWAY	bta04211:Longevity regulating pathway	6	0.672646	0.6409747914937045	534129, 517850, 509863, 286865, 616115, 506083	426	78	6106	1.1025641025641026	1	1	0.996743
KEGG_PATHWAY	bta05235:PD-L1 expression and PD-1 checkpoint pathway in cancer	5	0.5605381165919282	0.8252976987010648	286865, 514889, 616115, 281055, 506083	426	81	6106	0.8847736625514403	1	1	0.996743
Annotation Cluster 73	Enrichment Score: 0.24019617318912595
Category	Term	Count	%	PValue	Genes	List Total	Pop Hits	Pop Total	Fold Enrichment	Bonferroni	Benjamini	FDR
GOTERM_CC_DIRECT	GO:0005681~spliceosomal complex	8	0.8968609865470852	0.19372379999631734	509591, 510719, 534416, 281831, 100848353, 533700, 507120, 505093	779	74	12159	1.6874024216771326	1	1	0.9742173112338858
GOTERM_BP_DIRECT	GO:0008380~RNA splicing	8	0.8968609865470852	0.32326041605146605	509591, 280796, 281831, 533700, 104968451, 533001, 282296, 505093	755	85	11494	1.432832099727308	1	1	0.9981529368304396
GOTERM_BP_DIRECT	GO:0006397~mRNA processing	8	0.8968609865470852	0.5789302078522216	509591, 281831, 104968451, 533001, 616425, 282296, 532021, 505093	755	109	11494	1.1173461328148733	1	1	0.9981529368304396
KEGG_PATHWAY	bta03040:Spliceosome	12	1.345291479820628	0.5799227541835836	509591, 112443339, 280796, 534416, 539835, 281831, 100848353, 533700, 112448637, 282254, 508660, 505093	426	162	6106	1.0617283950617284	1	1	0.996743
GOTERM_CC_DIRECT	GO:0071013~catalytic step 2 spliceosome	5	0.5605381165919282	0.6848415437943144	509591, 286819, 533700, 282296, 505093	779	72	12159	1.083921694480103	1	1	0.9742173112338858
UP_KW_CELLULAR_COMPONENT	KW-0747~Spliceosome	6	0.672646	0.758342	509591, 281831, 100848353, 533700, 282296, 505093	556	91	8081	0.9582970985848684	1	1	1
UP_KW_BIOLOGICAL_PROCESS	KW-0508~mRNA splicing	10	1.1210762331838564	0.7698052861354264	509591, 540831, 510719, 281115, 281831, 100848353, 533700, 533001, 282296, 505093	310	153	4353	0.9177735610373181	1	1	1
GOTERM_BP_DIRECT	GO:0000381~regulation of alternative mRNA splicing, via spliceosome	3	0.336323	0.8841604521253428	509591, 533700, 505093	755	55	11494	0.8303913305237808	1	1	0.9981529368304396
UP_KW_BIOLOGICAL_PROCESS	KW-0507~mRNA processing	10	1.1210762331838564	0.9271191403485666	509591, 540831, 510719, 281115, 281831, 100848353, 533700, 533001, 282296, 505093	310	188	4353	0.7469114619080301	1	1	1
Annotation Cluster 74	Enrichment Score: 0.23984821323313926
Category	Term	Count	%	PValue	Genes	List Total	Pop Hits	Pop Total	Fold Enrichment	Bonferroni	Benjamini	FDR
GOTERM_BP_DIRECT	GO:0045087~innate immune response	17	1.905829596412556	0.3166411893954796	539820, 100299473, 540444, 504658, 511508, 505169, 280851, 281115, 505940, 504994, 508269, 654488, 782395, 505265, 540154, 282691, 281094	755	212	11494	1.2207797076096463	1	1	0.9981529368304396
UP_KW_BIOLOGICAL_PROCESS	KW-0391~Immunity	14	1.5695067264573992	0.7578317496368611	282490, 510593, 540444, 505169, 280851, 281115, 504782, 505940, 281586, 508269, 654488, 281055, 282691, 281094	310	213	4353	0.9229441163107678	1	1	1
UP_KW_BIOLOGICAL_PROCESS	KW-0399~Innate immunity	9	1.0089686098654709	0.7949048666124846	505169, 280851, 281115, 505940, 654488, 540444, 508269, 282691, 281094	310	141	4353	0.8962937542896362	1	1	1
Annotation Cluster 75	Enrichment Score: 0.23940665590631946
Category	Term	Count	%	PValue	Genes	List Total	Pop Hits	Pop Total	Fold Enrichment	Bonferroni	Benjamini	FDR
INTERPRO	IPR015940:Ubiquitin-associated/translation elongation factor EF1B, N-terminal, eukaryote	4	0.4484304932735426	0.4624056175101845	517788, 514555, 100337254, 338045	787	40	12540	1.5933926302414232	1	1	1
UP_SEQ_FEATURE	DOMAIN:UBA	4	0.4484304932735426	0.49369754738759475	517788, 514555, 100337254, 338045	787	42	12565	1.5205421431596782	1	1	1
INTERPRO	IPR009060:UBA-like	3	0.336323	0.8381002324629951	517788, 514555, 338045	787	51	12540	0.9372897824949549	1	1	1
Annotation Cluster 76	Enrichment Score: 0.23649168131442058
Category	Term	Count	%	PValue	Genes	List Total	Pop Hits	Pop Total	Fold Enrichment	Bonferroni	Benjamini	FDR
INTERPRO	IPR009071:High mobility group (HMG) box domain	4	0.4484304932735426	0.47884883672889117	540444, 540681, 282691, 540769	787	41	12540	1.5545293953574861	1	1	1
SMART	SM00398:HMG	4	0.4484304932735426	0.4877098686090138	540444, 540681, 282691, 540769	445	40	6824	1.5334831460674159	1	1	1
UP_SEQ_FEATURE	DOMAIN:HMG box	3	0.336323	0.6825996859424003	540681, 282691, 540769	787	37	12565	1.294515608365672	1	1	1
UP_SEQ_FEATURE	DNA_BIND:HMG box	3	0.336323	0.710407	540681, 282691, 540769	787	39	12565	1.2281301925520478	1	1	1
Annotation Cluster 77	Enrichment Score: 0.22782502814703406
Category	Term	Count	%	PValue	Genes	List Total	Pop Hits	Pop Total	Fold Enrichment	Bonferroni	Benjamini	FDR
UP_SEQ_FEATURE	DOMAIN:EGF-like	11	1.2331838565022422	0.3964563475980171	538751, 407179, 504975, 517405, 515397, 522422, 518850, 522921, 282023, 100295476, 508251	787	142	12565	1.2367789967249494	1	1	1
INTERPRO	IPR000742:Epidermal growth factor-like domain	12	1.345291479820628	0.461274	511043, 538751, 407179, 100336873, 504975, 517405, 522422, 518850, 522921, 282023, 100295476, 508251	787	165	12540	1.1588310038119443	1	1	1
INTERPRO	IPR000152:EGF-type aspartate/asparagine hydroxylation site	6	0.672646	0.4614058359455426	407179, 504975, 517405, 522422, 518850, 508251	787	71	12540	1.346528983302611	1	1	1
INTERPRO	IPR018097:EGF-like calcium-binding, conserved site	5	0.5605381165919282	0.6794373345209631	407179, 504975, 517405, 518850, 508251	787	73	12540	1.0913648152338515	1	1	1
INTERPRO	IPR001881:EGF-like calcium-binding	6	0.672646	0.6916615442238654	407179, 504975, 517405, 522422, 518850, 508251	787	92	12540	1.039169106679189	1	1	1
INTERPRO	IPR009030:Insulin-like growth factor binding protein, N-terminal	6	0.672646	0.6916615442238654	517405, 506762, 522422, 518850, 539571, 282261	787	92	12540	1.039169106679189	1	1	1
SMART	SM00179:EGF_CA	6	0.672646	0.7238324721307114	407179, 504975, 517405, 522422, 518850, 508251	445	92	6824	1.0000977039570103	1	1	1
SMART	SM00181:EGF	8	0.8968609865470852	0.7578582082872789	511043, 407179, 100336873, 504975, 517405, 522422, 518850, 508251	445	131	6824	0.9364782571404067	1	1	1
Annotation Cluster 78	Enrichment Score: 0.2228426451549607
Category	Term	Count	%	PValue	Genes	List Total	Pop Hits	Pop Total	Fold Enrichment	Bonferroni	Benjamini	FDR
SMART	SM00303:GPS	3	0.336323	0.4241147427694081	509703, 534326, 522422	445	22	6824	2.0911133810010214	1	1	1
INTERPRO	IPR000203:GPS domain	3	0.336323	0.47050366126823595	509703, 534326, 522422	787	25	12540	1.912071156289708	1	1	1
INTERPRO	IPR000832:GPCR, family 2, secretin-like	3	0.336323	0.5871759333145667	509703, 534326, 522422	787	31	12540	1.5419928679755708	1	1	1
GOTERM_MF_DIRECT	GO:0004930~G-protein coupled receptor activity	6	0.672646	0.72376	507439, 509703, 514249, 534326, 522422, 783918	680	94	10653	0.9999687108886108	1	1	1
UP_SEQ_FEATURE	DOMAIN:G-protein coupled receptors family 2 profile 2	3	0.336323	0.7361460536758956	509703, 534326, 522422	787	41	12565	1.1682214026714601	1	1	1
INTERPRO	IPR017981:GPCR, family 2-like	3	0.336323	0.7371755966564251	509703, 534326, 522422	787	41	12540	1.1658970465181144	1	1	1
Annotation Cluster 79	Enrichment Score: 0.21848302103209508
Category	Term	Count	%	PValue	Genes	List Total	Pop Hits	Pop Total	Fold Enrichment	Bonferroni	Benjamini	FDR
GOTERM_BP_DIRECT	GO:0002250~adaptive immune response	5	0.5605381165919282	0.4766662151421538	282490, 504782, 281586, 281055, 282691	755	54	11494	1.409614912926171	1	1	0.9981529368304396
UP_KW_BIOLOGICAL_PROCESS	KW-1064~Adaptive immunity	5	0.5605381165919282	0.6120173996365581	282490, 504782, 281586, 281055, 282691	310	59	4353	1.189994532531438	1	1	1
UP_KW_BIOLOGICAL_PROCESS	KW-0391~Immunity	14	1.5695067264573992	0.7578317496368611	282490, 510593, 540444, 505169, 280851, 281115, 504782, 505940, 281586, 508269, 654488, 281055, 282691, 281094	310	213	4353	0.9229441163107678	1	1	1
Annotation Cluster 80	Enrichment Score: 0.19430383747045393
Category	Term	Count	%	PValue	Genes	List Total	Pop Hits	Pop Total	Fold Enrichment	Bonferroni	Benjamini	FDR
WIKIPATHWAYS	WP3195:Arrhythmogenic right ventricular cardiomyopathy	6	0.672646	0.5669146458019948	404122, 508490, 281128, 281873, 522269, 514360	286	56	3200	1.1988011988011988	1	1	0.9940476190476191
KEGG_PATHWAY	bta05410:Hypertrophic cardiomyopathy	6	0.672646	0.581458	404122, 508490, 535277, 281137, 281873, 534069	426	73	6106	1.178082191780822	1	1	0.996743
KEGG_PATHWAY	bta05412:Arrhythmogenic right ventricular cardiomyopathy	5	0.5605381165919282	0.660285	404122, 508490, 281128, 281873, 514360	426	64	6106	1.1197916666666667	1	1	0.996743
KEGG_PATHWAY	bta05414:Dilated cardiomyopathy	5	0.5605381165919282	0.7673919180943272	404122, 508490, 535277, 281873, 534069	426	74	6106	0.9684684684684685	1	1	0.996743
Annotation Cluster 81	Enrichment Score: 0.1882995655350551
Category	Term	Count	%	PValue	Genes	List Total	Pop Hits	Pop Total	Fold Enrichment	Bonferroni	Benjamini	FDR
UP_SEQ_FEATURE	DOMAIN:AGC-kinase C-terminal	4	0.4484304932735426	0.5992482739762941	528478, 529061, 786852, 506083	787	49	12565	1.3033218369940098	1	1	1
INTERPRO	IPR000961:AGC-kinase, C-terminal	4	0.4484304932735426	0.6006311667800135	528478, 529061, 786852, 506083	787	49	12540	1.3007286777481006	1	1	1
SMART	SM00133:S_TK_X	3	0.336323	0.7566353846983102	528478, 786852, 506083	445	41	6824	1.122060838585914	1	1	1
Annotation Cluster 82	Enrichment Score: 0.17752188834100616
Category	Term	Count	%	PValue	Genes	List Total	Pop Hits	Pop Total	Fold Enrichment	Bonferroni	Benjamini	FDR
UP_SEQ_FEATURE	DOMAIN:ABC transmembrane type-1	3	0.336323	0.5104856583930173	281586, 281585, 533151	787	27	12565	1.7739658336862911	1	1	1
INTERPRO	IPR011527:ABC transporter, transmembrane domain, type 1	3	0.336323	0.5115755063231904	281586, 281585, 533151	787	27	12540	1.7704362558238036	1	1	1
INTERPRO	IPR017871:ABC transporter, conserved site	3	0.336323	0.6836828696262508	281586, 281585, 533151	787	37	12540	1.2919399704660188	1	1	1
GOTERM_MF_DIRECT	GO:0042626~ATPase activity, coupled to transmembrane movement of substances	3	0.336323	0.7068877891564906	281586, 281585, 533151	680	38	10653	1.2368034055727555	1	1	1
UP_SEQ_FEATURE	DOMAIN:ABC transporter	3	0.336323	0.7361460536758956	281586, 281585, 533151	787	41	12565	1.1682214026714601	1	1	1
INTERPRO	IPR003439:ABC transporter-like	3	0.336323	0.7492817571176555	281586, 281585, 533151	787	42	12540	1.138137593029588	1	1	1
KEGG_PATHWAY	bta02010:ABC transporters	3	0.336323	0.8215597766438515	281586, 281585, 533151	426	44	6106	0.9772727272727273	1	1	0.996743
Annotation Cluster 83	Enrichment Score: 0.17705692148485905
Category	Term	Count	%	PValue	Genes	List Total	Pop Hits	Pop Total	Fold Enrichment	Bonferroni	Benjamini	FDR
UP_SEQ_FEATURE	DOMAIN:Laminin G	3	0.336323	0.5860611071016211	100336873, 522422, 508251	787	31	12565	1.545067016436447	1	1	1
SMART	SM00282:LamG	3	0.336323	0.6083570333782478	100336873, 522422, 508251	445	31	6824	1.4840159478071766	1	1	1
INTERPRO	IPR001791:Laminin G domain	3	0.336323	0.7245742912872359	100336873, 522422, 508251	787	40	12540	1.1950444726810674	1	1	1
SMART	SM00181:EGF	8	0.8968609865470852	0.7578582082872789	511043, 407179, 100336873, 504975, 517405, 522422, 518850, 508251	445	131	6824	0.9364782571404067	1	1	1
Annotation Cluster 84	Enrichment Score: 0.1646943375712712
Category	Term	Count	%	PValue	Genes	List Total	Pop Hits	Pop Total	Fold Enrichment	Bonferroni	Benjamini	FDR
INTERPRO	IPR027370:RING-type zinc-finger, LisH dimerisation motif	4	0.4484304932735426	0.2897640319154723	539820, 505265, 508189, 540154	787	30	12540	2.1245235069885644	1	1	1
INTERPRO	IPR017907:Zinc finger, RING-type, conserved site	9	1.0089686098654709	0.5002239328842216	539820, 530411, 530961, 353120, 540718, 505265, 508189, 540154, 520757	787	122	12540	1.1754535796862957	1	1	1
GOTERM_BP_DIRECT	GO:0051865~protein autoubiquitination	4	0.4484304932735426	0.618102	530411, 353120, 540718, 520757	755	48	11494	1.268653421633554	1	1	0.9981529368304396
UP_SEQ_FEATURE	ZN_FING:RING-type	3	0.336323	0.6368404284436857	530411, 353120, 520757	787	34	12565	1.4087375738097019	1	1	1
UP_SEQ_FEATURE	DOMAIN:B box-type	3	0.336323	0.710407	539820, 505265, 540154	787	39	12565	1.2281301925520478	1	1	1
INTERPRO	IPR001841:Zinc finger, RING-type	13	1.4573991031390134	0.7694809512082936	539820, 540718, 540769, 520757, 511508, 530411, 530961, 508358, 353120, 505265, 508189, 540154, 510912	787	227	12540	0.9125156032219602	1	1	1
INTERPRO	IPR000315:Zinc finger, B-box	3	0.336323	0.772059	539820, 505265, 540154	787	44	12540	1.0864040660736975	1	1	1
UP_SEQ_FEATURE	DOMAIN:RING-type	11	1.2331838565022422	0.8414450058599754	539820, 511508, 530961, 508358, 353120, 540718, 505265, 508189, 540154, 510912, 540769	787	207	12565	0.8484184421977914	1	1	1
SMART	SM00184:RING	10	1.1210762331838564	0.8636923991660117	539820, 511508, 530411, 508358, 353120, 540718, 505265, 508189, 540154, 520757	445	186	6824	0.8244533043373203	1	1	1
GOTERM_MF_DIRECT	GO:0061630~ubiquitin protein ligase activity	11	1.2331838565022422	0.8957355699571027	539820, 530411, 508358, 534852, 540718, 505265, 540154, 514373, 510912, 520757, 616801	680	218	10653	0.7904951430113331	1	1	1
INTERPRO	IPR013083:Zinc finger, RING/FYVE/PHD-type	15	1.6816143497757847	0.9843329699065155	539820, 540718, 532056, 540769, 618757, 520757, 511508, 530411, 530961, 508358, 353120, 505265, 508189, 540154, 510912	787	363	12540	0.6584267067113319	1	1	1
Annotation Cluster 85	Enrichment Score: 0.15571680474994104
Category	Term	Count	%	PValue	Genes	List Total	Pop Hits	Pop Total	Fold Enrichment	Bonferroni	Benjamini	FDR
INTERPRO	IPR008936:Rho GTPase activation protein	6	0.672646	0.5454665590471567	540874, 505886, 540692, 526945, 617811, 514618	787	78	12540	1.2256866386472487	1	1	1
UP_SEQ_FEATURE	DOMAIN:Rho-GAP	4	0.4484304932735426	0.700827	540874, 526945, 617811, 514618	787	57	12565	1.1203994739071312	1	1	1
INTERPRO	IPR000198:Rho GTPase-activating protein domain	4	0.4484304932735426	0.7021359620347432	540874, 526945, 617811, 514618	787	57	12540	1.1181702668360864	1	1	1
SMART	SM00324:RhoGAP	3	0.336323	0.8878356846081554	526945, 617811, 514618	445	56	6824	0.8215088282504013	1	1	1
Annotation Cluster 86	Enrichment Score: 0.1479453438887619
Category	Term	Count	%	PValue	Genes	List Total	Pop Hits	Pop Total	Fold Enrichment	Bonferroni	Benjamini	FDR
UP_KW_DOMAIN	KW-0768~Sushi	3	0.336323	0.6561092968707779	280851, 518850, 518609	443	37	7420	1.3580623512903423	0.9999999999996957	1	1
UP_SEQ_FEATURE	DOMAIN:Sushi	3	0.336323	0.72353	280851, 518850, 518609	787	40	12565	1.1974269377382465	1	1	1
SMART	SM00032:CCP	3	0.336323	0.7315015279829471	280851, 518850, 518609	445	39	6824	1.1796024200518582	1	1	1
INTERPRO	IPR000436:Sushi/SCR/CCP	3	0.336323	0.7371755966564251	280851, 518850, 518609	787	41	12540	1.1658970465181144	1	1	1
Annotation Cluster 87	Enrichment Score: 0.14651021701270972
Category	Term	Count	%	PValue	Genes	List Total	Pop Hits	Pop Total	Fold Enrichment	Bonferroni	Benjamini	FDR
GOTERM_CC_DIRECT	GO:0031463~Cul3-RING ubiquitin ligase complex	4	0.4484304932735426	0.35441518651424364	507911, 511387, 532791, 529905	779	33	12159	1.8919360485470882	1	1	0.9742173112338858
INTERPRO	IPR017096:Kelch-like protein, gigaxonin	3	0.336323	0.6379482360416473	511387, 532791, 529905	787	34	12540	1.4059346737424323	1	1	1
INTERPRO	IPR000210:BTB/POZ-like	9	1.0089686098654709	0.6881351329212637	505888, 507911, 530930, 511387, 514967, 539881, 532791, 531350, 529905	787	144	12540	0.9958703939008894	1	1	1
UP_SEQ_FEATURE	DOMAIN:BTB	9	1.0089686098654709	0.6933973851295622	505888, 507911, 530930, 511387, 514967, 539881, 532791, 531350, 529905	787	145	12565	0.9909740174385487	1	1	1
SMART	SM00225:BTB	9	1.0089686098654709	0.7068866226790484	505888, 507911, 530930, 511387, 514967, 539881, 532791, 531350, 529905	445	141	6824	0.9788190294047333	1	1	1
PIR_SUPERFAMILY	PIRSF037037:kelch-like protein, gigaxonin type	3	0.336323	0.7113012468741713	511387, 532791, 529905	94	34	1306	1.2259073842302877	1	1	1
INTERPRO	IPR011333:BTB/POZ fold	9	1.0089686098654709	0.7308433852309093	505888, 507911, 530930, 511387, 514967, 539881, 532791, 531350, 529905	787	150	12540	0.9560355781448538	1	1	1
SMART	SM00612:Kelch	3	0.336323	0.7684239465570373	511387, 532791, 529905	445	42	6824	1.0953451043338684	1	1	1
INTERPRO	IPR011705:BTB/Kelch-associated	3	0.336323	0.8212456037855341	511387, 532791, 529905	787	49	12540	0.9755465083110755	1	1	1
INTERPRO	IPR006652:Kelch repeat type 1	3	0.336323	0.8212456037855341	511387, 532791, 529905	787	49	12540	0.9755465083110755	1	1	1
UP_KW_DOMAIN	KW-0880~Kelch repeat	3	0.336323	0.8248729532161969	511387, 532791, 529905	443	52	7420	0.9663135961104359	1	1	1
SMART	SM00875:SM00875	3	0.336323	0.8291925698407561	511387, 532791, 529905	445	48	6824	0.9584269662921348	1	1	1
INTERPRO	IPR015915:Kelch-type beta propeller	3	0.336323	0.8863318563551471	511387, 532791, 529905	787	58	12540	0.8241686018490121	1	1	1
Annotation Cluster 88	Enrichment Score: 0.1392793680275811
Category	Term	Count	%	PValue	Genes	List Total	Pop Hits	Pop Total	Fold Enrichment	Bonferroni	Benjamini	FDR
INTERPRO	IPR009057:Homeodomain-like	13	1.4573991031390134	0.3471930229792963	539676, 540951, 512840, 515332, 510420, 784366, 338034, 535183, 539222, 317776, 768039, 532997, 507661	787	166	12540	1.2478376019962951	1	1	1
INTERPRO	IPR017970:Homeobox, conserved site	5	0.5605381165919282	0.7556444018543136	768039, 540951, 512840, 784366, 539222	787	81	12540	0.9835756976798908	1	1	1
INTERPRO	IPR001356:Homeodomain	6	0.672646	0.8331015770184096	768039, 540951, 512840, 784366, 535183, 539222	787	111	12540	0.8612933136440125	1	1	1
SMART	SM00389:HOX	6	0.672646	0.8347855787633243	768039, 540951, 512840, 784366, 535183, 539222	445	107	6824	0.8598970912527565	1	1	1
UP_SEQ_FEATURE	DOMAIN:Homeobox	5	0.5605381165919282	0.883975	768039, 540951, 512840, 784366, 539222	787	101	12565	0.7903808169889415	1	1	1
UP_SEQ_FEATURE	DNA_BIND:Homeobox	5	0.5605381165919282	0.905154	768039, 540951, 512840, 784366, 539222	787	106	12565	0.7530987029800292	1	1	1
Annotation Cluster 89	Enrichment Score: 0.13805517453096822
Category	Term	Count	%	PValue	Genes	List Total	Pop Hits	Pop Total	Fold Enrichment	Bonferroni	Benjamini	FDR
UP_SEQ_FEATURE	DOMAIN:Phorbol-ester/DAG-type	4	0.4484304932735426	0.700827	528478, 505940, 786852, 514618	787	57	12565	1.1203994739071312	1	1	1
INTERPRO	IPR002219:Protein kinase C-like, phorbol ester/diacylglycerol binding	4	0.4484304932735426	0.7347381166434828	528478, 505940, 786852, 514618	787	60	12540	1.0622617534942822	1	1	1
SMART	SM00109:C1	4	0.4484304932735426	0.7483264037159058	528478, 505940, 786852, 514618	445	59	6824	1.0396495905541803	1	1	1
Annotation Cluster 90	Enrichment Score: 0.12120739396815737
Category	Term	Count	%	PValue	Genes	List Total	Pop Hits	Pop Total	Fold Enrichment	Bonferroni	Benjamini	FDR
INTERPRO	IPR013098:Immunoglobulin I-set	7	0.7847533632286996	0.5207062412463536	539126, 530799, 527123, 281941, 520694, 508388, 404193	787	92	12540	1.212363957792387	1	1	1
INTERPRO	IPR003598:Immunoglobulin subtype 2	9	1.0089686098654709	0.6166447297297871	530799, 527123, 281941, 517432, 520694, 504994, 508388, 404193, 281055	787	135	12540	1.062261753494282	1	1	1
SMART	SM00408:IGc2	9	1.0089686098654709	0.6597310854860386	530799, 527123, 281941, 517432, 520694, 504994, 508388, 404193, 281055	445	135	6824	1.0223220973782772	1	1	1
UP_SEQ_FEATURE	DOMAIN:Ig-like	15	1.6816143497757847	0.7212411938738359	539126, 282490, 515712, 517432, 407173, 404193, 530799, 527123, 526865, 281941, 614707, 504994, 520694, 508388, 281055	787	253	12565	0.9465825594768748	1	1	1
INTERPRO	IPR013783:Immunoglobulin-like fold	25	2.8026905829596416	0.814081	537712, 407173, 505917, 613533, 407110, 530799, 526865, 281941, 504994, 514889, 539126, 282490, 515712, 517432, 518469, 534256, 404193, 616115, 615745, 527123, 614707, 520694, 508388, 281055, 534849	787	447	12540	0.8911591891730556	1	1	1
INTERPRO	IPR007110:Immunoglobulin-like domain	14	1.5695067264573992	0.8251891015636867	539126, 282490, 515712, 517432, 407173, 404193, 530799, 527123, 526865, 281941, 614707, 504994, 520694, 508388	787	257	12540	0.8679959853455224	1	1	1
UP_KW_DOMAIN	KW-0393~Immunoglobulin domain	5	0.5605381165919282	0.8884205694545176	539126, 281941, 517432, 404193, 281055	443	107	7420	0.7826839096221598	1	1	1
INTERPRO	IPR003599:Immunoglobulin subtype	10	1.1210762331838564	0.9348801705375678	539126, 530799, 527123, 526865, 281941, 517432, 520694, 504994, 508388, 404193	787	218	12540	0.7309140505694601	1	1	1
SMART	SM00409:IG	10	1.1210762331838564	0.9516172980112666	539126, 530799, 527123, 526865, 281941, 517432, 520694, 504994, 508388, 404193	445	218	6824	0.7034326358107411	1	1	1
Annotation Cluster 91	Enrichment Score: 0.10374041529529553
Category	Term	Count	%	PValue	Genes	List Total	Pop Hits	Pop Total	Fold Enrichment	Bonferroni	Benjamini	FDR
GOTERM_CC_DIRECT	GO:0005840~ribosome	6	0.672646	0.4796880220323112	515238, 282688, 614872, 505917, 510547, 787914	779	71	12159	1.319025836663111	1	1	0.9742173112338858
KEGG_PATHWAY	bta05171:Coronavirus disease - COVID-19	16	1.7937219730941705	0.5731689135209509	540203, 515238, 286865, 112441463, 522921, 614872, 280828, 616115, 281308, 787914, 281309, 282688, 337890, 654488, 347700, 510547	426	220	6106	1.0424242424242425	1	1	0.996743
GOTERM_CC_DIRECT	GO:0022625~cytosolic large ribosomal subunit	4	0.4484304932735426	0.737319	515238, 282688, 337890, 510547	779	59	12159	1.0582015186788798	1	1	0.9742173112338858
GOTERM_BP_DIRECT	GO:0002181~cytoplasmic translation	3	0.336323	0.783281	337890, 614872, 787914	755	43	11494	1.0621284460187894	1	1	0.9981529368304396
UP_KW_MOLECULAR_FUNCTION	KW-0687~Ribonucleoprotein	13	1.4573991031390134	0.8736895270215347	509591, 512792, 515238, 100848353, 538548, 614872, 535290, 615873, 787914, 282688, 337890, 510547, 505093	354	240	5383	0.8236699623352166	1	1	0.9876543209876543
UP_KW_MOLECULAR_FUNCTION	KW-0689~Ribosomal protein	8	0.8968609865470852	0.9476473564289276	515238, 282688, 337890, 614872, 535290, 615873, 510547, 787914	354	175	5383	0.6951412429378531	1	1	0.9876543209876543
KEGG_PATHWAY	bta03010:Ribosome	7	0.7847533632286996	0.9514451945208995	515238, 282688, 337890, 112444653, 614872, 510547, 787914	426	148	6106	0.677928	1	1	0.996743
GOTERM_BP_DIRECT	GO:0006412~translation	6	0.672646	0.9551074004856793	515238, 282688, 614872, 505917, 510547, 787914	755	139	11494	0.6571442184001144	1	1	0.9981529368304396
GOTERM_MF_DIRECT	GO:0003735~structural constituent of ribosome	7	0.7847533632286996	0.9751735882622103	515238, 282688, 337890, 614872, 505917, 510547, 787914	680	179	10653	0.6126437725928361	1	1	1
Annotation Cluster 92	Enrichment Score: 0.08882191248553226
Category	Term	Count	%	PValue	Genes	List Total	Pop Hits	Pop Total	Fold Enrichment	Bonferroni	Benjamini	FDR
UP_KW_LIGAND	KW-0830~Ubiquinone	3	0.336323	0.38958992648112756	3283887, 3283886, 3283889	239	22	3921	2.237162419170787	0.9999998619952142	1	1
KEGG_PATHWAY	bta00190:Oxidative phosphorylation	9	1.0089686098654709	0.6928798638772249	280701, 3283887, 3283886, 3283889, 550622, 3283883, 287017, 3283882, 505684	426	130	6106	0.9923076923076922	1	1	0.996743
UP_KW_BIOLOGICAL_PROCESS	KW-0249~Electron transport	5	0.5605381165919282	0.901297	3283887, 3283886, 3283889, 280950, 515925	310	92	4353	0.763149	1	1	1
UP_KW_BIOLOGICAL_PROCESS	KW-0679~Respiratory chain	3	0.336323	0.94152	3283887, 3283886, 3283889	310	62	4353	0.6794484911550468	1	1	1
GOTERM_CC_DIRECT	GO:0005743~mitochondrial inner membrane	13	1.4573991031390134	0.9458446553002393	3283887, 3283886, 3283889, 3283883, 3283882, 515553, 618503, 102030942, 535290, 615873, 534286, 507631, 282130	779	277	12159	0.732528	1	1	0.9742173112338858
WIKIPATHWAYS	WP1002:Electron transport chain	5	0.5605381165919282	0.956106	3283887, 3283886, 3283889, 3283883, 3283882	286	86	3200	0.6505122784192552	1	1	0.9940476190476191
WIKIPATHWAYS	WP994:Oxidative phosphorylation	3	0.336323	0.9571376602911011	3283887, 3283886, 3283882	286	53	3200	0.6333289352157276	1	1	0.9940476190476191
UP_KW_CELLULAR_COMPONENT	KW-0999~Mitochondrion inner membrane	9	1.0089686098654709	0.9821132595845442	515555, 3283887, 3283886, 3283889, 3283882, 515553, 507631, 282130, 534286	556	213	8081	0.6141199716283311	1	1	1
Annotation Cluster 93	Enrichment Score: 0.0872200513737135
Category	Term	Count	%	PValue	Genes	List Total	Pop Hits	Pop Total	Fold Enrichment	Bonferroni	Benjamini	FDR
UP_SEQ_FEATURE	REPEAT:TPR	6	0.672646	0.6313741582828127	508535, 513654, 512635, 508189, 518288, 532021	787	86	12565	1.1138855234774387	1	1	1
INTERPRO	IPR019734:Tetratricopeptide repeat	6	0.672646	0.8021527011323673	508535, 513654, 512635, 508189, 518288, 532021	787	106	12540	0.9019203567404283	1	1	1
UP_KW_DOMAIN	KW-0802~TPR repeat	5	0.5605381165919282	0.8196561277152322	508535, 513654, 512635, 518288, 532021	443	94	7420	0.8909274290379905	1	1	1
INTERPRO	IPR011990:Tetratricopeptide-like helical	9	1.0089686098654709	0.9204580831972619	513461, 508535, 513654, 505200, 512635, 508189, 518288, 524925, 532021	787	192	12540	0.7469027954256671	1	1	1
SMART	SM00028:TPR	4	0.4484304932735426	0.9587826895376017	508535, 513654, 512635, 508189	445	98	6824	0.625911	1	1	1
Annotation Cluster 94	Enrichment Score: 0.0804239321058924
Category	Term	Count	%	PValue	Genes	List Total	Pop Hits	Pop Total	Fold Enrichment	Bonferroni	Benjamini	FDR
UP_KW_CELLULAR_COMPONENT	KW-0282~Flagellum	3	0.336323	0.6884849844450935	617350, 519602, 532884	556	34	8081	1.2824269995768092	1	1	1
GOTERM_CC_DIRECT	GO:0031514~motile cilium	3	0.336323	0.8752263820118819	617350, 519602, 532884	779	55	12159	0.8513712218461899	1	1	0.9742173112338858
UP_KW_CELLULAR_COMPONENT	KW-0969~Cilium	4	0.4484304932735426	0.9521674492041179	504437, 617350, 519602, 532884	556	90	8081	0.6459632294164669	1	1	1
Annotation Cluster 95	Enrichment Score: 0.07917830374532708
Category	Term	Count	%	PValue	Genes	List Total	Pop Hits	Pop Total	Fold Enrichment	Bonferroni	Benjamini	FDR
WIKIPATHWAYS	WP3132:Regulation of toll like receptor signaling pathway	9	1.0089686098654709	0.7114454644426635	540203, 508105, 286865, 281499, 100125591, 338045, 280828, 616115, 515749	286	103	3200	0.9776631135854438	1	1	0.9940476190476191
KEGG_PATHWAY	bta04064:NF-kappa B signaling pathway	6	0.672646	0.724559	540203, 504994, 508105, 280828, 282023, 616115	426	86	6106	1	1	1	0.996743
KEGG_PATHWAY	bta04620:Toll-like receptor signaling pathway	6	0.672646	0.743119	540203, 286865, 281499, 100125591, 280828, 616115	426	88	6106	0.9772727272727273	1	1	0.996743
WIKIPATHWAYS	WP3178:Interleukin 1 IL 1 structural pathway	4	0.4484304932735426	0.7652835632113176	540203, 100125591, 538519, 616115	286	44	3200	1.0171646535282899	1	1	0.9940476190476191
KEGG_PATHWAY	bta05135:Yersinia infection	8	0.8968609865470852	0.7974948992313778	540203, 404122, 286865, 281873, 517456, 280828, 616115, 507837	426	128	6106	0.8958333333333334	1	1	0.996743
WIKIPATHWAYS	WP1067:Toll like receptor signaling pathway	6	0.672646	0.8024358710135242	540203, 286865, 281499, 100125591, 280828, 616115	286	74	3200	0.9072009072009073	1	1	0.9940476190476191
KEGG_PATHWAY	bta05161:Hepatitis B	9	1.0089686098654709	0.8243328894398734	540203, 281667, 414925, 534129, 286865, 100125591, 280828, 534069, 616115	426	149	6106	0.8657718120805369	1	1	0.996743
KEGG_PATHWAY	bta04622:RIG-I-like receptor signaling pathway	3	0.336323	0.919663	100125591, 280828, 616115	426	58	6106	0.7413793103448276	1	1	0.996743
KEGG_PATHWAY	bta04936:Alcoholic liver disease	5	0.5605381165919282	0.9689885049205174	540203, 506812, 280828, 616115, 282130	426	118	6106	0.6073446327683615	1	1	0.996743
KEGG_PATHWAY	bta04932:Non-alcoholic fatty liver disease	6	0.672646	0.9794517736504653	3283889, 3283883, 286865, 280828, 777788, 616115	426	147	6106	0.5850340136054422	1	1	0.996743
KEGG_PATHWAY	bta04062:Chemokine signaling pathway	4	0.4484304932735426	0.9971744760454336	286865, 517456, 280828, 616115	426	138	6106	0.41545893719806765	1	1	0.9971744760454336
Annotation Cluster 96	Enrichment Score: 0.07703751782728407
Category	Term	Count	%	PValue	Genes	List Total	Pop Hits	Pop Total	Fold Enrichment	Bonferroni	Benjamini	FDR
INTERPRO	IPR008266:Tyrosine-protein kinase, active site	5	0.5605381165919282	0.7098034807711765	539126, 504782, 512290, 514405, 404193	787	76	12540	1.048284625158831	1	1	1
GOTERM_BP_DIRECT	GO:0007169~transmembrane receptor protein tyrosine kinase signaling pathway	5	0.5605381165919282	0.8025426153095192	539126, 512290, 404193, 528398, 281094	755	83	11494	0.9170988590122078	1	1	0.9981529368304396
INTERPRO	IPR001245:Serine-threonine/tyrosine-protein kinase catalytic domain	6	0.672646	0.8272473729214069	539126, 504782, 515816, 512290, 404193, 519251	787	110	12540	0.8691232528589582	1	1	1
GOTERM_BP_DIRECT	GO:0033674~positive regulation of kinase activity	3	0.336323	0.8777887296793657	539126, 512290, 404193	755	54	11494	0.8457689477557027	1	1	0.9981529368304396
INTERPRO	IPR020635:Tyrosine-protein kinase, catalytic domain	3	0.336323	0.9075383279648624	539126, 504782, 404193	787	62	12540	0.7709964339877854	1	1	1
SMART	SM00219:TyrKc	3	0.336323	0.9189212458510237	539126, 504782, 404193	445	62	6824	0.7420079739035883	1	1	1
Annotation Cluster 97	Enrichment Score: 0.06878294742382116
Category	Term	Count	%	PValue	Genes	List Total	Pop Hits	Pop Total	Fold Enrichment	Bonferroni	Benjamini	FDR
SMART	SM00228:PDZ	6	0.672646	0.8519453207126597	512907, 535132, 529061, 531336, 783484, 407101	445	110	6824	0.8364453524004087	1	1	1
UP_SEQ_FEATURE	DOMAIN:PDZ	6	0.672646	0.8537194841472586	512907, 535132, 529061, 531336, 783484, 407101	787	115	12565	0.8329926523396497	1	1	1
INTERPRO	IPR001478:PDZ domain	6	0.672646	0.8549175697491742	512907, 535132, 529061, 531336, 783484, 407101	787	115	12540	0.8313352853433512	1	1	1
Annotation Cluster 98	Enrichment Score: 0.06828607281620838
Category	Term	Count	%	PValue	Genes	List Total	Pop Hits	Pop Total	Fold Enrichment	Bonferroni	Benjamini	FDR
UP_KW_DOMAIN	KW-0853~WD repeat	7	0.7847533632286996	0.7827245380699535	508051, 782535, 523881, 509626, 512993, 534489, 508388	443	128	7420	0.9159847629796839	1	1	1
UP_SEQ_FEATURE	REPEAT:WD 3	4	0.4484304932735426	0.8499863115684105	508051, 512993, 534489, 508388	787	74	12565	0.8630104055771146	1	1	1
UP_SEQ_FEATURE	REPEAT:WD 4	4	0.4484304932735426	0.8499863115684105	508051, 512993, 534489, 508388	787	74	12565	0.8630104055771146	1	1	1
UP_SEQ_FEATURE	REPEAT:WD 1	4	0.4484304932735426	0.856302	508051, 512993, 534489, 508388	787	75	12565	0.8515036001694197	1	1	1
UP_SEQ_FEATURE	REPEAT:WD 2	4	0.4484304932735426	0.856302	508051, 512993, 534489, 508388	787	75	12565	0.8515036001694197	1	1	1
UP_SEQ_FEATURE	REPEAT:WD 5	3	0.336323	0.9388511969017235	512993, 534489, 508388	787	70	12565	0.6842439644218552	1	1	1
Annotation Cluster 99	Enrichment Score: 0.06783763831393987
Category	Term	Count	%	PValue	Genes	List Total	Pop Hits	Pop Total	Fold Enrichment	Bonferroni	Benjamini	FDR
KEGG_PATHWAY	bta05167:Kaposi sarcoma-associated herpesvirus infection	11	1.2331838565022422	0.7804888984506586	444874, 617095, 515712, 286865, 407173, 100125591, 280828, 282023, 616115, 347700, 408001	426	174	6106	0.9061302681992338	1	1	0.996743
KEGG_PATHWAY	bta04625:C-type lectin receptor signaling pathway	5	0.5605381165919282	0.8918640591966587	617095, 504994, 286865, 282023, 616115	426	92	6106	0.7789855072463768	1	1	0.996743
KEGG_PATHWAY	bta05163:Human cytomegalovirus infection	11	1.2331838565022422	0.8991283514078355	617095, 515712, 534129, 281586, 286865, 517456, 407173, 280828, 282023, 616115, 506083	426	200	6106	0.7883333333333334	1	1	0.996743
Annotation Cluster 100	Enrichment Score: 0.06628738306244954
Category	Term	Count	%	PValue	Genes	List Total	Pop Hits	Pop Total	Fold Enrichment	Bonferroni	Benjamini	FDR
GOTERM_BP_DIRECT	GO:0016055~Wnt signaling pathway	5	0.5605381165919282	0.8025426153095192	514326, 100337066, 282684, 777788, 528123	755	83	11494	0.9170988590122078	1	1	0.9981529368304396
GOTERM_BP_DIRECT	GO:0090090~negative regulation of canonical Wnt signaling pathway	5	0.5605381165919282	0.8440195358392018	514326, 282684, 524427, 615037, 777788	755	89	11494	0.8552719696405983	1	1	0.9981529368304396
UP_KW_BIOLOGICAL_PROCESS	KW-0879~Wnt signaling pathway	3	0.336323	0.9339362852512457	514326, 282684, 777788	310	60	4353	0.7020967741935484	1	1	1
Annotation Cluster 101	Enrichment Score: 0.0579210406414548
Category	Term	Count	%	PValue	Genes	List Total	Pop Hits	Pop Total	Fold Enrichment	Bonferroni	Benjamini	FDR
SMART	SM00327:VWA	3	0.336323	0.8538518108048183	534256, 505917, 510080	445	51	6824	0.902049	1	1	1
UP_SEQ_FEATURE	DOMAIN:VWFA	3	0.336323	0.8856416153490244	534256, 505917, 510080	787	58	12565	0.8258116811987907	1	1	1
INTERPRO	IPR002035:von Willebrand factor, type A	3	0.336323	0.8863318563551471	534256, 505917, 510080	787	58	12540	0.8241686018490121	1	1	1
Annotation Cluster 102	Enrichment Score: 0.05466276716545612
Category	Term	Count	%	PValue	Genes	List Total	Pop Hits	Pop Total	Fold Enrichment	Bonferroni	Benjamini	FDR
UP_SEQ_FEATURE	BINDING:axial binding residue	3	0.336323	0.7482684789983299	513221, 3283889, 282023	787	42	12565	1.1404066073697587	1	1	1
UP_KW_LIGAND	KW-0349~Heme	3	0.336323	0.939375	513221, 3283889, 282023	239	72	3921	0.6835774058577405	1	1	1
GOTERM_MF_DIRECT	GO:0020037~heme binding	3	0.336323	0.9752484579928239	513221, 3283889, 282023	680	85	10653	0.552924	1	1	1
Annotation Cluster 103	Enrichment Score: 0.053730202780698115
Category	Term	Count	%	PValue	Genes	List Total	Pop Hits	Pop Total	Fold Enrichment	Bonferroni	Benjamini	FDR
UP_SEQ_FEATURE	TRANSMEM:Helical	Name=6	5	0.5605381165919282	0.8415508802317229	404121, 507439, 282356, 515553, 281749	787	93	12565	0.8583705646869151	1	1	1
UP_SEQ_FEATURE	TRANSMEM:Helical	Name=5	5	0.5605381165919282	0.8587939326850325	404121, 507439, 282356, 515553, 281749	787	96	12565	0.831546	1	1	1
UP_SEQ_FEATURE	TRANSMEM:Helical	Name=3	5	0.5605381165919282	0.8744113505230466	404121, 507439, 282356, 515553, 281749	787	99	12565	0.8063481062210414	1	1	1
UP_SEQ_FEATURE	TRANSMEM:Helical	Name=4	5	0.5605381165919282	0.883975	404121, 507439, 282356, 515553, 281749	787	101	12565	0.7903808169889415	1	1	1
UP_SEQ_FEATURE	TRANSMEM:Helical	Name=1	5	0.5605381165919282	0.8971298206355353	404121, 507439, 282356, 515553, 281749	787	104	12565	0.7675813703450297	1	1	1
UP_SEQ_FEATURE	TRANSMEM:Helical	Name=2	5	0.5605381165919282	0.8971298206355353	404121, 507439, 282356, 515553, 281749	787	104	12565	0.7675813703450297	1	1	1
UP_SEQ_FEATURE	TRANSMEM:Helical	Name=7	3	0.336323	0.93552	507439, 282356, 281749	787	69	12565	0.6941605436163748	1	1	1
Annotation Cluster 104	Enrichment Score: 0.049845804200799274
Category	Term	Count	%	PValue	Genes	List Total	Pop Hits	Pop Total	Fold Enrichment	Bonferroni	Benjamini	FDR
INTERPRO	IPR019787:Zinc finger, PHD-finger	4	0.4484304932735426	0.8157514236371319	530411, 532056, 540769, 618757	787	69	12540	0.9237058726037236	1	1	1
INTERPRO	IPR001965:Zinc finger, PHD-type	4	0.4484304932735426	0.8801434079547159	530411, 532056, 540769, 618757	787	79	12540	0.8067810786032522	1	1	1
SMART	SM00249:PHD	4	0.4484304932735426	0.8960328566001858	530411, 532056, 540769, 618757	445	79	6824	0.7764471625657802	1	1	1
INTERPRO	IPR011011:Zinc finger, FYVE/PHD-type	4	0.4484304932735426	0.9821584719531805	530411, 532056, 540769, 618757	787	119	12540	0.5355941614256884	1	1	1
Annotation Cluster 105	Enrichment Score: 0.04809593901789956
Category	Term	Count	%	PValue	Genes	List Total	Pop Hits	Pop Total	Fold Enrichment	Bonferroni	Benjamini	FDR
UP_KW_DOMAIN	KW-1133~Transmembrane helix	128	14.349775784753364	0.7993075243953639	3283887, 508490, 3283886, 3283889, 541118, 514011, 3283883, 414922, 3283882, 513445, 616169, 518850, 281749, 504698, 529759, 550622, 281586, 784541, 281585, 514889, 538618, 540154, 281063, 100125265, 508251, 518609, 538751, 540413, 404156, 617245, 539284, 509977, 507439, 282702, 526535, 531676, 506589, 506466, 507155, 281055, 281690, 282384, 538685, 513188, 513221, 539417, 353348, 530799, 509009,…	443	2256	7420	0.9503225909738564	1	1	1
GOTERM_CC_DIRECT	GO:0016021~integral component of membrane	158	17.713004484304935	0.841019	3283887, 3283886, 3283889, 541118, 522719, 517405, 514011, 3283883, 541597, 3283882, 513445, 616169, 523889, 518850, 281749, 507724, 529759, 550622, 281586, 784541, 281585, 514889, 538618, 506198, 540154, 281063, 100125265, 508251, 518609, 538751, 540413, 404156, 617245, 539284, 509977, 614775, 504842, 507439, 282702, 524078, 526535, 531676, 506589, 506466, 510554, 507155, 281055, 281690, 282384,…	779	2619	12159	0.9416336919744672	1	1	0.9742173112338858
UP_KW_DOMAIN	KW-0812~Transmembrane	154	17.26457399103139	0.8969916614281677	3283887, 508490, 3283886, 3283889, 541118, 517405, 514011, 3283883, 414922, 3283882, 513445, 616169, 523889, 518850, 281749, 504698, 507724, 529759, 550622, 281586, 784541, 281585, 514889, 538618, 506198, 540154, 281063, 100125265, 508251, 518609, 538751, 540413, 404156, 514249, 617245, 539284, 509977, 614775, 507439, 282702, 524078, 526535, 531676, 506589, 506466, 510554, 507155, 281055, 281690,…	443	2769	7420	0.9315323555618599	1	1	1
UP_SEQ_FEATURE	TRANSMEM:Helical	159	17.825112107623315	0.9532631395312369	3283887, 508490, 3283886, 514255, 3283889, 541118, 522719, 517405, 3283883, 414922, 3283882, 513445, 616169, 523889, 518850, 281749, 504698, 507724, 529759, 550622, 281586, 784541, 281585, 514889, 538618, 506198, 540154, 281063, 508251, 518609, 538751, 540413, 404156, 514249, 617245, 539284, 509977, 614775, 504842, 507439, 282702, 524078, 526535, 531676, 506589, 506466, 510554, 507155, 281055, 28…	787	2819	12565	0.9005126314313879	1	1	1
UP_KW_CELLULAR_COMPONENT	KW-0472~Membrane	217	24.327354260089688	0.9999985488934452	541118, 522719, 414922, 541597, 513445, 539393, 281749, 408001, 550622, 784541, 533720, 281983, 514889, 538618, 540154, 281063, 100125265, 538751, 539284, 509977, 100848920, 504842, 507439, 282702, 526535, 531676, 506589, 506466, 282023, 281055, 282384, 513221, 519689, 510190, 533151, 506812, 530799, 526865, 282378, 534358, 282130, 528123, 512804, 515999, 282490, 407129, 783918, 534256, 281832, 5…	556	3908	8081	0.807041	1	1	1
Annotation Cluster 106	Enrichment Score: 0.04791905171274813
Category	Term	Count	%	PValue	Genes	List Total	Pop Hits	Pop Total	Fold Enrichment	Bonferroni	Benjamini	FDR
KEGG_PATHWAY	bta05415:Diabetic cardiomyopathy	12	1.345291479820628	0.780699	3283887, 506406, 3283886, 3283889, 3283883, 3283882, 282356, 286865, 282883, 516010, 534069, 616115	426	190	6106	0.9052631578947369	1	1	0.996743
WIKIPATHWAYS	WP1002:Electron transport chain	5	0.5605381165919282	0.956106	3283887, 3283886, 3283889, 3283883, 3283882	286	86	3200	0.6505122784192552	1	1	0.9940476190476191
KEGG_PATHWAY	bta05208:Chemical carcinogenesis - reactive oxygen species	10	1.1210762331838564	0.9621733080697195	3283887, 513221, 3283886, 3283889, 3283883, 3283882, 519632, 286865, 616115, 532791	426	210	6106	0.6825396825396824	1	1	0.996743
Annotation Cluster 107	Enrichment Score: 0.03327350040157988
Category	Term	Count	%	PValue	Genes	List Total	Pop Hits	Pop Total	Fold Enrichment	Bonferroni	Benjamini	FDR
UP_SEQ_FEATURE	DOMAIN:C2	5	0.5605381165919282	0.9126196498488685	529537, 539867, 506146, 540692, 511966	787	108	12565	0.7391524307026213	1	1	1
INTERPRO	IPR000008:C2 calcium-dependent membrane targeting	5	0.5605381165919282	0.9169170105602638	529537, 539867, 506146, 540692, 511966	787	109	12540	0.7309140505694601	1	1	1
SMART	SM00239:C2	4	0.4484304932735426	0.9496414305109504	529537, 539867, 506146, 540692	445	94	6824	0.6525460196031557	1	1	1
Annotation Cluster 108	Enrichment Score: 0.0322968393999222
Category	Term	Count	%	PValue	Genes	List Total	Pop Hits	Pop Total	Fold Enrichment	Bonferroni	Benjamini	FDR
KEGG_PATHWAY	bta04925:Aldosterone synthesis and secretion	4	0.4484304932735426	0.8808933955825331	617095, 532844, 534129, 540245	426	71	6106	0.8075117370892019	1	1	0.996743
KEGG_PATHWAY	bta04270:Vascular smooth muscle contraction	5	0.5605381165919282	0.901242	617095, 319094, 281137, 508734, 281749	426	94	6106	0.7624113475177304	1	1	0.996743
KEGG_PATHWAY	bta04022:cGMP-PKG signaling pathway	6	0.672646	0.9248986664377071	617095, 532844, 508734, 534129, 281749, 100848920	426	119	6106	0.7226890756302522	1	1	0.996743
KEGG_PATHWAY	bta04024:cAMP signaling pathway	8	0.8968609865470852	0.9537928733647757	617095, 532844, 319094, 281137, 534129, 286865, 616115, 281749	426	168	6106	0.6825396825396826	1	1	0.996743
KEGG_PATHWAY	bta04261:Adrenergic signaling in cardiomyocytes	4	0.4484304932735426	0.9844704586835283	617095, 532844, 535277, 534129	426	109	6106	0.5259938837920489	1	1	0.996743
Annotation Cluster 109	Enrichment Score: 0.032238826634078906
Category	Term	Count	%	PValue	Genes	List Total	Pop Hits	Pop Total	Fold Enrichment	Bonferroni	Benjamini	FDR
GOTERM_MF_DIRECT	GO:0004725~protein tyrosine phosphatase activity	4	0.4484304932735426	0.9103483138960312	507061, 531877, 515310, 507731	680	84	10653	0.7460084033613444	1	1	1
UP_SEQ_FEATURE	DOMAIN:Tyrosine-protein phosphatase	3	0.336323	0.9244647226887537	507061, 531877, 515310	787	66	12565	0.7257132955989373	1	1	1
INTERPRO	IPR000387:Protein-tyrosine/Dual specificity phosphatase	3	0.336323	0.9510110971818787	507061, 531877, 515310	787	74	12540	0.6459699852330094	1	1	1
Annotation Cluster 110	Enrichment Score: 0.02755416022208185
Category	Term	Count	%	PValue	Genes	List Total	Pop Hits	Pop Total	Fold Enrichment	Bonferroni	Benjamini	FDR
KEGG_PATHWAY	bta04625:C-type lectin receptor signaling pathway	5	0.5605381165919282	0.8918640591966587	617095, 504994, 286865, 282023, 616115	426	92	6106	0.7789855072463768	1	1	0.996743
KEGG_PATHWAY	bta04662:B cell receptor signaling pathway	3	0.336323	0.9500710052159643	504994, 286865, 616115	426	66	6106	0.6515151515151516	1	1	0.996743
KEGG_PATHWAY	bta04660:T cell receptor signaling pathway	4	0.4484304932735426	0.9756247120427576	504994, 286865, 616115, 281055	426	101	6106	0.5676567656765676	1	1	0.996743
Annotation Cluster 111	Enrichment Score: 0.02011891334145397
Category	Term	Count	%	PValue	Genes	List Total	Pop Hits	Pop Total	Fold Enrichment	Bonferroni	Benjamini	FDR
UP_KW_DOMAIN	KW-0727~SH2 domain	3	0.336323	0.9017797858176032	532898, 504782, 286865	443	64	7420	0.78513	1	1	1
SMART	SM00252:SH2	3	0.336323	0.9704601308645882	532898, 504782, 286865	445	80	6824	0.5750561797752809	1	1	1
UP_SEQ_FEATURE	DOMAIN:SH2	3	0.336323	0.9728338043322098	532898, 504782, 286865	787	85	12565	0.5634950295238808	1	1	1
INTERPRO	IPR000980:SH2 domain	3	0.336323	0.9759049017251439	532898, 504782, 286865	787	87	12540	0.549446	1	1	1
Annotation Cluster 112	Enrichment Score: 0.012685365617344041
Category	Term	Count	%	PValue	Genes	List Total	Pop Hits	Pop Total	Fold Enrichment	Bonferroni	Benjamini	FDR
INTERPRO	IPR001611:Leucine-rich repeat	7	0.7847533632286996	0.9473245129145047	539126, 520186, 520694, 507203, 782395, 509685, 537926	787	163	12540	0.6842790436619609	1	1	1
UP_KW_DOMAIN	KW-0433~Leucine-rich repeat	6	0.672646	0.9568745202542046	539126, 520186, 520694, 507203, 782395, 509685	443	154	7420	0.6525754155550996	1	1	1
INTERPRO	IPR003591:Leucine-rich repeat, typical subtype	3	0.336323	0.9895979669665593	520186, 520694, 782395	787	102	12540	0.46864489124747744	1	1	1
SMART	SM00369:LRR_TYP	3	0.336323	0.9918499541721062	520186, 520694, 782395	445	102	6824	0.4510244547257105	1	1	1
Annotation Cluster 113	Enrichment Score: 0.012094952754183012
Category	Term	Count	%	PValue	Genes	List Total	Pop Hits	Pop Total	Fold Enrichment	Bonferroni	Benjamini	FDR
SMART	SM00060:FN3	4	0.4484304932735426	0.9645927760912051	281941, 517432, 514889, 505917	445	101	6824	0.6073200578484815	1	1	1
INTERPRO	IPR003961:Fibronectin, type III	5	0.5605381165919282	0.9664950304770537	281941, 517432, 514889, 505917, 407110	787	130	12540	0.6128433193236242	1	1	1
UP_SEQ_FEATURE	DOMAIN:Fibronectin type-III	4	0.4484304932735426	0.9866690633915408	281941, 517432, 514889, 505917	787	125	12565	0.5109021601016519	1	1	1
Annotation Cluster 114	Enrichment Score: 0.007059817478485977
Category	Term	Count	%	PValue	Genes	List Total	Pop Hits	Pop Total	Fold Enrichment	Bonferroni	Benjamini	FDR
UP_SEQ_FEATURE	DOMAIN:G-protein coupled receptors family 1 profile	3	0.336323	0.9679793252270869	507439, 783918, 281749	787	82	12565	0.5841107013357301	1	1	1
INTERPRO	IPR000276:G protein-coupled receptor, rhodopsin-like	3	0.336323	0.9827393278883442	507439, 783918, 281749	787	93	12540	0.5139976226585236	1	1	1
INTERPRO	IPR017452:GPCR, rhodopsin-like, 7TM	3	0.336323	0.9869612736590823	507439, 783918, 281749	787	98	12540	0.48777325415553774	1	1	1
UP_KW_MOLECULAR_FUNCTION	KW-0807~Transducer	4	0.4484304932735426	0.9980589653869798	507439, 520694, 783918, 281749	354	153	5383	0.39754809645138656	1	1	0.9980589653869798
Annotation Cluster 115	Enrichment Score: 6.744533503172859E-5
Category	Term	Count	%	PValue	Genes	List Total	Pop Hits	Pop Total	Fold Enrichment	Bonferroni	Benjamini	FDR
INTERPRO	IPR013087:Zinc finger C2H2-type/integrase DNA-binding domain	14	1.5695067264573992	0.9997646910261799	524909, 101907389, 100335242, 616730, 520842, 523536, 538494, 540823, 535183, 529115, 534129, 507236, 786795, 509302	787	456	12540	0.4891994917407878	1	1	1
SMART	SM00355:ZnF_C2H2	13	1.4573991031390134	0.9998785699569135	524909, 101907389, 100335242, 616730, 520842, 523536, 538494, 540823, 535183, 529115, 507236, 786795, 509302	445	428	6824	0.4657775910952431	1	1	1
UP_SEQ_FEATURE	DOMAIN:C2H2-type	12	1.345291479820628	0.9998908841640892	524909, 101907389, 529115, 534129, 507236, 100335242, 786795, 509302, 616730, 520842, 540823, 535183	787	428	12565	0.4476362384068211	1	1	1

## Sheet: SFN UP
Annotation Cluster 1	Enrichment Score: 2.525414190029016
Category	Term	Count	%	PValue	Genes	List Total	Pop Hits	Pop Total	Fold Enrichment	Bonferroni	Benjamini	FDR
GOTERM_BP_DIRECT	GO:0045454~cell redox homeostasis	7	1.69903	9.08577e-05	506406, 281997, 280950, 519632, 282388, 512468, 534582	342	26	11494	9.04836	0.126223	0.113314	0.113314
WIKIPATHWAYS	WP988:Transcriptional activation by NRF2	5	1.21359	0.00178936	513221, 524078, 519632, 512468, 532791	129	14	3200	8.85936	0.196275	0.0727674	0.0709781
WIKIPATHWAYS	WP1050:Oxidative stress response	5	1.21359	0.0160835	506406, 513221, 519632, 282388, 512468	129	25	3200	4.96124	0.861673	0.278946	0.272087
GOTERM_BP_DIRECT	GO:0006979~response to oxidative stress	6	1.45631	0.0302624	513221, 281997, 519632, 282388, 512468, 282023	342	59	11494	3.41778	1	1	1
Annotation Cluster 2	Enrichment Score: 2.276739133967921
Category	Term	Count	%	PValue	Genes	List Total	Pop Hits	Pop Total	Fold Enrichment	Bonferroni	Benjamini	FDR
KEGG_PATHWAY	bta04216:Ferroptosis	9	2.18447	3.06522e-05	513221, 504698, 286861, 524078, 506059, 512468, 788801, 281173, 408001	202	39	6106	6.97563	0.00815088	0.00409208	0.00406142
UP_SEQ_FEATURE	DOMAIN:Ferritin-like diiron	3	0.728155	0.00229133	286861, 788801, 281173	352	3	12565	35.696	0.740461	0.481796	0.481796
INTERPRO	IPR012347:Ferritin-related	3	0.728155	0.00243221	286861, 788801, 281173	362	3	12540	34.6409	0.854656	0.279112	0.276998
INTERPRO	IPR014034:Ferritin, conserved site	3	0.728155	0.00243221	286861, 788801, 281173	362	3	12540	34.6409	0.854656	0.279112	0.276998
INTERPRO	IPR008331:Ferritin/DPS protein domain	3	0.728155	0.00243221	286861, 788801, 281173	362	3	12540	34.6409	0.854656	0.279112	0.276998
INTERPRO	IPR009040:Ferritin- like diiron domain	3	0.728155	0.00243221	286861, 788801, 281173	362	3	12540	34.6409	0.854656	0.279112	0.276998
INTERPRO	IPR001519:Ferritin	3	0.728155	0.00243221	286861, 788801, 281173	362	3	12540	34.6409	0.854656	0.279112	0.276998
GOTERM_BP_DIRECT	GO:0006826~iron ion transport	4	0.970874	0.00357692	504698, 286861, 788801, 281173	342	11	11494	12.2212	0.995113	0.758308	0.758308
GOTERM_BP_DIRECT	GO:0006880~intracellular sequestering of iron ion	3	0.728155	0.00506115	286861, 788801, 281173	342	4	11494	25.2061	0.999466	0.938844	0.938844
INTERPRO	IPR009078:Ferritin-like superfamily	3	0.728155	0.011481	286861, 788801, 281173	362	6	12540	17.3204	0.999893	0.52442	0.520448
GOTERM_MF_DIRECT	GO:0008199~ferric iron binding	3	0.728155	0.0166888	286861, 788801, 281173	317	7	10653	14.4024	0.999705	1	1
GOTERM_MF_DIRECT	GO:0008198~ferrous iron binding	4	0.970874	0.029512	286861, 538481, 788801, 281173	317	23	10653	5.84447	0.999999	1	1
KEGG_PATHWAY	bta04978:Mineral absorption	5	1.21359	0.0322333	613998, 513221, 286861, 788801, 281173	202	37	6106	4.08483	0.999841	0.513319	0.509474
UP_KW_LIGAND	KW-0408~Iron	7	1.69903	0.67707	513221, 286861, 538481, 282023, 518288, 788801, 281173	123	217	3921	1.02832	1	1	1
Annotation Cluster 3	Enrichment Score: 1.8996067364035407
Category	Term	Count	%	PValue	Genes	List Total	Pop Hits	Pop Total	Fold Enrichment	Bonferroni	Benjamini	FDR
GOTERM_BP_DIRECT	GO:0006096~glycolytic process	6	1.45631	0.000878184	512571, 287019, 507476, 509566, 280808, 281141	342	26	11494	7.75574	0.72874	0.434408	0.434408
WIKIPATHWAYS	WP3114:Cori cycle	5	1.21359	0.000941874	513453, 282356, 507476, 280808, 281274	129	12	3200	10.3359	0.108601	0.0574543	0.0560415
WIKIPATHWAYS	WP1027:Glycolysis and gluconeogenesis	7	1.69903	0.00350525	512571, 282356, 507476, 509566, 280808, 281274, 281141	129	38	3200	4.56956	0.348444	0.101016	0.0985323
UP_KW_BIOLOGICAL_PROCESS	KW-0324~Glycolysis	5	1.21359	0.00656955	512571, 507476, 509566, 280808, 281141	135	25	4353	6.44889	0.425159	0.275921	0.275921
KEGG_PATHWAY	bta01230:Biosynthesis of amino acids	7	1.69903	0.0168811	613338, 513453, 445425, 512571, 507476, 509566, 281141	202	63	6106	3.35864	0.989388	0.513319	0.509474
KEGG_PATHWAY	bta00010:Glycolysis / Gluconeogenesis	6	1.45631	0.0293795	512571, 507476, 509566, 280808, 281274, 281141	202	53	6106	3.42201	0.999652	0.513319	0.509474
KEGG_PATHWAY	bta01200:Carbon metabolism	8	1.94175	0.0381962	613338, 513453, 445425, 512571, 507476, 509566, 280808, 281141	202	96	6106	2.51898	0.99997	0.513319	0.509474
KEGG_PATHWAY	bta00030:Pentose phosphate pathway	4	0.970874	0.0524003	513453, 445425, 509566, 280808	202	26	6106	4.65042	0.999999	0.582953	0.578586
GOTERM_MF_DIRECT	GO:0000287~magnesium ion binding	7	1.69903	0.423553	613338, 404189, 445425, 512571, 529061, 512468, 281141	317	176	10653	1.33659	1	1	1
Annotation Cluster 4	Enrichment Score: 1.607359598358249
Category	Term	Count	%	PValue	Genes	List Total	Pop Hits	Pop Total	Fold Enrichment	Bonferroni	Benjamini	FDR
GOTERM_MF_DIRECT	GO:0051082~unfolded protein binding	10	2.42718	0.000478673	281832, 539835, 281831, 510850, 508358, 514621, 508555, 407129, 281719, 282254	317	78	10653	4.30842	0.206463	0.231199	0.231199
UP_KW_BIOLOGICAL_PROCESS	KW-0346~Stress response	7	1.69903	0.00230769	281832, 281831, 540432, 516099, 507165, 282254, 539220	135	45	4353	5.0158	0.1764	0.193846	0.193846
INTERPRO	IPR013126:Heat shock protein 70 family	4	0.970874	0.0054584	539835, 281831, 507165, 282254	362	13	12540	10.6587	0.986897	0.332542	0.330023
INTERPRO	IPR018181:Heat shock protein 70, conserved site	4	0.970874	0.0054584	539835, 281831, 507165, 282254	362	13	12540	10.6587	0.986897	0.332542	0.330023
KEGG_PATHWAY	bta05134:Legionellosis	7	1.69903	0.00618788	539835, 281831, 507345, 280828, 282254, 515999, 614775	202	51	6106	4.1489	0.809346	0.250677	0.248799
KEGG_PATHWAY	bta04141:Protein processing in endoplasmic reticulum	13	3.15534	0.00657206	404121, 539835, 407129, 281719, 281832, 281546, 281831, 508358, 507345, 505064, 282254, 507165, 515999	202	161	6106	2.44075	0.828046	0.250677	0.248799
GOTERM_MF_DIRECT	GO:0044183~protein binding involved in protein folding	5	1.21359	0.0127083	539835, 281831, 508555, 516099, 282254	317	31	10653	5.42027	0.997924	1	1
GOTERM_MF_DIRECT	GO:0051787~misfolded protein binding	4	0.970874	0.0176116	404121, 539835, 281831, 282254	317	19	10653	7.07488	0.999813	1	1
KEGG_PATHWAY	bta04612:Antigen processing and presentation	6	1.45631	0.0338031	282490, 281832, 539835, 281831, 407129, 282254	202	55	6106	3.29757	0.999897	0.513319	0.509474
KEGG_PATHWAY	bta05145:Toxoplasmosis	8	1.94175	0.0346307	540203, 511043, 282490, 100336873, 539835, 281831, 534069, 282254	202	94	6106	2.57257	0.999918	0.513319	0.509474
GOTERM_BP_DIRECT	GO:0042026~protein refolding	3	0.728155	0.0475973	539835, 281831, 282254	342	12	11494	8.40205	1	1	1
GOTERM_BP_DIRECT	GO:0051085~chaperone mediated protein folding requiring cofactor	4	0.970874	0.0490534	539835, 281831, 507165, 282254	342	28	11494	4.80117	1	1	1
KEGG_PATHWAY	bta04915:Estrogen signaling pathway	8	1.94175	0.0571866	617095, 281832, 508535, 539835, 281831, 282883, 522921, 282254	202	105	6106	2.30306	1	0.587262	0.582863
GOTERM_MF_DIRECT	GO:0031072~heat shock protein binding	4	0.970874	0.084354	508535, 539835, 281831, 282254	317	35	10653	3.84065	1	1	1
KEGG_PATHWAY	bta04213:Longevity regulating pathway - multiple species	5	1.21359	0.085941	539835, 281831, 281719, 282254, 506083	202	51	6106	2.9635	1	0.740202	0.734657
GOTERM_BP_DIRECT	GO:0034620~cellular response to unfolded protein	3	0.728155	0.0890748	539835, 281831, 282254	342	17	11494	5.93086	1	1	1
KEGG_PATHWAY	bta05162:Measles	8	1.94175	0.0902921	540203, 540547, 280851, 539835, 281831, 508105, 100125591, 282254	202	117	6106	2.06685	1	0.753375	0.747731
GOTERM_BP_DIRECT	GO:0016192~vesicle-mediated transport	8	1.94175	0.169812	539835, 281831, 789414, 282378, 514114, 281188, 506198, 282254	342	153	11494	1.75729	1	1	1
KEGG_PATHWAY	bta03040:Spliceosome	6	1.45631	0.622371	112443339, 539835, 281831, 533700, 112448637, 282254	202	162	6106	1.11955	1	1	0.996241
Annotation Cluster 5	Enrichment Score: 1.5856987213614553
Category	Term	Count	%	PValue	Genes	List Total	Pop Hits	Pop Total	Fold Enrichment	Bonferroni	Benjamini	FDR
UP_KW_DOMAIN	KW-0812~Transmembrane	93	22.5728	0.0108489	404121, 541118, 514011, 616169, 518850, 523889, 616767, 534582, 281749, 407110, 282637, 504698, 507724, 281546, 509703, 529759, 280851, 550622, 282356, 784541, 541164, 512545, 505064, 538618, 506198, 532719, 100125265, 282351, 528100, 518609, 539126, 540413, 404156, 514249, 517432, 617245, 539284, 522921, 509977, 614775, 510080, 522406, 507439, 504885, 524078, 531676, 787466, 506466, 281690, 2823…	204	2769	7420	1.22161	0.196006	0.108489	0.108489
GOTERM_CC_DIRECT	GO:0016021~integral component of membrane	95	23.0583	0.0112998	404121, 541118, 522719, 514011, 541597, 514455, 616169, 518850, 523889, 616767, 534582, 281749, 407110, 282637, 507724, 281546, 509703, 529759, 280851, 550622, 282356, 784541, 541164, 512545, 538618, 506198, 532719, 100125265, 282351, 528100, 518609, 539126, 540413, 404156, 517432, 617245, 539284, 509977, 614775, 510080, 522406, 504842, 507439, 504885, 524078, 531676, 787466, 506466, 281690, 2823…	353	2619	12159	1.24943	0.978529	0.57229	0.57229
UP_SEQ_FEATURE	TRANSMEM:Helical	97	23.5437	0.0163203	514255, 541118, 522719, 616169, 523889, 518850, 281749, 504698, 507724, 529759, 550622, 784541, 538618, 506198, 518609, 540413, 404156, 514249, 617245, 539284, 509977, 614775, 504842, 507439, 524078, 531676, 506466, 281690, 282384, 538685, 513221, 533151, 506812, 526865, 505684, 511558, 512886, 512804, 528123, 100140040, 788085, 282490, 407129, 783918, 507969, 614627, 509239, 508388, 514537, 4041…	352	2819	12565	1.22828	0.999937	1	1
UP_KW_DOMAIN	KW-1133~Transmembrane helix	76	18.4466	0.025422	404121, 541118, 514011, 616169, 518850, 616767, 534582, 281749, 407110, 282637, 504698, 281546, 529759, 280851, 550622, 282356, 784541, 541164, 512545, 505064, 538618, 532719, 100125265, 282351, 528100, 518609, 539126, 540413, 404156, 517432, 617245, 539284, 522921, 509977, 510080, 522406, 507439, 504885, 531676, 787466, 506466, 281690, 282384, 100295476, 511966, 515925, 538685, 538244, 513221, 4…	204	2256	7420	1.22532	0.402508	0.16948	0.16948
UP_KW_CELLULAR_COMPONENT	KW-0472~Membrane	137	33.2524	0.231799	514255, 541118, 522719, 514011, 538348, 541597, 539393, 616169, 523889, 518850, 281749, 507837, 408001, 504698, 507966, 507724, 529759, 550622, 281983, 784541, 538618, 506198, 100125265, 518609, 516303, 540413, 404156, 514249, 617245, 539284, 534553, 509977, 614775, 513152, 100848920, 504842, 507439, 524078, 531676, 506466, 282023, 281690, 282384, 538685, 513221, 519689, 539417, 533151, 506812, 4…	269	3908	8081	1.05312	0.999872	0.716471	0.695398
Annotation Cluster 6	Enrichment Score: 1.4912230588525572
Category	Term	Count	%	PValue	Genes	List Total	Pop Hits	Pop Total	Fold Enrichment	Bonferroni	Benjamini	FDR
INTERPRO	IPR001589:Actinin-type, actin-binding, conserved site	4	0.970874	0.0119186	616560, 522269, 540990, 613533	362	17	12540	8.1508	0.999925	0.52442	0.520448
SMART	SM00033:CH	6	1.45631	0.0207382	616560, 615430, 522269, 540990, 613533, 528870	202	54	6824	3.75358	0.979715	0.771462	0.771462
UP_SEQ_FEATURE	DOMAIN:Calponin-homology (CH)	6	1.45631	0.0411839	616560, 615430, 522269, 540990, 613533, 528870	352	68	12565	3.14965	1	1	1
UP_KW_MOLECULAR_FUNCTION	KW-0009~Actin-binding	9	2.18447	0.0436759	535277, 617165, 616560, 511387, 522269, 534553, 540990, 282386, 613533	166	129	5383	2.2624	0.956111	1	1
INTERPRO	IPR001715:Calponin homology domain	6	1.45631	0.0458616	616560, 615430, 522269, 540990, 613533, 528870	362	68	12540	3.05655	1	1	0.993679
GOTERM_MF_DIRECT	GO:0051015~actin filament binding	10	2.42718	0.0553662	531505, 523485, 535277, 617165, 616560, 522269, 534553, 524427, 540990, 613533	317	164	10653	2.04913	1	1	1
Annotation Cluster 7	Enrichment Score: 1.4770107207716645
Category	Term	Count	%	PValue	Genes	List Total	Pop Hits	Pop Total	Fold Enrichment	Bonferroni	Benjamini	FDR
KEGG_PATHWAY	bta04657:IL-17 signaling pathway	10	2.42718	0.000725067	540203, 281832, 508105, 531389, 112441463, 280828, 282023, 281308, 616801, 281309	202	75	6106	4.03036	0.176064	0.0645309	0.0640476
KEGG_PATHWAY	bta05417:Lipid and atherosclerosis	12	2.91262	0.0596367	540203, 617095, 281832, 539835, 281831, 784541, 112441463, 100125591, 280828, 282254, 281308, 281309	202	197	6106	1.84128	1	0.58974	0.585323
KEGG_PATHWAY	bta05171:Coronavirus disease - COVID-19	6	1.45631	0.857189	540203, 112441463, 280828, 522921, 281308, 281309	202	220	6106	0.824392	1	1	0.996241
Annotation Cluster 8	Enrichment Score: 1.4618106729414533
Category	Term	Count	%	PValue	Genes	List Total	Pop Hits	Pop Total	Fold Enrichment	Bonferroni	Benjamini	FDR
KEGG_PATHWAY	bta04142:Lysosome	10	2.42718	0.0216024	511591, 404156, 515397, 505554, 550622, 529148, 505684, 532742, 282883, 280815	202	125	6106	2.41822	0.997065	0.513319	0.509474
UP_KW_CELLULAR_COMPONENT	KW-0458~Lysosome	12	2.91262	0.0287684	522719, 404156, 515397, 505554, 541123, 281831, 529148, 532742, 282883, 338045, 281719, 280815	269	173	8081	2.08376	0.62934	0.338421	0.328467
GOTERM_CC_DIRECT	GO:0005764~lysosome	10	2.42718	0.0662447	511591, 515397, 505554, 541123, 281831, 532742, 282883, 338045, 281719, 280815	353	174	12159	1.97958	1	0.932946	0.932946
Annotation Cluster 9	Enrichment Score: 1.4286679887935905
Category	Term	Count	%	PValue	Genes	List Total	Pop Hits	Pop Total	Fold Enrichment	Bonferroni	Benjamini	FDR
UP_SEQ_FEATURE	DOMAIN:Tubulin/FtsZ 2-layer sandwich	5	1.21359	0.00203423	100295973, 100141266, 539882, 112443216, 768070	352	20	12565	8.92401	0.698005	0.481796	0.481796
UP_SEQ_FEATURE	DOMAIN:Tubulin/FtsZ GTPase	5	1.21359	0.00245814	100295973, 100141266, 539882, 112443216, 768070	352	21	12565	8.49905	0.764764	0.481796	0.481796
INTERPRO	IPR018316:Tubulin/FtsZ, 2-layer sandwich domain	5	1.21359	0.00327573	100295973, 100141266, 539882, 112443216, 768070	362	22	12540	7.87293	0.925625	0.279112	0.276998
SMART	SM00865:SM00865	5	1.21359	0.00352228	100295973, 100141266, 539882, 112443216, 768070	202	22	6824	7.67777	0.481233	0.387522	0.387522
INTERPRO	IPR000217:Tubulin	5	1.21359	0.00387656	100295973, 100141266, 539882, 112443216, 768070	362	23	12540	7.53063	0.953866	0.279112	0.276998
INTERPRO	IPR017975:Tubulin, conserved site	5	1.21359	0.00387656	100295973, 100141266, 539882, 112443216, 768070	362	23	12540	7.53063	0.953866	0.279112	0.276998
INTERPRO	IPR023123:Tubulin, C-terminal	5	1.21359	0.00387656	100295973, 100141266, 539882, 112443216, 768070	362	23	12540	7.53063	0.953866	0.279112	0.276998
INTERPRO	IPR003008:Tubulin/FtsZ, GTPase domain	5	1.21359	0.00387656	100295973, 100141266, 539882, 112443216, 768070	362	23	12540	7.53063	0.953866	0.279112	0.276998
INTERPRO	IPR008280:Tubulin/FtsZ, C-terminal	5	1.21359	0.00387656	100295973, 100141266, 539882, 112443216, 768070	362	23	12540	7.53063	0.953866	0.279112	0.276998
SMART	SM00864:SM00864	5	1.21359	0.0041669	100295973, 100141266, 539882, 112443216, 768070	202	23	6824	7.34395	0.540061	0.387522	0.387522
GOTERM_CC_DIRECT	GO:0005874~microtubule	12	2.91262	0.0209497	100295973, 508535, 541597, 504499, 507165, 100141266, 281294, 539882, 112443216, 768070, 768062, 408001	353	188	12159	2.1986	0.99922	0.7081	0.7081
UP_KW_CELLULAR_COMPONENT	KW-0206~Cytoskeleton	26	6.31068	0.0262047	617095, 404122, 541597, 516099, 780856, 112443216, 408001, 507837, 531505, 507966, 508535, 504499, 282254, 768070, 617165, 522269, 352960, 534553, 509977, 539882, 100295973, 281115, 282386, 100141266, 281294, 768062	269	501	8081	1.55901	0.594584	0.338421	0.328467
GOTERM_MF_DIRECT	GO:0005200~structural constituent of cytoskeleton	5	1.21359	0.0325122	100295973, 100141266, 539882, 112443216, 768070	317	41	10653	4.09825	1	1	1
INTERPRO	IPR002452:Alpha tubulin	3	0.728155	0.0382832	100141266, 539882, 112443216	362	11	12540	9.44751	1	1	0.993679
GOTERM_BP_DIRECT	GO:0000226~microtubule cytoskeleton organization	7	1.69903	0.0604793	100295973, 509784, 100141266, 281294, 539882, 112443216, 768070	342	94	11494	2.50274	1	1	1
UP_KW_CELLULAR_COMPONENT	KW-0493~Microtubule	10	2.42718	0.0700238	100295973, 508535, 504499, 100141266, 281294, 539882, 112443216, 768070, 768062, 408001	269	154	8081	1.95071	0.915269	0.396801	0.385131
KEGG_PATHWAY	bta04814:Motor proteins	10	2.42718	0.0759223	531505, 404122, 523485, 535277, 100295973, 100141266, 539882, 112443216, 768070, 768062	202	158	6106	1.91315	1	0.699008	0.693772
GOTERM_BP_DIRECT	GO:0000278~mitotic cell cycle	6	1.45631	0.0924988	100295973, 100141266, 539882, 112443216, 768070, 281749	342	81	11494	2.4895	1	1	1
KEGG_PATHWAY	bta04540:Gap junction	5	1.21359	0.218978	100295973, 100141266, 539882, 112443216, 768070	202	73	6106	2.07039	1	1	0.996241
KEGG_PATHWAY	bta05020:Prion disease	12	2.91262	0.252122	512891, 539784, 513461, 100295973, 539835, 281831, 100141266, 282254, 511803, 539882, 112443216, 768070	202	264	6106	1.37399	1	1	0.996241
KEGG_PATHWAY	bta05016:Huntington disease	12	2.91262	0.35368	512891, 539784, 513461, 100295973, 617375, 282312, 100141266, 533088, 511803, 539882, 112443216, 768070	202	289	6106	1.25513	1	1	0.996241
KEGG_PATHWAY	bta04210:Apoptosis	6	1.45631	0.426991	404122, 784541, 282883, 100141266, 539882, 112443216	202	130	6106	1.39513	1	1	0.996241
GOTERM_MF_DIRECT	GO:0005525~GTP binding	10	2.42718	0.469853	507439, 404189, 100295973, 538348, 100141266, 513152, 515999, 539882, 112443216, 768070	317	287	10653	1.17093	1	1	1
KEGG_PATHWAY	bta05010:Alzheimer disease	13	3.15534	0.50977	512891, 617095, 539784, 513461, 100337066, 539882, 112443216, 540716, 100295973, 282023, 100141266, 511803, 768070	202	356	6106	1.10382	1	1	0.996241
UP_SEQ_FEATURE	CROSSLNK:Glycyl lysine isopeptide (Lys-Gly) (interchain with G-Cter in ubiquitin)	4	0.970874	0.633254	444874, 100295973, 539882, 768070	352	116	12565	1.2309	1	1	1
UP_KW_LIGAND	KW-0342~GTP-binding	7	1.69903	0.663743	100295973, 100141266, 513152, 515999, 539882, 112443216, 768070	123	214	3921	1.04274	1	1	1
GOTERM_MF_DIRECT	GO:0003924~GTPase activity	7	1.69903	0.742778	100295973, 100141266, 513152, 515999, 539882, 112443216, 768070	317	246	10653	0.956259	1	1	1
Annotation Cluster 10	Enrichment Score: 1.3314062047754909
Category	Term	Count	%	PValue	Genes	List Total	Pop Hits	Pop Total	Fold Enrichment	Bonferroni	Benjamini	FDR
GOTERM_BP_DIRECT	GO:0071492~cellular response to UV-A	4	0.970874	0.00129724	282092, 112441463, 281308, 281309	342	8	11494	16.8041	0.854511	0.481277	0.481277
UP_SEQ_FEATURE	DOMAIN:Peptidase metallopeptidase	4	0.970874	0.00766026	112441463, 519276, 281308, 281309	352	15	12565	9.51894	0.989128	0.900847	0.900847
INTERPRO	IPR002477:Peptidoglycan binding-like	4	0.970874	0.00832132	112441463, 519276, 281308, 281309	362	15	12540	9.23757	0.998664	0.470749	0.467182
INTERPRO	IPR001818:Peptidase M10, metallopeptidase	4	0.970874	0.0100261	112441463, 519276, 281308, 281309	362	16	12540	8.66022	0.999658	0.49629	0.49253
INTERPRO	IPR021190:Peptidase M10A	4	0.970874	0.0100261	112441463, 519276, 281308, 281309	362	16	12540	8.66022	0.999658	0.49629	0.49253
UP_SEQ_FEATURE	REPEAT:Hemopexin	4	0.970874	0.0109856	112441463, 519276, 281308, 281309	352	17	12565	8.39906	0.998489	1	1
INTERPRO	IPR000585:Hemopexin-like domain	4	0.970874	0.0140023	112441463, 519276, 281308, 281309	362	18	12540	7.69797	0.999986	0.55449	0.550289
INTERPRO	IPR018487:Hemopexin-like repeats	4	0.970874	0.0140023	112441463, 519276, 281308, 281309	362	18	12540	7.69797	0.999986	0.55449	0.550289
SMART	SM00120:HX	4	0.970874	0.0148209	112441463, 519276, 281308, 281309	202	18	6824	7.50715	0.937795	0.771462	0.771462
INTERPRO	IPR006026:Peptidase, metallopeptidase	4	0.970874	0.0162793	112441463, 519276, 281308, 281309	362	19	12540	7.29282	0.999998	0.613963	0.609311
SMART	SM00235:ZnMc	4	0.970874	0.0172248	112441463, 519276, 281308, 281309	202	19	6824	7.11204	0.960511	0.771462	0.771462
PIR_SUPERFAMILY	PIRSF001191:matrix metalloproteinase, stromelysin type	4	0.970874	0.0213723	112441463, 519276, 281308, 281309	55	15	1306	6.33212	0.637738	1	1
GOTERM_BP_DIRECT	GO:0030574~collagen catabolic process	4	0.970874	0.0295358	112441463, 519276, 281308, 281309	342	23	11494	5.8449	1	1	1
UP_SEQ_FEATURE	BINDING:in inhibited form	4	0.970874	0.031544	112441463, 519276, 281308, 281309	352	25	12565	5.71136	1	1	1
INTERPRO	IPR018486:Hemopexin, conserved site	3	0.728155	0.0382832	112441463, 281308, 281309	362	11	12540	9.44751	1	1	0.993679
UP_SEQ_FEATURE	MOTIF:Cysteine switch	3	0.728155	0.0495364	112441463, 281308, 281309	352	13	12565	8.23754	1	1	1
INTERPRO	IPR021158:Peptidase M10A, cysteine switch, zinc binding site	3	0.728155	0.0522863	112441463, 281308, 281309	362	13	12540	7.99405	1	1	0.993679
UP_SEQ_FEATURE	PROPEP:Activation peptide	3	0.728155	0.134206	112441463, 282883, 281308	352	23	12565	4.656	1	1	1
GOTERM_BP_DIRECT	GO:0030198~extracellular matrix organization	6	1.45631	0.146929	112441463, 519276, 505917, 505329, 281308, 281309	342	94	11494	2.1452	1	1	1
INTERPRO	IPR024079:Metallopeptidase, catalytic domain	4	0.970874	0.188234	112441463, 519276, 281308, 281309	362	52	12540	2.66468	1	1	0.993679
WIKIPATHWAYS	WP1060:Matrix metalloproteinases	3	0.728155	0.189386	519276, 281308, 281309	129	20	3200	3.72093	1	1	0.983471
GOTERM_CC_DIRECT	GO:0031012~extracellular matrix	6	1.45631	0.256618	112441463, 519276, 534069, 505329, 281308, 281309	353	118	12159	1.75143	1	1	1
GOTERM_MF_DIRECT	GO:0004222~metalloendopeptidase activity	4	0.970874	0.360642	112441463, 519276, 281308, 281309	317	72	10653	1.86698	1	1	1
UP_KW_MOLECULAR_FUNCTION	KW-0482~Metalloprotease	4	0.970874	0.371908	112441463, 519276, 281308, 281309	166	71	5383	1.82691	1	1	1
UP_KW_PTM	KW-0865~Zymogen	5	1.21359	0.409198	112441463, 282883, 519276, 281308, 281309	175	90	4824	1.53143	0.999984	1	1
KEGG_PATHWAY	bta05171:Coronavirus disease - COVID-19	6	1.45631	0.857189	540203, 112441463, 280828, 522921, 281308, 281309	202	220	6106	0.824392	1	1	0.996241
UP_KW_MOLECULAR_FUNCTION	KW-0645~Protease	6	1.45631	0.904185	504842, 112441463, 282883, 519276, 281308, 281309	166	258	5383	0.754133	1	1	1
Annotation Cluster 11	Enrichment Score: 1.2653816590211968
Category	Term	Count	%	PValue	Genes	List Total	Pop Hits	Pop Total	Fold Enrichment	Bonferroni	Benjamini	FDR
KEGG_PATHWAY	bta04657:IL-17 signaling pathway	10	2.42718	0.000725067	540203, 281832, 508105, 531389, 112441463, 280828, 282023, 281308, 616801, 281309	202	75	6106	4.03036	0.176064	0.0645309	0.0640476
KEGG_PATHWAY	bta04064:NF-kappa B signaling pathway	5	1.21359	0.313976	540203, 504994, 508105, 280828, 282023	202	86	6106	1.75743	1	1	0.996241
KEGG_PATHWAY	bta04668:TNF signaling pathway	4	0.970874	0.702393	540203, 508105, 282023, 281309	202	109	6106	1.10927	1	1	0.996241
Annotation Cluster 12	Enrichment Score: 1.248836389820455
Category	Term	Count	%	PValue	Genes	List Total	Pop Hits	Pop Total	Fold Enrichment	Bonferroni	Benjamini	FDR
GOTERM_CC_DIRECT	GO:0036513~Derlin-1 retrotranslocation complex	3	0.728155	0.0208475	404121, 508358, 507345	353	8	12159	12.9168	0.999192	0.7081	0.7081
GOTERM_MF_DIRECT	GO:1990381~ubiquitin-specific protease binding	3	0.728155	0.0631116	404121, 508358, 507345	317	14	10653	7.20122	1	1	1
GOTERM_BP_DIRECT	GO:0030970~retrograde protein transport, ER to cytosol	3	0.728155	0.063137	404121, 508358, 507345	342	14	11494	7.20175	1	1	1
GOTERM_BP_DIRECT	GO:0030433~ubiquitin-dependent ERAD pathway	5	1.21359	0.121677	404121, 508358, 507345, 508555, 407129	342	64	11494	2.62564	1	1	1
Annotation Cluster 13	Enrichment Score: 1.106287181759999
Category	Term	Count	%	PValue	Genes	List Total	Pop Hits	Pop Total	Fold Enrichment	Bonferroni	Benjamini	FDR
UP_KW_BIOLOGICAL_PROCESS	KW-0524~Neurogenesis	7	1.69903	0.0239634	539126, 404189, 509703, 100295973, 614707, 510973, 768070	135	73	4353	3.09193	0.869637	0.607923	0.607923
GOTERM_BP_DIRECT	GO:0007399~nervous system development	8	1.94175	0.0398066	539126, 404189, 509703, 100295973, 614707, 531974, 768070, 528870	342	107	11494	2.51276	1	1	1
UP_KW_BIOLOGICAL_PROCESS	KW-0221~Differentiation	7	1.69903	0.503078	539126, 404189, 509703, 539417, 614707, 508555, 521378	135	184	4353	1.22669	1	1	1
Annotation Cluster 14	Enrichment Score: 1.1036284954599542
Category	Term	Count	%	PValue	Genes	List Total	Pop Hits	Pop Total	Fold Enrichment	Bonferroni	Benjamini	FDR
INTERPRO	IPR018247:EF-Hand 1, calcium-binding site	9	2.18447	0.0315856	531505, 617095, 509860, 538348, 616560, 613296, 522269, 540990, 768073	362	128	12540	2.43569	1	1	0.993679
UP_KW_LIGAND	KW-0106~Calcium	21	5.09709	0.0332229	508161, 617095, 509860, 538348, 616560, 518986, 613296, 112441463, 522269, 519276, 613795, 281308, 281309, 282637, 531505, 281128, 614715, 445425, 281873, 540990, 768073	123	420	3921	1.5939	0.584582	0.863794	0.863794
GOTERM_MF_DIRECT	GO:0005509~calcium ion binding	20	4.85437	0.0589579	508161, 617095, 407179, 509860, 538348, 616560, 518986, 613296, 407129, 522269, 518850, 616767, 282637, 531505, 281128, 445425, 508555, 514537, 540990, 768073	317	435	10653	1.54509	1	1	1
UP_SEQ_FEATURE	DOMAIN:EF-hand 1	5	1.21359	0.0823585	531505, 617095, 509860, 616560, 522269	352	59	12565	3.02509	1	1	1
UP_SEQ_FEATURE	DOMAIN:EF-hand 2	5	1.21359	0.0947646	531505, 617095, 509860, 616560, 522269	352	62	12565	2.87871	1	1	1
INTERPRO	IPR002048:EF-hand domain	9	2.18447	0.0962326	531505, 617095, 509860, 538348, 616560, 613296, 522269, 540990, 768073	362	162	12540	1.92449	1	1	0.993679
INTERPRO	IPR011992:EF-hand-like domain	10	2.42718	0.100709	531505, 617095, 509860, 538348, 616560, 613296, 522269, 540990, 533098, 768073	362	191	12540	1.81366	1	1	0.993679
UP_SEQ_FEATURE	DOMAIN:EF-hand	8	1.94175	0.133676	531505, 617095, 538348, 616560, 613296, 522269, 540990, 768073	352	152	12565	1.87874	1	1	1
SMART	SM00054:EFh	6	1.45631	0.18667	531505, 617095, 616560, 522269, 540990, 768073	202	103	6824	1.96789	1	1	1
Annotation Cluster 15	Enrichment Score: 0.952655313257546
Category	Term	Count	%	PValue	Genes	List Total	Pop Hits	Pop Total	Fold Enrichment	Bonferroni	Benjamini	FDR
UP_KW_MOLECULAR_FUNCTION	KW-0646~Protease inhibitor	5	1.21359	0.0385881	282092, 281375, 508763, 512805, 513825	166	42	5383	3.86044	0.93637	1	1
UP_SEQ_FEATURE	SITE:Reactive bond	3	0.728155	0.0721686	281375, 508763, 513825	352	16	12565	6.693	1	1	1
UP_KW_MOLECULAR_FUNCTION	KW-0722~Serine protease inhibitor	3	0.728155	0.211274	281375, 508763, 513825	166	28	5383	3.4744	1	1	1
GOTERM_MF_DIRECT	GO:0004867~serine-type endopeptidase inhibitor activity	4	0.970874	0.262863	510850, 281375, 508763, 513825	317	60	10653	2.24038	1	1	1
Annotation Cluster 16	Enrichment Score: 0.939649046372695
Category	Term	Count	%	PValue	Genes	List Total	Pop Hits	Pop Total	Fold Enrichment	Bonferroni	Benjamini	FDR
WIKIPATHWAYS	WP3199:Parkin ubiquitin proteasomal system pathway	8	1.94175	0.00414001	282869, 512891, 539784, 513461, 281831, 511803, 539882, 768070	129	52	3200	3.81634	0.397176	0.101016	0.0985323
GOTERM_CC_DIRECT	GO:0022624~proteasome accessory complex	3	0.728155	0.0528117	512891, 539784, 513461	353	13	12159	7.94879	1	0.837862	0.837862
WIKIPATHWAYS	WP1079:Proteasome degradation	5	1.21359	0.137646	282869, 512891, 539784, 513461, 511803	129	50	3200	2.48062	1	1	0.983471
KEGG_PATHWAY	bta03050:Proteasome	4	0.970874	0.192139	512891, 539784, 513461, 511803	202	46	6106	2.6285	1	1	0.996241
UP_KW_CELLULAR_COMPONENT	KW-0647~Proteasome	4	0.970874	0.229926	512891, 539784, 513461, 511803	269	50	8081	2.40327	0.999861	0.716471	0.695398
KEGG_PATHWAY	bta05169:Epstein-Barr virus infection	9	2.18447	0.250237	540203, 512891, 282490, 539784, 513461, 540547, 508105, 100125591, 511803	202	182	6106	1.49478	1	1	0.996241
KEGG_PATHWAY	bta05017:Spinocerebellar ataxia	4	0.970874	0.795073	512891, 539784, 513461, 511803	202	127	6106	0.952054	1	1	0.996241
Annotation Cluster 17	Enrichment Score: 0.9351414822554648
Category	Term	Count	%	PValue	Genes	List Total	Pop Hits	Pop Total	Fold Enrichment	Bonferroni	Benjamini	FDR
WIKIPATHWAYS	WP3199:Parkin ubiquitin proteasomal system pathway	8	1.94175	0.00414001	282869, 512891, 539784, 513461, 281831, 511803, 539882, 768070	129	52	3200	3.81634	0.397176	0.101016	0.0985323
KEGG_PATHWAY	bta05012:Parkinson disease	15	3.64078	0.0417388	512891, 617095, 539784, 513461, 532791, 539882, 112443216, 540716, 444874, 282869, 100295973, 280950, 100141266, 511803, 768070	202	255	6106	1.7781	0.999989	0.530679	0.526704
KEGG_PATHWAY	bta05022:Pathways of neurodegeneration - multiple diseases	19	4.61165	0.160598	512891, 404121, 617095, 539784, 513461, 100337066, 338045, 533088, 539882, 112443216, 408001, 444874, 282869, 100295973, 507345, 282023, 100141266, 511803, 768070	202	425	6106	1.35136	1	1	0.996241
KEGG_PATHWAY	bta05014:Amyotrophic lateral sclerosis	15	3.64078	0.225492	512891, 404121, 404122, 539784, 513461, 338045, 533088, 539882, 112443216, 408001, 100295973, 507345, 100141266, 511803, 768070	202	339	6106	1.33751	1	1	0.996241
KEGG_PATHWAY	bta05020:Prion disease	12	2.91262	0.252122	512891, 539784, 513461, 100295973, 539835, 281831, 100141266, 282254, 511803, 539882, 112443216, 768070	202	264	6106	1.37399	1	1	0.996241
KEGG_PATHWAY	bta05016:Huntington disease	12	2.91262	0.35368	512891, 539784, 513461, 100295973, 617375, 282312, 100141266, 533088, 511803, 539882, 112443216, 768070	202	289	6106	1.25513	1	1	0.996241
KEGG_PATHWAY	bta05010:Alzheimer disease	13	3.15534	0.50977	512891, 617095, 539784, 513461, 100337066, 539882, 112443216, 540716, 100295973, 282023, 100141266, 511803, 768070	202	356	6106	1.10382	1	1	0.996241
Annotation Cluster 18	Enrichment Score: 0.9273795095877123
Category	Term	Count	%	PValue	Genes	List Total	Pop Hits	Pop Total	Fold Enrichment	Bonferroni	Benjamini	FDR
GOTERM_BP_DIRECT	GO:0045851~pH reduction	4	0.970874	0.0108766	550622, 287017, 505684, 512886	342	16	11494	8.40205	1	1	1
GOTERM_CC_DIRECT	GO:0000220~vacuolar proton-transporting V-type ATPase, V0 domain	3	0.728155	0.0322509	550622, 505684, 512886	353	10	12159	10.3334	0.999985	0.762241	0.762241
GOTERM_CC_DIRECT	GO:0030665~clathrin-coated vesicle membrane	4	0.970874	0.034537	550622, 287017, 505684, 512886	353	25	12159	5.51116	0.999993	0.762241	0.762241
GOTERM_MF_DIRECT	GO:0046961~proton-transporting ATPase activity, rotational mechanism	3	0.728155	0.0982771	550622, 287017, 505684	317	18	10653	5.60095	1	1	1
UP_KW_BIOLOGICAL_PROCESS	KW-0375~Hydrogen ion transport	4	0.970874	0.110423	550622, 287017, 505684, 512886	135	38	4353	3.39415	0.999946	1	1
GOTERM_BP_DIRECT	GO:1902600~hydrogen ion transmembrane transport	4	0.970874	0.287256	550622, 287017, 505684, 512886	342	63	11494	2.13385	1	1	1
KEGG_PATHWAY	bta04721:Synaptic vesicle cycle	4	0.970874	0.316366	550622, 287017, 505684, 282378	202	60	6106	2.01518	1	1	0.996241
UP_KW_CELLULAR_COMPONENT	KW-0968~Cytoplasmic vesicle	11	2.6699	0.404417	531676, 505554, 550622, 280851, 287017, 281962, 505684, 787004, 338045, 512886, 408001	269	270	8081	1.22389	1	0.957071	0.928922
KEGG_PATHWAY	bta00190:Oxidative phosphorylation	3	0.728155	0.932103	550622, 287017, 505684	202	130	6106	0.697563	1	1	0.996241
Annotation Cluster 19	Enrichment Score: 0.803020323795489
Category	Term	Count	%	PValue	Genes	List Total	Pop Hits	Pop Total	Fold Enrichment	Bonferroni	Benjamini	FDR
UP_SEQ_FEATURE	DOMAIN:Major facilitator superfamily (MFS) profile	5	1.21359	0.0601696	504885, 282356, 511558, 512417, 507969	352	53	12565	3.36755	1	1	1
INTERPRO	IPR020846:Major facilitator superfamily domain	5	1.21359	0.0896351	504885, 282356, 511558, 512417, 507969	362	59	12540	2.93567	1	1	0.993679
GOTERM_MF_DIRECT	GO:0022857~transmembrane transporter activity	3	0.728155	0.722909	504885, 511558, 512417	317	85	10653	1.18608	1	1	1
Annotation Cluster 20	Enrichment Score: 0.7721927518000081
Category	Term	Count	%	PValue	Genes	List Total	Pop Hits	Pop Total	Fold Enrichment	Bonferroni	Benjamini	FDR
UP_KW_BIOLOGICAL_PROCESS	KW-0753~Steroid metabolism	4	0.970874	0.0914326	282851, 280815, 282384, 534582	135	35	4353	3.68508	0.999682	1	1
UP_KW_BIOLOGICAL_PROCESS	KW-0153~Cholesterol metabolism	3	0.728155	0.22403	280815, 282384, 534582	135	29	4353	3.33563	1	1	1
UP_KW_BIOLOGICAL_PROCESS	KW-1207~Sterol metabolism	3	0.728155	0.235513	280815, 282384, 534582	135	30	4353	3.22444	1	1	1
Annotation Cluster 21	Enrichment Score: 0.7662887139696647
Category	Term	Count	%	PValue	Genes	List Total	Pop Hits	Pop Total	Fold Enrichment	Bonferroni	Benjamini	FDR
GOTERM_BP_DIRECT	GO:0010951~negative regulation of endopeptidase activity	4	0.970874	0.0901505	282092, 510850, 281375, 513825	342	36	11494	3.73424	1	1	1
INTERPRO	IPR023795:Protease inhibitor I4, serpin, conserved site	3	0.728155	0.171373	510850, 281375, 513825	362	26	12540	3.99703	1	1	0.993679
INTERPRO	IPR000215:Serpin family	3	0.728155	0.181761	510850, 281375, 513825	362	27	12540	3.84899	1	1	0.993679
INTERPRO	IPR023796:Serpin domain	3	0.728155	0.181761	510850, 281375, 513825	362	27	12540	3.84899	1	1	0.993679
SMART	SM00093:SERPIN	3	0.728155	0.188203	510850, 281375, 513825	202	27	6824	3.75358	1	1	1
GOTERM_MF_DIRECT	GO:0004867~serine-type endopeptidase inhibitor activity	4	0.970874	0.262863	510850, 281375, 508763, 513825	317	60	10653	2.24038	1	1	1
Annotation Cluster 22	Enrichment Score: 0.7439342977792205
Category	Term	Count	%	PValue	Genes	List Total	Pop Hits	Pop Total	Fold Enrichment	Bonferroni	Benjamini	FDR
UP_KW_LIGAND	KW-0067~ATP-binding	32	7.76699	0.0909795	404122, 522719, 404189, 512571, 538348, 539835, 287019, 512290, 523889, 615215, 280715, 533151, 533700, 506059, 507345, 512468, 282254, 507165, 531606, 539126, 529061, 100297097, 407183, 102216273, 286819, 282869, 528478, 281832, 281115, 281831, 507476, 506083	123	791	3921	1.28963	0.916263	0.891181	0.891181
UP_KW_LIGAND	KW-0547~Nucleotide-binding	35	8.49515	0.148528	404122, 522719, 404189, 512571, 538348, 287019, 512290, 523889, 615215, 280715, 533151, 506059, 507345, 512468, 282254, 507165, 515999, 768070, 531606, 539126, 529061, 100297097, 407183, 513152, 102216273, 539882, 286819, 282869, 506406, 281832, 100295973, 281115, 281831, 507476, 505472	123	922	3921	1.21012	0.984709	0.891181	0.891181
GOTERM_MF_DIRECT	GO:0005524~ATP binding	36	8.73786	0.433956	404122, 404189, 512571, 538348, 539835, 287019, 512290, 523889, 615215, 280715, 533151, 509109, 533700, 507345, 512468, 282254, 507165, 531606, 539126, 529061, 100297097, 407183, 102216273, 521857, 286819, 282869, 528478, 614924, 523485, 281832, 281115, 281831, 507476, 505472, 528870, 506083	317	1138	10653	1.0631	1	1	1
Annotation Cluster 23	Enrichment Score: 0.7052453287641545
Category	Term	Count	%	PValue	Genes	List Total	Pop Hits	Pop Total	Fold Enrichment	Bonferroni	Benjamini	FDR
UP_SEQ_FEATURE	DOMAIN:Laminin EGF-like	3	0.728155	0.163483	511043, 537455, 100336873	352	26	12565	4.11877	1	1	1
GOTERM_BP_DIRECT	GO:0009888~tissue development	3	0.728155	0.179573	511043, 537455, 100336873	342	26	11494	3.87787	1	1	1
SMART	SM00180:EGF_Lam	3	0.728155	0.198984	511043, 537455, 100336873	202	28	6824	3.61952	1	1	1
GOTERM_BP_DIRECT	GO:0009887~animal organ morphogenesis	4	0.970874	0.207567	511043, 537455, 100336873, 618810	342	53	11494	2.53647	1	1	1
INTERPRO	IPR002049:EGF-like, laminin	3	0.728155	0.245518	511043, 537455, 100336873	362	33	12540	3.14917	1	1	0.993679
Annotation Cluster 24	Enrichment Score: 0.7003882030521762
Category	Term	Count	%	PValue	Genes	List Total	Pop Hits	Pop Total	Fold Enrichment	Bonferroni	Benjamini	FDR
INTERPRO	IPR004826:Basic leucine zipper domain, Maf-type	3	0.728155	0.0522863	515219, 531350, 534582	362	13	12540	7.99405	1	1	0.993679
INTERPRO	IPR008917:Eukaryotic transcription factor, Skn-1-like, DNA-binding	3	0.728155	0.0760505	515219, 531350, 534582	362	16	12540	6.49517	1	1	0.993679
SMART	SM00338:BRLZ	4	0.970874	0.159951	531389, 515219, 531350, 534582	202	47	6824	2.87508	1	1	1
INTERPRO	IPR004827:Basic-leucine zipper domain	4	0.970874	0.173761	531389, 515219, 531350, 534582	362	50	12540	2.77127	1	1	0.993679
UP_SEQ_FEATURE	DOMAIN:BZIP	3	0.728155	0.318333	531389, 531350, 534582	352	41	12565	2.6119	1	1	1
GOTERM_CC_DIRECT	GO:0090575~RNA polymerase II transcription factor complex	4	0.970874	0.378257	531389, 515219, 531350, 534582	353	76	12159	1.81288	1	1	1
GOTERM_MF_DIRECT	GO:0001228~transcriptional activator activity, RNA polymerase II transcription regulatory region sequence-specific binding	6	1.45631	0.940124	768039, 540245, 781063, 515219, 531350, 534582	317	294	10653	0.68583	1	1	1
Annotation Cluster 25	Enrichment Score: 0.6787709359630012
Category	Term	Count	%	PValue	Genes	List Total	Pop Hits	Pop Total	Fold Enrichment	Bonferroni	Benjamini	FDR
GOTERM_MF_DIRECT	GO:0070530~K63-linked polyubiquitin binding	3	0.728155	0.12742	540203, 508105, 338045	317	21	10653	4.80081	1	1	1
GOTERM_MF_DIRECT	GO:0043130~ubiquitin binding	5	1.21359	0.182612	540203, 517788, 508105, 512734, 338045	317	75	10653	2.24038	1	1	1
WIKIPATHWAYS	WP3132:Regulation of toll like receptor signaling pathway	6	1.45631	0.395296	540203, 508105, 281499, 100125591, 338045, 280828	129	103	3200	1.44502	1	1	0.983471
Annotation Cluster 26	Enrichment Score: 0.6768852004219297
Category	Term	Count	%	PValue	Genes	List Total	Pop Hits	Pop Total	Fold Enrichment	Bonferroni	Benjamini	FDR
GOTERM_CC_DIRECT	GO:0005912~adherens junction	7	1.69903	0.0462053	282637, 523485, 281128, 504499, 526127, 541164, 539284	353	90	12159	2.67904	1	0.821968	0.821968
UP_KW_CELLULAR_COMPONENT	KW-0965~Cell junction	7	1.69903	0.349581	282637, 281128, 281873, 522269, 541164, 539284, 524427	269	145	8081	1.45025	1	0.957071	0.928922
GOTERM_CC_DIRECT	GO:0005911~cell-cell junction	4	0.970874	0.576906	282637, 281128, 541164, 783484	353	103	12159	1.33766	1	1	1
Annotation Cluster 27	Enrichment Score: 0.6266381207827317
Category	Term	Count	%	PValue	Genes	List Total	Pop Hits	Pop Total	Fold Enrichment	Bonferroni	Benjamini	FDR
KEGG_PATHWAY	bta05165:Human papillomavirus infection	16	3.8835	0.0467328	511043, 540547, 100336873, 512571, 287017, 100337066, 517456, 528478, 550622, 505684, 787466, 281873, 281499, 783484, 282023, 506083	202	284	6106	1.70297	0.999997	0.567166	0.562917
KEGG_PATHWAY	bta04512:ECM-receptor interaction	5	1.21359	0.158832	511043, 100336873, 529759, 281873, 281499	202	64	6106	2.36154	1	1	0.996241
WIKIPATHWAYS	WP3197:Focal adhesion	7	1.69903	0.581262	511043, 404122, 100336873, 540547, 281873, 517456, 281499	129	153	3200	1.13492	1	1	0.983471
KEGG_PATHWAY	bta04151:PI3K-Akt signaling pathway	9	2.18447	0.721966	511043, 281832, 100336873, 540547, 281873, 281499, 783484, 100295476, 506083	202	283	6106	0.961306	1	1	0.996241
Annotation Cluster 28	Enrichment Score: 0.624568696252563
Category	Term	Count	%	PValue	Genes	List Total	Pop Hits	Pop Total	Fold Enrichment	Bonferroni	Benjamini	FDR
UP_KW_CELLULAR_COMPONENT	KW-0084~Basement membrane	3	0.728155	0.152579	511043, 100336873, 505917	269	21	8081	4.29156	0.996408	0.648459	0.629386
UP_KW_CELLULAR_COMPONENT	KW-0272~Extracellular matrix	7	1.69903	0.177231	511043, 100336873, 100337066, 112441463, 534069, 505917, 281308	269	114	8081	1.84462	0.998683	0.669541	0.649848
GOTERM_CC_DIRECT	GO:0005604~basement membrane	3	0.728155	0.494607	511043, 100336873, 505917	353	57	12159	1.81288	1	1	1
Annotation Cluster 29	Enrichment Score: 0.5142939516847955
Category	Term	Count	%	PValue	Genes	List Total	Pop Hits	Pop Total	Fold Enrichment	Bonferroni	Benjamini	FDR
UP_KW_DOMAIN	KW-0768~Sushi	3	0.728155	0.268778	280851, 518850, 518609	204	37	7420	2.94913	0.99809	0.895925	0.895925
UP_SEQ_FEATURE	DOMAIN:Sushi	3	0.728155	0.307976	280851, 518850, 518609	352	40	12565	2.6772	1	1	1
SMART	SM00032:CCP	3	0.728155	0.31969	280851, 518850, 518609	202	39	6824	2.59863	1	1	1
INTERPRO	IPR000436:Sushi/SCR/CCP	3	0.728155	0.331273	280851, 518850, 518609	362	41	12540	2.5347	1	1	0.993679
Annotation Cluster 30	Enrichment Score: 0.46873509615953063
Category	Term	Count	%	PValue	Genes	List Total	Pop Hits	Pop Total	Fold Enrichment	Bonferroni	Benjamini	FDR
UP_KW_DOMAIN	KW-0245~EGF-like domain	5	1.21359	0.31736	407179, 515397, 522921, 282023, 100295476	204	104	7420	1.74868	0.999517	0.906742	0.906742
INTERPRO	IPR000742:Epidermal growth factor-like domain	7	1.69903	0.339282	511043, 407179, 100336873, 518850, 522921, 282023, 100295476	362	165	12540	1.46961	1	1	0.993679
UP_SEQ_FEATURE	DOMAIN:EGF-like	6	1.45631	0.364487	407179, 515397, 518850, 522921, 282023, 100295476	352	142	12565	1.50828	1	1	1
Annotation Cluster 31	Enrichment Score: 0.46051001081594656
Category	Term	Count	%	PValue	Genes	List Total	Pop Hits	Pop Total	Fold Enrichment	Bonferroni	Benjamini	FDR
GOTERM_CC_DIRECT	GO:0031463~Cul3-RING ubiquitin ligase complex	4	0.970874	0.0692973	507911, 511387, 532791, 529905	353	33	12159	4.17512	1	0.9369	0.9369
INTERPRO	IPR017096:Kelch-like protein, gigaxonin	3	0.728155	0.256271	511387, 532791, 529905	362	34	12540	3.05655	1	1	0.993679
SMART	SM00612:Kelch	3	0.728155	0.352233	511387, 532791, 529905	202	42	6824	2.41301	1	1	1
UP_SEQ_FEATURE	DOMAIN:BTB	6	1.45631	0.381187	507911, 511387, 514967, 532791, 531350, 529905	352	145	12565	1.47708	1	1	1
INTERPRO	IPR000210:BTB/POZ-like	6	1.45631	0.400091	507911, 511387, 514967, 532791, 531350, 529905	362	144	12540	1.44337	1	1	0.993679
SMART	SM00225:BTB	6	1.45631	0.401738	507911, 511387, 514967, 532791, 531350, 529905	202	141	6824	1.43754	1	1	1
INTERPRO	IPR006652:Kelch repeat type 1	3	0.728155	0.414144	511387, 532791, 529905	362	49	12540	2.12087	1	1	0.993679
INTERPRO	IPR011705:BTB/Kelch-associated	3	0.728155	0.414144	511387, 532791, 529905	362	49	12540	2.12087	1	1	0.993679
PIR_SUPERFAMILY	PIRSF037037:kelch-like protein, gigaxonin type	3	0.728155	0.41481	511387, 532791, 529905	55	34	1306	2.09519	1	1	1
SMART	SM00875:SM00875	3	0.728155	0.41553	511387, 532791, 529905	202	48	6824	2.11139	1	1	1
UP_KW_DOMAIN	KW-0880~Kelch repeat	3	0.728155	0.418448	511387, 532791, 529905	204	52	7420	2.09842	0.99998	1	1
INTERPRO	IPR011333:BTB/POZ fold	6	1.45631	0.434305	507911, 511387, 514967, 532791, 531350, 529905	362	150	12540	1.38564	1	1	0.993679
INTERPRO	IPR015915:Kelch-type beta propeller	3	0.728155	0.500835	511387, 532791, 529905	362	58	12540	1.79177	1	1	0.993679
Annotation Cluster 32	Enrichment Score: 0.446554859245994
Category	Term	Count	%	PValue	Genes	List Total	Pop Hits	Pop Total	Fold Enrichment	Bonferroni	Benjamini	FDR
INTERPRO	IPR015940:Ubiquitin-associated/translation elongation factor EF1B, N-terminal, eukaryote	3	0.728155	0.320644	517788, 514555, 338045	362	40	12540	2.59807	1	1	0.993679
UP_SEQ_FEATURE	DOMAIN:UBA	3	0.728155	0.328652	517788, 514555, 338045	352	42	12565	2.54972	1	1	1
INTERPRO	IPR009060:UBA-like	3	0.728155	0.434086	517788, 514555, 338045	362	51	12540	2.0377	1	1	0.993679
Annotation Cluster 33	Enrichment Score: 0.42421915326388954
Category	Term	Count	%	PValue	Genes	List Total	Pop Hits	Pop Total	Fold Enrichment	Bonferroni	Benjamini	FDR
INTERPRO	IPR020894:Cadherin conserved site	3	0.728155	0.352384	282637, 281128, 514537	362	43	12540	2.41681	1	1	0.993679
UP_SEQ_FEATURE	DOMAIN:Cadherin	3	0.728155	0.369449	282637, 281128, 514537	352	46	12565	2.328	1	1	1
GOTERM_BP_DIRECT	GO:0007156~homophilic cell adhesion via plasma membrane adhesion molecules	4	0.970874	0.376976	282637, 281128, 526865, 514537	342	74	11494	1.81666	1	1	1
INTERPRO	IPR002126:Cadherin	3	0.728155	0.383595	282637, 281128, 514537	362	46	12540	2.25919	1	1	0.993679
SMART	SM00112:CA	3	0.728155	0.384228	282637, 281128, 514537	202	45	6824	2.25215	1	1	1
INTERPRO	IPR015919:Cadherin-like	3	0.728155	0.393858	282637, 281128, 514537	362	47	12540	2.21112	1	1	0.993679
Annotation Cluster 34	Enrichment Score: 0.386638989074661
Category	Term	Count	%	PValue	Genes	List Total	Pop Hits	Pop Total	Fold Enrichment	Bonferroni	Benjamini	FDR
UP_SEQ_FEATURE	DOMAIN:PDZ	5	1.21359	0.401112	535132, 529061, 531336, 783484, 407101	352	115	12565	1.552	1	1	1
SMART	SM00228:PDZ	5	1.21359	0.407551	535132, 529061, 531336, 783484, 407101	202	110	6824	1.53555	1	1	1
INTERPRO	IPR001478:PDZ domain	5	1.21359	0.423288	535132, 529061, 531336, 783484, 407101	362	115	12540	1.50613	1	1	0.993679
Annotation Cluster 35	Enrichment Score: 0.3750515586708632
Category	Term	Count	%	PValue	Genes	List Total	Pop Hits	Pop Total	Fold Enrichment	Bonferroni	Benjamini	FDR
KEGG_PATHWAY	bta04520:Adherens junction	5	1.21359	0.329026	282637, 531505, 404122, 522269, 507837	202	88	6106	1.71748	1	1	0.996241
KEGG_PATHWAY	bta04810:Regulation of actin cytoskeleton	8	1.94175	0.413906	531505, 404122, 281873, 517456, 522269, 534553, 282386, 507837	202	186	6106	1.30012	1	1	0.996241
KEGG_PATHWAY	bta04670:Leukocyte transendothelial migration	4	0.970874	0.550444	531505, 404122, 517456, 522269	202	87	6106	1.38978	1	1	0.996241
Annotation Cluster 36	Enrichment Score: 0.3437615810794843
Category	Term	Count	%	PValue	Genes	List Total	Pop Hits	Pop Total	Fold Enrichment	Bonferroni	Benjamini	FDR
UP_SEQ_FEATURE	DOMAIN:SH3	7	1.69903	0.389053	614857, 523485, 514555, 520311, 512734, 407101, 507837	352	180	12565	1.38818	1	1	1
INTERPRO	IPR001452:Src homology-3 domain	7	1.69903	0.42684	614857, 523485, 514555, 520311, 512734, 407101, 507837	362	182	12540	1.33234	1	1	0.993679
SMART	SM00326:SH3	6	1.45631	0.560326	614857, 523485, 514555, 520311, 512734, 507837	202	169	6824	1.19937	1	1	1
Annotation Cluster 37	Enrichment Score: 0.3092578742276578
Category	Term	Count	%	PValue	Genes	List Total	Pop Hits	Pop Total	Fold Enrichment	Bonferroni	Benjamini	FDR
KEGG_PATHWAY	bta01240:Biosynthesis of cofactors	7	1.69903	0.223728	404189, 519632, 512468, 510978, 102216273, 534286, 280715	202	124	6106	1.7064	1	1	0.996241
GOTERM_BP_DIRECT	GO:0016310~phosphorylation	5	1.21359	0.432734	404189, 507476, 102216273, 615215, 280715	342	113	11494	1.48709	1	1	1
KEGG_PATHWAY	bta01232:Nucleotide metabolism	3	0.728155	0.706265	404189, 102216273, 280715	202	74	6106	1.22545	1	1	0.996241
KEGG_PATHWAY	bta00230:Purine metabolism	3	0.728155	0.847344	404189, 102216273, 280715	202	100	6106	0.906832	1	1	0.996241
Annotation Cluster 38	Enrichment Score: 0.3025654909197998
Category	Term	Count	%	PValue	Genes	List Total	Pop Hits	Pop Total	Fold Enrichment	Bonferroni	Benjamini	FDR
UP_KW_MOLECULAR_FUNCTION	KW-9996~Developmental protein	8	1.94175	0.495832	768039, 539126, 513446, 539417, 614707, 521378, 505064, 528123	166	216	5383	1.20103	1	1	1
UP_KW_MOLECULAR_FUNCTION	KW-0217~Developmental protein	8	1.94175	0.495832	768039, 539126, 513446, 539417, 614707, 521378, 505064, 528123	166	216	5383	1.20103	1	1	1
UP_KW_BIOLOGICAL_PROCESS	KW-0221~Differentiation	7	1.69903	0.503078	539126, 404189, 509703, 539417, 614707, 508555, 521378	135	184	4353	1.22669	1	1	1
Annotation Cluster 39	Enrichment Score: 0.29956554757858617
Category	Term	Count	%	PValue	Genes	List Total	Pop Hits	Pop Total	Fold Enrichment	Bonferroni	Benjamini	FDR
GOTERM_MF_DIRECT	GO:0008233~peptidase activity	3	0.728155	0.179521	504842, 112441463, 281308	317	26	10653	3.87758	1	1	1
GOTERM_MF_DIRECT	GO:0004252~serine-type endopeptidase activity	3	0.728155	0.777911	504842, 112441463, 281308	317	95	10653	1.06123	1	1	1
UP_KW_MOLECULAR_FUNCTION	KW-0645~Protease	6	1.45631	0.904185	504842, 112441463, 282883, 519276, 281308, 281309	166	258	5383	0.754133	1	1	1
Annotation Cluster 40	Enrichment Score: 0.27929558536547183
Category	Term	Count	%	PValue	Genes	List Total	Pop Hits	Pop Total	Fold Enrichment	Bonferroni	Benjamini	FDR
KEGG_PATHWAY	bta05135:Yersinia infection	6	1.45631	0.413865	540203, 404122, 281873, 517456, 280828, 507837	202	128	6106	1.41692	1	1	0.996241
KEGG_PATHWAY	bta04810:Regulation of actin cytoskeleton	8	1.94175	0.413906	531505, 404122, 281873, 517456, 522269, 534553, 282386, 507837	202	186	6106	1.30012	1	1	0.996241
WIKIPATHWAYS	WP1062:Actin cytoskeleton regulation	4	0.970874	0.847915	404122, 517456, 534553, 507837	129	115	3200	0.862824	1	1	0.983471
Annotation Cluster 41	Enrichment Score: 0.27180984113406775
Category	Term	Count	%	PValue	Genes	List Total	Pop Hits	Pop Total	Fold Enrichment	Bonferroni	Benjamini	FDR
UP_SEQ_FEATURE	TRANSMEM:Helical	Name=6	4	0.970874	0.483717	404121, 507439, 282356, 281749	352	93	12565	1.53531	1	1	1
UP_SEQ_FEATURE	TRANSMEM:Helical	Name=5	4	0.970874	0.504894	404121, 507439, 282356, 281749	352	96	12565	1.48733	1	1	1
UP_SEQ_FEATURE	TRANSMEM:Helical	Name=3	4	0.970874	0.525616	404121, 507439, 282356, 281749	352	99	12565	1.44226	1	1	1
UP_SEQ_FEATURE	TRANSMEM:Helical	Name=4	4	0.970874	0.539163	404121, 507439, 282356, 281749	352	101	12565	1.4137	1	1	1
UP_SEQ_FEATURE	TRANSMEM:Helical	Name=1	4	0.970874	0.559061	404121, 507439, 282356, 281749	352	104	12565	1.37292	1	1	1
UP_SEQ_FEATURE	TRANSMEM:Helical	Name=2	4	0.970874	0.559061	404121, 507439, 282356, 281749	352	104	12565	1.37292	1	1	1
UP_SEQ_FEATURE	TRANSMEM:Helical	Name=7	3	0.728155	0.578405	507439, 282356, 281749	352	69	12565	1.552	1	1	1
Annotation Cluster 42	Enrichment Score: 0.2387488382899449
Category	Term	Count	%	PValue	Genes	List Total	Pop Hits	Pop Total	Fold Enrichment	Bonferroni	Benjamini	FDR
WIKIPATHWAYS	WP3132:Regulation of toll like receptor signaling pathway	6	1.45631	0.395296	540203, 508105, 281499, 100125591, 338045, 280828	129	103	3200	1.44502	1	1	0.983471
KEGG_PATHWAY	bta04620:Toll-like receptor signaling pathway	4	0.970874	0.558259	540203, 281499, 100125591, 280828	202	88	6106	1.37399	1	1	0.996241
WIKIPATHWAYS	WP1067:Toll like receptor signaling pathway	4	0.970874	0.574738	540203, 281499, 100125591, 280828	129	74	3200	1.34088	1	1	0.983471
KEGG_PATHWAY	bta05161:Hepatitis B	4	0.970874	0.874533	540203, 100125591, 280828, 534069	202	149	6106	0.811482	1	1	0.996241
Annotation Cluster 43	Enrichment Score: 0.20816408530165043
Category	Term	Count	%	PValue	Genes	List Total	Pop Hits	Pop Total	Fold Enrichment	Bonferroni	Benjamini	FDR
UP_SEQ_FEATURE	DOMAIN:PH	7	1.69903	0.521687	112441889, 618810, 539691, 540692, 509784, 524427, 789713	352	207	12565	1.20711	1	1	1
SMART	SM00233:PH	7	1.69903	0.589253	112441889, 618810, 539691, 540692, 509784, 524427, 789713	202	210	6824	1.12607	1	1	1
INTERPRO	IPR001849:Pleckstrin homology domain	7	1.69903	0.602081	112441889, 618810, 539691, 540692, 509784, 524427, 789713	362	218	12540	1.11232	1	1	0.993679
INTERPRO	IPR011993:Pleckstrin homology-like domain	9	2.18447	0.794286	112441889, 614857, 526127, 618810, 539691, 509784, 524427, 510973, 789713	362	350	12540	0.890766	1	1	0.993679
Annotation Cluster 44	Enrichment Score: 0.20082502988386805
Category	Term	Count	%	PValue	Genes	List Total	Pop Hits	Pop Total	Fold Enrichment	Bonferroni	Benjamini	FDR
KEGG_PATHWAY	bta04218:Cellular senescence	7	1.69903	0.378644	617095, 540547, 281375, 338045, 280828, 534069, 616801	202	151	6106	1.40129	1	1	0.996241
KEGG_PATHWAY	bta05142:Chagas disease	3	0.728155	0.807379	281375, 280828, 534069	202	91	6106	0.996518	1	1	0.996241
KEGG_PATHWAY	bta04933:AGE-RAGE signaling pathway in diabetic complications	3	0.728155	0.81699	281375, 280828, 534069	202	93	6106	0.975088	1	1	0.996241
Annotation Cluster 45	Enrichment Score: 0.19982057304702291
Category	Term	Count	%	PValue	Genes	List Total	Pop Hits	Pop Total	Fold Enrichment	Bonferroni	Benjamini	FDR
UP_SEQ_FEATURE	DOMAIN:Tyrosine-protein phosphatase	3	0.728155	0.554161	507061, 531877, 515310	352	66	12565	1.62255	1	1	1
INTERPRO	IPR000387:Protein-tyrosine/Dual specificity phosphatase	3	0.728155	0.633128	507061, 531877, 515310	362	74	12540	1.40436	1	1	0.993679
GOTERM_MF_DIRECT	GO:0004725~protein tyrosine phosphatase activity	3	0.728155	0.716821	507061, 531877, 515310	317	84	10653	1.2002	1	1	1
Annotation Cluster 46	Enrichment Score: 0.175518659715277
Category	Term	Count	%	PValue	Genes	List Total	Pop Hits	Pop Total	Fold Enrichment	Bonferroni	Benjamini	FDR
KEGG_PATHWAY	bta04924:Renin secretion	3	0.728155	0.504579	617095, 319094, 281749	202	51	6106	1.7781	1	1	0.996241
KEGG_PATHWAY	bta04270:Vascular smooth muscle contraction	4	0.970874	0.603401	617095, 319094, 508734, 281749	202	94	6106	1.28629	1	1	0.996241
KEGG_PATHWAY	bta04024:cAMP signaling pathway	3	0.728155	0.977033	617095, 319094, 281749	202	168	6106	0.539781	1	1	0.996241
Annotation Cluster 47	Enrichment Score: 0.13593295630848584
Category	Term	Count	%	PValue	Genes	List Total	Pop Hits	Pop Total	Fold Enrichment	Bonferroni	Benjamini	FDR
UP_SEQ_FEATURE	DOMAIN:AGC-kinase C-terminal	3	0.728155	0.399398	528478, 529061, 506083	352	49	12565	2.18547	1	1	1
INTERPRO	IPR000961:AGC-kinase, C-terminal	3	0.728155	0.414144	528478, 529061, 506083	362	49	12540	2.12087	1	1	0.993679
GOTERM_BP_DIRECT	GO:0018105~peptidyl-serine phosphorylation	5	1.21359	0.559765	528478, 529061, 512290, 615215, 506083	342	133	11494	1.26347	1	1	1
GOTERM_MF_DIRECT	GO:0004674~protein serine/threonine kinase activity	8	1.94175	0.712574	528478, 614924, 505358, 509109, 529061, 512290, 615215, 506083	317	275	10653	0.97762	1	1	1
GOTERM_MF_DIRECT	GO:0004672~protein kinase activity	4	0.970874	0.809069	614924, 509109, 512290, 521857	317	145	10653	0.927053	1	1	1
UP_SEQ_FEATURE	DOMAIN:Protein kinase	10	2.42718	0.811836	539126, 528478, 614924, 509109, 529061, 512290, 352960, 615215, 506083, 521857	352	409	12565	0.872763	1	1	1
INTERPRO	IPR000719:Protein kinase, catalytic domain	10	2.42718	0.83377	539126, 528478, 614924, 509109, 529061, 512290, 352960, 615215, 506083, 521857	362	407	12540	0.851127	1	1	0.993679
INTERPRO	IPR008271:Serine/threonine-protein kinase, active site	6	1.45631	0.881313	528478, 614924, 509109, 529061, 615215, 506083	362	264	12540	0.787293	1	1	0.993679
SMART	SM00220:S_TKc	7	1.69903	0.894123	528478, 614924, 509109, 529061, 615215, 506083, 521857	202	306	6824	0.772795	1	1	1
INTERPRO	IPR011009:Protein kinase-like domain	10	2.42718	0.900243	539126, 528478, 614924, 509109, 529061, 512290, 352960, 615215, 506083, 521857	362	446	12540	0.776701	1	1	0.993679
GOTERM_MF_DIRECT	GO:0004712~protein serine/threonine/tyrosine kinase activity	5	1.21359	0.928024	539126, 528478, 529061, 615215, 506083	317	239	10653	0.703048	1	1	1
INTERPRO	IPR017441:Protein kinase, ATP binding site	5	1.21359	0.9828	539126, 528478, 512290, 615215, 506083	362	317	12540	0.546386	1	1	0.993679
Annotation Cluster 48	Enrichment Score: 0.1310896959751367
Category	Term	Count	%	PValue	Genes	List Total	Pop Hits	Pop Total	Fold Enrichment	Bonferroni	Benjamini	FDR
UP_KW_MOLECULAR_FUNCTION	KW-0678~Repressor	7	1.69903	0.561053	513446, 281831, 521378, 507232, 616425, 515219, 534582	166	196	5383	1.15813	1	1	1
UP_KW_BIOLOGICAL_PROCESS	KW-0804~Transcription	19	4.61165	0.848579	540547, 513446, 617375, 540245, 521378, 616425, 782605, 531350, 534582, 768039, 618849, 505358, 280950, 281115, 281831, 512789, 507232, 781063, 515219	135	709	4353	0.864097	1	1	1
UP_KW_BIOLOGICAL_PROCESS	KW-0805~Transcription regulation	18	4.36893	0.849249	540547, 513446, 540245, 521378, 616425, 782605, 531350, 534582, 768039, 618849, 505358, 280950, 281115, 281831, 512789, 507232, 781063, 515219	135	674	4353	0.861128	1	1	1
Annotation Cluster 49	Enrichment Score: 0.1183143428159154
Category	Term	Count	%	PValue	Genes	List Total	Pop Hits	Pop Total	Fold Enrichment	Bonferroni	Benjamini	FDR
GOTERM_MF_DIRECT	GO:0003724~RNA helicase activity	3	0.728155	0.469282	286819, 281115, 533700	317	53	10653	1.90221	1	1	1
INTERPRO	IPR011545:DNA/RNA helicase, DEAD/DEAH box type, N-terminal	3	0.728155	0.509953	286819, 281115, 533700	362	59	12540	1.7614	1	1	0.993679
UP_SEQ_FEATURE	DOMAIN:Helicase C-terminal	3	0.728155	0.77335	286819, 281115, 533700	352	100	12565	1.07088	1	1	1
INTERPRO	IPR001650:Helicase, C-terminal	3	0.728155	0.782932	286819, 281115, 533700	362	99	12540	1.04972	1	1	0.993679
UP_SEQ_FEATURE	DOMAIN:Helicase ATP-binding	3	0.728155	0.79176	286819, 281115, 533700	352	104	12565	1.02969	1	1	1
INTERPRO	IPR014001:Helicase, superfamily 1/2, ATP-binding domain	3	0.728155	0.792231	286819, 281115, 533700	362	101	12540	1.02894	1	1	0.993679
SMART	SM00490:HELICc	3	0.728155	0.794641	286819, 281115, 533700	202	99	6824	1.0237	1	1	1
SMART	SM00487:DEXDc	3	0.728155	0.79924	286819, 281115, 533700	202	100	6824	1.01347	1	1	1
GOTERM_MF_DIRECT	GO:0003729~mRNA binding	5	1.21359	0.803613	286819, 512571, 281115, 104968451, 538525	317	185	10653	0.908262	1	1	1
UP_KW_MOLECULAR_FUNCTION	KW-0347~Helicase	3	0.728155	0.826229	286819, 281115, 533700	166	102	5383	0.953756	1	1	1
UP_KW_MOLECULAR_FUNCTION	KW-0694~RNA-binding	6	1.45631	0.9927	286819, 512792, 281115, 533700, 538525, 444990	166	380	5383	0.512016	1	1	1
GOTERM_MF_DIRECT	GO:0003723~RNA binding	6	1.45631	0.99978	286819, 281115, 533700, 104968451, 538525, 444990	317	548	10653	0.367945	1	1	1
Annotation Cluster 50	Enrichment Score: 0.11245240194790491
Category	Term	Count	%	PValue	Genes	List Total	Pop Hits	Pop Total	Fold Enrichment	Bonferroni	Benjamini	FDR
GOTERM_CC_DIRECT	GO:0005681~spliceosomal complex	3	0.728155	0.636221	510719, 281831, 533700	353	74	12159	1.39641	1	1	1
GOTERM_CC_DIRECT	GO:1990904~ribonucleoprotein complex	4	0.970874	0.695801	281115, 281831, 533700, 522269	353	123	12159	1.12015	1	1	1
UP_KW_BIOLOGICAL_PROCESS	KW-0508~mRNA splicing	4	0.970874	0.857641	510719, 281115, 281831, 533700	135	153	4353	0.842992	1	1	1
UP_KW_BIOLOGICAL_PROCESS	KW-0507~mRNA processing	4	0.970874	0.934956	510719, 281115, 281831, 533700	135	188	4353	0.686052	1	1	1
Annotation Cluster 51	Enrichment Score: 0.10649039530169083
Category	Term	Count	%	PValue	Genes	List Total	Pop Hits	Pop Total	Fold Enrichment	Bonferroni	Benjamini	FDR
UP_SEQ_FEATURE	DOMAIN:G-protein coupled receptors family 1 profile	3	0.728155	0.672187	507439, 783918, 281749	352	82	12565	1.30595	1	1	1
INTERPRO	IPR000276:G protein-coupled receptor, rhodopsin-like	3	0.728155	0.752819	507439, 783918, 281749	362	93	12540	1.11745	1	1	0.993679
INTERPRO	IPR017452:GPCR, rhodopsin-like, 7TM	3	0.728155	0.778147	507439, 783918, 281749	362	98	12540	1.06044	1	1	0.993679
UP_KW_MOLECULAR_FUNCTION	KW-0807~Transducer	3	0.728155	0.952348	507439, 783918, 281749	166	153	5383	0.635837	1	1	1
Annotation Cluster 52	Enrichment Score: 0.10443929721568247
Category	Term	Count	%	PValue	Genes	List Total	Pop Hits	Pop Total	Fold Enrichment	Bonferroni	Benjamini	FDR
UP_SEQ_FEATURE	REPEAT:TPR	3	0.728155	0.697428	508535, 512635, 518288	352	86	12565	1.24521	1	1	1
UP_KW_DOMAIN	KW-0802~TPR repeat	3	0.728155	0.733325	508535, 512635, 518288	204	94	7420	1.16083	1	1	1
INTERPRO	IPR019734:Tetratricopeptide repeat	3	0.728155	0.813958	508535, 512635, 518288	362	106	12540	0.980402	1	1	0.993679
INTERPRO	IPR011990:Tetratricopeptide-like helical	4	0.970874	0.918004	513461, 508535, 512635, 518288	362	192	12540	0.721685	1	1	0.993679
Annotation Cluster 53	Enrichment Score: 0.09339385728092685
Category	Term	Count	%	PValue	Genes	List Total	Pop Hits	Pop Total	Fold Enrichment	Bonferroni	Benjamini	FDR
INTERPRO	IPR013783:Immunoglobulin-like fold	13	3.15534	0.639667	539126, 282490, 517432, 518469, 537712, 505917, 613533, 407110, 615745, 526865, 614707, 504994, 508388	362	447	12540	1.00745	1	1	0.993679
UP_SEQ_FEATURE	DOMAIN:Ig-like	7	1.69903	0.714122	539126, 282490, 526865, 614707, 517432, 504994, 508388	352	253	12565	0.987637	1	1	1
INTERPRO	IPR007110:Immunoglobulin-like domain	7	1.69903	0.754027	539126, 282490, 526865, 614707, 517432, 504994, 508388	362	257	12540	0.943526	1	1	0.993679
INTERPRO	IPR003599:Immunoglobulin subtype	5	1.21359	0.877631	539126, 526865, 517432, 504994, 508388	362	218	12540	0.794516	1	1	0.993679
SMART	SM00409:IG	5	1.21359	0.890148	539126, 526865, 517432, 504994, 508388	202	218	6824	0.774821	1	1	1
INTERPRO	IPR003598:Immunoglobulin subtype 2	3	0.728155	0.90428	517432, 504994, 508388	362	135	12540	0.769797	1	1	0.993679
SMART	SM00408:IGc2	3	0.728155	0.91212	517432, 504994, 508388	202	135	6824	0.750715	1	1	1
Annotation Cluster 54	Enrichment Score: 0.05657786497322736
Category	Term	Count	%	PValue	Genes	List Total	Pop Hits	Pop Total	Fold Enrichment	Bonferroni	Benjamini	FDR
INTERPRO	IPR019775:WD40 repeat, conserved site	4	0.970874	0.73687	100138632, 514326, 537305, 508388	362	132	12540	1.04972	1	1	0.993679
INTERPRO	IPR015943:WD40/YVTN repeat-like-containing domain	7	1.69903	0.861019	511591, 100138632, 514326, 614707, 537305, 508388, 507493	362	297	12540	0.816452	1	1	0.993679
UP_SEQ_FEATURE	REPEAT:WD	4	0.970874	0.880709	100138632, 514326, 537305, 508388	352	179	12565	0.797676	1	1	1
INTERPRO	IPR001680:WD40 repeat	4	0.970874	0.96379	100138632, 514326, 537305, 508388	362	230	12540	0.60245	1	1	0.993679
SMART	SM00320:WD40	4	0.970874	0.968038	100138632, 514326, 537305, 508388	202	229	6824	0.590082	1	1	1
Annotation Cluster 55	Enrichment Score: 0.040356022829897566
Category	Term	Count	%	PValue	Genes	List Total	Pop Hits	Pop Total	Fold Enrichment	Bonferroni	Benjamini	FDR
GOTERM_MF_DIRECT	GO:0000981~RNA polymerase II transcription factor activity, sequence-specific DNA binding	17	4.12621	0.788181	539676, 524909, 538995, 101907389, 112443729, 537712, 540245, 100335242, 535183, 531350, 534582, 768039, 507236, 531389, 100125591, 781063, 515219	317	636	10653	0.898265	1	1	1
GOTERM_MF_DIRECT	GO:0000978~RNA polymerase II core promoter proximal region sequence-specific DNA binding	17	4.12621	0.909223	539676, 524909, 101907389, 112443729, 537712, 540245, 535183, 531350, 534582, 768039, 281115, 507236, 786795, 531389, 100125591, 781063, 515219	317	716	10653	0.7979	1	1	1
GOTERM_MF_DIRECT	GO:0001228~transcriptional activator activity, RNA polymerase II transcription regulatory region sequence-specific binding	6	1.45631	0.940124	768039, 540245, 781063, 515219, 531350, 534582	317	294	10653	0.68583	1	1	1
GOTERM_BP_DIRECT	GO:0006357~regulation of transcription from RNA polymerase II promoter	21	5.09709	0.961048	539676, 524909, 538995, 538796, 101907389, 286796, 112443729, 537712, 540245, 100335242, 535183, 531350, 534582, 768039, 505358, 507236, 786795, 531389, 100125591, 781063, 515219	342	944	11494	0.74764	1	1	1
UP_KW_MOLECULAR_FUNCTION	KW-0238~DNA-binding	12	2.91262	0.970494	768039, 538995, 513446, 281115, 537712, 282312, 540245, 100125591, 508288, 515219, 531350, 534582	166	571	5383	0.681493	1	1	1
Annotation Cluster 56	Enrichment Score: 0.0051908675291958235
Category	Term	Count	%	PValue	Genes	List Total	Pop Hits	Pop Total	Fold Enrichment	Bonferroni	Benjamini	FDR
SMART	SM00184:RING	3	0.728155	0.975788	511508, 508358, 520757	202	186	6824	0.544874	1	1	1
INTERPRO	IPR001841:Zinc finger, RING-type	3	0.728155	0.990254	511508, 508358, 520757	362	227	12540	0.457809	1	1	0.993679
INTERPRO	IPR013083:Zinc finger, RING/FYVE/PHD-type	4	0.970874	0.998448	511508, 508358, 520757, 618757	362	363	12540	0.381718	1	1	0.998448
Annotation Cluster 57	Enrichment Score: 0.003738663779244331
Category	Term	Count	%	PValue	Genes	List Total	Pop Hits	Pop Total	Fold Enrichment	Bonferroni	Benjamini	FDR
SMART	SM00355:ZnF_C2H2	7	1.69903	0.989094	524909, 101907389, 507236, 100335242, 786795, 538494, 535183	202	428	6824	0.552512	1	1	1
INTERPRO	IPR013087:Zinc finger C2H2-type/integrase DNA-binding domain	7	1.69903	0.991751	524909, 101907389, 507236, 100335242, 786795, 538494, 535183	362	456	12540	0.531768	1	1	0.993679
UP_SEQ_FEATURE	DOMAIN:C2H2-type	6	1.45631	0.993444	524909, 101907389, 507236, 100335242, 786795, 535183	352	428	12565	0.500412	1	1	1

## Sheet: SFN DOWN
Annotation Cluster 1	Enrichment Score: 17.65326659487711
Category	Term	Count	%	PValue	Genes	List Total	Pop Hits	Pop Total	Fold Enrichment	Bonferroni	Benjamini	FDR
UP_KW_BIOLOGICAL_PROCESS	KW-0131~Cell cycle	52	10.8333	3.42626e-21	327679, 519504, 414925, 513642, 538789, 281667, 281668, 530411, 505940, 281061, 510120, 132342075, 360192, 531234, 505011, 512977, 777788, 508561, 515249, 513220, 515287, 539217, 615335, 616028, 509921, 516094, 615847, 507703, 504437, 767985, 353350, 507226, 504477, 532412, 505200, 786629, 517850, 515158, 515350, 614434, 506962, 509117, 507731, 508467, 353120, 282684, 511349, 507693, 508022, 5400…	175	290	4353	4.46022	2.80953e-19	2.80953e-19	2.80953e-19
GOTERM_BP_DIRECT	GO:0051301~cell division	38	7.91667	9.30268e-19	327679, 519504, 414925, 515287, 538789, 509921, 516094, 787969, 615847, 507703, 281667, 504437, 281668, 767985, 505940, 507226, 504477, 532412, 505200, 281061, 132342075, 515158, 515350, 614434, 504585, 506962, 507731, 531234, 509117, 508467, 505011, 282684, 512977, 507693, 508561, 508022, 534849, 541250	413	176	11494	6.00886	1.64937e-15	1.64843e-15	1.6382e-15
UP_KW_BIOLOGICAL_PROCESS	KW-0498~Mitosis	32	6.66667	5.25217e-17	327679, 414925, 515287, 538789, 616028, 509921, 615847, 507703, 281667, 504437, 281668, 505940, 507226, 504477, 505200, 281061, 132342075, 515158, 515350, 360192, 506962, 507731, 531234, 509117, 508467, 505011, 282684, 512977, 508561, 508022, 534849, 541250	175	128	4353	6.21857	4.30678e-15	2.15339e-15	2.15339e-15
UP_KW_BIOLOGICAL_PROCESS	KW-0132~Cell division	36	7.5	1.45602e-16	327679, 519504, 414925, 515287, 616028, 509921, 516094, 615847, 507703, 281667, 504437, 281668, 767985, 505940, 507226, 532412, 505200, 281061, 132342075, 515158, 515350, 360192, 614434, 506962, 507731, 531234, 509117, 508467, 505011, 282684, 512977, 508561, 508022, 540040, 534849, 541250	175	172	4353	5.20625	9.10383e-15	3.97978e-15	3.97978e-15
Annotation Cluster 2	Enrichment Score: 5.006319859750885
Category	Term	Count	%	PValue	Genes	List Total	Pop Hits	Pop Total	Fold Enrichment	Bonferroni	Benjamini	FDR
GOTERM_MF_DIRECT	GO:0008017~microtubule binding	31	6.45833	4.3444e-12	509161, 414925, 541135, 532883, 767818, 616028, 615847, 507703, 506315, 533746, 505940, 507226, 532798, 527854, 281681, 533161, 100337196, 537127, 537566, 538833, 533980, 533089, 508467, 510995, 514679, 508561, 515748, 514739, 514618, 540040, 541250	363	198	10653	4.59475	2.04187e-09	2.04187e-09	2.02884e-09
INTERPRO	IPR001752:Kinesin, motor domain	11	2.29167	4.63507e-07	533161, 100337196, 537127, 537566, 541135, 527854, 508467, 281681, 514679, 510995, 515748	425	39	12540	8.32217	0.000367957	0.000368024	0.000367561
UP_SEQ_FEATURE	DOMAIN:Kinesin motor	11	2.29167	5.63836e-07	533161, 100337196, 537127, 537566, 541135, 527854, 508467, 281681, 514679, 510995, 515748	435	39	12565	8.14707	0.000373754	0.000373823	0.000372696
SMART	SM00129:KISc	11	2.29167	6.71275e-07	533161, 100337196, 537127, 537566, 541135, 527854, 508467, 281681, 514679, 510995, 515748	243	39	6824	7.92065	0.000121493	0.000121501	0.000121501
INTERPRO	IPR019821:Kinesin, motor region, conserved site	10	2.08333	2.21761e-06	533161, 100337196, 537127, 537566, 527854, 508467, 281681, 514679, 510995, 515748	425	36	12540	8.19608	0.00175923	0.000880391	0.000879282
GOTERM_MF_DIRECT	GO:0003777~microtubule motor activity	10	2.08333	2.28377e-06	533161, 100337196, 537127, 537566, 541135, 527854, 281681, 514679, 510995, 515748	363	36	10653	8.15197	0.0010728	0.000536686	0.000533261
GOTERM_BP_DIRECT	GO:0007018~microtubule-based movement	11	2.29167	4.75376e-05	533161, 100337196, 537127, 537566, 541135, 527854, 508467, 281681, 514679, 510995, 515748	413	60	11494	5.10226	0.0808318	0.0120338	0.0119591
GOTERM_CC_DIRECT	GO:0005874~microtubule	18	3.75	0.000319174	533161, 515249, 100337196, 541135, 537566, 616028, 616317, 506315, 533746, 505940, 507226, 527854, 281681, 507693, 514679, 510995, 515748, 514739	426	188	12159	2.73277	0.109985	0.00728115	0.00692208
UP_KW_MOLECULAR_FUNCTION	KW-0505~Motor protein	9	1.875	0.00226322	506315, 100337196, 537127, 541135, 527854, 508467, 281681, 514679, 515748	188	68	5383	3.78966	0.138898	0.0746863	0.072423
GOTERM_CC_DIRECT	GO:0005871~kinesin complex	5	1.04167	0.0219534	100337196, 541135, 527854, 514679, 515748	426	31	12159	4.60359	0.999697	0.268215	0.254988
KEGG_PATHWAY	bta04814:Motor proteins	12	2.5	0.0292827	533161, 512287, 100337196, 537127, 537566, 541135, 527854, 508467, 281681, 514679, 510995, 515748	224	158	6106	2.0703	0.999546	1	1
Annotation Cluster 3	Enrichment Score: 3.9209511789278846
Category	Term	Count	%	PValue	Genes	List Total	Pop Hits	Pop Total	Fold Enrichment	Bonferroni	Benjamini	FDR
UP_SEQ_FEATURE	CROSSLNK:Glycyl lysine isopeptide (Lys-Gly) (interchain with G-Cter in SUMO2)	28	5.83333	3.33117e-05	515287, 511442, 617530, 520875, 281889, 504437, 280796, 530411, 507226, 505324, 281682, 510547, 506097, 281061, 509591, 533001, 360192, 523536, 787914, 783538, 282688, 353120, 337890, 507631, 512977, 281990, 415113, 505093	435	332	12565	2.43609	0.0218439	0.0110428	0.0110095
UP_KW_PTM	KW-0832~Ubl conjugation	51	10.625	0.000120104	327679, 414925, 509863, 617530, 281667, 505103, 529235, 530411, 514405, 281061, 404111, 132342075, 360192, 523536, 540737, 783538, 281138, 507631, 512977, 777788, 415113, 505093, 513220, 515287, 511442, 516010, 616028, 520875, 317776, 281889, 504437, 280796, 507226, 505324, 505200, 281682, 510547, 506097, 509591, 515238, 515158, 540718, 533001, 787914, 282688, 506962, 353120, 337890, 507498, 5113…	182	807	4824	1.67507	0.00251917	0.00132115	0.0012611
UP_KW_PTM	KW-1017~Isopeptide bond	38	7.91667	0.00043151	513220, 515287, 511442, 509863, 617530, 520875, 317776, 281889, 790872, 504437, 505103, 280796, 530411, 507226, 505324, 281682, 282691, 510547, 506097, 281061, 509591, 515238, 533001, 523536, 540737, 787914, 783538, 282688, 281138, 353120, 337890, 507631, 507498, 512977, 511349, 281990, 415113, 505093	182	567	4824	1.77638	0.00902272	0.00316441	0.00302057
Annotation Cluster 4	Enrichment Score: 3.2666563064137897
Category	Term	Count	%	PValue	Genes	List Total	Pop Hits	Pop Total	Fold Enrichment	Bonferroni	Benjamini	FDR
GOTERM_MF_DIRECT	GO:0005524~ATP binding	64	13.3333	5.70635e-05	534382, 538465, 517007, 534781, 514777, 513523, 511381, 506946, 787696, 527854, 281586, 521795, 533720, 514209, 515816, 508652, 281585, 514405, 281061, 510120, 616031, 514567, 535323, 537027, 100337254, 360192, 404193, 504637, 519251, 510995, 514679, 415113, 347700, 541135, 540322, 539217, 786852, 516094, 504437, 505766, 353350, 788127, 506131, 538519, 281681, 533161, 517535, 537127, 100337196, 5…	363	1138	10653	1.65045	0.0264641	0.00893995	0.00888288
UP_KW_LIGAND	KW-0547~Nucleotide-binding	43	8.95833	0.000996793	534382, 513523, 539755, 319097, 511381, 506315, 615849, 504437, 787696, 788127, 527854, 281586, 521795, 514209, 508652, 281585, 514405, 540033, 281061, 517535, 616031, 510120, 538579, 514567, 535323, 514589, 513533, 102030942, 360192, 404193, 524925, 504637, 534296, 506962, 281138, 282684, 782395, 511349, 415113, 508660, 515902, 540040, 532903	116	922	3921	1.57644	0.0255963	0.0259166	0.0259166
UP_KW_LIGAND	KW-0067~ATP-binding	37	7.70833	0.00278656	534382, 513523, 539755, 540322, 786852, 511381, 504437, 787696, 788127, 527854, 281586, 521795, 514209, 508652, 281585, 506131, 514405, 281061, 517535, 616031, 510120, 538579, 514567, 535323, 514589, 513533, 102030942, 360192, 524925, 504637, 534296, 506962, 282684, 415113, 508660, 515902, 532903	116	791	3921	1.58112	0.0699822	0.0362252	0.0362252
Annotation Cluster 5	Enrichment Score: 2.9856881002088773
Category	Term	Count	%	PValue	Genes	List Total	Pop Hits	Pop Total	Fold Enrichment	Bonferroni	Benjamini	FDR
WIKIPATHWAYS	WP1083:Cell cycle	16	3.33333	3.46959e-05	327679, 510120, 513523, 514777, 537027, 515376, 540322, 511281, 516094, 100301478, 510916, 281667, 281668, 506740, 507731, 281061	157	94	3200	3.4693	0.00436222	0.00218584	0.00215114
KEGG_PATHWAY	bta04914:Progesterone-mediated oocyte maturation	10	2.08333	0.0023879	327679, 504437, 281667, 281668, 514777, 513874, 507731, 286865, 100301478, 281061	224	80	6106	3.40737	0.461628	0.250409	0.250409
KEGG_PATHWAY	bta04114:Oocyte meiosis	10	2.08333	0.0133242	327679, 504437, 281668, 514777, 513874, 515376, 506740, 507731, 282126, 281061	224	104	6106	2.62105	0.969013	0.690195	0.690195
Annotation Cluster 6	Enrichment Score: 2.9349711853597094
Category	Term	Count	%	PValue	Genes	List Total	Pop Hits	Pop Total	Fold Enrichment	Bonferroni	Benjamini	FDR
GOTERM_CC_DIRECT	GO:0000796~condensin complex	5	1.04167	9.21292e-05	516644, 353350, 504477, 531234, 539217	426	8	12159	17.8389	0.0330696	0.00258671	0.00245914
GOTERM_BP_DIRECT	GO:1905821~positive regulation of chromosome condensation	4	0.833333	0.000433253	353350, 504477, 531234, 539217	413	5	11494	22.2644	0.53621	0.0648759	0.0644732
GOTERM_BP_DIRECT	GO:0007076~mitotic chromosome condensation	5	1.04167	0.00043934	353350, 504477, 531234, 539217, 616028	413	11	11494	12.6502	0.541191	0.0648759	0.0644732
GOTERM_BP_DIRECT	GO:1905820~positive regulation of chromosome separation	4	0.833333	0.000843457	516644, 353350, 531234, 539217	413	6	11494	18.5537	0.775993	0.0996404	0.0990218
GOTERM_BP_DIRECT	GO:0051984~positive regulation of chromosome segregation	4	0.833333	0.00326824	516644, 353350, 531234, 539217	413	9	11494	12.3691	0.996985	0.28164	0.279892
GOTERM_CC_DIRECT	GO:0000794~condensed nuclear chromosome	5	1.04167	0.00652794	516644, 353350, 788127, 531234, 539217	426	22	12159	6.48688	0.908417	0.095308	0.0906079
UP_KW_BIOLOGICAL_PROCESS	KW-0226~DNA condensation	3	0.625	0.00903876	504477, 531234, 539217	175	4	4353	18.6557	0.525051	0.185295	0.185295
Annotation Cluster 7	Enrichment Score: 2.6479076663832712
Category	Term	Count	%	PValue	Genes	List Total	Pop Hits	Pop Total	Fold Enrichment	Bonferroni	Benjamini	FDR
GOTERM_CC_DIRECT	GO:0000793~condensed chromosome	7	1.45833	6.73776e-06	787696, 532412, 531234, 540444, 539217, 515845, 282691	426	15	12159	13.3197	0.00245627	0.000322733	0.000306818
GOTERM_BP_DIRECT	GO:0006265~DNA topological change	3	0.625	0.0390503	787696, 540444, 282691	413	9	11494	9.27684	1	1	0.994353
GOTERM_MF_DIRECT	GO:0008301~DNA binding, bending	3	0.625	0.0432651	787696, 540444, 282691	363	10	10653	8.80413	1	0.968314	0.962133
Annotation Cluster 8	Enrichment Score: 1.9289380469247277
Category	Term	Count	%	PValue	Genes	List Total	Pop Hits	Pop Total	Fold Enrichment	Bonferroni	Benjamini	FDR
UP_SEQ_FEATURE	DOMAIN:Cyclin N-terminal	5	1.04167	0.00106648	327679, 281667, 281668, 505200, 100301478	435	14	12565	10.3161	0.507103	0.141416	0.140989
INTERPRO	IPR004367:Cyclin, C-terminal domain	5	1.04167	0.00169696	327679, 281667, 281668, 505200, 100301478	425	16	12540	9.22059	0.740379	0.336847	0.336423
SMART	SM01332:SM01332	5	1.04167	0.00200485	327679, 281667, 281668, 505200, 100301478	243	16	6824	8.77572	0.304582	0.181439	0.181439
KEGG_PATHWAY	bta04914:Progesterone-mediated oocyte maturation	10	2.08333	0.0023879	327679, 504437, 281667, 281668, 514777, 513874, 507731, 286865, 100301478, 281061	224	80	6106	3.40737	0.461628	0.250409	0.250409
GOTERM_BP_DIRECT	GO:0044772~mitotic cell cycle phase transition	5	1.04167	0.00333773	327679, 281667, 281668, 767985, 100301478	413	18	11494	7.7307	0.997335	0.28164	0.279892
PIR_SUPERFAMILY	PIRSF001771:cyclin, A/B/D/E types	3	0.625	0.00780319	327679, 281667, 281668	39	5	1306	20.0923	0.245739	0.280915	0.280915
INTERPRO	IPR006671:Cyclin, N-terminal	5	1.04167	0.013871	327679, 281667, 281668, 505200, 100301478	425	28	12540	5.26891	0.999985	1	1
GOTERM_CC_DIRECT	GO:0000307~cyclin-dependent protein kinase holoenzyme complex	5	1.04167	0.0174983	327679, 281667, 281668, 767985, 100301478	426	29	12159	4.92108	0.998409	0.24565	0.233536
UP_KW_MOLECULAR_FUNCTION	KW-0195~Cyclin	5	1.04167	0.0190644	327679, 281667, 281668, 505200, 100301478	188	30	5383	4.77216	0.719281	0.25165	0.244025
SMART	SM00385:CYCLIN	5	1.04167	0.0228813	327679, 281667, 281668, 505200, 100301478	243	31	6824	4.5294	0.984848	0.828303	0.828303
INTERPRO	IPR013763:Cyclin-like	5	1.04167	0.0243022	327679, 281667, 281668, 505200, 100301478	425	33	12540	4.47059	1	1	1
GOTERM_MF_DIRECT	GO:0016538~cyclin-dependent protein serine/threonine kinase regulator activity	4	0.833333	0.046448	327679, 281667, 281668, 100301478	363	24	10653	4.89118	1	0.992298	0.985964
GOTERM_BP_DIRECT	GO:0000079~regulation of cyclin-dependent protein serine/threonine kinase activity	4	0.833333	0.0586789	327679, 281667, 281668, 100301478	413	25	11494	4.45288	1	1	0.994353
KEGG_PATHWAY	bta04068:FoxO signaling pathway	5	1.04167	0.624479	327679, 281668, 286865, 514405, 100301478	224	117	6106	1.16491	1	1	1
Annotation Cluster 9	Enrichment Score: 1.664350204642824
Category	Term	Count	%	PValue	Genes	List Total	Pop Hits	Pop Total	Fold Enrichment	Bonferroni	Benjamini	FDR
INTERPRO	IPR012642:Transcription regulator Wos2-domain	3	0.625	0.00334512	510420, 338034, 317776	425	3	12540	29.5059	0.930085	0.44267	0.442113
INTERPRO	IPR015395:C-myb, C-terminal	3	0.625	0.00334512	510420, 338034, 317776	425	3	12540	29.5059	0.930085	0.44267	0.442113
UP_SEQ_FEATURE	DOMAIN:HTH myb-type	4	0.833333	0.00903894	515332, 510420, 338034, 317776	435	13	12565	8.88771	0.99757	0.749102	0.746842
UP_SEQ_FEATURE	DOMAIN:Myb-like	5	1.04167	0.021122	515332, 510420, 338034, 507661, 317776	435	31	12565	4.65888	0.999999	1	0.998489
INTERPRO	IPR017930:Myb domain	4	0.833333	0.0459055	515332, 510420, 338034, 317776	425	24	12540	4.91765	1	1	1
SMART	SM00717:SANT	5	1.04167	0.0647608	515332, 510420, 338034, 507661, 317776	243	43	6824	3.26538	0.999995	1	1
INTERPRO	IPR001005:SANT/Myb domain	5	1.04167	0.069115	515332, 510420, 338034, 507661, 317776	425	46	12540	3.20716	1	1	1
INTERPRO	IPR009057:Homeodomain-like	10	2.08333	0.110351	540951, 532997, 512840, 515332, 510420, 784366, 338034, 507661, 539222, 317776	425	166	12540	1.77746	1	1	1
Annotation Cluster 10	Enrichment Score: 1.5384841352415284
Category	Term	Count	%	PValue	Genes	List Total	Pop Hits	Pop Total	Fold Enrichment	Bonferroni	Benjamini	FDR
WIKIPATHWAYS	WP983:DNA replication	9	1.875	0.000539785	526377, 510916, 510120, 513523, 508652, 281990, 511281, 504637, 516094	157	40	3200	4.58599	0.0657688	0.0170032	0.0167333
GOTERM_CC_DIRECT	GO:0005664~nuclear origin of replication recognition complex	3	0.625	0.029679	510120, 513523, 511281	426	8	12159	10.7033	0.999983	0.309509	0.294246
UP_KW_BIOLOGICAL_PROCESS	KW-0235~DNA replication	6	1.25	0.0804818	510120, 513523, 508652, 281990, 511281, 616799	175	58	4353	2.5732	0.998972	0.942787	0.942787
GOTERM_MF_DIRECT	GO:0003688~DNA replication origin binding	3	0.625	0.090378	510120, 513523, 511281	363	15	10653	5.86942	1	1	0.995736
WIKIPATHWAYS	WP1078:G1 to S cell cycle control	6	1.25	0.17424	327679, 510120, 513523, 540322, 511281, 281061	157	61	3200	2.0048	1	1	0.992
Annotation Cluster 11	Enrichment Score: 1.4127716774315473
Category	Term	Count	%	PValue	Genes	List Total	Pop Hits	Pop Total	Fold Enrichment	Bonferroni	Benjamini	FDR
UP_KW_MOLECULAR_FUNCTION	KW-0436~Ligase	9	1.875	0.00893369	534382, 538579, 514209, 506131, 102030942, 511381, 534296, 515902, 532903	188	85	5383	3.03173	0.446931	0.147406	0.142939
INTERPRO	IPR011761:ATP-grasp fold	3	0.625	0.0695645	538579, 102030942, 511381	425	13	12540	6.80905	1	1	1
UP_SEQ_FEATURE	DOMAIN:ATP-grasp	3	0.625	0.0929536	538579, 102030942, 511381	435	15	12565	5.77701	1	1	0.998489
Annotation Cluster 12	Enrichment Score: 1.3724223192679994
Category	Term	Count	%	PValue	Genes	List Total	Pop Hits	Pop Total	Fold Enrichment	Bonferroni	Benjamini	FDR
UP_KW_MOLECULAR_FUNCTION	KW-0251~Elongation factor	4	0.833333	0.00719819	281138, 516473, 617105, 520875	188	12	5383	9.54433	0.379232	0.147406	0.142939
GOTERM_MF_DIRECT	GO:0003746~translation elongation factor activity	4	0.833333	0.0251719	281138, 516473, 617105, 520875	363	19	10653	6.17834	0.999994	0.742627	0.737887
WIKIPATHWAYS	WP965:Translation factors	6	1.25	0.0512358	281138, 505850, 516473, 520875, 347700, 282296	157	42	3200	2.91174	0.998676	0.717301	0.705915
GOTERM_BP_DIRECT	GO:0006414~translational elongation	3	0.625	0.0989969	281138, 516473, 520875	413	15	11494	5.5661	1	1	0.994353
UP_KW_BIOLOGICAL_PROCESS	KW-0648~Protein biosynthesis	7	1.45833	0.14947	281138, 505850, 516473, 617105, 520875, 347700, 532903	175	90	4353	1.93467	0.999998	1	1
Annotation Cluster 13	Enrichment Score: 1.3533674641537399
Category	Term	Count	%	PValue	Genes	List Total	Pop Hits	Pop Total	Fold Enrichment	Bonferroni	Benjamini	FDR
GOTERM_CC_DIRECT	GO:0005882~intermediate filament	8	1.66667	0.00014392	281889, 540643, 516326, 404111, 281268, 514812, 514360, 326577	426	34	12159	6.71582	0.0511786	0.00375221	0.00356717
INTERPRO	IPR018039:Intermediate filament protein, conserved site	6	1.25	0.00606803	281889, 540643, 516326, 404111, 281268, 514812	425	35	12540	5.05815	0.992035	0.688288	0.687421
UP_SEQ_FEATURE	DOMAIN:IF rod	6	1.25	0.0142803	281889, 540643, 516326, 404111, 281268, 514812	435	42	12565	4.12644	0.999928	0.97141	0.968479
SMART	SM01391:SM01391	6	1.25	0.0156964	281889, 540643, 516326, 404111, 281268, 514812	243	42	6824	4.01176	0.942936	0.828303	0.828303
UP_SEQ_FEATURE	REGION:Coil 2	4	0.833333	0.0163922	281889, 404111, 281268, 514812	435	16	12565	7.22126	0.999983	0.988002	0.985022
UP_KW_CELLULAR_COMPONENT	KW-0403~Intermediate filament	4	0.833333	0.0568109	281889, 404111, 281268, 514812	287	25	8081	4.50509	0.878226	0.227244	0.195682
UP_KW_CELLULAR_COMPONENT	KW-0416~Keratin	4	0.833333	0.0568109	281889, 404111, 281268, 514812	287	25	8081	4.50509	0.878226	0.227244	0.195682
INTERPRO	IPR002957:Keratin, type I	3	0.625	0.0695645	281889, 404111, 514812	425	13	12540	6.80905	1	1	1
UP_SEQ_FEATURE	REGION:Linker 1	3	0.625	0.0929536	281889, 281268, 514812	435	15	12565	5.77701	1	1	0.998489
UP_SEQ_FEATURE	REGION:Linker 12	3	0.625	0.0929536	281889, 281268, 514812	435	15	12565	5.77701	1	1	0.998489
UP_SEQ_FEATURE	REGION:Coil 1A	3	0.625	0.0929536	281889, 281268, 514812	435	15	12565	5.77701	1	1	0.998489
UP_SEQ_FEATURE	REGION:Coil 1B	3	0.625	0.0929536	281889, 281268, 514812	435	15	12565	5.77701	1	1	0.998489
UP_SEQ_FEATURE	REGION:Head	3	0.625	0.103891	281889, 281268, 514812	435	16	12565	5.41595	1	1	0.998489
UP_SEQ_FEATURE	REGION:Tail	3	0.625	0.126713	281889, 404111, 281268	435	18	12565	4.81418	1	1	0.998489
KEGG_PATHWAY	bta04915:Estrogen signaling pathway	5	1.04167	0.53819	281889, 404111, 534129, 286865, 514812	224	105	6106	1.29804	1	1	1
KEGG_PATHWAY	bta05150:Staphylococcus aureus infection	3	0.625	0.582272	281889, 404111, 514812	224	53	6106	1.54296	1	1	1
Annotation Cluster 14	Enrichment Score: 1.322056657059294
Category	Term	Count	%	PValue	Genes	List Total	Pop Hits	Pop Total	Fold Enrichment	Bonferroni	Benjamini	FDR
GOTERM_BP_DIRECT	GO:0006261~DNA-dependent DNA replication	5	1.04167	0.0026707	535323, 508652, 540681, 281990, 504637	413	17	11494	8.18544	0.991274	0.262915	0.261283
KEGG_PATHWAY	bta03030:DNA replication	5	1.04167	0.0408979	510120, 509258, 508652, 281990, 504637	224	36	6106	3.78596	0.99998	1	1
KEGG_PATHWAY	bta03430:Mismatch repair	4	0.833333	0.0496899	506390, 508652, 281990, 504637	224	23	6106	4.74068	0.999998	1	1
KEGG_PATHWAY	bta03410:Base excision repair	5	1.04167	0.0705114	508652, 281990, 282691, 504637, 511381	224	43	6106	3.16964	1	1	1
KEGG_PATHWAY	bta03420:Nucleotide excision repair	3	0.625	0.641009	508652, 281990, 504637	224	59	6106	1.38605	1	1	1
Annotation Cluster 15	Enrichment Score: 1.2213244314400582
Category	Term	Count	%	PValue	Genes	List Total	Pop Hits	Pop Total	Fold Enrichment	Bonferroni	Benjamini	FDR
GOTERM_MF_DIRECT	GO:0003684~damaged DNA binding	6	1.25	0.0161387	540444, 353120, 512977, 615335, 281990, 282691	363	44	10653	4.00188	0.999523	0.632097	0.628063
UP_KW_BIOLOGICAL_PROCESS	KW-0233~DNA recombination	5	1.04167	0.0408773	540444, 353120, 618239, 507069, 282691	175	33	4353	3.76883	0.967365	0.670388	0.670388
GOTERM_MF_DIRECT	GO:0003690~double-stranded DNA binding	5	1.04167	0.127912	540444, 618239, 512977, 282691, 522191	363	57	10653	2.57431	1	1	0.995736
GOTERM_BP_DIRECT	GO:0006310~DNA recombination	4	0.833333	0.154326	506390, 540444, 353120, 282691	413	38	11494	2.92953	1	1	0.994353
Annotation Cluster 16	Enrichment Score: 1.1646079407373668
Category	Term	Count	%	PValue	Genes	List Total	Pop Hits	Pop Total	Fold Enrichment	Bonferroni	Benjamini	FDR
INTERPRO	IPR020894:Cadherin conserved site	6	1.25	0.0144455	529902, 281129, 522422, 510554, 281063, 508251	425	43	12540	4.1171	0.99999	1	1
GOTERM_BP_DIRECT	GO:0007156~homophilic cell adhesion via plasma membrane adhesion molecules	8	1.66667	0.0165241	529902, 527123, 281129, 281941, 522422, 510554, 281063, 508251	413	74	11494	3.0087	1	0.878303	0.87285
INTERPRO	IPR002126:Cadherin	6	1.25	0.018953	529902, 281129, 522422, 510554, 281063, 508251	425	46	12540	3.84859	1	1	1
UP_SEQ_FEATURE	DOMAIN:Cadherin	6	1.25	0.0205817	529902, 281129, 522422, 510554, 281063, 508251	435	46	12565	3.76762	0.999999	1	0.998489
INTERPRO	IPR015919:Cadherin-like	6	1.25	0.0206393	529902, 281129, 522422, 510554, 281063, 508251	425	47	12540	3.76671	1	1	1
SMART	SM00112:CA	6	1.25	0.0206999	529902, 281129, 522422, 510554, 281063, 508251	243	45	6824	3.74431	0.977314	0.828303	0.828303
INTERPRO	IPR000233:Cadherin, cytoplasmic domain	3	0.625	0.0695645	529902, 281129, 281063	425	13	12540	6.80905	1	1	1
GOTERM_BP_DIRECT	GO:0098609~cell-cell adhesion	7	1.45833	0.087971	529902, 281129, 522422, 617114, 524813, 508251, 514360	413	86	11494	2.26527	1	1	0.994353
INTERPRO	IPR027397:Catenin binding domain	3	0.625	0.145507	529902, 281129, 281063	425	20	12540	4.42588	1	1	1
GOTERM_CC_DIRECT	GO:0005911~cell-cell junction	5	1.04167	0.487617	505886, 529902, 281129, 528398, 508251	426	103	12159	1.38555	1	1	0.953297
GOTERM_MF_DIRECT	GO:0005509~calcium ion binding	14	2.91667	0.723097	517405, 539867, 505789, 529902, 504975, 281129, 282603, 281445, 522422, 280891, 510554, 281063, 508394, 508251	363	435	10653	0.944505	1	1	0.995736
UP_KW_BIOLOGICAL_PROCESS	KW-0130~Cell adhesion	5	1.04167	0.847505	508490, 281129, 281941, 510554, 281063	175	147	4353	0.846064	1	1	1
Annotation Cluster 17	Enrichment Score: 1.1150961119199039
Category	Term	Count	%	PValue	Genes	List Total	Pop Hits	Pop Total	Fold Enrichment	Bonferroni	Benjamini	FDR
GOTERM_BP_DIRECT	GO:1900264~positive regulation of DNA-directed DNA polymerase activity	4	0.833333	0.00608546	517007, 508652, 504637, 616799	413	11	11494	10.1202	0.99998	0.44931	0.446521
GOTERM_MF_DIRECT	GO:0017116~single-stranded DNA-dependent ATP-dependent DNA helicase activity	4	0.833333	0.00681146	517007, 535323, 508652, 504637	363	12	10653	9.78237	0.959738	0.368801	0.366447
GOTERM_CC_DIRECT	GO:0031390~Ctf18 RFC-like complex	3	0.625	0.0227799	517007, 508652, 504637	426	7	12159	12.2324	0.999778	0.268215	0.254988
GOTERM_MF_DIRECT	GO:0003689~DNA clamp loader activity	3	0.625	0.0281519	517007, 508652, 504637	363	8	10653	11.0052	0.999999	0.778318	0.77335
INTERPRO	IPR003959:ATPase, AAA-type, core	4	0.833333	0.194212	517007, 513523, 508652, 504637	425	45	12540	2.62275	1	1	1
GOTERM_BP_DIRECT	GO:0006260~DNA replication	5	1.04167	0.196357	513523, 508652, 511281, 504637, 540737	413	64	11494	2.17426	1	1	0.994353
INTERPRO	IPR003593:AAA+ ATPase domain	6	1.25	0.402805	517007, 513523, 281586, 281585, 508652, 504637	425	123	12540	1.43931	1	1	1
SMART	SM00382:AAA	6	1.25	0.443339	517007, 513523, 281586, 281585, 508652, 504637	243	123	6824	1.36987	1	1	1
UP_SEQ_FEATURE	DOMAIN:AAA+ ATPase	3	0.625	0.508616	517007, 508652, 504637	435	49	12565	1.76847	1	1	0.998489
Annotation Cluster 18	Enrichment Score: 1.0370002316032563
Category	Term	Count	%	PValue	Genes	List Total	Pop Hits	Pop Total	Fold Enrichment	Bonferroni	Benjamini	FDR
INTERPRO	IPR001766:Transcription factor, fork head	4	0.833333	0.0616388	503622, 516724, 513643, 524813	425	27	12540	4.37124	1	1	1
UP_SEQ_FEATURE	DNA_BIND:Fork-head	4	0.833333	0.064879	503622, 516724, 513643, 524813	435	27	12565	4.27927	1	1	0.998489
SMART	SM00339:FH	4	0.833333	0.0689272	503622, 516724, 513643, 524813	243	27	6824	4.16034	0.999998	1	1
INTERPRO	IPR018122:Transcription factor, fork head, conserved site	3	0.625	0.111134	503622, 513643, 524813	425	17	12540	5.20692	1	1	1
UP_SEQ_FEATURE	DOMAIN:Fork-head	3	0.625	0.213208	516724, 513643, 524813	435	25	12565	3.46621	1	1	0.998489
Annotation Cluster 19	Enrichment Score: 0.9788695796463911
Category	Term	Count	%	PValue	Genes	List Total	Pop Hits	Pop Total	Fold Enrichment	Bonferroni	Benjamini	FDR
SMART	SM00454:SAM	6	1.25	0.083957	786670, 514205, 539603, 615335, 104974256, 519251	243	66	6824	2.55294	1	1	1
UP_SEQ_FEATURE	DOMAIN:SAM	6	1.25	0.107566	786670, 514205, 539603, 615335, 104974256, 519251	435	73	12565	2.37411	1	1	0.998489
INTERPRO	IPR001660:Sterile alpha motif domain	6	1.25	0.109591	786670, 514205, 539603, 615335, 104974256, 519251	425	75	12540	2.36047	1	1	1
INTERPRO	IPR013761:Sterile alpha motif/pointed domain	7	1.45833	0.122748	786670, 505422, 514205, 539603, 615335, 104974256, 519251	425	100	12540	2.06541	1	1	1
Annotation Cluster 20	Enrichment Score: 0.9249760047477994
Category	Term	Count	%	PValue	Genes	List Total	Pop Hits	Pop Total	Fold Enrichment	Bonferroni	Benjamini	FDR
GOTERM_CC_DIRECT	GO:0036064~ciliary basal body	10	2.08333	0.0247084	504437, 504585, 519602, 532798, 534489, 282684, 532883, 528398, 537926, 540040	426	120	12159	2.37852	0.999892	0.27329	0.259812
GOTERM_BP_DIRECT	GO:0060271~cilium assembly	9	1.875	0.122712	519602, 538735, 506762, 534830, 534489, 532883, 514405, 528398, 540040	413	138	11494	1.81503	1	1	0.994353
GOTERM_CC_DIRECT	GO:0005929~cilium	5	1.04167	0.553786	504437, 519602, 538735, 528398, 540040	426	112	12159	1.27421	1	1	0.953297
Annotation Cluster 21	Enrichment Score: 0.8514110813931042
Category	Term	Count	%	PValue	Genes	List Total	Pop Hits	Pop Total	Fold Enrichment	Bonferroni	Benjamini	FDR
KEGG_PATHWAY	bta00240:Pyrimidine metabolism	6	1.25	0.0321314	507945, 515029, 507631, 508167, 506131, 506946	224	49	6106	3.33783	0.999788	1	1
KEGG_PATHWAY	bta01232:Nucleotide metabolism	6	1.25	0.132625	507945, 515029, 507631, 508167, 506131, 506946	224	74	6106	2.21018	1	1	1
WIKIPATHWAYS	WP3275:Fluoropyrimidine activity	4	0.833333	0.141837	515029, 507631, 508167, 509652	157	27	3200	3.01958	1	1	0.992
KEGG_PATHWAY	bta00983:Drug metabolism - other enzymes	3	0.625	0.650144	507945, 515029, 508167	224	60	6106	1.36295	1	1	1
Annotation Cluster 22	Enrichment Score: 0.8495322906466679
Category	Term	Count	%	PValue	Genes	List Total	Pop Hits	Pop Total	Fold Enrichment	Bonferroni	Benjamini	FDR
SMART	SM00338:BRLZ	5	1.04167	0.08406	534129, 617530, 509889, 777788, 506097	243	47	6824	2.98748	1	1	1
INTERPRO	IPR004827:Basic-leucine zipper domain	5	1.04167	0.0880168	534129, 617530, 509889, 777788, 506097	425	50	12540	2.95059	1	1	1
UP_SEQ_FEATURE	REGION:Leucine-zipper	4	0.833333	0.150846	617530, 777788, 506097, 317776	435	39	12565	2.96257	1	1	0.998489
UP_SEQ_FEATURE	DOMAIN:BZIP	4	0.833333	0.16762	534129, 617530, 509889, 777788	435	41	12565	2.81805	1	1	0.998489
UP_SEQ_FEATURE	REGION:Basic motif	3	0.625	0.200442	617530, 777788, 506097	435	24	12565	3.61063	1	1	0.998489
UP_SEQ_FEATURE	DOMAIN:bZIP	3	0.625	0.213208	617530, 777788, 506097	435	25	12565	3.46621	1	1	0.998489
Annotation Cluster 23	Enrichment Score: 0.8288472886389255
Category	Term	Count	%	PValue	Genes	List Total	Pop Hits	Pop Total	Fold Enrichment	Bonferroni	Benjamini	FDR
GOTERM_MF_DIRECT	GO:0050660~flavin adenine dinucleotide binding	6	1.25	0.0333605	532997, 510440, 319097, 532871, 513508, 514969	363	53	10653	3.32231	1	0.825233	0.819966
INTERPRO	IPR009100:Acyl-CoA dehydrogenase/oxidase	3	0.625	0.0896253	510440, 513508, 514969	425	15	12540	5.90118	1	1	1
INTERPRO	IPR006091:Acyl-CoA oxidase/dehydrogenase, central domain	3	0.625	0.0896253	510440, 513508, 514969	425	15	12540	5.90118	1	1	1
UP_KW_LIGAND	KW-0274~FAD	6	1.25	0.110555	532997, 526535, 510440, 319097, 513508, 514969	116	87	3921	2.33115	0.952457	0.851047	0.851047
UP_KW_LIGAND	KW-0285~Flavoprotein	4	0.833333	0.394513	510440, 319097, 513508, 514969	116	77	3921	1.75593	0.999998	1	1
UP_KW_MOLECULAR_FUNCTION	KW-0560~Oxidoreductase	10	2.08333	0.910291	3283887, 3283886, 505103, 3283883, 532997, 510440, 509863, 319097, 513508, 514969	188	373	5383	0.76764	1	1	0.984615
Annotation Cluster 24	Enrichment Score: 0.8150579535096796
Category	Term	Count	%	PValue	Genes	List Total	Pop Hits	Pop Total	Fold Enrichment	Bonferroni	Benjamini	FDR
UP_KW_MOLECULAR_FUNCTION	KW-0678~Repressor	13	2.70833	0.0394701	509591, 786629, 414925, 538690, 615335, 523536, 786670, 530411, 532997, 538628, 777788, 515119, 506097	188	196	5383	1.89913	0.9299	0.434171	0.421014
UP_KW_MOLECULAR_FUNCTION	KW-0010~Activator	14	2.91667	0.0558618	509591, 786629, 617530, 615335, 616115, 317776, 767836, 783538, 503622, 505169, 534129, 353120, 777788, 506097	188	230	5383	1.74288	0.977491	0.526697	0.510737
UP_KW_BIOLOGICAL_PROCESS	KW-0805~Transcription regulation	29	6.04167	0.443625	538465, 414925, 511223, 540444, 617530, 516010, 615335, 317776, 767836, 503622, 505422, 532997, 505169, 530411, 515119, 506097, 540951, 786629, 534770, 512840, 538690, 523536, 616115, 783538, 534129, 353120, 538628, 777788, 510538	175	674	4353	1.07026	1	1	1
UP_KW_BIOLOGICAL_PROCESS	KW-0804~Transcription	29	6.04167	0.561525	538465, 414925, 511223, 540444, 617530, 516010, 615335, 317776, 767836, 503622, 505422, 532997, 505169, 530411, 515119, 506097, 509591, 540951, 786629, 534770, 538690, 523536, 616115, 783538, 534129, 353120, 538628, 777788, 510538	175	709	4353	1.01742	1	1	1
Annotation Cluster 25	Enrichment Score: 0.7256371895498194
Category	Term	Count	%	PValue	Genes	List Total	Pop Hits	Pop Total	Fold Enrichment	Bonferroni	Benjamini	FDR
INTERPRO	IPR003954:RNA recognition motif domain, eukaryote	4	0.833333	0.0248659	509591, 534576, 507120, 282296	425	19	12540	6.21176	1	1	1
SMART	SM00361:RRM_1	4	0.833333	0.0280438	509591, 534576, 507120, 282296	243	19	6824	5.91206	0.994192	0.845987	0.845987
GOTERM_MF_DIRECT	GO:0008266~poly(U) RNA binding	4	0.833333	0.0328737	514410, 534576, 507120, 282296	363	21	10653	5.58993	1	0.825233	0.819966
INTERPRO	IPR012677:Nucleotide-binding, alpha-beta plait	13	2.70833	0.0694891	509591, 540831, 534770, 100848353, 534576, 506601, 789298, 280796, 505850, 511248, 507120, 282296, 505093	425	220	12540	1.74353	1	1	1
SMART	SM00360:RRM	11	2.29167	0.106065	509591, 540831, 534770, 789298, 280796, 100848353, 505850, 534576, 507120, 282296, 505093	243	180	6824	1.71614	1	1	1
UP_SEQ_FEATURE	DOMAIN:RRM	11	2.29167	0.107995	509591, 540831, 534770, 789298, 280796, 100848353, 505850, 534576, 507120, 282296, 505093	435	185	12565	1.71749	1	1	0.998489
INTERPRO	IPR000504:RNA recognition motif domain	11	2.29167	0.113681	509591, 540831, 534770, 789298, 280796, 100848353, 505850, 534576, 507120, 282296, 505093	425	191	12540	1.69929	1	1	1
UP_KW_CELLULAR_COMPONENT	KW-0747~Spliceosome	4	0.833333	0.630358	509591, 100848353, 282296, 505093	287	91	8081	1.23766	1	1	0.885714
GOTERM_CC_DIRECT	GO:0010494~cytoplasmic stress granule	3	0.625	0.660385	534576, 507120, 282296	426	64	12159	1.33792	1	1	0.953297
UP_KW_BIOLOGICAL_PROCESS	KW-0508~mRNA splicing	6	1.25	0.740529	509591, 540831, 100848353, 533001, 282296, 505093	175	153	4353	0.975462	1	1	1
UP_KW_MOLECULAR_FUNCTION	KW-0694~RNA-binding	12	2.5	0.779356	509591, 535264, 513562, 515238, 789298, 280796, 505850, 533001, 347700, 507120, 282296, 505093	188	380	5383	0.904199	1	1	0.984615
GOTERM_MF_DIRECT	GO:0003723~RNA binding	16	3.33333	0.841174	509591, 540831, 513562, 534770, 100848353, 538548, 534576, 614872, 789298, 282688, 280796, 353120, 337890, 526282, 510547, 282296	363	548	10653	0.85685	1	1	0.995736
UP_KW_BIOLOGICAL_PROCESS	KW-0507~mRNA processing	6	1.25	0.879633	509591, 540831, 100848353, 533001, 282296, 505093	175	188	4353	0.79386	1	1	1
Annotation Cluster 26	Enrichment Score: 0.7084004407026738
Category	Term	Count	%	PValue	Genes	List Total	Pop Hits	Pop Total	Fold Enrichment	Bonferroni	Benjamini	FDR
GOTERM_MF_DIRECT	GO:0003700~transcription factor activity, sequence-specific DNA binding	14	2.91667	0.0203976	786629, 513643, 617530, 510420, 338034, 615335, 509889, 523536, 616115, 539222, 505169, 534129, 777788, 506097	363	202	10653	2.03396	0.999938	0.737452	0.732744
GOTERM_MF_DIRECT	GO:0001228~transcriptional activator activity, RNA polymerase II transcription regulatory region sequence-specific binding	16	3.33333	0.0763977	516724, 510420, 784366, 516010, 338034, 524813, 615335, 509889, 617248, 523536, 616115, 539222, 317776, 505422, 505169, 777788	363	294	10653	1.59712	1	1	0.995736
GOTERM_MF_DIRECT	GO:0000978~RNA polymerase II core promoter proximal region sequence-specific DNA binding	26	5.41667	0.471506	541116, 516010, 338034, 524813, 615335, 509889, 540823, 317776, 503622, 505422, 505169, 529115, 509591, 540951, 786629, 512840, 510420, 616730, 784366, 520842, 523536, 617248, 616115, 539222, 534129, 777788	363	716	10653	1.06568	1	1	0.995736
GOTERM_MF_DIRECT	GO:0000981~RNA polymerase II transcription factor activity, sequence-specific DNA binding	23	4.79167	0.498691	541116, 540951, 786629, 516724, 512840, 510420, 784366, 616730, 516010, 338034, 524813, 615335, 509889, 520842, 616115, 540823, 539222, 317776, 503622, 505422, 505169, 529115, 534129	363	636	10653	1.06129	1	1	0.995736
GOTERM_BP_DIRECT	GO:0006357~regulation of transcription from RNA polymerase II promoter	31	6.45833	0.783465	541116, 513643, 540444, 512993, 510376, 524813, 615335, 509889, 540823, 503622, 767985, 505422, 280796, 529115, 282691, 515119, 281061, 540951, 786629, 516724, 512840, 616730, 784366, 520842, 523536, 617248, 616115, 539222, 783538, 534129, 353120	413	944	11494	0.913926	1	1	0.994353
Annotation Cluster 27	Enrichment Score: 0.6878319453222597
Category	Term	Count	%	PValue	Genes	List Total	Pop Hits	Pop Total	Fold Enrichment	Bonferroni	Benjamini	FDR
INTERPRO	IPR008271:Serine/threonine-protein kinase, active site	16	3.33333	0.0347774	534781, 514777, 540322, 100337254, 786852, 360192, 524925, 516094, 519251, 504437, 505766, 515816, 282684, 538519, 347700, 281061	425	264	12540	1.78824	1	1	1
INTERPRO	IPR000719:Protein kinase, catalytic domain	21	4.375	0.0609458	538465, 534781, 514777, 537027, 540322, 100337254, 786852, 360192, 404193, 524925, 516094, 519251, 504437, 505766, 504782, 515816, 282684, 514405, 538519, 347700, 281061	425	407	12540	1.52242	1	1	1
UP_SEQ_FEATURE	DOMAIN:Protein kinase	21	4.375	0.0747637	538465, 534781, 514777, 537027, 540322, 100337254, 786852, 360192, 404193, 524925, 516094, 519251, 504437, 505766, 504782, 515816, 282684, 514405, 538519, 347700, 281061	435	409	12565	1.4831	1	1	0.998489
SMART	SM00220:S_TKc	17	3.54167	0.0763838	538465, 534781, 514777, 540322, 100337254, 786852, 360192, 524925, 516094, 519251, 504437, 505766, 515816, 282684, 538519, 347700, 281061	243	306	6824	1.56013	0.999999	1	1
INTERPRO	IPR011009:Protein kinase-like domain	22	4.58333	0.07841	538465, 534781, 514777, 537027, 540322, 100337254, 786852, 360192, 404193, 524925, 516094, 519251, 504437, 505766, 504782, 515816, 282684, 514405, 538519, 347700, 513508, 281061	425	446	12540	1.45545	1	1	1
GOTERM_MF_DIRECT	GO:0004672~protein kinase activity	9	1.875	0.120772	538465, 504437, 505766, 514777, 537027, 540322, 282684, 347700, 519251	363	145	10653	1.82154	1	1	0.995736
INTERPRO	IPR017441:Protein kinase, ATP binding site	15	3.125	0.188158	514777, 540322, 100337254, 786852, 360192, 404193, 516094, 504437, 504782, 515816, 282684, 514405, 538519, 347700, 281061	425	317	12540	1.39618	1	1	1
GOTERM_MF_DIRECT	GO:0004674~protein serine/threonine kinase activity	13	2.70833	0.22641	534781, 540322, 100337254, 786852, 360192, 524925, 516094, 519251, 505766, 515816, 282684, 514405, 281061	363	275	10653	1.38732	1	1	0.995736
GOTERM_MF_DIRECT	GO:0004712~protein serine/threonine/tyrosine kinase activity	11	2.29167	0.294739	504437, 504782, 540322, 100337254, 282684, 786852, 514405, 360192, 404193, 524925, 281061	363	239	10653	1.3507	1	1	0.995736
GOTERM_BP_DIRECT	GO:0006468~protein phosphorylation	8	1.66667	0.35597	505766, 414925, 281137, 100337254, 282684, 514405, 360192, 281061	413	161	11494	1.38288	1	1	0.994353
GOTERM_BP_DIRECT	GO:0018105~peptidyl-serine phosphorylation	6	1.25	0.521143	282684, 515816, 538519, 524925, 516094, 281061	413	133	11494	1.25551	1	1	0.994353
UP_KW_MOLECULAR_FUNCTION	KW-0723~Serine/threonine-protein kinase	8	1.66667	0.530862	504437, 540322, 100337254, 282684, 514405, 538519, 360192, 281061	188	196	5383	1.16869	1	1	0.984615
UP_KW_MOLECULAR_FUNCTION	KW-0418~Kinase	17	3.54167	0.566359	616031, 513533, 540322, 100337254, 786852, 360192, 404193, 524925, 504437, 505766, 504782, 515816, 282684, 514405, 538519, 347700, 281061	188	468	5383	1.04009	1	1	0.984615
UP_SEQ_FEATURE	ACT_SITE:Proton acceptor	13	2.70833	0.622737	618691, 510440, 540322, 319097, 505916, 360192, 404193, 511381, 504437, 282684, 514405, 281061, 514969	435	368	12565	1.0204	1	1	0.998489
UP_KW_MOLECULAR_FUNCTION	KW-0808~Transferase	34	7.08333	0.963045	515029, 540322, 538548, 786852, 540769, 532021, 504437, 505766, 530414, 530411, 786620, 515816, 526282, 538519, 514405, 281061, 616031, 513533, 407767, 100337254, 360192, 404193, 524925, 506962, 530961, 504782, 353120, 507631, 282684, 613919, 509652, 281990, 347700, 511328	188	1219	5383	0.798623	1	1	0.984615
Annotation Cluster 28	Enrichment Score: 0.6483507592960427
Category	Term	Count	%	PValue	Genes	List Total	Pop Hits	Pop Total	Fold Enrichment	Bonferroni	Benjamini	FDR
UP_SEQ_FEATURE	REPEAT:WD	11	2.29167	0.091835	508051, 100125940, 782535, 523881, 509626, 100337196, 515376, 100139879, 534489, 540681, 528398	435	179	12565	1.77506	1	1	0.998489
INTERPRO	IPR001680:WD40 repeat	12	2.5	0.156432	508051, 100125940, 782535, 523881, 509626, 100337196, 515376, 512993, 100139879, 534489, 540681, 528398	425	230	12540	1.53944	1	1	1
SMART	SM00320:WD40	12	2.5	0.188045	508051, 100125940, 782535, 523881, 509626, 100337196, 515376, 512993, 100139879, 534489, 540681, 528398	243	229	6824	1.47156	1	1	1
INTERPRO	IPR019775:WD40 repeat, conserved site	7	1.45833	0.288663	100125940, 100337196, 512993, 100139879, 534489, 540681, 528398	425	132	12540	1.56471	1	1	1
UP_KW_DOMAIN	KW-0853~WD repeat	6	1.25	0.392241	508051, 782535, 523881, 509626, 512993, 534489	239	128	7420	1.45528	0.999983	1	1
INTERPRO	IPR015943:WD40/YVTN repeat-like-containing domain	12	2.5	0.421072	508051, 100125940, 782535, 523881, 509626, 100337196, 515376, 512993, 100139879, 534489, 540681, 528398	425	297	12540	1.19216	1	1	1
Annotation Cluster 29	Enrichment Score: 0.6426081313998395
Category	Term	Count	%	PValue	Genes	List Total	Pop Hits	Pop Total	Fold Enrichment	Bonferroni	Benjamini	FDR
GOTERM_BP_DIRECT	GO:0045165~cell fate commitment	4	0.833333	0.145776	505169, 516010, 615037, 404193	413	37	11494	3.0087	1	1	0.994353
GOTERM_BP_DIRECT	GO:0001701~in utero embryonic development	9	1.875	0.225776	517405, 281129, 281445, 281137, 505169, 516010, 524813, 615037, 404193	413	162	11494	1.54614	1	1	0.994353
GOTERM_BP_DIRECT	GO:1902895~positive regulation of pri-miRNA transcription from RNA polymerase II promoter	3	0.625	0.358765	505169, 516010, 615037	413	35	11494	2.38547	1	1	0.994353
Annotation Cluster 30	Enrichment Score: 0.6028772799327948
Category	Term	Count	%	PValue	Genes	List Total	Pop Hits	Pop Total	Fold Enrichment	Bonferroni	Benjamini	FDR
INTERPRO	IPR009071:High mobility group (HMG) box domain	4	0.833333	0.160352	540444, 540681, 282691, 540769	425	41	12540	2.87862	1	1	1
SMART	SM00398:HMG	4	0.833333	0.167935	540444, 540681, 282691, 540769	243	40	6824	2.80823	1	1	1
UP_SEQ_FEATURE	DOMAIN:HMG box	3	0.625	0.367216	540681, 282691, 540769	435	37	12565	2.34203	1	1	0.998489
UP_SEQ_FEATURE	DNA_BIND:HMG box	3	0.625	0.39206	540681, 282691, 540769	435	39	12565	2.22193	1	1	0.998489
Annotation Cluster 31	Enrichment Score: 0.4810777963790477
Category	Term	Count	%	PValue	Genes	List Total	Pop Hits	Pop Total	Fold Enrichment	Bonferroni	Benjamini	FDR
GOTERM_BP_DIRECT	GO:0050728~negative regulation of inflammatory response	6	1.25	0.0632598	534781, 505169, 782395, 516010, 524813, 616115	413	60	11494	2.78305	1	1	0.994353
KEGG_PATHWAY	bta05321:Inflammatory bowel disease	4	0.833333	0.216081	505169, 516010, 514889, 616115	224	44	6106	2.47808	1	1	1
KEGG_PATHWAY	bta04658:Th1 and Th2 cell differentiation	5	1.04167	0.284758	517405, 505169, 514889, 616115, 281055	224	74	6106	1.84182	1	1	1
KEGG_PATHWAY	bta04659:Th17 cell differentiation	5	1.04167	0.393383	505169, 516010, 514889, 616115, 281055	224	87	6106	1.56661	1	1	1
KEGG_PATHWAY	bta05162:Measles	6	1.25	0.42576	782359, 654488, 286865, 616115, 281055, 347700	224	117	6106	1.39789	1	1	1
KEGG_PATHWAY	bta05142:Chagas disease	5	1.04167	0.426635	286865, 516010, 514889, 616115, 281055	224	91	6106	1.49774	1	1	1
KEGG_PATHWAY	bta05235:PD-L1 expression and PD-1 checkpoint pathway in cancer	4	0.833333	0.572867	286865, 514889, 616115, 281055	224	81	6106	1.34612	1	1	1
KEGG_PATHWAY	bta04660:T cell receptor signaling pathway	3	0.625	0.889337	286865, 616115, 281055	224	101	6106	0.809671	1	1	1
Annotation Cluster 32	Enrichment Score: 0.4670951448589642
Category	Term	Count	%	PValue	Genes	List Total	Pop Hits	Pop Total	Fold Enrichment	Bonferroni	Benjamini	FDR
GOTERM_BP_DIRECT	GO:0045087~innate immune response	11	2.29167	0.230464	539820, 505169, 505940, 654488, 540444, 508269, 782395, 505265, 540154, 282691, 281094	413	212	11494	1.44404	1	1	0.994353
UP_KW_BIOLOGICAL_PROCESS	KW-0391~Immunity	11	2.29167	0.345746	510593, 505169, 505940, 504782, 281586, 654488, 540444, 508269, 281055, 282691, 281094	175	213	4353	1.28459	1	1	1
UP_KW_BIOLOGICAL_PROCESS	KW-0399~Innate immunity	7	1.45833	0.498143	505169, 505940, 654488, 540444, 508269, 282691, 281094	175	141	4353	1.23489	1	1	1
Annotation Cluster 33	Enrichment Score: 0.45324367389902803
Category	Term	Count	%	PValue	Genes	List Total	Pop Hits	Pop Total	Fold Enrichment	Bonferroni	Benjamini	FDR
INTERPRO	IPR008936:Rho GTPase activation protein	5	1.04167	0.270464	540874, 505886, 526945, 617811, 514618	425	78	12540	1.8914	1	1	1
INTERPRO	IPR000198:Rho GTPase-activating protein domain	4	0.833333	0.303211	540874, 526945, 617811, 514618	425	57	12540	2.07059	1	1	1
UP_SEQ_FEATURE	DOMAIN:Rho-GAP	4	0.833333	0.31466	540874, 526945, 617811, 514618	435	57	12565	2.02702	1	1	0.998489
SMART	SM00324:RhoGAP	3	0.625	0.596112	526945, 617811, 514618	243	56	6824	1.50441	1	1	1
Annotation Cluster 34	Enrichment Score: 0.4503569642096114
Category	Term	Count	%	PValue	Genes	List Total	Pop Hits	Pop Total	Fold Enrichment	Bonferroni	Benjamini	FDR
GOTERM_BP_DIRECT	GO:0002250~adaptive immune response	4	0.833333	0.305486	504782, 281586, 281055, 282691	413	54	11494	2.06152	1	1	0.994353
UP_KW_BIOLOGICAL_PROCESS	KW-0391~Immunity	11	2.29167	0.345746	510593, 505169, 505940, 504782, 281586, 654488, 540444, 508269, 281055, 282691, 281094	175	213	4353	1.28459	1	1	1
UP_KW_BIOLOGICAL_PROCESS	KW-1064~Adaptive immunity	4	0.833333	0.421871	504782, 281586, 281055, 282691	175	59	4353	1.68639	1	1	1
Annotation Cluster 35	Enrichment Score: 0.43119564742427624
Category	Term	Count	%	PValue	Genes	List Total	Pop Hits	Pop Total	Fold Enrichment	Bonferroni	Benjamini	FDR
SMART	SM00033:CH	4	0.833333	0.29975	505886, 541211, 534358, 534849	243	54	6824	2.08017	1	1	1
INTERPRO	IPR001715:Calponin homology domain	4	0.833333	0.405297	505886, 541211, 534358, 534849	425	68	12540	1.73564	1	1	1
UP_SEQ_FEATURE	DOMAIN:Calponin-homology (CH)	4	0.833333	0.418678	505886, 541211, 534358, 534849	435	68	12565	1.69912	1	1	0.998489
Annotation Cluster 36	Enrichment Score: 0.42126002709536237
Category	Term	Count	%	PValue	Genes	List Total	Pop Hits	Pop Total	Fold Enrichment	Bonferroni	Benjamini	FDR
KEGG_PATHWAY	bta05166:Human T-cell leukemia virus 1 infection	13	2.70833	0.0596055	515712, 537027, 515376, 286865, 407173, 516010, 616115, 533251, 281667, 281668, 534129, 506740, 281055	224	199	6106	1.78073	1	1	1
KEGG_PATHWAY	bta05203:Viral carcinogenesis	11	2.29167	0.0607157	281667, 515712, 515376, 534129, 286865, 282126, 407173, 616115, 347700, 281061, 533251	224	157	6106	1.90986	1	1	1
KEGG_PATHWAY	bta05169:Epstein-Barr virus infection	9	1.875	0.346934	281667, 515712, 281586, 654488, 286865, 407173, 616115, 281055, 347700	224	182	6106	1.34797	1	1	1
KEGG_PATHWAY	bta05164:Influenza A	7	1.45833	0.397764	282603, 520351, 654488, 286865, 514889, 616115, 347700	224	139	6106	1.37275	1	1	1
KEGG_PATHWAY	bta05162:Measles	6	1.25	0.42576	782359, 654488, 286865, 616115, 281055, 347700	224	117	6106	1.39789	1	1	1
KEGG_PATHWAY	bta05160:Hepatitis C	6	1.25	0.511273	414922, 654488, 286865, 282126, 616115, 347700	224	129	6106	1.26786	1	1	1
KEGG_PATHWAY	bta05165:Human papillomavirus infection	9	1.875	0.822827	508490, 281667, 515712, 534129, 286865, 407173, 282684, 616115, 347700	224	284	6106	0.863839	1	1	1
KEGG_PATHWAY	bta05163:Human cytomegalovirus infection	6	1.25	0.86218	515712, 534129, 281586, 286865, 407173, 616115	224	200	6106	0.817768	1	1	1
KEGG_PATHWAY	bta05167:Kaposi sarcoma-associated herpesvirus infection	5	1.04167	0.885872	515712, 286865, 407173, 616115, 347700	224	174	6106	0.783303	1	1	1
KEGG_PATHWAY	bta05168:Herpes simplex virus 1 infection	9	1.875	0.897108	515712, 512840, 281586, 654488, 286865, 407173, 514889, 616115, 347700	224	315	6106	0.778827	1	1	1
Annotation Cluster 37	Enrichment Score: 0.39901924917017656
Category	Term	Count	%	PValue	Genes	List Total	Pop Hits	Pop Total	Fold Enrichment	Bonferroni	Benjamini	FDR
INTERPRO	IPR027370:RING-type zinc-finger, LisH dimerisation motif	4	0.833333	0.0795279	539820, 505265, 508189, 540154	425	30	12540	3.93412	1	1	1
INTERPRO	IPR017907:Zinc finger, RING-type, conserved site	8	1.66667	0.119487	539820, 530411, 530961, 353120, 540718, 505265, 508189, 540154	425	122	12540	1.93481	1	1	1
INTERPRO	IPR001841:Zinc finger, RING-type	10	2.08333	0.363335	539820, 530411, 530961, 353120, 540718, 505265, 508189, 540154, 510912, 540769	425	227	12540	1.29982	1	1	1
UP_SEQ_FEATURE	DOMAIN:B box-type	3	0.625	0.39206	539820, 505265, 540154	435	39	12565	2.22193	1	1	0.998489
UP_SEQ_FEATURE	DOMAIN:RING-type	9	1.875	0.424359	539820, 530961, 353120, 540718, 505265, 508189, 540154, 510912, 540769	435	207	12565	1.25587	1	1	0.998489
INTERPRO	IPR000315:Zinc finger, B-box	3	0.625	0.441144	539820, 505265, 540154	425	44	12540	2.01176	1	1	1
GOTERM_BP_DIRECT	GO:0051865~protein autoubiquitination	3	0.625	0.51761	530411, 353120, 540718	413	48	11494	1.73941	1	1	0.994353
GOTERM_MF_DIRECT	GO:0061630~ubiquitin protein ligase activity	8	1.66667	0.614542	539820, 530411, 534852, 540718, 505265, 540154, 514373, 510912	363	218	10653	1.07696	1	1	0.995736
SMART	SM00184:RING	7	1.45833	0.651997	539820, 530411, 353120, 540718, 505265, 508189, 540154	243	186	6824	1.05686	1	1	1
INTERPRO	IPR013083:Zinc finger, RING/FYVE/PHD-type	11	2.29167	0.789175	539820, 530411, 530961, 353120, 540718, 505265, 508189, 532056, 540154, 510912, 540769	425	363	12540	0.894118	1	1	1
GOTERM_BP_DIRECT	GO:0016567~protein ubiquitination	5	1.04167	0.984017	539820, 530411, 505200, 540718, 505265	413	257	11494	0.54145	1	1	0.994353
Annotation Cluster 38	Enrichment Score: 0.3876585356484127
Category	Term	Count	%	PValue	Genes	List Total	Pop Hits	Pop Total	Fold Enrichment	Bonferroni	Benjamini	FDR
UP_KW_MOLECULAR_FUNCTION	KW-0687~Ribonucleoprotein	12	2.5	0.211537	509591, 515238, 282688, 100848353, 538548, 337890, 614872, 535290, 615873, 510547, 505093, 787914	188	240	5383	1.43165	1	1	0.984615
GOTERM_CC_DIRECT	GO:0005840~ribosome	5	1.04167	0.236161	515238, 282688, 614872, 510547, 787914	426	71	12159	2.01002	1	1	0.953297
GOTERM_CC_DIRECT	GO:0022625~cytosolic large ribosomal subunit	4	0.833333	0.340462	515238, 282688, 337890, 510547	426	59	12159	1.93507	1	1	0.953297
UP_KW_MOLECULAR_FUNCTION	KW-0689~Ribosomal protein	8	1.66667	0.406755	515238, 282688, 337890, 614872, 535290, 615873, 510547, 787914	188	175	5383	1.30894	1	1	0.984615
KEGG_PATHWAY	bta05171:Coronavirus disease - COVID-19	10	2.08333	0.4123	515238, 282688, 654488, 286865, 337890, 614872, 616115, 347700, 510547, 787914	224	220	6106	1.23904	1	1	1
KEGG_PATHWAY	bta03010:Ribosome	7	1.45833	0.456851	515238, 282688, 337890, 112444653, 614872, 510547, 787914	224	148	6106	1.28927	1	1	1
GOTERM_BP_DIRECT	GO:0002181~cytoplasmic translation	3	0.625	0.459486	337890, 614872, 787914	413	43	11494	1.94166	1	1	0.994353
GOTERM_MF_DIRECT	GO:0003735~structural constituent of ribosome	6	1.25	0.732816	515238, 282688, 337890, 614872, 510547, 787914	363	179	10653	0.983702	1	1	0.995736
GOTERM_BP_DIRECT	GO:0006412~translation	5	1.04167	0.739299	515238, 282688, 614872, 510547, 787914	413	139	11494	1.0011	1	1	0.994353
Annotation Cluster 39	Enrichment Score: 0.30411798066682927
Category	Term	Count	%	PValue	Genes	List Total	Pop Hits	Pop Total	Fold Enrichment	Bonferroni	Benjamini	FDR
UP_KW_CELLULAR_COMPONENT	KW-0282~Flagellum	3	0.625	0.340003	617350, 519602, 532884	287	34	8081	2.48442	1	1	0.885714
GOTERM_CC_DIRECT	GO:0031514~motile cilium	3	0.625	0.577786	617350, 519602, 532884	426	55	12159	1.55685	1	1	0.953297
UP_KW_CELLULAR_COMPONENT	KW-0969~Cilium	4	0.833333	0.622868	504437, 617350, 519602, 532884	287	90	8081	1.25141	1	1	0.885714
Annotation Cluster 40	Enrichment Score: 0.30373301085101956
Category	Term	Count	%	PValue	Genes	List Total	Pop Hits	Pop Total	Fold Enrichment	Bonferroni	Benjamini	FDR
INTERPRO	IPR009057:Homeodomain-like	10	2.08333	0.110351	540951, 532997, 512840, 515332, 510420, 784366, 338034, 507661, 539222, 317776	425	166	12540	1.77746	1	1	1
INTERPRO	IPR017970:Homeobox, conserved site	4	0.833333	0.519467	540951, 512840, 784366, 539222	425	81	12540	1.45708	1	1	1
UP_SEQ_FEATURE	DOMAIN:Homeobox	4	0.833333	0.683002	540951, 512840, 784366, 539222	435	101	12565	1.14396	1	1	0.998489
UP_SEQ_FEATURE	DNA_BIND:Homeobox	4	0.833333	0.714181	540951, 512840, 784366, 539222	435	106	12565	1.09	1	1	0.998489
INTERPRO	IPR001356:Homeodomain	4	0.833333	0.729692	540951, 512840, 784366, 539222	425	111	12540	1.06328	1	1	1
SMART	SM00389:HOX	4	0.833333	0.737733	540951, 512840, 784366, 539222	243	107	6824	1.04981	1	1	1
Annotation Cluster 41	Enrichment Score: 0.26088224818074324
Category	Term	Count	%	PValue	Genes	List Total	Pop Hits	Pop Total	Fold Enrichment	Bonferroni	Benjamini	FDR
UP_KW_BIOLOGICAL_PROCESS	KW-0399~Innate immunity	7	1.45833	0.498143	505169, 505940, 654488, 540444, 508269, 282691, 281094	175	141	4353	1.23489	1	1	1
GOTERM_BP_DIRECT	GO:0032760~positive regulation of tumor necrosis factor production	3	0.625	0.550437	505940, 508269, 282691	413	51	11494	1.63709	1	1	0.994353
GOTERM_BP_DIRECT	GO:0032755~positive regulation of interleukin-6 production	3	0.625	0.601578	505940, 508269, 282691	413	56	11494	1.49092	1	1	0.994353
Annotation Cluster 42	Enrichment Score: 0.2334445487909
Category	Term	Count	%	PValue	Genes	List Total	Pop Hits	Pop Total	Fold Enrichment	Bonferroni	Benjamini	FDR
GOTERM_CC_DIRECT	GO:0005681~spliceosomal complex	5	1.04167	0.259138	509591, 534416, 100848353, 507120, 505093	426	74	12159	1.92853	1	1	0.953297
GOTERM_BP_DIRECT	GO:0008380~RNA splicing	5	1.04167	0.363431	509591, 280796, 533001, 282296, 505093	413	85	11494	1.63709	1	1	0.994353
GOTERM_BP_DIRECT	GO:0006397~mRNA processing	5	1.04167	0.552327	509591, 533001, 282296, 532021, 505093	413	109	11494	1.27663	1	1	0.994353
UP_KW_CELLULAR_COMPONENT	KW-0747~Spliceosome	4	0.833333	0.630358	509591, 100848353, 282296, 505093	287	91	8081	1.23766	1	1	0.885714
GOTERM_CC_DIRECT	GO:0071013~catalytic step 2 spliceosome	3	0.625	0.722475	509591, 282296, 505093	426	72	12159	1.18926	1	1	0.953297
UP_KW_BIOLOGICAL_PROCESS	KW-0508~mRNA splicing	6	1.25	0.740529	509591, 540831, 100848353, 533001, 282296, 505093	175	153	4353	0.975462	1	1	1
GOTERM_MF_DIRECT	GO:0003729~mRNA binding	5	1.04167	0.879108	509591, 540831, 513562, 529442, 533001	363	185	10653	0.793165	1	1	0.995736
UP_KW_BIOLOGICAL_PROCESS	KW-0507~mRNA processing	6	1.25	0.879633	509591, 540831, 100848353, 533001, 282296, 505093	175	188	4353	0.79386	1	1	1
Annotation Cluster 43	Enrichment Score: 0.22685553277400416
Category	Term	Count	%	PValue	Genes	List Total	Pop Hits	Pop Total	Fold Enrichment	Bonferroni	Benjamini	FDR
KEGG_PATHWAY	bta04066:HIF-1 signaling pathway	6	1.25	0.287314	281137, 286865, 514889, 538519, 616115, 787914	224	98	6106	1.66891	1	1	1
KEGG_PATHWAY	bta04211:Longevity regulating pathway	5	1.04167	0.317969	534129, 517850, 509863, 286865, 616115	224	78	6106	1.74737	1	1	1
KEGG_PATHWAY	bta05142:Chagas disease	5	1.04167	0.426635	286865, 516010, 514889, 616115, 281055	224	91	6106	1.49774	1	1	1
KEGG_PATHWAY	bta05212:Pancreatic cancer	4	0.833333	0.520316	286865, 507069, 516010, 616115	224	75	6106	1.45381	1	1	1
KEGG_PATHWAY	bta04926:Relaxin signaling pathway	5	1.04167	0.545757	281137, 534129, 286865, 516010, 616115	224	106	6106	1.2858	1	1	1
KEGG_PATHWAY	bta04668:TNF signaling pathway	5	1.04167	0.568067	281137, 534129, 286865, 616115, 281094	224	109	6106	1.25041	1	1	1
KEGG_PATHWAY	bta05207:Chemical carcinogenesis - receptor activation	6	1.25	0.652076	282702, 414925, 534129, 286865, 616115, 520842	224	151	6106	1.08314	1	1	1
KEGG_PATHWAY	bta05215:Prostate cancer	4	0.833333	0.659439	534129, 286865, 404193, 616115	224	92	6106	1.18517	1	1	1
KEGG_PATHWAY	bta04933:AGE-RAGE signaling pathway in diabetic complications	4	0.833333	0.66665	281137, 286865, 516010, 616115	224	93	6106	1.17243	1	1	1
KEGG_PATHWAY	bta04931:Insulin resistance	4	0.833333	0.720353	538465, 534129, 286865, 616115	224	101	6106	1.07956	1	1	1
KEGG_PATHWAY	bta05161:Hepatitis B	5	1.04167	0.800341	281667, 414925, 534129, 286865, 616115	224	149	6106	0.914729	1	1	1
KEGG_PATHWAY	bta05418:Fluid shear stress and atherosclerosis	4	0.833333	0.856658	281137, 505940, 286865, 616115	224	129	6106	0.845238	1	1	1
KEGG_PATHWAY	bta05163:Human cytomegalovirus infection	6	1.25	0.86218	515712, 534129, 281586, 286865, 407173, 616115	224	200	6106	0.817768	1	1	1
KEGG_PATHWAY	bta04024:cAMP signaling pathway	5	1.04167	0.868885	532844, 281137, 534129, 286865, 616115	224	168	6106	0.811278	1	1	1
Annotation Cluster 44	Enrichment Score: 0.21655797290843812
Category	Term	Count	%	PValue	Genes	List Total	Pop Hits	Pop Total	Fold Enrichment	Bonferroni	Benjamini	FDR
UP_SEQ_FEATURE	DOMAIN:Phorbol-ester/DAG-type	3	0.625	0.590759	505940, 786852, 514618	435	57	12565	1.52027	1	1	0.998489
INTERPRO	IPR002219:Protein kinase C-like, phorbol ester/diacylglycerol binding	3	0.625	0.607076	505940, 786852, 514618	425	60	12540	1.47529	1	1	1
SMART	SM00109:C1	3	0.625	0.624702	505940, 786852, 514618	243	59	6824	1.42791	1	1	1
Annotation Cluster 45	Enrichment Score: 0.21351351261174378
Category	Term	Count	%	PValue	Genes	List Total	Pop Hits	Pop Total	Fold Enrichment	Bonferroni	Benjamini	FDR
UP_SEQ_FEATURE	DOMAIN:PH	8	1.66667	0.576696	506315, 505940, 533634, 529346, 517850, 533720, 786852, 518274	435	207	12565	1.11633	1	1	0.998489
INTERPRO	IPR001849:Pleckstrin homology domain	8	1.66667	0.608966	506315, 505940, 533634, 529346, 517850, 533720, 786852, 518274	425	218	12540	1.08278	1	1	1
SMART	SM00233:PH	8	1.66667	0.62132	506315, 505940, 533634, 529346, 517850, 533720, 786852, 518274	243	210	6824	1.0698	1	1	1
INTERPRO	IPR011993:Pleckstrin homology-like domain	12	2.5	0.641343	506315, 509626, 511223, 532898, 505940, 533634, 529346, 517850, 533720, 786852, 518274, 533251	425	350	12540	1.01163	1	1	1
Annotation Cluster 46	Enrichment Score: 0.20628133937490672
Category	Term	Count	%	PValue	Genes	List Total	Pop Hits	Pop Total	Fold Enrichment	Bonferroni	Benjamini	FDR
KEGG_PATHWAY	bta04612:Antigen processing and presentation	4	0.833333	0.325649	515712, 281586, 407173, 415113	224	55	6106	1.98247	1	1	1
KEGG_PATHWAY	bta04145:Phagosome	4	0.833333	0.856658	512287, 515712, 281586, 407173	224	129	6106	0.845238	1	1	1
KEGG_PATHWAY	bta05163:Human cytomegalovirus infection	6	1.25	0.86218	515712, 534129, 281586, 286865, 407173, 616115	224	200	6106	0.817768	1	1	1
Annotation Cluster 47	Enrichment Score: 0.20079674291807417
Category	Term	Count	%	PValue	Genes	List Total	Pop Hits	Pop Total	Fold Enrichment	Bonferroni	Benjamini	FDR
INTERPRO	IPR001452:Src homology-3 domain	7	1.45833	0.5831	539603, 520462, 504782, 540718, 528398, 514360, 407121	425	182	12540	1.13484	1	1	1
UP_SEQ_FEATURE	DOMAIN:SH3	7	1.45833	0.593211	539603, 520462, 504782, 540718, 528398, 514360, 407121	435	180	12565	1.12331	1	1	0.998489
SMART	SM00326:SH3	6	1.25	0.722201	539603, 520462, 504782, 540718, 528398, 407121	243	169	6824	0.997005	1	1	1
Annotation Cluster 48	Enrichment Score: 0.20068153758584778
Category	Term	Count	%	PValue	Genes	List Total	Pop Hits	Pop Total	Fold Enrichment	Bonferroni	Benjamini	FDR
UP_KW_LIGAND	KW-0830~Ubiquinone	3	0.625	0.134805	3283887, 3283886, 3283889	116	22	3921	4.60933	0.976828	0.851047	0.851047
KEGG_PATHWAY	bta04714:Thermogenesis	10	2.08333	0.379779	3283887, 3283886, 3283889, 3283883, 532997, 3283882, 534129, 100138312, 768072, 787914	224	214	6106	1.27378	1	1	1
KEGG_PATHWAY	bta05014:Amyotrophic lateral sclerosis	14	2.91667	0.469561	3283887, 3283886, 3283889, 3283883, 100848353, 3283882, 616114, 520351, 280796, 100139879, 511248, 777788, 415113, 505093	224	339	6106	1.12574	1	1	1
GOTERM_CC_DIRECT	GO:0005743~mitochondrial inner membrane	11	2.29167	0.509568	3283887, 3283886, 3283889, 3283883, 3283882, 515553, 507631, 618503, 535290, 102030942, 615873	426	277	12159	1.13345	1	1	0.953297
KEGG_PATHWAY	bta00190:Oxidative phosphorylation	6	1.25	0.518185	280701, 3283887, 3283886, 3283889, 3283883, 3283882	224	130	6106	1.2581	1	1	1
KEGG_PATHWAY	bta05415:Diabetic cardiomyopathy	8	1.66667	0.545991	3283887, 3283886, 3283889, 3283883, 3283882, 286865, 516010, 616115	224	190	6106	1.14774	1	1	1
WIKIPATHWAYS	WP1002:Electron transport chain	5	1.04167	0.611711	3283887, 3283886, 3283889, 3283883, 3283882	157	86	3200	1.18501	1	1	0.992
KEGG_PATHWAY	bta05020:Prion disease	10	2.08333	0.633467	3283887, 3283886, 3283889, 3283883, 281941, 3283882, 534129, 286865, 777788, 415113	224	264	6106	1.03254	1	1	1
UP_KW_BIOLOGICAL_PROCESS	KW-0679~Respiratory chain	3	0.625	0.716644	3283887, 3283886, 3283889	175	62	4353	1.20359	1	1	1
WIKIPATHWAYS	WP994:Oxidative phosphorylation	3	0.625	0.739684	3283887, 3283886, 3283882	157	53	3200	1.15371	1	1	0.992
KEGG_PATHWAY	bta05208:Chemical carcinogenesis - reactive oxygen species	7	1.45833	0.786482	3283887, 3283886, 3283889, 3283883, 3283882, 286865, 616115	224	210	6106	0.908631	1	1	1
KEGG_PATHWAY	bta04932:Non-alcoholic fatty liver disease	5	1.04167	0.791678	3283889, 3283883, 286865, 777788, 616115	224	147	6106	0.927174	1	1	1
KEGG_PATHWAY	bta05010:Alzheimer disease	11	2.29167	0.847005	3283887, 3283886, 3283889, 3283883, 3283882, 286865, 282684, 777788, 616115, 347700, 281094	224	356	6106	0.84227	1	1	1
UP_KW_CELLULAR_COMPONENT	KW-0999~Mitochondrion inner membrane	6	1.25	0.878559	3283887, 3283886, 3283889, 3283882, 515553, 507631	287	213	8081	0.793149	1	1	0.885714
UP_KW_BIOLOGICAL_PROCESS	KW-0249~Electron transport	3	0.625	0.889323	3283887, 3283886, 3283889	175	92	4353	0.811118	1	1	1
KEGG_PATHWAY	bta05012:Parkinson disease	7	1.45833	0.910905	3283887, 3283886, 3283889, 3283883, 3283882, 777788, 415113	224	255	6106	0.748284	1	1	1
KEGG_PATHWAY	bta05022:Pathways of neurodegeneration - multiple diseases	11	2.29167	0.954248	3283887, 3283886, 3283889, 280796, 3283883, 3283882, 282684, 777788, 616115, 415113, 281094	224	425	6106	0.705525	1	1	1
KEGG_PATHWAY	bta05016:Huntington disease	7	1.45833	0.957688	3283887, 782359, 3283886, 3283889, 3283883, 3283882, 534129	224	289	6106	0.660251	1	1	1
Annotation Cluster 49	Enrichment Score: 0.18887357285029582
Category	Term	Count	%	PValue	Genes	List Total	Pop Hits	Pop Total	Fold Enrichment	Bonferroni	Benjamini	FDR
UP_KW_DOMAIN	KW-0853~WD repeat	6	1.25	0.392241	508051, 782535, 523881, 509626, 512993, 534489	239	128	7420	1.45528	0.999983	1	1
UP_SEQ_FEATURE	REPEAT:WD 3	3	0.625	0.730312	508051, 512993, 534489	435	74	12565	1.17102	1	1	0.998489
UP_SEQ_FEATURE	REPEAT:WD 4	3	0.625	0.730312	508051, 512993, 534489	435	74	12565	1.17102	1	1	0.998489
UP_SEQ_FEATURE	REPEAT:WD 1	3	0.625	0.737108	508051, 512993, 534489	435	75	12565	1.1554	1	1	0.998489
UP_SEQ_FEATURE	REPEAT:WD 2	3	0.625	0.737108	508051, 512993, 534489	435	75	12565	1.1554	1	1	0.998489
Annotation Cluster 50	Enrichment Score: 0.1799125624743649
Category	Term	Count	%	PValue	Genes	List Total	Pop Hits	Pop Total	Fold Enrichment	Bonferroni	Benjamini	FDR
KEGG_PATHWAY	bta04380:Osteoclast differentiation	6	1.25	0.381891	529346, 286865, 514889, 509889, 616115, 281094	224	111	6106	1.47346	1	1	1
KEGG_PATHWAY	bta05220:Chronic myeloid leukemia	3	0.625	0.76593	529346, 286865, 616115	224	75	6106	1.09036	1	1	1
KEGG_PATHWAY	bta04071:Sphingolipid signaling pathway	4	0.833333	0.772497	509626, 529346, 286865, 616115	224	110	6106	0.991234	1	1	1
KEGG_PATHWAY	bta04014:Ras signaling pathway	6	1.25	0.843966	529346, 286865, 404193, 616115, 281094, 281160	224	194	6106	0.84306	1	1	1
Annotation Cluster 51	Enrichment Score: 0.17446355678384137
Category	Term	Count	%	PValue	Genes	List Total	Pop Hits	Pop Total	Fold Enrichment	Bonferroni	Benjamini	FDR
INTERPRO	IPR000152:EGF-type aspartate/asparagine hydroxylation site	4	0.833333	0.432527	504975, 517405, 522422, 508251	425	71	12540	1.6623	1	1	1
INTERPRO	IPR001881:EGF-like calcium-binding	4	0.833333	0.606138	504975, 517405, 522422, 508251	425	92	12540	1.28286	1	1	1
SMART	SM00179:EGF_CA	4	0.833333	0.639381	504975, 517405, 522422, 508251	243	92	6824	1.22097	1	1	1
INTERPRO	IPR018097:EGF-like calcium-binding, conserved site	3	0.625	0.712283	504975, 517405, 508251	425	73	12540	1.21257	1	1	1
UP_SEQ_FEATURE	DOMAIN:EGF-like	5	1.04167	0.727787	538751, 504975, 517405, 522422, 508251	435	142	12565	1.01708	1	1	0.998489
INTERPRO	IPR000742:Epidermal growth factor-like domain	5	1.04167	0.813762	538751, 504975, 517405, 522422, 508251	425	165	12540	0.894118	1	1	1
SMART	SM00181:EGF	4	0.833333	0.849682	504975, 517405, 522422, 508251	243	131	6824	0.857475	1	1	1
Annotation Cluster 52	Enrichment Score: 0.1542208159051442
Category	Term	Count	%	PValue	Genes	List Total	Pop Hits	Pop Total	Fold Enrichment	Bonferroni	Benjamini	FDR
UP_KW_MOLECULAR_FUNCTION	KW-9996~Developmental protein	8	1.66667	0.630168	533746, 517405, 541211, 505940, 522422, 281682, 281160, 616317	188	216	5383	1.06048	1	1	0.984615
UP_KW_MOLECULAR_FUNCTION	KW-0217~Developmental protein	8	1.66667	0.630168	533746, 517405, 541211, 505940, 522422, 281682, 281160, 616317	188	216	5383	1.06048	1	1	0.984615
UP_KW_BIOLOGICAL_PROCESS	KW-0221~Differentiation	6	1.25	0.867809	533746, 505940, 506864, 533001, 281160, 616317	175	184	4353	0.811118	1	1	1
Annotation Cluster 53	Enrichment Score: 0.14972517379914038
Category	Term	Count	%	PValue	Genes	List Total	Pop Hits	Pop Total	Fold Enrichment	Bonferroni	Benjamini	FDR
INTERPRO	IPR013098:Immunoglobulin I-set	5	1.04167	0.378021	530799, 527123, 281941, 520694, 404193	425	92	12540	1.60358	1	1	1
INTERPRO	IPR003598:Immunoglobulin subtype 2	6	1.25	0.482489	530799, 527123, 281941, 520694, 404193, 281055	425	135	12540	1.31137	1	1	1
SMART	SM00408:IGc2	6	1.25	0.525459	530799, 527123, 281941, 520694, 404193, 281055	243	135	6824	1.2481	1	1	1
UP_SEQ_FEATURE	DOMAIN:Ig-like	8	1.66667	0.775885	530799, 515712, 527123, 281941, 520694, 407173, 404193, 281055	435	253	12565	0.913362	1	1	0.998489
UP_KW_DOMAIN	KW-0393~Immunoglobulin domain	3	0.625	0.863042	281941, 404193, 281055	239	107	7420	0.870449	1	1	1
INTERPRO	IPR007110:Immunoglobulin-like domain	7	1.45833	0.871112	530799, 515712, 527123, 281941, 520694, 407173, 404193	425	257	12540	0.803662	1	1	1
INTERPRO	IPR013783:Immunoglobulin-like fold	12	2.5	0.895294	530799, 515712, 527123, 281941, 520694, 407173, 534256, 514889, 404193, 616115, 281055, 534849	425	447	12540	0.792104	1	1	1
INTERPRO	IPR003599:Immunoglobulin subtype	5	1.04167	0.940302	530799, 527123, 281941, 520694, 404193	425	218	12540	0.67674	1	1	1
SMART	SM00409:IG	5	1.04167	0.954541	530799, 527123, 281941, 520694, 404193	243	218	6824	0.64409	1	1	1
Annotation Cluster 54	Enrichment Score: 0.1384914521635069
Category	Term	Count	%	PValue	Genes	List Total	Pop Hits	Pop Total	Fold Enrichment	Bonferroni	Benjamini	FDR
GOTERM_MF_DIRECT	GO:0019003~GDP binding	3	0.625	0.581862	615849, 511349, 540040	363	57	10653	1.54458	1	1	0.995736
UP_KW_LIGAND	KW-0342~GTP-binding	7	1.45833	0.605986	615849, 506315, 281138, 782395, 511349, 540033, 540040	116	214	3921	1.10566	1	1	1
INTERPRO	IPR005225:Small GTP-binding protein domain	5	1.04167	0.727423	615849, 281138, 511349, 540033, 540040	425	145	12540	1.01744	1	1	1
GOTERM_MF_DIRECT	GO:0003924~GTPase activity	8	1.66667	0.736095	615849, 530930, 506315, 281138, 511349, 540033, 327676, 540040	363	246	10653	0.954377	1	1	0.995736
GOTERM_MF_DIRECT	GO:0005525~GTP binding	8	1.66667	0.861455	615849, 530930, 506315, 281138, 782395, 511349, 540033, 540040	363	287	10653	0.818038	1	1	0.995736
INTERPRO	IPR001806:Small GTPase superfamily	3	0.625	0.907434	615849, 530930, 540033	425	116	12540	0.763083	1	1	1
Annotation Cluster 55	Enrichment Score: 0.12869603045438024
Category	Term	Count	%	PValue	Genes	List Total	Pop Hits	Pop Total	Fold Enrichment	Bonferroni	Benjamini	FDR
UP_KW_DOMAIN	KW-0727~SH2 domain	3	0.625	0.61381	532898, 504782, 286865	239	64	7420	1.45528	1	1	1
SMART	SM00252:SH2	3	0.625	0.782419	532898, 504782, 286865	243	80	6824	1.05309	1	1	1
UP_SEQ_FEATURE	DOMAIN:SH2	3	0.625	0.797361	532898, 504782, 286865	435	85	12565	1.01947	1	1	0.998489
INTERPRO	IPR000980:SH2 domain	3	0.625	0.798155	532898, 504782, 286865	425	87	12540	1.01744	1	1	1
Annotation Cluster 56	Enrichment Score: 0.12633592522101875
Category	Term	Count	%	PValue	Genes	List Total	Pop Hits	Pop Total	Fold Enrichment	Bonferroni	Benjamini	FDR
GOTERM_BP_DIRECT	GO:0006325~chromatin organization	6	1.25	0.640081	530411, 532997, 532056, 540769, 540945, 508607	413	152	11494	1.09857	1	1	0.994353
INTERPRO	IPR019787:Zinc finger, PHD-finger	3	0.625	0.682691	530411, 532056, 540769	425	69	12540	1.28286	1	1	1
INTERPRO	IPR001965:Zinc finger, PHD-type	3	0.625	0.75231	530411, 532056, 540769	425	79	12540	1.12048	1	1	1
SMART	SM00249:PHD	3	0.625	0.776459	530411, 532056, 540769	243	79	6824	1.06642	1	1	1
INTERPRO	IPR011011:Zinc finger, FYVE/PHD-type	3	0.625	0.914841	530411, 532056, 540769	425	119	12540	0.743846	1	1	1
Annotation Cluster 57	Enrichment Score: 0.10982467602764044
Category	Term	Count	%	PValue	Genes	List Total	Pop Hits	Pop Total	Fold Enrichment	Bonferroni	Benjamini	FDR
INTERPRO	IPR001611:Leucine-rich repeat	6	1.25	0.649812	520186, 520694, 507203, 782395, 509685, 537926	425	163	12540	1.08611	1	1	1
UP_KW_DOMAIN	KW-0433~Leucine-rich repeat	5	1.04167	0.733842	520186, 520694, 507203, 782395, 509685	239	154	7420	1.00799	1	1	1
INTERPRO	IPR003591:Leucine-rich repeat, typical subtype	3	0.625	0.864253	520186, 520694, 782395	425	102	12540	0.86782	1	1	1
SMART	SM00369:LRR_TYP	3	0.625	0.882409	520186, 520694, 782395	243	102	6824	0.82595	1	1	1
Annotation Cluster 58	Enrichment Score: 0.08486845378829208
Category	Term	Count	%	PValue	Genes	List Total	Pop Hits	Pop Total	Fold Enrichment	Bonferroni	Benjamini	FDR
INTERPRO	IPR011545:DNA/RNA helicase, DEAD/DEAH box type, N-terminal	3	0.625	0.59788	514567, 535323, 508660	425	59	12540	1.5003	1	1	1
INTERPRO	IPR001650:Helicase, C-terminal	3	0.625	0.852866	514567, 535323, 508660	425	99	12540	0.894118	1	1	1
INTERPRO	IPR014001:Helicase, superfamily 1/2, ATP-binding domain	3	0.625	0.86055	514567, 535323, 508660	425	101	12540	0.876412	1	1	1
UP_SEQ_FEATURE	DOMAIN:Helicase C-terminal	3	0.625	0.864892	514567, 535323, 508660	435	100	12565	0.866552	1	1	0.998489
SMART	SM00490:HELICc	3	0.625	0.871846	514567, 535323, 508660	243	99	6824	0.850979	1	1	1
SMART	SM00487:DEXDc	3	0.625	0.87546	514567, 535323, 508660	243	100	6824	0.842469	1	1	1
UP_SEQ_FEATURE	DOMAIN:Helicase ATP-binding	3	0.625	0.879047	514567, 535323, 508660	435	104	12565	0.833223	1	1	0.998489
Annotation Cluster 59	Enrichment Score: 0.06692587567557427
Category	Term	Count	%	PValue	Genes	List Total	Pop Hits	Pop Total	Fold Enrichment	Bonferroni	Benjamini	FDR
UP_SEQ_FEATURE	REPEAT:TPR	3	0.625	0.802661	513654, 508189, 532021	435	86	12565	1.00762	1	1	0.998489
INTERPRO	IPR019734:Tetratricopeptide repeat	3	0.625	0.878182	513654, 508189, 532021	425	106	12540	0.835072	1	1	1
INTERPRO	IPR011990:Tetratricopeptide-like helical	5	1.04167	0.893523	513654, 505200, 508189, 524925, 532021	425	192	12540	0.768382	1	1	1
Annotation Cluster 60	Enrichment Score: 0.0582226947885365
Category	Term	Count	%	PValue	Genes	List Total	Pop Hits	Pop Total	Fold Enrichment	Bonferroni	Benjamini	FDR
GOTERM_CC_DIRECT	GO:0005615~extracellular space	22	4.58333	0.691927	538751, 282094, 515712, 618042, 536137, 513445, 540444, 407173, 524513, 617114, 530430, 615037, 282603, 281137, 327681, 520694, 509796, 282691, 281094, 513804, 281160, 282261	426	655	12159	0.958671	1	1	0.953297
GOTERM_CC_DIRECT	GO:0005576~extracellular region	13	2.70833	0.871915	282094, 617350, 618042, 536137, 530430, 615037, 281129, 282603, 516908, 282691, 281094, 281160, 282261	426	452	12159	0.820906	1	1	0.953297
UP_KW_CELLULAR_COMPONENT	KW-0964~Secreted	15	3.125	0.971477	282094, 618042, 536137, 513445, 540444, 530430, 615037, 282603, 281137, 327681, 282691, 281094, 513804, 281160, 282261	287	606	8081	0.69695	1	1	0.971477
UP_KW_PTM	KW-1015~Disulfide bond	23	4.79167	0.998027	538751, 404111, 282094, 508490, 414922, 539755, 540444, 530430, 615037, 282702, 532844, 282603, 281137, 281941, 327681, 506762, 520694, 281055, 282691, 281094, 513804, 768072, 282261	182	957	4824	0.637018	1	1	1
Annotation Cluster 61	Enrichment Score: 0.056947267508674064
Category	Term	Count	%	PValue	Genes	List Total	Pop Hits	Pop Total	Fold Enrichment	Bonferroni	Benjamini	FDR
SMART	SM00239:C2	3	0.625	0.852292	529537, 539867, 506146	243	94	6824	0.896244	1	1	1
INTERPRO	IPR000008:C2 calcium-dependent membrane targeting	3	0.625	0.887751	529537, 539867, 506146	425	109	12540	0.812089	1	1	1
UP_SEQ_FEATURE	DOMAIN:C2	3	0.625	0.891823	529537, 539867, 506146	435	108	12565	0.802363	1	1	0.998489
Annotation Cluster 62	Enrichment Score: 0.052565852357416745
Category	Term	Count	%	PValue	Genes	List Total	Pop Hits	Pop Total	Fold Enrichment	Bonferroni	Benjamini	FDR
UP_SEQ_FEATURE	TOPO_DOM:Extracellular	14	2.91667	0.589003	513188, 508490, 414922, 513445, 282702, 532844, 281129, 281941, 506589, 613919, 281055, 281063, 513804, 326577	435	389	12565	1.03957	1	1	0.998489
UP_KW_CELLULAR_COMPONENT	KW-1003~Cell membrane	22	4.58333	0.967694	513188, 508490, 414922, 513445, 616366, 404193, 282702, 504437, 532844, 529902, 281129, 281941, 520694, 280740, 508269, 533720, 522422, 534358, 281055, 281063, 282691, 524030	287	834	8081	0.742745	1	1	0.967694
UP_SEQ_FEATURE	CARBOHYD:N-linked (GlcNAc...) asparagine	18	3.75	0.969524	513188, 282094, 508490, 530430, 404193, 282702, 532844, 281129, 281941, 506589, 327681, 613919, 281055, 281063, 513804, 508394, 282261, 326577	435	726	12565	0.716158	1	1	0.998489
UP_SEQ_FEATURE	TOPO_DOM:Cytoplasmic	15	3.125	0.988544	513188, 508490, 414922, 513445, 353348, 282702, 532844, 281129, 281941, 506589, 613919, 281055, 281063, 513804, 326577	435	677	12565	0.639994	1	1	0.998489
UP_KW_PTM	KW-0325~Glycoprotein	31	6.45833	0.999448	508490, 513188, 517405, 539755, 407173, 616366, 615037, 504975, 281129, 281941, 327681, 522422, 281063, 508251, 508394, 326577, 509591, 282094, 539465, 515712, 536137, 530430, 534256, 404193, 282702, 532844, 506589, 613919, 281055, 513804, 282261	182	1270	4824	0.646985	1	1	1
Annotation Cluster 63	Enrichment Score: 0.046343032707055504
Category	Term	Count	%	PValue	Genes	List Total	Pop Hits	Pop Total	Fold Enrichment	Bonferroni	Benjamini	FDR
KEGG_PATHWAY	bta04810:Regulation of actin cytoskeleton	6	1.25	0.81667	508490, 505886, 286865, 404193, 525628, 281160	224	186	6106	0.87932	1	1	1
WIKIPATHWAYS	WP1062:Actin cytoskeleton regulation	4	0.833333	0.926712	286865, 404193, 525628, 281160	157	115	3200	0.708945	1	1	0.992
KEGG_PATHWAY	bta04015:Rap1 signaling pathway	4	0.833333	0.959355	286865, 404193, 281094, 281160	224	176	6106	0.619521	1	1	1
Annotation Cluster 64	Enrichment Score: 0.029199625187633773
Category	Term	Count	%	PValue	Genes	List Total	Pop Hits	Pop Total	Fold Enrichment	Bonferroni	Benjamini	FDR
UP_KW_LIGAND	KW-0862~Zinc	41	8.54167	0.905563	414925, 786852, 516010, 615335, 540823, 540769, 508607, 512907, 504975, 505007, 505169, 280796, 530411, 505940, 529115, 788127, 534358, 509302, 505265, 540154, 539820, 282094, 536137, 510242, 616730, 540718, 520842, 532056, 523536, 510916, 530961, 506864, 534129, 280740, 353120, 512977, 508189, 281990, 538628, 510912, 514618	116	1578	3921	0.878245	1	1	1
UP_KW_LIGAND	KW-0479~Metal-binding	56	11.6667	0.936225	508490, 3283889, 414925, 513523, 539755, 540823, 508607, 512907, 505789, 530411, 787696, 505940, 529115, 280891, 509302, 505265, 540154, 281063, 510242, 523536, 532056, 510916, 506864, 509652, 538628, 510912, 511328, 540322, 786852, 516010, 540769, 507945, 505007, 281129, 505169, 280796, 281445, 534358, 508394, 539820, 282094, 538579, 616730, 540718, 102030942, 520842, 280701, 282603, 530961, 534…	116	2132	3921	0.88785	1	1	1
GOTERM_MF_DIRECT	GO:0046872~metal ion binding	35	7.29167	0.964056	508490, 506390, 3283889, 513523, 786852, 516010, 615335, 511381, 540769, 508607, 512907, 505007, 280796, 788127, 280891, 282094, 510120, 538579, 100126049, 514589, 510242, 540718, 102030942, 360192, 532056, 523536, 530961, 506864, 353120, 509652, 508189, 281990, 538628, 510912, 540040	363	1302	10653	0.788901	1	1	0.995736
Annotation Cluster 65	Enrichment Score: 0.016689477485375727
Category	Term	Count	%	PValue	Genes	List Total	Pop Hits	Pop Total	Fold Enrichment	Bonferroni	Benjamini	FDR
INTERPRO	IPR000210:BTB/POZ-like	3	0.625	0.958159	505888, 530930, 539881	425	144	12540	0.614706	1	1	1
UP_SEQ_FEATURE	DOMAIN:BTB	3	0.625	0.962906	505888, 530930, 539881	435	145	12565	0.597622	1	1	0.998489
SMART	SM00225:BTB	3	0.625	0.963301	505888, 530930, 539881	243	141	6824	0.597496	1	1	1
INTERPRO	IPR011333:BTB/POZ fold	3	0.625	0.964848	505888, 530930, 539881	425	150	12540	0.590118	1	1	1
Annotation Cluster 66	Enrichment Score: 0.0036635101044790613
Category	Term	Count	%	PValue	Genes	List Total	Pop Hits	Pop Total	Fold Enrichment	Bonferroni	Benjamini	FDR
UP_KW_DOMAIN	KW-0863~Zinc-finger	17	3.54167	0.969566	616730, 786852, 520842, 532056, 523536, 540823, 508607, 510916, 530411, 505169, 280796, 529115, 506864, 534129, 353120, 509302, 281990	239	738	7420	0.715152	1	1	1
INTERPRO	IPR013087:Zinc finger C2H2-type/integrase DNA-binding domain	7	1.45833	0.998403	529115, 534129, 509302, 616730, 523536, 520842, 540823	425	456	12540	0.452941	1	1	1
UP_SEQ_FEATURE	DOMAIN:C2H2-type	6	1.25	0.999245	529115, 534129, 509302, 616730, 520842, 540823	435	428	12565	0.404931	1	1	0.999245
SMART	SM00355:ZnF_C2H2	6	1.25	0.999518	529115, 509302, 616730, 523536, 520842, 540823	243	428	6824	0.393677	1	1	1
Annotation Cluster 67	Enrichment Score: 6.38504964880855E-5
Category	Term	Count	%	PValue	Genes	List Total	Pop Hits	Pop Total	Fold Enrichment	Bonferroni	Benjamini	FDR
UP_KW_DOMAIN	KW-1133~Transmembrane helix	52	10.8333	0.999373	3283887, 3283886, 508490, 3283889, 3283883, 414922, 3283882, 513445, 530414, 281941, 281586, 281585, 514889, 540154, 281063, 538938, 508251, 538751, 515895, 534995, 404193, 100138312, 282702, 532844, 526535, 506589, 613919, 504481, 507155, 281055, 513508, 281094, 511328, 513188, 407173, 353348, 529537, 281129, 530799, 509009, 326577, 534770, 515712, 539867, 510267, 515553, 512289, 534256, 506762,…	239	2256	7420	0.7156	1	1	1
GOTERM_CC_DIRECT	GO:0016021~integral component of membrane	63	13.125	0.999916	3283887, 3283886, 3283889, 517405, 3283883, 3283882, 513445, 616366, 530414, 281941, 281586, 281585, 514889, 540154, 281063, 508251, 538751, 515895, 534995, 616114, 404193, 100138312, 282702, 526535, 506589, 613919, 504481, 510554, 507155, 281055, 513508, 281094, 511328, 524030, 513188, 407173, 533992, 510190, 353348, 504677, 529537, 281129, 530799, 509009, 520243, 522422, 326577, 539465, 534770,…	426	2619	12159	0.686583	1	1	0.999916
UP_KW_DOMAIN	KW-0812~Transmembrane	61	12.7083	0.99998	3283887, 3283886, 508490, 3283889, 517405, 3283883, 414922, 3283882, 513445, 616366, 530414, 281941, 281586, 281585, 514889, 540154, 281063, 538938, 508251, 538751, 515895, 616114, 404193, 100138312, 282702, 532844, 526535, 506589, 613919, 504481, 510554, 507155, 281055, 513508, 281094, 511328, 513188, 407173, 533992, 510190, 529537, 281129, 530799, 509009, 520243, 522422, 326577, 539465, 534770,…	239	2769	7420	0.683932	1	1	1
UP_SEQ_FEATURE	TRANSMEM:Helical	62	12.9167	0.999997	3283887, 3283886, 508490, 3283889, 517405, 3283883, 414922, 3283882, 513445, 616366, 530414, 281941, 281586, 281585, 514889, 540154, 281063, 538938, 508251, 538751, 515895, 534995, 616114, 404193, 100138312, 282702, 526535, 506589, 504481, 510554, 507155, 281055, 513508, 281094, 524030, 513188, 407173, 533992, 510190, 504677, 529537, 281129, 530799, 509009, 520243, 522422, 326577, 539465, 534770,…	435	2819	12565	0.635287	1	1	0.999997
UP_KW_CELLULAR_COMPONENT	KW-0472~Membrane	80	16.6667	1	3283887, 3283886, 508490, 3283889, 517405, 3283883, 414922, 511223, 3283882, 513445, 616366, 530414, 520462, 281941, 281586, 533720, 281585, 514889, 540154, 281063, 538938, 508251, 538751, 511099, 510242, 515895, 534995, 616114, 404193, 100138312, 282702, 532844, 526535, 506589, 507631, 613919, 504481, 510554, 507155, 281055, 513508, 281094, 511328, 524030, 513188, 407173, 533992, 510190, 504677,…	287	3908	8081	0.576393	1	1	1

## Sheet: BRU
Annotation Cluster 1	Enrichment Score: 4.970911927257939
Category	Term	Count	%	PValue	Genes	List Total	Pop Hits	Pop Total	Fold Enrichment	Bonferroni	Benjamini	FDR
GOTERM_CC_DIRECT	GO:0016021~integral component of membrane	448	24.3346	3.96432e-09	615470, 511267, 617772, 512112, 514533, 615111, 414921, 616320, 533177, 506903, 407154, 100140306, 525795, 524343, 534017, 514889, 538618, 281063, 515731, 286771, 510042, 513556, 538998, 445422, 504842, 785086, 526535, 445417, 445419, 539959, 281177, 538508, 281055, 282144, 538507, 281174, 513343, 281291, 537630, 100848134, 617871, 511167, 532189, 523226, 618720, 616789, 510190, 506812, 787155, 7…	1649	2619	12159	1.2613	3.07234e-06	1.53617e-06	1.51437e-06
UP_SEQ_FEATURE	TRANSMEM:Helical	451	24.4976	2.00837e-06	511267, 617772, 286885, 512112, 514533, 615111, 414921, 616320, 533177, 407154, 100140306, 525795, 524343, 505941, 534017, 514889, 538618, 281063, 515731, 286771, 510042, 513556, 538998, 445422, 504842, 526535, 445417, 445419, 281177, 538508, 281055, 282144, 538507, 281174, 513343, 281291, 537630, 617871, 511167, 532189, 523226, 338035, 618720, 616789, 510190, 506812, 787155, 767980, 538958, 2823…	1673	2819	12565	1.20157	0.00387265	0.00129339	0.00129339
UP_KW_DOMAIN	KW-0812~Transmembrane	459	24.9321	2.75976e-05	511267, 617772, 286885, 512112, 514533, 615111, 414921, 616320, 533177, 506903, 407154, 100140306, 525795, 524343, 505941, 534017, 514889, 538618, 281063, 515731, 286771, 510042, 513556, 538998, 445422, 526535, 445417, 445419, 539959, 281177, 538508, 281055, 282144, 538507, 281174, 513343, 281291, 537630, 617871, 511167, 532189, 523226, 338035, 618720, 338036, 616789, 510190, 506812, 787155, 7679…	1068	2769	7420	1.15165	0.000800022	0.000400165	0.000372568
UP_KW_DOMAIN	KW-1133~Transmembrane helix	376	20.4237	0.000182513	618184, 511267, 286885, 512112, 514533, 414921, 516155, 506903, 407154, 100140306, 525795, 524343, 768057, 508656, 532875, 507686, 505267, 768052, 514889, 538618, 280890, 281063, 534816, 515731, 286771, 618055, 327704, 510042, 513556, 538998, 445422, 281614, 532527, 507559, 532645, 526535, 506589, 768048, 506466, 281177, 539959, 538508, 282144, 281055, 281174, 513343, 281291, 539015, 100848134, 6…	1068	2256	7420	1.15793	0.00527938	0.00176429	0.00164262
UP_KW_CELLULAR_COMPONENT	KW-0472~Membrane	611	33.1885	0.00348548	511267, 617772, 286885, 511268, 512112, 286886, 514533, 615111, 414921, 616320, 617775, 533177, 506903, 407154, 100140306, 525795, 524343, 505941, 534017, 514889, 538618, 281063, 515731, 286771, 515854, 510042, 513556, 538998, 505809, 338049, 505805, 445422, 504842, 767874, 618607, 526535, 445417, 445419, 539959, 281177, 538508, 281055, 282144, 538507, 281174, 513343, 281291, 515766, 537630, 6178…	1173	3908	8081	1.07709	0.160189	0.0348548	0.0348548
Annotation Cluster 2	Enrichment Score: 4.627027794679365
Category	Term	Count	%	PValue	Genes	List Total	Pop Hits	Pop Total	Fold Enrichment	Bonferroni	Benjamini	FDR
UP_SEQ_FEATURE	CARBOHYD:N-linked (GlcNAc...) asparagine	149	8.09343	3.01852e-08	513167, 508490, 618580, 510850, 515222, 516797, 281909, 280815, 506903, 512072, 538583, 281105, 327681, 281860, 768052, 280890, 513953, 528783, 281063, 534816, 286771, 618055, 404156, 518169, 515575, 515176, 505805, 281614, 506589, 507157, 539959, 280760, 537812, 529761, 281055, 281572, 282262, 281174, 282261, 538685, 281291, 518114, 338036, 618204, 281849, 534482, 504236, 281569, 280750, 506530,…	1673	726	12565	1.5414	5.83161e-05	2.91589e-05	2.91589e-05
UP_KW_PTM	KW-0325~Glycoprotein	240	13.0364	2.84414e-05	100125267, 510850, 537777, 533177, 538062, 506903, 525795, 281986, 507327, 508656, 768052, 281860, 504294, 280890, 281063, 534816, 515731, 286771, 618055, 532772, 538194, 515176, 505805, 281614, 767874, 506589, 539959, 280760, 281055, 282262, 281174, 510833, 282261, 513343, 281291, 537630, 518114, 100847961, 338036, 281849, 534482, 508439, 280750, 280991, 505043, 281281, 511955, 536435, 513454, 5…	736	1270	4824	1.23862	0.000852889	0.000881682	0.000853241
UP_KW_PTM	KW-1015~Disulfide bond	169	9.17979	0.0153169	535077, 508490, 431786, 515860, 515222, 785909, 537777, 516797, 414921, 281909, 280815, 506903, 512072, 407154, 538583, 337886, 281105, 327681, 281102, 613729, 281465, 505267, 281860, 504294, 280890, 286770, 286771, 515854, 518169, 515575, 515176, 504438, 505805, 445422, 281614, 785085, 281698, 508008, 532645, 282301, 539959, 281177, 280760, 281055, 281572, 282262, 510833, 415110, 282261, 513343,…	736	957	4824	1.15746	0.370647	0.158275	0.153169
Annotation Cluster 3	Enrichment Score: 2.8913640241014047
Category	Term	Count	%	PValue	Genes	List Total	Pop Hits	Pop Total	Fold Enrichment	Bonferroni	Benjamini	FDR
UP_KW_MOLECULAR_FUNCTION	KW-0326~Glycosidase	18	0.977729	0.00029498	515687, 513253, 515397, 540155, 115945148, 100847654, 281909, 517397, 519058, 516155, 281838, 532645, 527449, 107131137, 533357, 511008, 507188, 513458	760	50	5383	2.54984	0.0279249	0.0183566	0.0179742
GOTERM_BP_DIRECT	GO:0005975~carbohydrate metabolic process	25	1.35796	0.00043465	515687, 115945148, 281909, 521401, 507107, 107131137, 511919, 281780, 507188, 511999, 513453, 513253, 515397, 540155, 519058, 540559, 281838, 282407, 507559, 532645, 534402, 511008, 504781, 281174, 511328	1567	87	11494	2.10777	0.841088	0.459642	0.459642
INTERPRO	IPR017853:Glycoside hydrolase, superfamily	11	0.597501	0.0165187	515687, 507107, 515397, 540155, 115945148, 533357, 281909, 507188, 504781, 517397, 281838	1673	36	12540	2.2903	1	1	1
Annotation Cluster 4	Enrichment Score: 2.826066994112358
Category	Term	Count	%	PValue	Genes	List Total	Pop Hits	Pop Total	Fold Enrichment	Bonferroni	Benjamini	FDR
KEGG_PATHWAY	bta04142:Lysosome	33	1.7925	0.000746482	515687, 281291, 513067, 515766, 100125267, 516797, 281909, 533177, 280815, 281849, 282218, 281105, 281421, 768053, 507188, 535407, 281281, 515935, 511591, 404156, 515397, 518169, 515575, 536435, 281838, 509715, 281698, 281897, 281433, 533357, 282883, 768040, 541272	890	125	6106	1.81122	0.218998	0.0308857	0.0290195
UP_KW_CELLULAR_COMPONENT	KW-0458~Lysosome	42	2.28137	0.000778814	539478, 515687, 281291, 513545, 516797, 281909, 338036, 280815, 282218, 281105, 508337, 281421, 507188, 535407, 281281, 618792, 513110, 404156, 515437, 515397, 100125835, 783257, 518169, 515575, 616375, 281719, 534927, 613932, 532704, 509715, 505997, 780809, 281897, 281036, 281433, 533357, 282883, 281276, 513406, 539959, 504781, 509076	1173	173	8081	1.67252	0.0382068	0.00973517	0.00973517
GOTERM_CC_DIRECT	GO:0005764~lysosome	37	2.00978	0.00571934	515687, 513067, 510197, 516797, 281909, 533177, 280815, 281769, 282218, 514929, 281105, 508337, 281421, 507188, 535407, 281281, 511591, 515397, 100125835, 518169, 515575, 281719, 281838, 100139246, 534927, 504985, 509715, 506146, 281433, 533357, 282883, 281276, 513406, 539959, 504781, 509076, 281193	1649	174	12159	1.56794	0.988265	0.246249	0.242754
Annotation Cluster 5	Enrichment Score: 2.6650181068995016
Category	Term	Count	%	PValue	Genes	List Total	Pop Hits	Pop Total	Fold Enrichment	Bonferroni	Benjamini	FDR
KEGG_PATHWAY	bta00510:N-Glycan biosynthesis	17	0.923411	0.00135221	100125314, 101906103, 540155, 510682, 516155, 507939, 534231, 100301169, 507815, 526256, 532645, 527449, 107131137, 534248, 281177, 537812, 281781	890	50	6106	2.33263	0.361022	0.0497314	0.0467265
GOTERM_BP_DIRECT	GO:0006487~protein N-linked glycosylation	13	0.706138	0.00157859	100125314, 101906103, 516155, 534231, 281779, 526256, 507559, 532600, 534248, 281177, 281781, 281151, 515309	1567	35	11494	2.72444	0.99875	0.667742	0.667742
GOTERM_BP_DIRECT	GO:0018279~protein N-linked glycosylation via asparagine	8	0.434546	0.00319227	101906103, 510682, 534248, 281177, 614334, 507939, 100301169, 507815	1567	16	11494	3.66752	0.999999	1	1
KEGG_PATHWAY	bta00513:Various types of N-glycan biosynthesis	14	0.760456	0.00321007	100125314, 101906103, 510682, 507939, 534231, 100301169, 507815, 526256, 532645, 527449, 107131137, 534248, 281177, 281781	890	40	6106	2.40124	0.655011	0.0741245	0.0696457
Annotation Cluster 6	Enrichment Score: 2.3851722416908743
Category	Term	Count	%	PValue	Genes	List Total	Pop Hits	Pop Total	Fold Enrichment	Bonferroni	Benjamini	FDR
KEGG_PATHWAY	bta04510:Focal adhesion	44	2.39001	0.000345922	511043, 508490, 540547, 100336873, 511422, 535951, 512431, 534125, 615013, 523526, 338037, 615414, 531391, 280979, 100298939, 506995, 280794, 506751, 515718, 280991, 281165, 783470, 533729, 535043, 619066, 505709, 505908, 338049, 529939, 282307, 282308, 281876, 282644, 282642, 282301, 281873, 281499, 282564, 511602, 282001, 281572, 534923, 520030, 528252	890	177	6106	1.70548	0.108206	0.022048	0.0207158
WIKIPATHWAYS	WP3197:Focal adhesion	37	2.00978	0.00273456	511043, 508490, 100848491, 540547, 100336873, 534125, 615013, 523526, 338037, 615414, 280979, 100298939, 506995, 280794, 280991, 281165, 783470, 533729, 535043, 619066, 505709, 505908, 538590, 338049, 529939, 282307, 281876, 282644, 282642, 282301, 281873, 281499, 510434, 282564, 534923, 520030, 510833	480	153	3200	1.6122	0.424858	0.184127	0.184127
KEGG_PATHWAY	bta04810:Regulation of actin cytoskeleton	42	2.28137	0.00347151	508490, 535077, 518833, 535951, 512431, 513641, 614345, 515088, 338037, 540803, 531391, 280979, 281769, 505886, 100298939, 506995, 280794, 515718, 280991, 506596, 533729, 513539, 535043, 515159, 619066, 514643, 513377, 785576, 505908, 338049, 282307, 282308, 281876, 282644, 282642, 282301, 507598, 281873, 510434, 282564, 282386, 534923	890	186	6106	1.54918	0.683701	0.0741245	0.0696457
WIKIPATHWAYS	WP1069:Integrin mediated cell adhesion	18	0.977729	0.0876854	535043, 619066, 508490, 535951, 281876, 100298939, 282644, 506995, 282642, 281873, 510434, 282564, 515718, 509246, 280991, 534923, 783470, 533729	480	81	3200	1.48148	1	1	1
Annotation Cluster 7	Enrichment Score: 2.382625003637137
Category	Term	Count	%	PValue	Genes	List Total	Pop Hits	Pop Total	Fold Enrichment	Bonferroni	Benjamini	FDR
KEGG_PATHWAY	bta04510:Focal adhesion	44	2.39001	0.000345922	511043, 508490, 540547, 100336873, 511422, 535951, 512431, 534125, 615013, 523526, 338037, 615414, 531391, 280979, 100298939, 506995, 280794, 506751, 515718, 280991, 281165, 783470, 533729, 535043, 619066, 505709, 505908, 338049, 529939, 282307, 282308, 281876, 282644, 282642, 282301, 281873, 281499, 282564, 511602, 282001, 281572, 534923, 520030, 528252	890	177	6106	1.70548	0.108206	0.022048	0.0207158
KEGG_PATHWAY	bta05165:Human papillomavirus infection	59	3.20478	0.00370695	508490, 540547, 511422, 535951, 100337066, 516433, 536128, 523526, 531391, 100298939, 280730, 506995, 506751, 505267, 535043, 407223, 514561, 541101, 519217, 282307, 282308, 785086, 508008, 445417, 509613, 445419, 281499, 510434, 511602, 538507, 281572, 347700, 520030, 511043, 100336873, 512571, 509882, 615013, 539292, 615414, 493720, 504357, 280794, 100139219, 280991, 533949, 539545, 529939, 510…	890	284	6106	1.42528	0.707497	0.0741245	0.0696457
KEGG_PATHWAY	bta04151:PI3K-Akt signaling pathway	58	3.15046	0.0054456	508490, 540547, 511422, 535951, 523526, 531391, 530812, 100298939, 529235, 506995, 506751, 535043, 515854, 519217, 767874, 282307, 282308, 785086, 509613, 282301, 281499, 507554, 507598, 510434, 511602, 281572, 520030, 511043, 100336873, 513340, 786335, 615013, 615414, 281769, 282856, 280794, 100139219, 281202, 100337329, 280991, 515515, 787270, 369023, 785576, 505709, 505908, 529939, 787914, 510…	890	283	6106	1.40607	0.835923	0.085833	0.0806467
KEGG_PATHWAY	bta05200:Pathways in cancer	79	4.29115	0.0422143	508490, 511220, 540547, 414925, 100337066, 536128, 523526, 616369, 534661, 531391, 615514, 281987, 100298939, 280730, 506751, 282871, 514889, 535043, 619066, 407223, 519217, 519018, 338049, 509936, 767874, 282307, 282308, 508008, 445417, 282301, 445419, 281730, 507554, 507598, 520277, 510434, 511602, 538507, 281572, 520030, 511043, 100336873, 513340, 534125, 615013, 615414, 616744, 493720, 507869…	890	446	6106	1.21523	0.999999	0.35828	0.336632
Annotation Cluster 8	Enrichment Score: 2.2007621563735404
Category	Term	Count	%	PValue	Genes	List Total	Pop Hits	Pop Total	Fold Enrichment	Bonferroni	Benjamini	FDR
GOTERM_MF_DIRECT	GO:0005201~extracellular matrix structural constituent	15	0.814775	0.000147649	538564, 100848491, 100336873, 515860, 523526, 538590, 529939, 506751, 511602, 281154, 507010, 508076, 520030, 513804, 510833	1456	36	10653	3.04859	0.180971	0.0998105	0.0997366
KEGG_PATHWAY	bta04974:Protein digestion and absorption	18	0.977729	0.004998	538564, 518759, 100848491, 511422, 523526, 538590, 534927, 507107, 532844, 781493, 511602, 282355, 282144, 507133, 507010, 508076, 513804, 510833	890	61	6106	2.02446	0.809573	0.0827168	0.0777188
INTERPRO	IPR008160:Collagen triple helix repeat	13	0.706138	0.00869955	538564, 100848491, 538634, 511422, 511774, 523526, 538590, 781493, 511602, 507010, 508076, 513804, 510833	1673	43	12540	2.26609	1	1	1
GOTERM_CC_DIRECT	GO:0005581~collagen trimer	10	0.543183	0.0333427	538564, 538634, 514996, 781493, 511602, 523526, 513618, 508076, 510833, 513804	1649	34	12159	2.16869	1	0.861353	0.849127
UP_KW_DOMAIN	KW-0176~Collagen	10	0.543183	0.0463091	538564, 538634, 514996, 781493, 511602, 523526, 513618, 508076, 510833, 513804	1068	34	7420	2.0434	0.747174	0.268593	0.250069
Annotation Cluster 9	Enrichment Score: 2.1860270488542635
Category	Term	Count	%	PValue	Genes	List Total	Pop Hits	Pop Total	Fold Enrichment	Bonferroni	Benjamini	FDR
KEGG_PATHWAY	bta05415:Diabetic cardiomyopathy	55	2.98751	4.00735e-07	3283887, 327713, 3283886, 3283889, 3283888, 287014, 3283883, 3283882, 286885, 286764, 616200, 3283885, 3283884, 3283881, 3283880, 613610, 282119, 281742, 282710, 282478, 282871, 510841, 3283879, 281181, 327704, 407109, 512500, 616871, 281779, 282307, 282308, 281179, 510833, 786335, 534125, 100139219, 535327, 280991, 281481, 327665, 338060, 3283878, 3283877, 514460, 613899, 506406, 327691, 282883,…	890	190	6106	1.98598	0.000132634	4.42144e-05	4.15428e-05
UP_KW_BIOLOGICAL_PROCESS	KW-0249~Electron transport	31	1.68387	2.32643e-06	3283887, 327713, 3283886, 3283889, 3283888, 287014, 286885, 3283885, 3283884, 513762, 523966, 3283880, 281742, 280950, 281481, 327665, 3283879, 338060, 3283878, 327704, 3283877, 100125317, 512500, 616871, 514361, 613899, 281157, 327691, 281111, 281110, 515925	599	92	4353	2.4487	0.000327973	0.000328027	0.000328027
UP_KW_BIOLOGICAL_PROCESS	KW-0679~Respiratory chain	21	1.14068	0.000135941	327713, 3283887, 3283886, 3283889, 338060, 3283878, 327704, 287014, 3283888, 3283877, 286885, 512500, 616871, 3283885, 3283884, 3283880, 613899, 281742, 327691, 327665, 3283879	599	62	4353	2.46144	0.0189865	0.00958387	0.00958387
KEGG_PATHWAY	bta05010:Alzheimer disease	76	4.12819	0.000399662	3283887, 327713, 3283886, 3283889, 3283888, 287014, 3283883, 3283882, 286885, 616200, 3283885, 100337066, 3283884, 533894, 3283881, 3283880, 531391, 282119, 100298939, 514929, 281742, 282710, 282478, 3283879, 541161, 539247, 281181, 327704, 538831, 512500, 616871, 282307, 282308, 280722, 359721, 508008, 445417, 445419, 520277, 510434, 538507, 347700, 505294, 511207, 529808, 534125, 615013, 517541…	890	356	6106	1.46464	0.123935	0.022048	0.0207158
WIKIPATHWAYS	WP1002:Electron transport chain	26	1.41228	0.000518115	3283887, 327713, 3283886, 3283889, 3283888, 287014, 3283883, 3283882, 286885, 3283885, 3283884, 3283881, 3283880, 281742, 282478, 536813, 281481, 327665, 3283879, 338060, 3283878, 327704, 3283877, 616871, 613899, 327691	480	86	3200	2.0155	0.099393	0.0523296	0.0523296
GOTERM_CC_DIRECT	GO:0070469~respiratory chain	9	0.488865	0.000522956	3283886, 3283889, 3283878, 3283888, 512500, 3283885, 3283884, 3283880, 3283879	1649	16	12159	4.14763	0.333288	0.0511755	0.0504491
UP_KW_LIGAND	KW-0830~Ubiquinone	10	0.543183	0.00149786	3283887, 3283886, 3283889, 3283878, 287014, 3283888, 3283877, 3283885, 3283884, 281481	538	22	3921	3.31277	0.0553694	0.0189729	0.0169758
GOTERM_MF_DIRECT	GO:0008137~NADH dehydrogenase (ubiquinone) activity	9	0.488865	0.00325088	3283887, 3283886, 3283878, 338060, 287014, 3283888, 3283877, 3283885, 3283884	1456	20	10653	3.29248	0.987751	0.488354	0.487993
KEGG_PATHWAY	bta05208:Chemical carcinogenesis - reactive oxygen species	46	2.49864	0.00400211	3283887, 327713, 3283886, 3283889, 3283888, 287014, 3283883, 3283882, 286885, 3283885, 3283884, 534125, 615013, 3283881, 3283880, 531391, 615514, 100298939, 282119, 281742, 282710, 507346, 282478, 535327, 280991, 513953, 281481, 327665, 3283879, 338060, 3283878, 327704, 3283877, 512500, 616871, 532791, 613899, 282307, 282308, 618607, 327691, 281111, 281496, 510434, 281572, 534923	890	210	6106	1.50281	0.734822	0.0741245	0.0696457
GOTERM_BP_DIRECT	GO:0006120~mitochondrial electron transport, NADH to ubiquinone	10	0.543183	0.00413977	3283887, 3283886, 3283878, 338060, 287014, 3283888, 3283877, 327691, 3283884, 327665	1567	25	11494	2.93401	1	1	1
KEGG_PATHWAY	bta04714:Thermogenesis	45	2.44432	0.00949919	3283887, 327713, 3283886, 3283889, 3283888, 287014, 3283883, 3283882, 286885, 3283885, 3283884, 3283881, 3283880, 280979, 506812, 100298939, 281742, 522045, 282710, 507686, 100139219, 535327, 533908, 281481, 327665, 3283879, 517953, 505290, 338060, 3283878, 327704, 3283877, 512500, 616871, 785576, 614794, 100138312, 509936, 787914, 613899, 504985, 785086, 768048, 327691, 281793	890	214	6106	1.44267	0.957543	0.125769	0.11817
WIKIPATHWAYS	WP994:Oxidative phosphorylation	15	0.814775	0.0205795	327713, 3283887, 3283886, 338060, 3283878, 327704, 287014, 3283888, 3283877, 3283882, 3283885, 3283884, 282710, 327691, 327665	480	53	3200	1.88679	0.985011	0.615726	0.615726
KEGG_PATHWAY	bta05012:Parkinson disease	50	2.71592	0.0223431	3283887, 327713, 3283886, 3283889, 3283888, 287014, 3283883, 3283882, 286885, 511268, 3283885, 3283884, 3283881, 3283880, 282119, 281987, 281742, 280730, 282710, 282478, 3283879, 327704, 512500, 616871, 520277, 415113, 505294, 511207, 534125, 534640, 280950, 510423, 281481, 327665, 338060, 3283878, 3283877, 515437, 615681, 615087, 532791, 540716, 613899, 767894, 327691, 524456, 281793, 281791, 51…	890	255	6106	1.34523	0.999435	0.255019	0.23961
GOTERM_CC_DIRECT	GO:0005747~mitochondrial respiratory chain complex I	13	0.706138	0.0276381	327713, 3283887, 3283886, 338060, 3283878, 287014, 3283888, 3283877, 3283885, 3283884, 281742, 327691, 327665	1649	49	12159	1.95625	1	0.793315	0.782055
UP_KW_MOLECULAR_FUNCTION	KW-1278~Translocase	15	0.814775	0.0276681	3283886, 3283889, 3283878, 287014, 3283888, 512500, 3283885, 3283884, 523966, 3283880, 785713, 280878, 282144, 3283879, 510329	760	58	5383	1.83178	0.932361	0.379448	0.371543
KEGG_PATHWAY	bta05016:Huntington disease	55	2.98751	0.0282646	3283887, 327713, 3283886, 3283889, 3283888, 287014, 3283883, 3283882, 286885, 3283885, 3283884, 3283881, 3283880, 785503, 526320, 282119, 281742, 280730, 282710, 282478, 3283879, 515216, 327704, 407223, 538831, 512500, 616871, 614776, 785086, 281698, 281496, 511207, 512971, 529808, 505919, 534125, 615059, 534640, 527278, 100139219, 510423, 281481, 507340, 327665, 518504, 338060, 3283878, 3283877,…	890	289	6106	1.30566	0.999924	0.288379	0.270954
KEGG_PATHWAY	bta00190:Oxidative phosphorylation	27	1.46659	0.0535734	3283887, 327713, 3283886, 534183, 3283889, 3283888, 287014, 3283883, 3283882, 286885, 3283885, 3283884, 3283881, 3283880, 281742, 282710, 281481, 327665, 3283879, 338060, 3283878, 327704, 3283877, 512500, 616871, 613899, 327691	890	130	6106	1.42491	1	0.394062	0.370252
KEGG_PATHWAY	bta04723:Retrograde endocannabinoid signaling	24	1.30364	0.0720292	327713, 3283887, 505290, 3283886, 338060, 3283878, 327704, 287014, 3283888, 3283877, 513340, 3283885, 3283884, 534125, 509936, 531391, 281742, 327691, 281202, 535327, 281791, 282001, 515669, 327665	890	116	6106	1.41945	1	0.44484	0.417962
KEGG_PATHWAY	bta05022:Pathways of neurodegeneration - multiple diseases	72	3.91092	0.11327	3283887, 327713, 3283886, 3283889, 3283888, 287014, 3283883, 3283882, 286885, 511268, 3283885, 100337066, 3283884, 3283881, 3283880, 531391, 282119, 281987, 100298939, 281742, 280730, 282710, 282478, 3283879, 541161, 327704, 538831, 512500, 616871, 514919, 280722, 508008, 445417, 445419, 520277, 510434, 538507, 538903, 415113, 511207, 529808, 505919, 534125, 615013, 615059, 534640, 493720, 504357…	890	425	6106	1.16228	1	0.535362	0.503014
KEGG_PATHWAY	bta04932:Non-alcoholic fatty liver disease	27	1.46659	0.165412	327713, 3283889, 287014, 3283883, 286885, 534125, 3283880, 281742, 280730, 535327, 280991, 281481, 327665, 3283879, 338060, 327704, 512500, 616871, 613899, 282307, 282308, 327691, 507554, 281992, 282089, 507176, 534923	890	147	6106	1.26012	1	0.612356	0.575355
KEGG_PATHWAY	bta05020:Prion disease	44	2.39001	0.231474	3283887, 327713, 3283886, 3283889, 3283888, 287014, 3283883, 3283882, 286885, 3283885, 3283884, 534125, 615013, 3283881, 3283880, 534640, 531391, 282119, 281742, 280730, 281941, 282710, 282478, 510423, 535327, 281481, 327665, 3283879, 338060, 3283878, 327704, 3283877, 615087, 512500, 616871, 613899, 282307, 282308, 785086, 327691, 281111, 513525, 415113, 511207	890	264	6106	1.14345	1	0.71973	0.676242
KEGG_PATHWAY	bta05014:Amyotrophic lateral sclerosis	55	2.98751	0.252717	3283887, 327713, 3283886, 3283889, 3283888, 287014, 3283883, 3283882, 286885, 3283885, 3283884, 3283881, 3283880, 280979, 282119, 281742, 280730, 282710, 510004, 3283879, 327704, 538831, 512500, 616871, 616114, 533021, 514919, 520351, 538903, 415113, 511207, 529808, 615013, 534640, 534284, 507869, 615846, 527278, 100139219, 507345, 510423, 535327, 281481, 507340, 327665, 338060, 3283878, 3283877,…	890	339	6106	1.11309	1	0.74026	0.695532
GOTERM_BP_DIRECT	GO:0032981~mitochondrial respiratory chain complex I assembly	11	0.597501	0.260492	327713, 3283887, 3283886, 3283878, 338060, 3283888, 3283877, 281742, 615821, 327665, 617428	1567	58	11494	1.39113	1	1	1
UP_KW_CELLULAR_COMPONENT	KW-0999~Mitochondrion inner membrane	35	1.90114	0.297898	3283887, 327713, 3283886, 3283889, 3283888, 287014, 3283882, 286885, 3283885, 3283884, 3283880, 614713, 280878, 513918, 281742, 282710, 282477, 507686, 282478, 787270, 281481, 327665, 508473, 3283879, 100124521, 3283878, 327704, 512500, 616871, 505809, 515770, 767847, 613899, 327691, 507197	1173	213	8081	1.13202	1	1	1
Annotation Cluster 10	Enrichment Score: 2.1190656845516544
Category	Term	Count	%	PValue	Genes	List Total	Pop Hits	Pop Total	Fold Enrichment	Bonferroni	Benjamini	FDR
SMART	SM01394:SM01394	9	0.488865	0.000757744	505679, 337886, 618250, 518825, 532569, 404146, 282467, 613296, 282343	848	18	6824	4.02358	0.287943	0.169735	0.169735
INTERPRO	IPR013787:S100/CaBP-9k-type, calcium binding, subdomain	9	0.488865	0.00123952	505679, 337886, 618250, 518825, 532569, 404146, 282467, 613296, 282343	1673	18	12540	3.74776	0.947953	0.864517	0.864517
INTERPRO	IPR001751:S100/Calbindin-D9k, conserved site	6	0.32591	0.0397153	505679, 337886, 532569, 282467, 613296, 282343	1673	15	12540	2.99821	1	1	1
GOTERM_MF_DIRECT	GO:0048306~calcium-dependent protein binding	12	0.65182	0.0895375	619066, 505679, 337886, 618250, 407179, 532569, 404146, 510355, 282467, 282343, 282123, 533894	1456	52	10653	1.68845	1	1	1
Annotation Cluster 11	Enrichment Score: 1.9572136240260016
Category	Term	Count	%	PValue	Genes	List Total	Pop Hits	Pop Total	Fold Enrichment	Bonferroni	Benjamini	FDR
GOTERM_MF_DIRECT	GO:0005509~calcium ion binding	90	4.88865	4.17224e-05	535077, 615470, 534182, 535310, 515222, 613296, 536128, 533894, 538062, 504526, 407154, 505789, 510409, 337886, 525795, 281986, 281987, 532953, 511854, 509422, 280890, 528783, 281063, 508251, 534816, 508161, 508160, 618250, 515777, 514447, 519652, 532772, 512180, 519058, 538194, 504317, 515491, 518086, 533859, 506348, 532569, 532645, 508601, 520277, 282467, 282343, 511008, 281131, 100337259, 5105…	1456	435	10653	1.51378	0.0548483	0.0564087	0.0563669
UP_SEQ_FEATURE	DOMAIN:EF-hand	33	1.7925	0.00517135	615470, 534182, 404146, 613296, 100337282, 514590, 534482, 510409, 337886, 505789, 281986, 281987, 532953, 281445, 506730, 509422, 509003, 528783, 534816, 618250, 518825, 338067, 512180, 788450, 506348, 532569, 615718, 520277, 282467, 527162, 505351, 100337259, 512717	1673	152	12565	1.63056	0.999955	1	1
INTERPRO	IPR002048:EF-hand domain	34	1.84682	0.0078867	615470, 534182, 535310, 613296, 100337282, 514590, 534482, 510409, 337886, 505789, 281986, 281987, 532953, 281445, 506730, 509422, 509003, 528783, 338067, 512180, 280989, 505679, 788450, 506348, 532569, 615718, 508601, 520277, 282467, 282343, 527162, 505351, 100337259, 512717	1673	162	12540	1.57313	1	1	1
INTERPRO	IPR011992:EF-hand-like domain	37	2.00978	0.0189995	615470, 534182, 535310, 404146, 613296, 100337282, 514590, 534482, 510409, 337886, 505789, 281986, 281987, 532953, 281445, 534119, 506730, 509422, 509003, 528783, 618250, 518825, 512180, 280989, 505679, 788450, 506348, 532569, 615718, 508601, 520277, 282467, 282343, 527162, 505351, 100337259, 512717	1673	191	12540	1.45201	1	1	1
INTERPRO	IPR018247:EF-Hand 1, calcium-binding site	26	1.41228	0.0306136	534182, 535310, 613296, 514590, 510409, 337886, 505789, 281986, 281987, 532953, 281445, 506730, 509422, 509003, 528783, 338067, 505679, 506348, 615718, 508601, 520277, 282467, 282343, 505351, 100337259, 512717	1673	128	12540	1.52253	1	1	1
UP_SEQ_FEATURE	DOMAIN:EF-hand 1	14	0.760456	0.0437211	534182, 535310, 338067, 280989, 534482, 281986, 506348, 532569, 508601, 282467, 520277, 282343, 505351, 528783	1673	59	12565	1.78214	1	1	1
UP_SEQ_FEATURE	DOMAIN:EF-hand 2	14	0.760456	0.0618177	534182, 535310, 338067, 534482, 505679, 281986, 506348, 532569, 508601, 282467, 520277, 282343, 505351, 528783	1673	62	12565	1.69591	1	1	1
SMART	SM00054:EFh	19	1.03205	0.082217	534182, 535310, 514590, 510409, 505789, 337886, 506348, 532569, 281445, 532953, 508601, 282467, 506730, 520277, 282343, 509003, 528783, 100337259, 512717	848	103	6824	1.48443	1	1	1
Annotation Cluster 12	Enrichment Score: 1.8026234006066004
Category	Term	Count	%	PValue	Genes	List Total	Pop Hits	Pop Total	Fold Enrichment	Bonferroni	Benjamini	FDR
GOTERM_MF_DIRECT	GO:0003756~protein disulfide isomerase activity	7	0.380228	0.00283995	515222, 506157, 613927, 281373, 615687, 522986, 415110	1456	12	10653	4.26803	0.978615	0.488354	0.487993
INTERPRO	IPR017937:Thioredoxin, conserved site	7	0.380228	0.00951512	280950, 613927, 281373, 615027, 615687, 415110, 613403	1673	15	12540	3.49791	1	1	1
INTERPRO	IPR013766:Thioredoxin domain	11	0.597501	0.0135021	281999, 280950, 506157, 613927, 514510, 281373, 615027, 615687, 522986, 415110, 613403	1673	35	12540	2.35573	1	1	1
UP_SEQ_FEATURE	DOMAIN:Thioredoxin	10	0.543183	0.0300062	281999, 280950, 506157, 613927, 281373, 615027, 615687, 522986, 415110, 613403	1673	34	12565	2.20896	1	1	1
INTERPRO	IPR005788:Disulphide isomerase	3	0.162955	0.0886231	613927, 281373, 415110	1673	4	12540	5.62164	1	1	1
Annotation Cluster 13	Enrichment Score: 1.7926954999240376
Category	Term	Count	%	PValue	Genes	List Total	Pop Hits	Pop Total	Fold Enrichment	Bonferroni	Benjamini	FDR
INTERPRO	IPR001179:Peptidyl-prolyl cis-trans isomerase, FKBP-type, domain	8	0.434546	0.00178825	534182, 535310, 508535, 615718, 785179, 538998, 509422, 506043	1673	15	12540	3.99761	0.985951	0.864517	0.864517
UP_SEQ_FEATURE	DOMAIN:PPIase FKBP-type 1	3	0.162955	0.0483886	534182, 535310, 508535	1673	3	12565	7.51046	1	1	1
UP_SEQ_FEATURE	DOMAIN:PPIase FKBP-type 2	3	0.162955	0.0483886	534182, 535310, 508535	1673	3	12565	7.51046	1	1	1
Annotation Cluster 14	Enrichment Score: 1.7771579200618555
Category	Term	Count	%	PValue	Genes	List Total	Pop Hits	Pop Total	Fold Enrichment	Bonferroni	Benjamini	FDR
GOTERM_BP_DIRECT	GO:0034975~protein folding in endoplasmic reticulum	5	0.271592	0.00153042	286770, 100125317, 281373, 514361, 613403	1567	5	11494	7.33504	0.998466	0.667742	0.667742
INTERPRO	IPR017937:Thioredoxin, conserved site	7	0.380228	0.00951512	280950, 613927, 281373, 615027, 615687, 415110, 613403	1673	15	12540	3.49791	1	1	1
GOTERM_MF_DIRECT	GO:0015035~protein disulfide oxidoreductase activity	6	0.32591	0.0325559	100125317, 281373, 615687, 514361, 415110, 613403	1456	14	10653	3.13569	1	1	1
GOTERM_MF_DIRECT	GO:0016972~thiol oxidase activity	3	0.162955	0.0508435	100125317, 281373, 514361	1456	3	10653	7.31662	1	1	1
UP_SEQ_FEATURE	DISULFID:Redox-active	9	0.488865	0.0539661	506406, 280950, 515222, 100125317, 281373, 514361, 445422, 415110, 613403	1673	32	12565	2.11232	1	1	1
Annotation Cluster 15	Enrichment Score: 1.7281838137650947
Category	Term	Count	%	PValue	Genes	List Total	Pop Hits	Pop Total	Fold Enrichment	Bonferroni	Benjamini	FDR
GOTERM_CC_DIRECT	GO:0044322~endoplasmic reticulum quality control compartment	7	0.380228	0.000791152	513253, 281036, 533985, 407129, 511008, 519058, 613577	1649	10	12159	5.16149	0.458485	0.0658148	0.0648807
INTERPRO	IPR012341:Six-hairpin glycosidase	8	0.434546	0.00178825	513253, 532645, 107131137, 511919, 511008, 519058, 516155, 540559	1673	15	12540	3.99761	0.985951	0.864517	0.864517
INTERPRO	IPR001382:Glycoside hydrolase, family 47	5	0.271592	0.00788135	513253, 532645, 107131137, 511008, 519058	1673	7	12540	5.35394	1	1	1
GOTERM_MF_DIRECT	GO:0004571~mannosyl-oligosaccharide 1,2-alpha-mannosidase activity	5	0.271592	0.00860036	513253, 532645, 107131137, 511008, 519058	1456	7	10653	5.22616	0.999992	0.894437	0.893776
GOTERM_BP_DIRECT	GO:1904380~endoplasmic reticulum mannose trimming	3	0.162955	0.0506076	513253, 511008, 519058	1567	3	11494	7.33504	1	1	1
GOTERM_BP_DIRECT	GO:1904382~mannose trimming involved in glycoprotein ERAD pathway	3	0.162955	0.0921459	513253, 511008, 519058	1567	4	11494	5.50128	1	1	1
GOTERM_BP_DIRECT	GO:0006986~response to unfolded protein	6	0.32591	0.147733	286770, 513253, 506157, 511008, 519058, 613577	1567	21	11494	2.09572	1	1	1
UP_KW_BIOLOGICAL_PROCESS	KW-0834~Unfolded protein response	6	0.32591	0.226233	286770, 513253, 616210, 511008, 519058, 613577	599	24	4353	1.81678	1	1	1
Annotation Cluster 16	Enrichment Score: 1.70562244921152
Category	Term	Count	%	PValue	Genes	List Total	Pop Hits	Pop Total	Fold Enrichment	Bonferroni	Benjamini	FDR
GOTERM_MF_DIRECT	GO:0008137~NADH dehydrogenase (ubiquinone) activity	9	0.488865	0.00325088	3283887, 3283886, 3283878, 338060, 287014, 3283888, 3283877, 3283885, 3283884	1456	20	10653	3.29248	0.987751	0.488354	0.487993
UP_SEQ_FEATURE	DOMAIN:NADH:quinone oxidoreductase/Mrp antiporter membrane subunit	3	0.162955	0.0483886	3283887, 3283886, 3283878	1673	3	12565	7.51046	1	1	1
INTERPRO	IPR001750:NADH:ubiquinone/plastoquinone oxidoreductase	3	0.162955	0.0485723	3283887, 3283886, 3283878	1673	3	12540	7.49552	1	1	1
Annotation Cluster 17	Enrichment Score: 1.6903066276966994
Category	Term	Count	%	PValue	Genes	List Total	Pop Hits	Pop Total	Fold Enrichment	Bonferroni	Benjamini	FDR
INTERPRO	IPR001179:Peptidyl-prolyl cis-trans isomerase, FKBP-type, domain	8	0.434546	0.00178825	534182, 535310, 508535, 615718, 785179, 538998, 509422, 506043	1673	15	12540	3.99761	0.985951	0.864517	0.864517
UP_SEQ_FEATURE	DOMAIN:PPIase FKBP-type	7	0.380228	0.00636076	534182, 508535, 615718, 785179, 538998, 509422, 506043	1673	14	12565	3.75523	0.999996	1	1
UP_KW_MOLECULAR_FUNCTION	KW-0697~Rotamase	11	0.597501	0.00789055	535494, 534182, 535310, 508535, 615718, 785179, 538998, 509422, 506043, 514460, 281419	760	31	5383	2.51329	0.532566	0.151498	0.148342
GOTERM_MF_DIRECT	GO:0003755~peptidyl-prolyl cis-trans isomerase activity	11	0.597501	0.0233136	535494, 534182, 535310, 508535, 615718, 785179, 538998, 509422, 506043, 514460, 281419	1456	37	10653	2.17521	1	1	1
UP_KW_MOLECULAR_FUNCTION	KW-0413~Isomerase	23	1.24932	0.0581494	404132, 535494, 534182, 535310, 515569, 515222, 538998, 514460, 281419, 523154, 787696, 615718, 508535, 613927, 505464, 534402, 785179, 509422, 281373, 506043, 538958, 281195, 415110	760	111	5383	1.46763	0.996821	0.697793	0.683256
GOTERM_BP_DIRECT	GO:0000413~protein peptidyl-prolyl isomerization	4	0.217273	0.592874	535494, 508535, 785179, 281419	1567	22	11494	1.33364	1	1	1
Annotation Cluster 18	Enrichment Score: 1.5911009669548903
Category	Term	Count	%	PValue	Genes	List Total	Pop Hits	Pop Total	Fold Enrichment	Bonferroni	Benjamini	FDR
SMART	SM00282:LamG	10	0.543183	0.010678	525795, 100848491, 100336873, 522422, 615883, 533653, 538194, 504526, 508076, 508251	848	31	6824	2.59586	0.991848	0.883397	0.883397
INTERPRO	IPR001791:Laminin G domain	12	0.65182	0.0131902	525795, 100848491, 100336873, 522422, 615883, 533653, 781493, 538194, 507010, 504526, 508076, 508251	1673	40	12540	2.24866	1	1	1
UP_SEQ_FEATURE	DOMAIN:Laminin G	10	0.543183	0.0166205	525795, 100336873, 522422, 615883, 533653, 538194, 507010, 504526, 508076, 508251	1673	31	12565	2.42273	1	1	1
INTERPRO	IPR013320:Concanavalin A-like lectin/glucanase, subgroup	23	1.24932	0.184592	516886, 539820, 100848491, 100848095, 100336873, 514447, 407129, 615883, 533653, 538194, 504526, 788176, 525795, 281036, 506751, 534326, 522422, 781493, 326598, 511649, 507010, 508076, 508251	1673	135	12540	1.27701	1	1	1
Annotation Cluster 19	Enrichment Score: 1.5668451198471587
Category	Term	Count	%	PValue	Genes	List Total	Pop Hits	Pop Total	Fold Enrichment	Bonferroni	Benjamini	FDR
GOTERM_BP_DIRECT	GO:0007229~integrin-mediated signaling pathway	20	1.08637	0.000401974	535043, 784605, 508490, 100336873, 535951, 513531, 281876, 100138017, 282644, 506995, 282642, 506751, 280794, 281873, 281177, 282564, 783470, 515515, 509120, 510833	1567	62	11494	2.36614	0.817516	0.459642	0.459642
KEGG_PATHWAY	bta04512:ECM-receptor interaction	21	1.14068	0.000502325	511043, 535043, 508490, 100336873, 511422, 535951, 523526, 529939, 525795, 281439, 281876, 282644, 506995, 282642, 506751, 280794, 281873, 281499, 282564, 511602, 520030	890	64	6106	2.25116	0.153218	0.0237528	0.0223176
GOTERM_BP_DIRECT	GO:0033627~cell adhesion mediated by integrin	9	0.488865	0.000901846	281876, 282644, 506995, 282642, 281873, 282564, 517541, 281154, 507010	1567	17	11494	3.88325	0.978016	0.601712	0.601712
SMART	SM01242:SM01242	5	0.271592	0.00287437	281876, 282644, 506995, 282642, 282564	848	6	6824	6.70597	0.724611	0.429239	0.429239
INTERPRO	IPR012896:Integrin beta subunit, tail	5	0.271592	0.00377563	281876, 282644, 506995, 282642, 282564	1673	6	12540	6.24626	0.999878	1	1
SMART	SM00187:INB	5	0.271592	0.00604962	281876, 282644, 506995, 282642, 282564	848	7	6824	5.74798	0.934024	0.677557	0.677557
GOTERM_CC_DIRECT	GO:0008305~integrin complex	7	0.380228	0.0069711	535043, 508490, 281876, 506995, 282642, 281873, 282564	1649	14	12159	3.68678	0.99558	0.277387	0.27345
UP_KW_MOLECULAR_FUNCTION	KW-0401~Integrin	9	0.488865	0.00773456	535043, 508490, 281876, 282644, 506995, 282642, 535951, 281873, 282564	760	22	5383	2.89755	0.525457	0.151498	0.148342
INTERPRO	IPR015812:Integrin beta subunit	5	0.271592	0.00788135	281876, 282644, 506995, 282642, 282564	1673	7	12540	5.35394	1	1	1
INTERPRO	IPR002369:Integrin beta subunit, N-terminal	5	0.271592	0.00788135	281876, 282644, 506995, 282642, 282564	1673	7	12540	5.35394	1	1	1
SMART	SM01241:SM01241	4	0.217273	0.0156995	281876, 282644, 282642, 282564	848	5	6824	6.43774	0.999166	0.883397	0.883397
UP_SEQ_FEATURE	DOMAIN:Integrin beta subunit VWA	4	0.217273	0.0190864	281876, 282644, 282642, 282564	1673	5	12565	6.00837	1	1	1
UP_SEQ_FEATURE	DOMAIN:Integrin beta subunit cytoplasmic	4	0.217273	0.0190864	281876, 282644, 282642, 282564	1673	5	12565	6.00837	1	1	1
UP_SEQ_FEATURE	DOMAIN:Integrin beta subunit tail	4	0.217273	0.0190864	281876, 282644, 282642, 282564	1673	5	12565	6.00837	1	1	1
INTERPRO	IPR014836:Integrin beta subunit, cytoplasmic domain	4	0.217273	0.0191924	281876, 282644, 282642, 282564	1673	5	12540	5.99641	1	1	1
WIKIPATHWAYS	WP3195:Arrhythmogenic right ventricular cardiomyopathy	15	0.814775	0.0324894	535043, 508490, 282160, 535951, 785909, 514360, 280979, 281439, 281876, 282644, 506995, 282642, 281873, 282564, 281193	480	56	3200	1.78571	0.998734	0.820357	0.820357
UP_SEQ_FEATURE	DOMAIN:PSI	5	0.271592	0.0337609	515731, 281876, 282644, 282642, 282564	1673	10	12565	3.75523	1	1	1
UP_SEQ_FEATURE	BINDING:in ADMIDAS binding site	3	0.162955	0.0483886	281876, 282644, 282564	1673	3	12565	7.51046	1	1	1
UP_SEQ_FEATURE	BINDING:in LIMBS binding site	3	0.162955	0.0483886	281876, 282644, 282564	1673	3	12565	7.51046	1	1	1
UP_SEQ_FEATURE	BINDING:in MIDAS binding site	3	0.162955	0.0483886	281876, 282644, 282564	1673	3	12565	7.51046	1	1	1
PIR_SUPERFAMILY	PIRSF002512:integrin, beta subunit	4	0.217273	0.0522256	281876, 282644, 282642, 282564	205	6	1306	4.24715	0.999925	1	1
KEGG_PATHWAY	bta05414:Dilated cardiomyopathy	17	0.923411	0.0638437	535043, 508490, 282160, 535951, 785909, 509936, 280979, 281439, 281876, 282644, 506995, 282642, 281873, 281793, 282564, 282089, 540561	890	74	6106	1.5761	1	0.44484	0.417962
KEGG_PATHWAY	bta05412:Arrhythmogenic right ventricular cardiomyopathy	15	0.814775	0.073384	535043, 508490, 282160, 535951, 785909, 514360, 280979, 281439, 281876, 282644, 506995, 282642, 281873, 282564, 281193	890	64	6106	1.60797	1	0.44484	0.417962
WIKIPATHWAYS	WP1069:Integrin mediated cell adhesion	18	0.977729	0.0876854	535043, 619066, 508490, 535951, 281876, 100298939, 282644, 506995, 282642, 281873, 510434, 282564, 515718, 509246, 280991, 534923, 783470, 533729	480	81	3200	1.48148	1	1	1
UP_SEQ_FEATURE	DOMAIN:EGF-like 1	7	0.380228	0.0894818	281876, 282644, 515222, 281276, 282564, 281154, 281913	1673	24	12565	2.19055	1	1	1
GOTERM_BP_DIRECT	GO:0007160~cell-matrix adhesion	11	0.597501	0.0981272	281876, 404156, 282644, 506995, 282642, 280794, 282862, 513531, 282564, 338049, 510833	1567	47	11494	1.71671	1	1	1
UP_SEQ_FEATURE	DOMAIN:EGF-like 3	4	0.217273	0.13781	281876, 282644, 282564, 281154	1673	10	12565	3.00418	1	1	1
KEGG_PATHWAY	bta05410:Hypertrophic cardiomyopathy	15	0.814775	0.167629	535043, 508490, 282160, 535951, 785909, 280979, 281439, 281876, 282644, 506995, 282642, 281873, 282564, 282089, 540561	890	73	6106	1.40973	1	0.612356	0.575355
UP_SEQ_FEATURE	DOMAIN:EGF-like 2	5	0.271592	0.210396	281876, 282644, 282564, 281154, 281913	1673	18	12565	2.08624	1	1	1
UP_SEQ_FEATURE	DOMAIN:EGF-like 4	3	0.162955	0.289131	281876, 282644, 282564	1673	8	12565	2.81642	1	1	1
GOTERM_BP_DIRECT	GO:0048333~mesodermal cell differentiation	3	0.162955	0.35248	508490, 281876, 506995	1567	9	11494	2.44501	1	1	1
INTERPRO	IPR013111:EGF, extracellular	3	0.162955	0.393166	281876, 282642, 282564	1673	10	12540	2.24866	1	1	1
UP_SEQ_FEATURE	DOMAIN:VWFA	9	0.488865	0.514636	281876, 282644, 511422, 535951, 785909, 781493, 282564, 534256, 505917	1673	58	12565	1.16542	1	1	1
Annotation Cluster 20	Enrichment Score: 1.5322064674016607
Category	Term	Count	%	PValue	Genes	List Total	Pop Hits	Pop Total	Fold Enrichment	Bonferroni	Benjamini	FDR
GOTERM_CC_DIRECT	GO:0033116~endoplasmic reticulum-Golgi intermediate compartment membrane	11	0.597501	0.00191022	616293, 615659, 618184, 526045, 618580, 506830, 506961, 508631, 100125926, 529761, 539132	1649	27	12159	3.00404	0.772781	0.113879	0.112262
SMART	SM01190:SM01190	5	0.271592	0.0177468	618580, 100125926, 529761, 508729, 539132	848	9	6824	4.47065	0.999672	0.883397	0.883397
INTERPRO	IPR015720:TMP21-related	5	0.271592	0.033984	618580, 100125926, 529761, 508729, 539132	1673	10	12540	3.74776	1	1	1
UP_SEQ_FEATURE	DOMAIN:GOLD	6	0.32591	0.0394155	618580, 100125926, 529761, 100139246, 508729, 539132	1673	15	12565	3.00418	1	1	1
INTERPRO	IPR009038:GOLD	6	0.32591	0.0397153	618580, 100125926, 529761, 100139246, 508729, 539132	1673	15	12540	2.99821	1	1	1
GOTERM_CC_DIRECT	GO:0030134~ER to Golgi transport vesicle	9	0.488865	0.0419173	616293, 618580, 280722, 513116, 100125926, 529761, 511649, 508729, 539132	1649	30	12159	2.21207	1	0.984422	0.970449
GOTERM_BP_DIRECT	GO:0007030~Golgi organization	15	0.814775	0.248918	618580, 100125926, 615059, 785713, 613578, 508729, 508805, 539132, 613923, 526045, 533007, 508631, 529761, 511649, 508373	1567	84	11494	1.30983	1	1	1
Annotation Cluster 21	Enrichment Score: 1.5182093561642744
Category	Term	Count	%	PValue	Genes	List Total	Pop Hits	Pop Total	Fold Enrichment	Bonferroni	Benjamini	FDR
UP_SEQ_FEATURE	DOMAIN:TB	5	0.271592	0.00782431	327681, 532772, 281154, 510559, 100848191	1673	7	12565	5.36461	1	1	1
INTERPRO	IPR017878:TB domain	5	0.271592	0.00788135	327681, 532772, 281154, 510559, 100848191	1673	7	12540	5.35394	1	1	1
GOTERM_MF_DIRECT	GO:0050431~transforming growth factor beta binding	6	0.32591	0.0563672	529661, 532772, 510559, 281838, 100848191, 534043	1456	16	10653	2.74373	1	1	1
GOTERM_CC_DIRECT	GO:0001527~microfibril	3	0.162955	0.24327	281154, 510559, 100848191	1649	7	12159	3.1601	1	1	0.98708
Annotation Cluster 22	Enrichment Score: 1.4986307666074263
Category	Term	Count	%	PValue	Genes	List Total	Pop Hits	Pop Total	Fold Enrichment	Bonferroni	Benjamini	FDR
INTERPRO	IPR009030:Insulin-like growth factor binding protein, N-terminal	24	1.30364	0.00181393	538797, 515222, 535137, 536128, 615883, 505709, 532772, 533894, 616368, 538194, 504526, 504317, 525795, 282326, 506751, 522422, 511854, 282123, 281276, 281154, 282262, 510559, 100848191, 282261	1673	92	12540	1.95535	0.986786	0.864517	0.864517
SMART	SM00181:EGF	26	1.41228	0.0176495	511043, 407179, 100336873, 515222, 536128, 533894, 538062, 504526, 525795, 506751, 522422, 511854, 515935, 508251, 615883, 532772, 538194, 504317, 281913, 529939, 282123, 281276, 281154, 510559, 520030, 100848191	848	131	6824	1.59715	0.999657	0.883397	0.883397
INTERPRO	IPR000152:EGF-type aspartate/asparagine hydroxylation site	17	0.923411	0.0226946	407179, 515222, 536128, 615883, 532772, 533894, 538062, 538194, 504526, 522422, 511854, 282123, 281276, 281154, 510559, 100848191, 508251	1673	71	12540	1.7947	1	1	1
SMART	SM00179:EGF_CA	19	1.03205	0.0320019	407179, 515222, 536128, 615883, 532772, 533894, 538062, 538194, 504526, 504317, 525795, 522422, 511854, 282123, 281276, 281154, 510559, 100848191, 508251	848	92	6824	1.66192	1	1	1
INTERPRO	IPR018097:EGF-like calcium-binding, conserved site	16	0.869093	0.0558658	407179, 515222, 536128, 615883, 532772, 533894, 538062, 504526, 504317, 511854, 282123, 281276, 281154, 510559, 100848191, 508251	1673	73	12540	1.64285	1	1	1
INTERPRO	IPR001881:EGF-like calcium-binding	19	1.03205	0.0589407	407179, 515222, 536128, 615883, 532772, 533894, 538062, 538194, 504526, 504317, 525795, 522422, 511854, 282123, 281276, 281154, 510559, 100848191, 508251	1673	92	12540	1.54799	1	1	1
INTERPRO	IPR000742:Epidermal growth factor-like domain	29	1.57523	0.104877	511043, 407179, 100336873, 515222, 536128, 533894, 538062, 504526, 525795, 506995, 506751, 522422, 511854, 515935, 508251, 784605, 615883, 519652, 532772, 538194, 504317, 281913, 529939, 282123, 281276, 281154, 510559, 520030, 100848191	1673	165	12540	1.31739	1	1	1
UP_SEQ_FEATURE	DOMAIN:EGF-like	25	1.35796	0.12772	407179, 515222, 536128, 533894, 538062, 504526, 525795, 522422, 511854, 515935, 508251, 784605, 515397, 615883, 519652, 532772, 538194, 281838, 504317, 281913, 282123, 281276, 281154, 510559, 100848191	1673	142	12565	1.32226	1	1	1
Annotation Cluster 23	Enrichment Score: 1.458305225907869
Category	Term	Count	%	PValue	Genes	List Total	Pop Hits	Pop Total	Fold Enrichment	Bonferroni	Benjamini	FDR
UP_KW_BIOLOGICAL_PROCESS	KW-0313~Glucose metabolism	5	0.271592	0.0156161	407109, 534402, 512723, 280991, 613610	599	8	4353	4.54194	0.891309	0.550469	0.550469
GOTERM_BP_DIRECT	GO:0006006~glucose metabolic process	10	0.543183	0.0408272	281181, 407109, 281179, 534402, 512723, 280991, 281154, 534923, 613610, 789937	1567	35	11494	2.09572	1	1	1
UP_KW_BIOLOGICAL_PROCESS	KW-0119~Carbohydrate metabolism	13	0.706138	0.0661548	511245, 407109, 360194, 521401, 538173, 613610, 506997, 523154, 281179, 534402, 512723, 280991, 511215	599	55	4353	1.71768	0.999936	0.666273	0.666273
Annotation Cluster 24	Enrichment Score: 1.2734468015458082
Category	Term	Count	%	PValue	Genes	List Total	Pop Hits	Pop Total	Fold Enrichment	Bonferroni	Benjamini	FDR
KEGG_PATHWAY	bta05205:Proteoglycans in cancer	44	2.39001	0.000345922	512312, 518114, 100337066, 512431, 540803, 531391, 280979, 100298939, 281987, 280794, 100139219, 515718, 535327, 280991, 282871, 281165, 508671, 533729, 282094, 404156, 513377, 505709, 338049, 787914, 282307, 506724, 282308, 281876, 508008, 445417, 530005, 282642, 445419, 281873, 510434, 282564, 280760, 538507, 282001, 281572, 282089, 534923, 511308, 282162	890	177	6106	1.70548	0.108206	0.022048	0.0207158
KEGG_PATHWAY	bta04150:mTOR signaling pathway	34	1.84682	0.00444193	100337066, 509863, 531391, 507107, 100298939, 529235, 100139219, 100337329, 280991, 533908, 517953, 515854, 519018, 616375, 533861, 338049, 787914, 282307, 504985, 532704, 282308, 524593, 526310, 282369, 508008, 445417, 530005, 509613, 445419, 510434, 538507, 282001, 534923, 511308	890	144	6106	1.61988	0.77089	0.077383	0.0727073
KEGG_PATHWAY	bta04550:Signaling pathways regulating pluripotency of stem cells	23	1.24932	0.104788	404101, 100848012, 100337066, 538690, 531391, 282307, 282308, 504357, 281769, 100298939, 784383, 508008, 445417, 505147, 530005, 445419, 510434, 535327, 280991, 538507, 534923, 511308, 510844	890	115	6106	1.37213	1	0.535362	0.503014
KEGG_PATHWAY	bta05225:Hepatocellular carcinoma	28	1.52091	0.180775	100337066, 615013, 616369, 531391, 615514, 280979, 504357, 100298939, 281987, 280730, 522045, 507346, 100139219, 280991, 532791, 282307, 510618, 282308, 508008, 445417, 530005, 445419, 510434, 538507, 282001, 282089, 534923, 511308	890	155	6106	1.23935	1	0.629858	0.5918
KEGG_PATHWAY	bta05226:Gastric cancer	22	1.195	0.271492	519217, 100337066, 785576, 505709, 531391, 282307, 282308, 504357, 100298939, 508008, 445417, 280730, 530005, 445419, 507554, 100139219, 510434, 280991, 538507, 282089, 534923, 511308	890	125	6106	1.20748	1	0.745955	0.700882
KEGG_PATHWAY	bta05224:Breast cancer	21	1.14068	0.345706	100337066, 536128, 785576, 505709, 531391, 282307, 510618, 282308, 504357, 100298939, 508008, 445417, 280730, 530005, 445419, 100139219, 510434, 280991, 538507, 534923, 511308	890	124	6106	1.16189	1	0.835246	0.784778
KEGG_PATHWAY	bta05217:Basal cell carcinoma	9	0.488865	0.446075	504357, 280730, 508008, 445417, 530005, 100337066, 445419, 538507, 511308	890	50	6106	1.23492	1	0.971386	0.912692
Annotation Cluster 25	Enrichment Score: 1.265714028768673
Category	Term	Count	%	PValue	Genes	List Total	Pop Hits	Pop Total	Fold Enrichment	Bonferroni	Benjamini	FDR
SMART	SM00423:PSI	14	0.760456	0.000414955	515731, 537777, 525504, 785942, 531240, 781625, 407770, 524002, 281876, 282644, 282642, 526028, 282564, 504294	848	38	6824	2.96475	0.169675	0.169735	0.169735
INTERPRO	IPR016201:Plexin-like fold	14	0.760456	0.000849433	515731, 537777, 525504, 785942, 531240, 781625, 407770, 524002, 281876, 282644, 282642, 526028, 282564, 504294	1673	38	12540	2.76151	0.868014	0.864517	0.864517
INTERPRO	IPR002165:Plexin	9	0.488865	0.00998738	515731, 524002, 526028, 504294, 525504, 785942, 531240, 781625, 407770	1673	24	12540	2.81082	1	1	1
SMART	SM00630:Sema	9	0.488865	0.0138951	524002, 526028, 537777, 504294, 525504, 785942, 531240, 781625, 407770	848	27	6824	2.68239	0.998105	0.883397	0.883397
WIKIPATHWAYS	WP3151:Semaphorin interactions	15	0.814775	0.0147043	511220, 535951, 537777, 505709, 785942, 531240, 338049, 781625, 407770, 281876, 533746, 504294, 509796, 783470, 533729	480	51	3200	1.96078	0.949829	0.598299	0.598299
UP_SEQ_FEATURE	DOMAIN:Sema	9	0.488865	0.0257244	524002, 526028, 537777, 504294, 525504, 785942, 531240, 781625, 407770	1673	28	12565	2.41408	1	1	1
INTERPRO	IPR001627:Semaphorin/CD100 antigen	9	0.488865	0.0260047	524002, 526028, 537777, 504294, 525504, 785942, 531240, 781625, 407770	1673	28	12540	2.40927	1	1	1
GOTERM_BP_DIRECT	GO:0050772~positive regulation of axonogenesis	7	0.380228	0.0450459	373543, 534842, 100337329, 504294, 531240, 781625, 407770	1567	20	11494	2.56726	1	1	1
GOTERM_BP_DIRECT	GO:0060666~dichotomous subdivision of terminal units involved in salivary gland branching	3	0.162955	0.0921459	537777, 531240, 781625	1567	4	11494	5.50128	1	1	1
INTERPRO	IPR013548:Plexin, cytoplasmic RasGAP domain	4	0.217273	0.107098	504294, 531240, 781625, 407770	1673	9	12540	3.33134	1	1	1
GOTERM_CC_DIRECT	GO:0002116~semaphorin receptor complex	4	0.217273	0.111317	504294, 531240, 781625, 407770	1649	9	12159	3.27714	1	1	0.98708
GOTERM_BP_DIRECT	GO:1902287~semaphorin-plexin signaling pathway involved in axon guidance	5	0.271592	0.111946	537777, 504294, 531240, 781625, 407770	1567	14	11494	2.61966	1	1	1
GOTERM_MF_DIRECT	GO:0017154~semaphorin receptor activity	4	0.217273	0.218933	504294, 531240, 781625, 407770	1456	12	10653	2.43887	1	1	1
GOTERM_BP_DIRECT	GO:0007162~negative regulation of cell adhesion	6	0.32591	0.221358	535137, 504294, 785942, 531240, 781625, 407770	1567	24	11494	1.83376	1	1	1
INTERPRO	IPR014756:Immunoglobulin E-set	14	0.760456	0.279426	538501, 407997, 525504, 280815, 531240, 534043, 781625, 407770, 510529, 786098, 504294, 281165, 327676, 532838	1673	81	12540	1.29552	1	1	1
GOTERM_MF_DIRECT	GO:0016301~kinase activity	12	0.65182	0.357547	282856, 512571, 519217, 504294, 280991, 536925, 505370, 531240, 282309, 781625, 513539, 407770	1456	70	10653	1.25428	1	1	1
GOTERM_BP_DIRECT	GO:0043087~regulation of GTPase activity	10	0.543183	0.371954	505886, 100139219, 513531, 504294, 515718, 536625, 540907, 531240, 781625, 407770	1567	57	11494	1.28685	1	1	1
SMART	SM00429:IPT	5	0.271592	0.377088	504294, 525504, 531240, 781625, 407770	848	25	6824	1.60943	1	1	1
INTERPRO	IPR002909:Cell surface receptor IPT/TIG	5	0.271592	0.494002	504294, 525504, 531240, 781625, 407770	1673	27	12540	1.38806	1	1	1
Annotation Cluster 26	Enrichment Score: 1.262134231498212
Category	Term	Count	%	PValue	Genes	List Total	Pop Hits	Pop Total	Fold Enrichment	Bonferroni	Benjamini	FDR
GOTERM_CC_DIRECT	GO:0005750~mitochondrial respiratory chain complex III	6	0.32591	0.0103339	613899, 3283889, 286885, 512500, 616871, 3283879	1649	11	12159	4.02194	0.999681	0.333699	0.328963
GOTERM_BP_DIRECT	GO:0006122~mitochondrial electron transport, ubiquinol to cytochrome c	5	0.271592	0.068903	613899, 3283889, 286885, 512500, 616871	1567	12	11494	3.05626	1	1	1
KEGG_PATHWAY	bta04260:Cardiac muscle contraction	13	0.706138	0.229665	282160, 286771, 3283889, 3283883, 286885, 512500, 616871, 785909, 3283880, 613899, 532844, 282144, 3283879	890	65	6106	1.37213	1	0.71973	0.676242
Annotation Cluster 27	Enrichment Score: 1.2354212950134131
Category	Term	Count	%	PValue	Genes	List Total	Pop Hits	Pop Total	Fold Enrichment	Bonferroni	Benjamini	FDR
SMART	SM00059:FN2	5	0.271592	0.0267214	614959, 529049, 280794, 282871, 281849	848	10	6824	4.02358	0.999995	1	1
INTERPRO	IPR000562:Fibronectin, type II, collagen-binding	5	0.271592	0.033984	614959, 529049, 280794, 282871, 281849	1673	10	12540	3.74776	1	1	1
UP_SEQ_FEATURE	DOMAIN:Fibronectin type-II	4	0.217273	0.0785951	614959, 529049, 280794, 281849	1673	8	12565	3.75523	1	1	1
INTERPRO	IPR013806:Kringle-like fold	6	0.32591	0.160245	614959, 529049, 280794, 282871, 281849, 512082	1673	22	12540	2.04423	1	1	1
Annotation Cluster 28	Enrichment Score: 1.2322241508398168
Category	Term	Count	%	PValue	Genes	List Total	Pop Hits	Pop Total	Fold Enrichment	Bonferroni	Benjamini	FDR
GOTERM_BP_DIRECT	GO:0042989~sequestering of actin monomers	5	0.271592	0.0152247	535077, 101906565, 282024, 282385, 282386	1567	8	11494	4.5844	1	1	1
SMART	SM00152:THY	3	0.162955	0.0423575	101906565, 282385, 282386	848	3	6824	8.04717	1	1	1
INTERPRO	IPR001152:Thymosin beta-4	3	0.162955	0.0485723	101906565, 282385, 282386	1673	3	12540	7.49552	1	1	1
PIR_SUPERFAMILY	PIRSF001828:thymosin beta	3	0.162955	0.0653664	101906565, 282385, 282386	205	3	1306	6.37073	0.999994	1	1
GOTERM_MF_DIRECT	GO:0003785~actin monomer binding	4	0.217273	0.33702	101906565, 282024, 282385, 282386	1456	15	10653	1.9511	1	1	1
Annotation Cluster 29	Enrichment Score: 1.1560219444692537
Category	Term	Count	%	PValue	Genes	List Total	Pop Hits	Pop Total	Fold Enrichment	Bonferroni	Benjamini	FDR
GOTERM_CC_DIRECT	GO:0071821~FANCM-MHF complex	4	0.217273	0.00893461	510793, 618018, 513626, 613732	1649	4	12159	7.37356	0.999047	0.301058	0.296784
GOTERM_BP_DIRECT	GO:0036297~interstrand cross-link repair	9	0.488865	0.0356804	538883, 508171, 510793, 505585, 281762, 507345, 618018, 513626, 613732	1567	29	11494	2.27639	1	1	1
GOTERM_CC_DIRECT	GO:0043240~Fanconi anaemia nuclear complex	5	0.271592	0.0678162	510793, 281762, 618018, 513626, 613732	1649	12	12159	3.07232	1	1	0.98708
GOTERM_BP_DIRECT	GO:0000712~resolution of meiotic recombination intermediates	4	0.217273	0.256432	787696, 618018, 513626, 613732	1567	13	11494	2.25693	1	1	1
KEGG_PATHWAY	bta03460:Fanconi anemia pathway	10	0.543183	0.299281	508171, 516328, 510793, 281762, 507620, 615553, 618018, 513626, 512754, 613732	890	50	6106	1.37213	1	0.780015	0.732885
Annotation Cluster 30	Enrichment Score: 1.1271325718163057
Category	Term	Count	%	PValue	Genes	List Total	Pop Hits	Pop Total	Fold Enrichment	Bonferroni	Benjamini	FDR
INTERPRO	IPR003859:Galactosyltransferase, metazoa	4	0.217273	0.0346091	282407, 507559, 281781, 511328	1673	6	12540	4.99701	1	1	1
GOTERM_BP_DIRECT	GO:0070085~glycosylation	5	0.271592	0.0513038	282407, 507559, 540602, 281781, 511328	1567	11	11494	3.33411	1	1	1
GOTERM_MF_DIRECT	GO:0008378~galactosyltransferase activity	4	0.217273	0.058123	282407, 507559, 281781, 511328	1456	7	10653	4.18093	1	1	1
GOTERM_MF_DIRECT	GO:0003945~N-acetyllactosamine synthase activity	3	0.162955	0.092554	282407, 281781, 511328	1456	4	10653	5.48747	1	1	1
UP_SEQ_FEATURE	DOMAIN:Galactosyltransferase C-terminal	3	0.162955	0.13445	282407, 507559, 511328	1673	5	12565	4.50628	1	1	1
UP_SEQ_FEATURE	DOMAIN:Galactosyltransferase N-terminal	3	0.162955	0.13445	282407, 507559, 511328	1673	5	12565	4.50628	1	1	1
Annotation Cluster 31	Enrichment Score: 1.1238731262143595
Category	Term	Count	%	PValue	Genes	List Total	Pop Hits	Pop Total	Fold Enrichment	Bonferroni	Benjamini	FDR
INTERPRO	IPR002172:Low-density lipoprotein (LDL) receptor class A repeat	9	0.488865	0.0545022	513343, 407179, 281276, 282123, 338067, 533894, 515494, 505043, 504317	1673	32	12540	2.10811	1	1	1
UP_SEQ_FEATURE	DOMAIN:LDL-receptor class A 1	3	0.162955	0.0883046	281276, 338067, 505043	1673	4	12565	5.63285	1	1	1
UP_SEQ_FEATURE	DOMAIN:LDL-receptor class A 2	3	0.162955	0.0883046	281276, 338067, 505043	1673	4	12565	5.63285	1	1	1
Annotation Cluster 32	Enrichment Score: 1.102603087704154
Category	Term	Count	%	PValue	Genes	List Total	Pop Hits	Pop Total	Fold Enrichment	Bonferroni	Benjamini	FDR
GOTERM_BP_DIRECT	GO:0051301~cell division	35	1.90114	0.0210059	327679, 519504, 414925, 540547, 515287, 618168, 539292, 531074, 615414, 614347, 613732, 507703, 508813, 527278, 515080, 505940, 505200, 281142, 282370, 519217, 519613, 618018, 515350, 613543, 616898, 504517, 505847, 510618, 505356, 281753, 508601, 505011, 281791, 534849, 541250	1567	176	11494	1.45867	1	1	1
UP_KW_BIOLOGICAL_PROCESS	KW-0132~Cell division	33	1.7925	0.0415612	327679, 519504, 414925, 540547, 515287, 618168, 539292, 615414, 614347, 613732, 507703, 508813, 527278, 515080, 505940, 505200, 281142, 282370, 519217, 519613, 618018, 515350, 338049, 616898, 504517, 510618, 505356, 281753, 508601, 505011, 540040, 534849, 541250	599	172	4353	1.39427	0.997485	0.651125	0.651125
UP_KW_BIOLOGICAL_PROCESS	KW-0498~Mitosis	25	1.35796	0.0657856	327679, 414925, 515287, 614347, 613732, 507703, 508813, 515080, 505940, 505200, 281142, 282370, 519217, 519613, 618018, 515350, 616898, 504517, 505847, 505356, 281753, 508601, 505011, 534849, 541250	599	128	4353	1.41936	0.999932	0.666273	0.666273
UP_KW_BIOLOGICAL_PROCESS	KW-0131~Cell cycle	47	2.55296	0.158647	327679, 513220, 519504, 414925, 540547, 515287, 618168, 513642, 539292, 615335, 615414, 614347, 613732, 507703, 508813, 527278, 507723, 515080, 505469, 530411, 505940, 505200, 327682, 535327, 512427, 281142, 507122, 282370, 519217, 519613, 618018, 515350, 338049, 616898, 767968, 504517, 505847, 510618, 785085, 505356, 281753, 508601, 533115, 505011, 540040, 534849, 541250	599	290	4353	1.17777	1	1	1
GOTERM_BP_DIRECT	GO:0007049~cell cycle	27	1.46659	0.336817	513220, 519504, 540547, 515287, 618168, 513642, 539292, 615335, 614347, 613732, 527278, 507723, 530411, 505940, 505200, 327682, 535327, 512427, 281142, 507122, 616898, 767968, 505847, 510618, 785085, 505356, 281753	1567	174	11494	1.1382	1	1	1
Annotation Cluster 33	Enrichment Score: 1.097720251035434
Category	Term	Count	%	PValue	Genes	List Total	Pop Hits	Pop Total	Fold Enrichment	Bonferroni	Benjamini	FDR
INTERPRO	IPR011042:Six-bladed beta-propeller, TolB-like	10	0.543183	0.0168248	281417, 407179, 100299504, 514666, 281276, 282123, 533894, 521975, 280890, 504317	1673	31	12540	2.41791	1	1	1
GOTERM_MF_DIRECT	GO:0030229~very-low-density lipoprotein particle receptor activity	3	0.162955	0.0508435	407179, 281276, 282123	1456	3	10653	7.31662	1	1	1
INTERPRO	IPR002172:Low-density lipoprotein (LDL) receptor class A repeat	9	0.488865	0.0545022	513343, 407179, 281276, 282123, 338067, 533894, 515494, 505043, 504317	1673	32	12540	2.10811	1	1	1
UP_KW_BIOLOGICAL_PROCESS	KW-0254~Endocytosis	13	0.706138	0.0741944	407179, 515216, 538501, 785664, 533894, 505839, 525107, 785503, 504317, 280722, 529049, 282123, 281276	599	56	4353	1.68701	0.999981	0.697427	0.697427
UP_SEQ_FEATURE	REPEAT:LDL-receptor class B	5	0.271592	0.0831514	407179, 281276, 282123, 533894, 504317	1673	13	12565	2.88864	1	1	1
SMART	SM00135:LY	5	0.271592	0.0853223	407179, 281276, 282123, 533894, 504317	848	14	6824	2.87399	1	1	1
INTERPRO	IPR000033:LDLR class B repeat	5	0.271592	0.105246	407179, 281276, 282123, 533894, 504317	1673	14	12540	2.67697	1	1	1
GOTERM_MF_DIRECT	GO:0034185~apolipoprotein binding	3	0.162955	0.14058	407179, 282123, 533894	1456	5	10653	4.38997	1	1	1
SMART	SM00192:LDLa	7	0.380228	0.160115	407179, 281276, 282123, 533894, 515494, 505043, 504317	848	30	6824	1.87767	1	1	1
INTERPRO	IPR023415:Low-density lipoprotein (LDL) receptor class A, conserved site	7	0.380228	0.181274	407179, 281276, 282123, 533894, 515494, 505043, 504317	1673	29	12540	1.80926	1	1	1
Annotation Cluster 34	Enrichment Score: 1.0901756494770278
Category	Term	Count	%	PValue	Genes	List Total	Pop Hits	Pop Total	Fold Enrichment	Bonferroni	Benjamini	FDR
UP_SEQ_FEATURE	DOMAIN:Ig-like C2-type 3	5	0.271592	0.0225953	281614, 281941, 282862, 338037, 512072	1673	9	12565	4.17248	1	1	1
UP_SEQ_FEATURE	DOMAIN:Ig-like C2-type 2	5	0.271592	0.154073	281614, 281941, 282862, 338037, 512072	1673	16	12565	2.34702	1	1	1
UP_SEQ_FEATURE	DOMAIN:Ig-like C2-type 1	5	0.271592	0.154073	281614, 281941, 282862, 338037, 512072	1673	16	12565	2.34702	1	1	1
Annotation Cluster 35	Enrichment Score: 1.0898377595463233
Category	Term	Count	%	PValue	Genes	List Total	Pop Hits	Pop Total	Fold Enrichment	Bonferroni	Benjamini	FDR
UP_KW_BIOLOGICAL_PROCESS	KW-0554~One-carbon metabolism	6	0.32591	0.0331572	508158, 505809, 508809, 507197, 517539, 534296	599	14	4353	3.11448	0.991387	0.644877	0.644877
GOTERM_BP_DIRECT	GO:0035999~tetrahydrofolate interconversion	4	0.217273	0.0832846	508809, 507197, 517539, 534296	1567	8	11494	3.66752	1	1	1
KEGG_PATHWAY	bta00670:One carbon pool by folate	5	0.271592	0.19469	516864, 508809, 507197, 517539, 534296	890	16	6106	2.14396	1	0.664355	0.624212
Annotation Cluster 36	Enrichment Score: 1.082549627495303
Category	Term	Count	%	PValue	Genes	List Total	Pop Hits	Pop Total	Fold Enrichment	Bonferroni	Benjamini	FDR
GOTERM_BP_DIRECT	GO:0035987~endodermal cell differentiation	8	0.434546	0.00479557	538564, 100336873, 282887, 280794, 282564, 282871, 520030, 529939	1567	17	11494	3.45178	1	1	1
UP_KW_CELLULAR_COMPONENT	KW-0084~Basement membrane	8	0.434546	0.0241164	511043, 100336873, 505686, 506751, 511602, 523526, 505917, 513804	1173	21	8081	2.62445	0.704946	0.20097	0.20097
INTERPRO	IPR002049:EGF-like, laminin	10	0.543183	0.0252083	511043, 525795, 100336873, 515222, 506751, 522422, 538194, 520030, 515935, 529939	1673	33	12540	2.27137	1	1	1
UP_SEQ_FEATURE	DOMAIN:Laminin EGF-like	8	0.434546	0.0486124	511043, 525795, 100336873, 506751, 522422, 538194, 520030, 529939	1673	26	12565	2.31091	1	1	1
GOTERM_CC_DIRECT	GO:0005610~laminin-5 complex	3	0.162955	0.0501104	100336873, 506751, 529939	1649	3	12159	7.37356	1	1	0.98708
SMART	SM00180:EGF_Lam	8	0.434546	0.0504784	511043, 525795, 100336873, 506751, 522422, 538194, 520030, 529939	848	28	6824	2.29919	1	1	1
GOTERM_BP_DIRECT	GO:0009887~animal organ morphogenesis	12	0.65182	0.0984565	526377, 511043, 540688, 525795, 100336873, 522045, 617311, 506751, 507620, 785576, 520030, 529939	1567	53	11494	1.66076	1	1	1
SMART	SM00281:LamB	3	0.162955	0.164532	511043, 100336873, 506751	848	6	6824	4.02358	1	1	1
UP_SEQ_FEATURE	DOMAIN:Laminin IV type A	3	0.162955	0.184462	511043, 100336873, 506751	1673	6	12565	3.75523	1	1	1
INTERPRO	IPR000034:Laminin B type IV	3	0.162955	0.185061	511043, 100336873, 506751	1673	6	12540	3.74776	1	1	1
SMART	SM00136:LamNT	4	0.217273	0.212685	100336873, 506751, 520030, 529939	848	13	6824	2.47605	1	1	1
UP_SEQ_FEATURE	DOMAIN:Laminin N-terminal	4	0.217273	0.244796	100336873, 506751, 520030, 529939	1673	13	12565	2.31091	1	1	1
INTERPRO	IPR008211:Laminin, N-terminal	4	0.217273	0.245763	100336873, 506751, 520030, 529939	1673	13	12540	2.30631	1	1	1
GOTERM_BP_DIRECT	GO:0009888~tissue development	6	0.32591	0.275458	511043, 525795, 100336873, 506751, 520030, 529939	1567	26	11494	1.6927	1	1	1
Annotation Cluster 37	Enrichment Score: 1.078760884221724
Category	Term	Count	%	PValue	Genes	List Total	Pop Hits	Pop Total	Fold Enrichment	Bonferroni	Benjamini	FDR
INTERPRO	IPR011059:Metal-dependent hydrolase, composite domain	4	0.217273	0.0546549	533746, 504261, 509796, 521401	1673	7	12540	4.28315	1	1	1
INTERPRO	IPR006680:Amidohydrolase 1	4	0.217273	0.0789818	533746, 504261, 509796, 521401	1673	8	12540	3.74776	1	1	1
UP_SEQ_FEATURE	DOMAIN:Amidohydrolase-related	3	0.162955	0.13445	533746, 509796, 521401	1673	5	12565	4.50628	1	1	1
Annotation Cluster 38	Enrichment Score: 1.0718345534941347
Category	Term	Count	%	PValue	Genes	List Total	Pop Hits	Pop Total	Fold Enrichment	Bonferroni	Benjamini	FDR
SMART	SM00307:ILWEQ	3	0.162955	0.0777976	505919, 783470, 528252	848	4	6824	6.03538	1	1	1
UP_SEQ_FEATURE	DOMAIN:I/LWEQ	3	0.162955	0.0883046	505919, 783470, 528252	1673	4	12565	5.63285	1	1	1
INTERPRO	IPR002558:I/LWEQ domain	3	0.162955	0.0886231	505919, 783470, 528252	1673	4	12540	5.62164	1	1	1
Annotation Cluster 39	Enrichment Score: 1.0398634017112498
Category	Term	Count	%	PValue	Genes	List Total	Pop Hits	Pop Total	Fold Enrichment	Bonferroni	Benjamini	FDR
SMART	SM00033:CH	13	0.706138	0.0302447	539019, 532143, 540504, 505886, 788760, 100139508, 526027, 527711, 506730, 282379, 515718, 281165, 534849	848	54	6824	1.93728	0.999999	1	1
UP_SEQ_FEATURE	DOMAIN:Calponin-homology (CH)	14	0.760456	0.111397	539019, 532143, 540504, 505886, 788760, 100139508, 526027, 527711, 506553, 506730, 282379, 515718, 281165, 534849	1673	68	12565	1.54627	1	1	1
INTERPRO	IPR001715:Calponin homology domain	14	0.760456	0.112695	539019, 532143, 540504, 505886, 788760, 100139508, 526027, 527711, 506553, 506730, 282379, 515718, 281165, 534849	1673	68	12540	1.54319	1	1	1
INTERPRO	IPR001589:Actinin-type, actin-binding, conserved site	5	0.271592	0.18244	526027, 527711, 506730, 281165, 540504	1673	17	12540	2.20456	1	1	1
Annotation Cluster 40	Enrichment Score: 1.0277375383374279
Category	Term	Count	%	PValue	Genes	List Total	Pop Hits	Pop Total	Fold Enrichment	Bonferroni	Benjamini	FDR
KEGG_PATHWAY	bta04211:Longevity regulating pathway	19	1.03205	0.0287508	509084, 509863, 528606, 509936, 282307, 504985, 282308, 785086, 100298939, 526310, 280730, 509613, 100139219, 100337329, 281496, 280991, 534923, 507340, 515914	890	78	6106	1.67119	0.999936	0.288379	0.270954
WIKIPATHWAYS	WP3154:AMPK signaling	14	0.760456	0.0578997	514750, 509084, 327679, 786335, 511381, 282307, 506812, 504985, 282308, 509613, 100139219, 100337329, 280991, 534923	480	55	3200	1.69697	0.999994	0.944656	0.944656
KEGG_PATHWAY	bta04152:AMPK signaling pathway	17	0.923411	0.495977	369023, 509084, 786335, 282307, 506812, 504985, 282308, 282856, 785086, 526310, 532723, 509613, 100139219, 100337329, 280991, 534923, 508373	890	107	6106	1.09001	1	0.986367	0.926768
Annotation Cluster 41	Enrichment Score: 1.0002470736569125
Category	Term	Count	%	PValue	Genes	List Total	Pop Hits	Pop Total	Fold Enrichment	Bonferroni	Benjamini	FDR
GOTERM_BP_DIRECT	GO:0017185~peptidyl-lysine hydroxylation	6	0.32591	0.000771347	535310, 514996, 533642, 508872, 788823, 281409	1567	7	11494	6.28717	0.961797	0.601712	0.601712
INTERPRO	IPR001006:Procollagen-lysine 5-dioxygenase	3	0.162955	0.0485723	514996, 533642, 281409	1673	3	12540	7.49552	1	1	1
GOTERM_MF_DIRECT	GO:0008475~procollagen-lysine 5-dioxygenase activity	3	0.162955	0.0508435	514996, 533642, 281409	1456	3	10653	7.31662	1	1	1
GOTERM_MF_DIRECT	GO:0031418~L-ascorbic acid binding	6	0.32591	0.0711967	507327, 514996, 533642, 280890, 281409, 506185	1456	17	10653	2.58234	1	1	1
UP_KW_LIGAND	KW-0847~Vitamin C	4	0.217273	0.0842199	514996, 533642, 280890, 281409	538	8	3921	3.64405	0.964676	0.355595	0.318164
SMART	SM00702:P4Hc	5	0.271592	0.105412	507327, 514996, 533642, 281409, 506185	848	15	6824	2.68239	1	1	1
INTERPRO	IPR006620:Prolyl 4-hydroxylase, alpha subunit	5	0.271592	0.129075	507327, 514996, 533642, 281409, 506185	1673	15	12540	2.49851	1	1	1
UP_SEQ_FEATURE	DOMAIN:Fe2OG dioxygenase	5	0.271592	0.271397	507327, 514996, 533642, 281409, 506185	1673	20	12565	1.87762	1	1	1
INTERPRO	IPR005123:Oxoglutarate/iron-dependent dioxygenase	5	0.271592	0.272632	507327, 514996, 533642, 281409, 506185	1673	20	12540	1.87388	1	1	1
UP_KW_MOLECULAR_FUNCTION	KW-0223~Dioxygenase	7	0.380228	0.86835	286771, 507327, 514996, 533642, 512622, 281409, 506185	760	60	5383	0.826338	1	1	0.989474
GOTERM_MF_DIRECT	GO:0005506~iron ion binding	6	0.32591	0.995234	507327, 286861, 514996, 533642, 281409, 506185	1456	88	10653	0.498861	1	1	1
Annotation Cluster 42	Enrichment Score: 0.9866466564573545
Category	Term	Count	%	PValue	Genes	List Total	Pop Hits	Pop Total	Fold Enrichment	Bonferroni	Benjamini	FDR
GOTERM_BP_DIRECT	GO:0010950~positive regulation of endopeptidase activity	4	0.217273	0.0203775	510041, 514929, 100336105, 509857	1567	5	11494	5.86803	1	1	1
UP_SEQ_FEATURE	DOMAIN:Proteasome activator PA28 C-terminal	3	0.162955	0.0483886	510041, 100336105, 509857	1673	3	12565	7.51046	1	1	1
UP_SEQ_FEATURE	DOMAIN:Proteasome activator PA28 N-terminal	3	0.162955	0.0483886	510041, 100336105, 509857	1673	3	12565	7.51046	1	1	1
INTERPRO	IPR009077:Proteasome activator pa28, REG alpha/beta subunit	3	0.162955	0.0485723	510041, 100336105, 509857	1673	3	12540	7.49552	1	1	1
INTERPRO	IPR003185:Proteasome activator pa28, REG alpha subunit	3	0.162955	0.0485723	510041, 100336105, 509857	1673	3	12540	7.49552	1	1	1
INTERPRO	IPR003186:Proteasome activator pa28, REG beta subunit	3	0.162955	0.0485723	510041, 100336105, 509857	1673	3	12540	7.49552	1	1	1
GOTERM_CC_DIRECT	GO:0008537~proteasome activator complex	3	0.162955	0.0501104	510041, 100336105, 509857	1649	3	12159	7.37356	1	1	0.98708
GOTERM_BP_DIRECT	GO:2000045~regulation of G1/S transition of mitotic cell cycle	6	0.32591	0.125903	510041, 512312, 100336105, 505691, 509857, 531074	1567	20	11494	2.20051	1	1	1
GOTERM_BP_DIRECT	GO:0019884~antigen processing and presentation of exogenous antigen	3	0.162955	0.139992	510041, 100336105, 509857	1567	5	11494	4.40102	1	1	1
GOTERM_MF_DIRECT	GO:0061133~endopeptidase activator activity	4	0.217273	0.146139	539247, 510041, 100336105, 509857	1456	10	10653	2.92665	1	1	1
GOTERM_BP_DIRECT	GO:0061136~regulation of proteasomal protein catabolic process	4	0.217273	0.414213	510041, 100336105, 529167, 509857	1567	17	11494	1.72589	1	1	1
KEGG_PATHWAY	bta03050:Proteasome	7	0.380228	0.678492	510041, 510423, 100336105, 513525, 534640, 509857, 511207	890	46	6106	1.04402	1	1	0.942424
UP_KW_CELLULAR_COMPONENT	KW-0647~Proteasome	7	0.380228	0.751951	510041, 510423, 100336105, 513525, 534640, 509857, 511207	1173	50	8081	0.964484	1	1	1
Annotation Cluster 43	Enrichment Score: 0.9771198368534453
Category	Term	Count	%	PValue	Genes	List Total	Pop Hits	Pop Total	Fold Enrichment	Bonferroni	Benjamini	FDR
KEGG_PATHWAY	bta01212:Fatty acid metabolism	13	0.706138	0.0750595	518852, 511222, 516797, 508918, 618814, 100138312, 613886, 505968, 493643, 506812, 281421, 508324, 508455	890	53	6106	1.68281	1	0.44484	0.417962
KEGG_PATHWAY	bta00062:Fatty acid elongation	7	0.380228	0.124916	511033, 281421, 516797, 508455, 618814, 787270, 613886	890	24	6106	2.00103	1	0.535362	0.503014
KEGG_PATHWAY	bta01040:Biosynthesis of unsaturated fatty acids	7	0.380228	0.124916	493643, 511033, 508324, 508455, 508918, 618814, 613886	890	24	6106	2.00103	1	0.535362	0.503014
Annotation Cluster 44	Enrichment Score: 0.971090238346549
Category	Term	Count	%	PValue	Genes	List Total	Pop Hits	Pop Total	Fold Enrichment	Bonferroni	Benjamini	FDR
UP_SEQ_FEATURE	DOMAIN:HTH psq-type	4	0.217273	0.0785951	101903505, 517625, 788381, 101903701	1673	8	12565	3.75523	1	1	1
SMART	SM00674:CENPB	4	0.217273	0.0902138	101903505, 517625, 788381, 101903701	848	9	6824	3.57652	1	1	1
UP_SEQ_FEATURE	DOMAIN:HTH CENPB-type	4	0.217273	0.106595	101903505, 517625, 788381, 101903701	1673	9	12565	3.33798	1	1	1
INTERPRO	IPR007889:DNA binding HTH domain, Psq-type	4	0.217273	0.107098	101903505, 517625, 788381, 101903701	1673	9	12540	3.33134	1	1	1
INTERPRO	IPR004875:DDE superfamily endonuclease, CENP-B-like	4	0.217273	0.107098	101903505, 517625, 788381, 101903701	1673	9	12540	3.33134	1	1	1
INTERPRO	IPR006600:HTH CenpB-type DNA-binding domain	4	0.217273	0.107098	101903505, 517625, 788381, 101903701	1673	9	12540	3.33134	1	1	1
UP_SEQ_FEATURE	DNA_BIND:H-T-H motif	4	0.217273	0.171641	101903505, 517625, 788381, 101903701	1673	11	12565	2.73108	1	1	1
Annotation Cluster 45	Enrichment Score: 0.9489814708608368
Category	Term	Count	%	PValue	Genes	List Total	Pop Hits	Pop Total	Fold Enrichment	Bonferroni	Benjamini	FDR
WIKIPATHWAYS	WP3158:FSH signaling pathway	8	0.434546	0.021337	504985, 515854, 509613, 100139219, 280991, 521413, 282001, 531391	480	20	3200	2.66667	0.98718	0.615726	0.615726
WIKIPATHWAYS	WP3256:Target of rapamycin TOR signaling	8	0.434546	0.150372	504985, 526310, 529235, 509613, 100139219, 280991, 533861, 282001	480	30	3200	1.77778	1	1	1
WIKIPATHWAYS	WP980:Wnt signaling pathway	8	0.434546	0.443358	504985, 504357, 513131, 100139219, 534125, 280991, 282001, 338049	480	42	3200	1.26984	1	1	1
Annotation Cluster 46	Enrichment Score: 0.9289628370720657
Category	Term	Count	%	PValue	Genes	List Total	Pop Hits	Pop Total	Fold Enrichment	Bonferroni	Benjamini	FDR
SMART	SM00250:PLEC	4	0.217273	0.045381	100337278, 506730, 522886, 514360	848	7	6824	4.59838	1	1	1
INTERPRO	IPR001101:Plectin repeat	4	0.217273	0.0546549	100337278, 506730, 522886, 514360	1673	7	12540	4.28315	1	1	1
SMART	SM00150:SPEC	7	0.380228	0.0941998	530799, 526027, 527711, 506730, 522886, 540504, 514360	848	26	6824	2.16655	1	1	1
INTERPRO	IPR018159:Spectrin/alpha-actinin	7	0.380228	0.122955	530799, 526027, 527711, 506730, 522886, 540504, 514360	1673	26	12540	2.01802	1	1	1
GOTERM_BP_DIRECT	GO:0045104~intermediate filament cytoskeleton organization	5	0.271592	0.136983	100337278, 506730, 522886, 514186, 514360	1567	15	11494	2.44501	1	1	1
INTERPRO	IPR001589:Actinin-type, actin-binding, conserved site	5	0.271592	0.18244	526027, 527711, 506730, 281165, 540504	1673	17	12540	2.20456	1	1	1
INTERPRO	IPR002017:Spectrin repeat	4	0.217273	0.437695	526027, 527711, 506730, 540504	1673	18	12540	1.66567	1	1	1
Annotation Cluster 47	Enrichment Score: 0.926761328118856
Category	Term	Count	%	PValue	Genes	List Total	Pop Hits	Pop Total	Fold Enrichment	Bonferroni	Benjamini	FDR
SMART	SM00358:DSRM	6	0.32591	0.0394028	614936, 540254, 521761, 513944, 347700, 516282	848	16	6824	3.01769	1	1	1
UP_SEQ_FEATURE	DOMAIN:DRBM	6	0.32591	0.0649064	614936, 540254, 521761, 513944, 347700, 516282	1673	17	12565	2.65075	1	1	1
INTERPRO	IPR014720:Double-stranded RNA-binding-like domain	6	0.32591	0.098343	614936, 540254, 521761, 513944, 347700, 516282	1673	19	12540	2.36701	1	1	1
GOTERM_MF_DIRECT	GO:0003725~double-stranded RNA binding	7	0.380228	0.780542	507107, 614936, 540254, 521761, 522972, 347700, 516282	1456	55	10653	0.931206	1	1	1
Annotation Cluster 48	Enrichment Score: 0.9224825177661089
Category	Term	Count	%	PValue	Genes	List Total	Pop Hits	Pop Total	Fold Enrichment	Bonferroni	Benjamini	FDR
GOTERM_BP_DIRECT	GO:0007156~homophilic cell adhesion via plasma membrane adhesion molecules	16	0.869093	0.0718669	539654, 514447, 523226, 538194, 504209, 529902, 281941, 522422, 785366, 534842, 504294, 514537, 281131, 281063, 505580, 508251	1567	74	11494	1.58595	1	1	1
INTERPRO	IPR015919:Cadherin-like	11	0.597501	0.0877325	539654, 281439, 529902, 514447, 522422, 523226, 514537, 281131, 538194, 281063, 508251	1673	47	12540	1.75427	1	1	1
SMART	SM00112:CA	10	0.543183	0.098018	539654, 529902, 514447, 522422, 523226, 514537, 281131, 538194, 281063, 508251	848	45	6824	1.78826	1	1	1
UP_SEQ_FEATURE	DOMAIN:Cadherin	10	0.543183	0.150228	539654, 529902, 514447, 522422, 523226, 514537, 281131, 538194, 281063, 508251	1673	46	12565	1.63271	1	1	1
INTERPRO	IPR002126:Cadherin	10	0.543183	0.151543	539654, 529902, 514447, 522422, 523226, 514537, 281131, 538194, 281063, 508251	1673	46	12540	1.62946	1	1	1
INTERPRO	IPR020894:Cadherin conserved site	9	0.488865	0.207407	539654, 529902, 522422, 523226, 514537, 281131, 538194, 281063, 508251	1673	43	12540	1.56883	1	1	1
Annotation Cluster 49	Enrichment Score: 0.9190874567174656
Category	Term	Count	%	PValue	Genes	List Total	Pop Hits	Pop Total	Fold Enrichment	Bonferroni	Benjamini	FDR
UP_SEQ_FEATURE	DOMAIN:Glycosyl transferase 64	3	0.162955	0.0883046	783970, 281151, 540527	1673	4	12565	5.63285	1	1	1
KEGG_PATHWAY	bta00534:Glycosaminoglycan biosynthesis - heparan sulfate / heparin	6	0.32591	0.131092	523780, 507559, 783970, 281151, 281195, 540527	890	19	6106	2.16653	1	0.53949	0.506893
INTERPRO	IPR004263:Exostosin-like	3	0.162955	0.13491	783970, 281151, 540527	1673	5	12540	4.49731	1	1	1
INTERPRO	IPR015338:EXTL2, alpha-1,4-N-acetylhexosaminyltransferase	3	0.162955	0.13491	783970, 281151, 540527	1673	5	12540	4.49731	1	1	1
Annotation Cluster 50	Enrichment Score: 0.9105987388334043
Category	Term	Count	%	PValue	Genes	List Total	Pop Hits	Pop Total	Fold Enrichment	Bonferroni	Benjamini	FDR
INTERPRO	IPR017967:HMG box A DNA-binding domain, conserved site	3	0.162955	0.0485723	613729, 540444, 282691	1673	3	12540	7.49552	1	1	1
GOTERM_MF_DIRECT	GO:0000400~four-way junction DNA binding	6	0.32591	0.0563672	613729, 533115, 540444, 513626, 282691, 539431	1456	16	10653	2.74373	1	1	1
UP_KW_PTM	KW-0558~Oxidation	6	0.32591	0.0650041	511268, 613729, 280794, 540444, 282691, 280979	736	15	4824	2.62174	0.866865	0.503782	0.487531
UP_SEQ_FEATURE	DNA_BIND:HMG box 1	3	0.162955	0.0883046	613729, 540444, 282691	1673	4	12565	5.63285	1	1	1
UP_SEQ_FEATURE	DNA_BIND:HMG box 2	3	0.162955	0.0883046	613729, 540444, 282691	1673	4	12565	5.63285	1	1	1
GOTERM_BP_DIRECT	GO:0032392~DNA geometric change	3	0.162955	0.0921459	613729, 540444, 282691	1567	4	11494	5.50128	1	1	1
SMART	SM00398:HMG	9	0.488865	0.114869	282082, 784383, 507723, 613729, 540444, 506805, 282691, 533187, 540769	848	40	6824	1.81061	1	1	1
GOTERM_BP_DIRECT	GO:0006310~DNA recombination	9	0.488865	0.136762	513650, 533006, 613729, 533115, 540444, 100124507, 282691, 514719, 614852	1567	38	11494	1.73725	1	1	1
GOTERM_MF_DIRECT	GO:0008301~DNA binding, bending	4	0.217273	0.146139	787696, 613729, 540444, 282691	1456	10	10653	2.92665	1	1	1
INTERPRO	IPR009071:High mobility group (HMG) box domain	9	0.488865	0.172079	282082, 784383, 507723, 613729, 540444, 506805, 282691, 533187, 540769	1673	41	12540	1.64536	1	1	1
UP_SEQ_FEATURE	DNA_BIND:HMG box	7	0.380228	0.419462	282082, 784383, 507723, 613729, 282691, 533187, 540769	1673	39	12565	1.34803	1	1	1
UP_SEQ_FEATURE	DOMAIN:HMG box	6	0.32591	0.558033	282082, 784383, 613729, 282691, 533187, 540769	1673	37	12565	1.21791	1	1	1
Annotation Cluster 51	Enrichment Score: 0.8706971447455699
Category	Term	Count	%	PValue	Genes	List Total	Pop Hits	Pop Total	Fold Enrichment	Bonferroni	Benjamini	FDR
UP_SEQ_FEATURE	DOMAIN:D-isomer specific 2-hydroxyacid dehydrogenase NAD-binding	3	0.162955	0.13445	513131, 505103, 281730	1673	5	12565	4.50628	1	1	1
UP_SEQ_FEATURE	DOMAIN:D-isomer specific 2-hydroxyacid dehydrogenase catalytic	3	0.162955	0.13445	513131, 505103, 281730	1673	5	12565	4.50628	1	1	1
INTERPRO	IPR006139:D-isomer specific 2-hydroxyacid dehydrogenase, catalytic domain	3	0.162955	0.13491	513131, 505103, 281730	1673	5	12540	4.49731	1	1	1
INTERPRO	IPR006140:D-isomer specific 2-hydroxyacid dehydrogenase, NAD-binding	3	0.162955	0.13491	513131, 505103, 281730	1673	5	12540	4.49731	1	1	1
Annotation Cluster 52	Enrichment Score: 0.8672217174993457
Category	Term	Count	%	PValue	Genes	List Total	Pop Hits	Pop Total	Fold Enrichment	Bonferroni	Benjamini	FDR
UP_KW_BIOLOGICAL_PROCESS	KW-0313~Glucose metabolism	5	0.271592	0.0156161	407109, 534402, 512723, 280991, 613610	599	8	4353	4.54194	0.891309	0.550469	0.550469
KEGG_PATHWAY	bta00020:Citrate cycle (TCA cycle)	9	0.488865	0.0336632	327669, 282856, 511135, 407109, 281235, 512723, 537713, 281481, 613610	890	27	6106	2.28689	0.999988	0.305233	0.28679
GOTERM_BP_DIRECT	GO:0006099~tricarboxylic acid cycle	8	0.434546	0.0898291	327669, 511135, 407109, 281235, 512723, 537713, 281481, 613610	1567	29	11494	2.02346	1	1	1
GOTERM_CC_DIRECT	GO:0045254~pyruvate dehydrogenase complex	3	0.162955	0.0912861	407109, 512723, 613610	1649	4	12159	5.53017	1	1	0.98708
UP_KW_BIOLOGICAL_PROCESS	KW-0816~Tricarboxylic acid cycle	7	0.380228	0.100603	327669, 407109, 281235, 512723, 537713, 281481, 613610	599	24	4353	2.11957	1	0.886567	0.886567
KEGG_PATHWAY	bta01210:2-Oxocarboxylic acid metabolism	8	0.434546	0.101505	327669, 281643, 407109, 618400, 286886, 281235, 512723, 613610	890	28	6106	1.96019	1	0.535362	0.503014
GOTERM_MF_DIRECT	GO:0034604~pyruvate dehydrogenase (NAD+) activity	3	0.162955	0.14058	407109, 512723, 613610	1456	5	10653	4.38997	1	1	1
GOTERM_CC_DIRECT	GO:0005967~mitochondrial pyruvate dehydrogenase complex	3	0.162955	0.24327	407109, 512723, 613610	1649	7	12159	3.1601	1	1	0.98708
WIKIPATHWAYS	WP3149:TCA cycle and deficiency of pyruvate dehydrogenase complex PDHc	4	0.217273	0.350769	511135, 407109, 281235, 537713	480	14	3200	1.90476	1	1	1
KEGG_PATHWAY	bta00785:Lipoic acid metabolism	3	0.162955	0.73187	407109, 512723, 613610	890	17	6106	1.21071	1	1	0.942424
WIKIPATHWAYS	WP999:TCA cycle	3	0.162955	0.747212	327669, 537713, 281481	480	17	3200	1.17647	1	1	1
Annotation Cluster 53	Enrichment Score: 0.8485260553770141
Category	Term	Count	%	PValue	Genes	List Total	Pop Hits	Pop Total	Fold Enrichment	Bonferroni	Benjamini	FDR
KEGG_PATHWAY	bta00514:Other types of O-glycan biosynthesis	12	0.65182	0.00403094	513167, 533703, 514996, 787200, 505267, 360194, 281781, 524529, 532053, 282241, 506903, 537054	890	32	6106	2.57275	0.737351	0.0741245	0.0696457
GOTERM_MF_DIRECT	GO:0030246~carbohydrate binding	15	0.814775	0.0889781	515687, 540155, 515570, 524529, 506903, 788252, 504832, 527449, 787200, 529049, 281036, 281278, 326598, 282241, 515309	1456	70	10653	1.56785	1	1	1
KEGG_PATHWAY	bta00512:Mucin type O-glycan biosynthesis	7	0.380228	0.124916	282407, 511690, 404124, 787200, 524529, 282241, 506903	890	24	6106	2.00103	1	0.535362	0.503014
SMART	SM00458:RICIN	5	0.271592	0.151142	529049, 787200, 524529, 282241, 506903	848	17	6824	2.36681	1	1	1
GOTERM_MF_DIRECT	GO:0004653~polypeptide N-acetylgalactosaminyltransferase activity	4	0.217273	0.218933	787200, 524529, 282241, 506903	1456	12	10653	2.43887	1	1	1
INTERPRO	IPR000772:Ricin B lectin domain	5	0.271592	0.304286	529049, 787200, 524529, 282241, 506903	1673	21	12540	1.78465	1	1	1
UP_KW_LIGAND	KW-0430~Lectin	11	0.597501	0.32075	788252, 504832, 529049, 787200, 281036, 281278, 506551, 326598, 524529, 282241, 506903	538	61	3921	1.31425	1	0.812566	0.727033
INTERPRO	IPR001173:Glycosyl transferase, family 2	4	0.217273	0.361595	787200, 524529, 282241, 506903	1673	16	12540	1.87388	1	1	1
UP_SEQ_FEATURE	DOMAIN:Ricin B lectin	3	0.162955	0.441155	787200, 524529, 506903	1673	11	12565	2.04831	1	1	1
Annotation Cluster 54	Enrichment Score: 0.8479893997275328
Category	Term	Count	%	PValue	Genes	List Total	Pop Hits	Pop Total	Fold Enrichment	Bonferroni	Benjamini	FDR
SMART	SM00630:Sema	9	0.488865	0.0138951	524002, 526028, 537777, 504294, 525504, 785942, 531240, 781625, 407770	848	27	6824	2.68239	0.998105	0.883397	0.883397
UP_SEQ_FEATURE	DOMAIN:Sema	9	0.488865	0.0257244	524002, 526028, 537777, 504294, 525504, 785942, 531240, 781625, 407770	1673	28	12565	2.41408	1	1	1
INTERPRO	IPR001627:Semaphorin/CD100 antigen	9	0.488865	0.0260047	524002, 526028, 537777, 504294, 525504, 785942, 531240, 781625, 407770	1673	28	12540	2.40927	1	1	1
GOTERM_BP_DIRECT	GO:0050919~negative chemotaxis	7	0.380228	0.172826	524002, 526028, 537777, 615883, 505908, 785942, 338049	1567	28	11494	1.83376	1	1	1
GOTERM_BP_DIRECT	GO:0071526~semaphorin-plexin signaling pathway	6	0.32591	0.195631	619066, 524002, 526028, 537777, 281165, 785942	1567	23	11494	1.91349	1	1	1
GOTERM_BP_DIRECT	GO:0048843~negative regulation of axon extension involved in axon guidance	5	0.271592	0.318856	524002, 530005, 526028, 537777, 785942	1567	21	11494	1.74644	1	1	1
INTERPRO	IPR027231:Semaphorin	4	0.217273	0.399985	524002, 526028, 537777, 785942	1673	17	12540	1.76365	1	1	1
GOTERM_MF_DIRECT	GO:0030215~semaphorin receptor binding	4	0.217273	0.415855	524002, 526028, 537777, 785942	1456	17	10653	1.72156	1	1	1
GOTERM_MF_DIRECT	GO:0045499~chemorepellent activity	5	0.271592	0.419141	538797, 524002, 526028, 537777, 785942	1456	24	10653	1.5243	1	1	1
GOTERM_BP_DIRECT	GO:0001755~neural crest cell migration	6	0.32591	0.474093	524002, 506751, 526028, 534413, 537777, 785942	1567	33	11494	1.33364	1	1	1
Annotation Cluster 55	Enrichment Score: 0.8312964696556597
Category	Term	Count	%	PValue	Genes	List Total	Pop Hits	Pop Total	Fold Enrichment	Bonferroni	Benjamini	FDR
GOTERM_MF_DIRECT	GO:0005520~insulin-like growth factor binding	5	0.271592	0.0898195	282326, 616368, 282262, 281849, 282261	1456	13	10653	2.81408	1	1	1
UP_KW_MOLECULAR_FUNCTION	KW-0340~Growth factor binding	4	0.217273	0.122001	282326, 529167, 282262, 282261	760	9	5383	3.14795	0.999996	1	0.989474
SMART	SM00121:IB	4	0.217273	0.147225	282326, 616368, 282262, 282261	848	11	6824	2.92624	1	1	1
UP_SEQ_FEATURE	DOMAIN:IGFBP N-terminal	4	0.217273	0.207493	282326, 616368, 282262, 282261	1673	12	12565	2.50349	1	1	1
INTERPRO	IPR000867:Insulin-like growth factor-binding protein, IGFBP	4	0.217273	0.208351	282326, 616368, 282262, 282261	1673	12	12540	2.49851	1	1	1
Annotation Cluster 56	Enrichment Score: 0.8282744777939427
Category	Term	Count	%	PValue	Genes	List Total	Pop Hits	Pop Total	Fold Enrichment	Bonferroni	Benjamini	FDR
INTERPRO	IPR013786:Acyl-CoA dehydrogenase/oxidase, N-terminal	5	0.271592	0.0478966	510440, 511222, 513508, 505968, 617428	1673	11	12540	3.40705	1	1	1
INTERPRO	IPR009075:Acyl-CoA dehydrogenase/oxidase C-terminal	5	0.271592	0.0644796	510440, 511222, 513508, 505968, 617428	1673	12	12540	3.12313	1	1	1
GOTERM_MF_DIRECT	GO:0003995~acyl-CoA dehydrogenase activity	4	0.217273	0.083784	510440, 511222, 505968, 617428	1456	8	10653	3.65831	1	1	1
UP_SEQ_FEATURE	DOMAIN:Acyl-CoA dehydrogenase/oxidase N-terminal	4	0.217273	0.106595	510440, 511222, 513508, 617428	1673	9	12565	3.33798	1	1	1
INTERPRO	IPR006089:Acyl-CoA dehydrogenase, conserved site	4	0.217273	0.107098	510440, 511222, 505968, 617428	1673	9	12540	3.33134	1	1	1
INTERPRO	IPR006091:Acyl-CoA oxidase/dehydrogenase, central domain	5	0.271592	0.129075	510440, 511222, 513508, 505968, 617428	1673	15	12540	2.49851	1	1	1
INTERPRO	IPR009100:Acyl-CoA dehydrogenase/oxidase	5	0.271592	0.129075	510440, 511222, 513508, 505968, 617428	1673	15	12540	2.49851	1	1	1
UP_SEQ_FEATURE	DOMAIN:Acyl-CoA dehydrogenase/oxidase C-terminal	4	0.217273	0.13781	510440, 511222, 513508, 617428	1673	10	12565	3.00418	1	1	1
UP_SEQ_FEATURE	DOMAIN:Acyl-CoA oxidase/dehydrogenase middle	4	0.217273	0.207493	510440, 511222, 513508, 617428	1673	12	12565	2.50349	1	1	1
KEGG_PATHWAY	bta00280:Valine, leucine and isoleucine degradation	7	0.380228	0.634487	518852, 281643, 510440, 511222, 507477, 508324, 505968	890	44	6106	1.09147	1	1	0.942424
GOTERM_MF_DIRECT	GO:0050660~flavin adenine dinucleotide binding	6	0.32591	0.867337	506406, 510440, 511222, 513508, 505968, 617428	1456	53	10653	0.828297	1	1	1
Annotation Cluster 57	Enrichment Score: 0.81282971683318
Category	Term	Count	%	PValue	Genes	List Total	Pop Hits	Pop Total	Fold Enrichment	Bonferroni	Benjamini	FDR
GOTERM_BP_DIRECT	GO:0032367~intracellular cholesterol transport	4	0.217273	0.112684	505328, 535379, 508918, 280815	1567	9	11494	3.26002	1	1	1
GOTERM_MF_DIRECT	GO:0032934~sterol binding	5	0.271592	0.137901	505328, 507878, 508918, 280815, 533350	1456	15	10653	2.43887	1	1	1
GOTERM_MF_DIRECT	GO:0015485~cholesterol binding	8	0.434546	0.234467	505328, 511267, 507027, 533177, 508918, 280815, 533350, 534582	1456	37	10653	1.58197	1	1	1
Annotation Cluster 58	Enrichment Score: 0.7991513425116186
Category	Term	Count	%	PValue	Genes	List Total	Pop Hits	Pop Total	Fold Enrichment	Bonferroni	Benjamini	FDR
UP_SEQ_FEATURE	DOMAIN:SHSP	3	0.162955	0.13445	281719, 516099, 508671	1673	5	12565	4.50628	1	1	1
INTERPRO	IPR008978:HSP20-like chaperone	6	0.32591	0.138104	505144, 281719, 516099, 508671, 100125882, 618428	1673	21	12540	2.14158	1	1	1
INTERPRO	IPR002068:Alpha crystallin/Hsp20 domain	3	0.162955	0.185061	281719, 516099, 508671	1673	6	12540	3.74776	1	1	1
INTERPRO	IPR001436:Alpha crystallin/Heat shock protein	3	0.162955	0.185061	281719, 516099, 508671	1673	6	12540	3.74776	1	1	1
Annotation Cluster 59	Enrichment Score: 0.7920141409177507
Category	Term	Count	%	PValue	Genes	List Total	Pop Hits	Pop Total	Fold Enrichment	Bonferroni	Benjamini	FDR
GOTERM_CC_DIRECT	GO:0005759~mitochondrial matrix	30	1.62955	0.0691312	519328, 511268, 286886, 511222, 286844, 509987, 615335, 783805, 525496, 505323, 506598, 512723, 510841, 338060, 540139, 535981, 407109, 510440, 505809, 102030942, 767847, 505968, 784051, 281833, 768244, 281157, 281496, 510796, 507197, 100126042	1649	162	12159	1.36547	1	1	0.98708
UP_SEQ_FEATURE	TRANSIT:Mitochondrion	50	2.71592	0.130134	327713, 514652, 287014, 286886, 510058, 513762, 511222, 286844, 509987, 783805, 613610, 282477, 506598, 327669, 540139, 407109, 510440, 512500, 505809, 615821, 505968, 507477, 281496, 510796, 507197, 536925, 515765, 519328, 535290, 280878, 281643, 505323, 505005, 281481, 787270, 517539, 404132, 517535, 338060, 535981, 614196, 102030942, 515990, 534296, 767847, 613899, 281157, 327691, 537713, 1001…	1673	314	12565	1.19593	1	1	1
UP_KW_CELLULAR_COMPONENT	KW-0496~Mitochondrion	114	6.19229	0.181986	327713, 514652, 3283887, 3283886, 3283889, 3283888, 3283883, 540386, 511268, 3283882, 286885, 510058, 3283885, 286886, 3283884, 509987, 3283881, 508809, 3283880, 511381, 613610, 529235, 281742, 282710, 508535, 507686, 506598, 3283879, 327669, 515854, 327704, 540139, 510440, 512500, 505809, 508918, 617129, 768048, 510796, 515765, 519328, 615335, 535290, 506812, 280878, 527278, 505323, 280750, 5073…	1173	719	8081	1.0923	0.999957	1	1
UP_KW_DOMAIN	KW-0809~Transit peptide	54	2.93319	0.414804	327713, 514652, 287014, 286886, 510058, 513762, 511222, 286844, 509987, 783805, 613610, 282477, 506598, 510841, 327669, 540139, 407109, 510440, 512500, 505809, 615821, 505968, 508324, 507477, 281496, 510796, 507197, 536925, 515765, 519328, 535290, 280878, 281643, 505323, 505005, 512723, 281481, 787270, 517539, 404132, 517535, 338060, 535981, 614196, 102030942, 515990, 534296, 767847, 617428, 6138…	1068	356	7420	1.05384	1	1	0.964286
Annotation Cluster 60	Enrichment Score: 0.7638503415453743
Category	Term	Count	%	PValue	Genes	List Total	Pop Hits	Pop Total	Fold Enrichment	Bonferroni	Benjamini	FDR
SMART	SM00280:KAZAL	6	0.32591	0.0394028	525795, 282326, 327681, 526637, 616368, 534482	848	16	6824	3.01769	1	1	1
INTERPRO	IPR002350:Kazal domain	6	0.32591	0.208319	525795, 282326, 327681, 526637, 616368, 534482	1673	24	12540	1.87388	1	1	1
SMART	SM00274:FOLN	3	0.162955	0.212193	525795, 327681, 534482	848	7	6824	3.44879	1	1	1
INTERPRO	IPR003645:Follistatin-like, N-terminal	3	0.162955	0.237223	525795, 327681, 534482	1673	7	12540	3.21236	1	1	1
UP_SEQ_FEATURE	DOMAIN:Kazal-like	5	0.271592	0.366949	525795, 282326, 526637, 616368, 534482	1673	23	12565	1.63271	1	1	1
Annotation Cluster 61	Enrichment Score: 0.7629121589811807
Category	Term	Count	%	PValue	Genes	List Total	Pop Hits	Pop Total	Fold Enrichment	Bonferroni	Benjamini	FDR
INTERPRO	IPR008952:Tetraspanin, EC2 domain	7	0.380228	0.0901666	506713, 404156, 281465, 514741, 616881, 282113, 509386	1673	24	12540	2.18619	1	1	1
INTERPRO	IPR018499:Tetraspanin/Peripherin	7	0.380228	0.141257	506713, 404156, 281465, 514741, 616881, 282113, 509386	1673	27	12540	1.94328	1	1	1
INTERPRO	IPR018503:Tetraspanin, conserved site	5	0.271592	0.18244	506713, 404156, 514741, 616881, 509386	1673	17	12540	2.20456	1	1	1
INTERPRO	IPR000301:Tetraspanin	6	0.32591	0.208319	506713, 404156, 514741, 616881, 282113, 509386	1673	24	12540	1.87388	1	1	1
PIR_SUPERFAMILY	PIRSF002419:tetraspanin	6	0.32591	0.316618	506713, 404156, 514741, 616881, 282113, 509386	205	24	1306	1.59268	1	1	1
Annotation Cluster 62	Enrichment Score: 0.7628226077889035
Category	Term	Count	%	PValue	Genes	List Total	Pop Hits	Pop Total	Fold Enrichment	Bonferroni	Benjamini	FDR
GOTERM_CC_DIRECT	GO:0042765~GPI-anchor transamidase complex	3	0.162955	0.138753	513395, 504583, 504724	1649	5	12159	4.42414	1	1	0.98708
GOTERM_BP_DIRECT	GO:0016255~attachment of GPI anchor to protein	3	0.162955	0.139992	513395, 504583, 504724	1567	5	11494	4.40102	1	1	1
KEGG_PATHWAY	bta00563:Glycosylphosphatidylinositol (GPI)-anchor biosynthesis	6	0.32591	0.264965	513395, 506830, 508048, 768052, 504583, 504724	890	24	6106	1.71517	1	0.744068	0.699109
Annotation Cluster 63	Enrichment Score: 0.7469782008374628
Category	Term	Count	%	PValue	Genes	List Total	Pop Hits	Pop Total	Fold Enrichment	Bonferroni	Benjamini	FDR
GOTERM_BP_DIRECT	GO:0006635~fatty acid beta-oxidation	10	0.543183	0.0480986	516864, 506812, 493643, 526059, 518852, 528646, 509863, 508324, 508918, 505968	1567	36	11494	2.03751	1	1	1
KEGG_PATHWAY	bta01212:Fatty acid metabolism	13	0.706138	0.0750595	518852, 511222, 516797, 508918, 618814, 100138312, 613886, 505968, 493643, 506812, 281421, 508324, 508455	890	53	6106	1.68281	1	0.44484	0.417962
WIKIPATHWAYS	WP989:Mitochondrial long chain fatty acid beta oxidation	6	0.32591	0.0974568	506812, 518852, 511222, 508918, 100138312, 505968	480	17	3200	2.35294	1	1	1
KEGG_PATHWAY	bta00071:Fatty acid degradation	8	0.434546	0.312389	506812, 505515, 518852, 511222, 507477, 508324, 100138312, 505968	890	38	6106	1.44435	1	0.79539	0.74733
KEGG_PATHWAY	bta03320:PPAR signaling pathway	11	0.597501	0.43691	506812, 282856, 518852, 508324, 507554, 281992, 768330, 507176, 508918, 100138312, 505968	890	63	6106	1.1979	1	0.968727	0.910194
UP_KW_BIOLOGICAL_PROCESS	KW-0276~Fatty acid metabolism	9	0.488865	0.686583	506812, 518852, 511222, 618814, 787270, 511381, 613886, 515925, 505968	599	65	4353	1.00622	1	1	1
Annotation Cluster 64	Enrichment Score: 0.7253050846572501
Category	Term	Count	%	PValue	Genes	List Total	Pop Hits	Pop Total	Fold Enrichment	Bonferroni	Benjamini	FDR
GOTERM_BP_DIRECT	GO:0051568~histone H3-K4 methylation	5	0.271592	0.068903	513650, 100125836, 534913, 513162, 539431	1567	12	11494	3.05626	1	1	1
GOTERM_CC_DIRECT	GO:0035097~histone methyltransferase complex	5	0.271592	0.0878191	538885, 100125836, 506805, 513162, 539431	1649	13	12159	2.83598	1	1	0.98708
GOTERM_CC_DIRECT	GO:0044666~MLL3/4 complex	4	0.217273	0.143651	513650, 100125836, 506805, 513162	1649	10	12159	2.94942	1	1	0.98708
GOTERM_BP_DIRECT	GO:0045815~positive regulation of gene expression, epigenetic	5	0.271592	0.351706	508638, 527837, 100125836, 513162, 539431	1567	22	11494	1.66705	1	1	1
GOTERM_CC_DIRECT	GO:0071339~MLL1 complex	4	0.217273	0.772965	509327, 100125836, 513162, 539431	1649	29	12159	1.01704	1	1	0.98708
Annotation Cluster 65	Enrichment Score: 0.7204407540368688
Category	Term	Count	%	PValue	Genes	List Total	Pop Hits	Pop Total	Fold Enrichment	Bonferroni	Benjamini	FDR
GOTERM_BP_DIRECT	GO:0032868~response to insulin	8	0.434546	0.0898291	511591, 507878, 540067, 509863, 100139219, 532053, 282261, 515914	1567	29	11494	2.02346	1	1	1
GOTERM_BP_DIRECT	GO:1990253~cellular response to leucine starvation	4	0.217273	0.217835	536143, 509863, 100139219, 515914	1567	12	11494	2.44501	1	1	1
GOTERM_BP_DIRECT	GO:0071233~cellular response to leucine	3	0.162955	0.35248	509863, 100139219, 515914	1567	9	11494	2.44501	1	1	1
Annotation Cluster 66	Enrichment Score: 0.7192061776687562
Category	Term	Count	%	PValue	Genes	List Total	Pop Hits	Pop Total	Fold Enrichment	Bonferroni	Benjamini	FDR
GOTERM_CC_DIRECT	GO:0000793~condensed chromosome	5	0.271592	0.135046	787696, 519217, 540444, 282691, 517097	1649	15	12159	2.45785	1	1	0.98708
GOTERM_MF_DIRECT	GO:0008301~DNA binding, bending	4	0.217273	0.146139	787696, 613729, 540444, 282691	1456	10	10653	2.92665	1	1	1
GOTERM_BP_DIRECT	GO:0006265~DNA topological change	3	0.162955	0.35248	787696, 540444, 282691	1567	9	11494	2.44501	1	1	1
Annotation Cluster 67	Enrichment Score: 0.719023961720036
Category	Term	Count	%	PValue	Genes	List Total	Pop Hits	Pop Total	Fold Enrichment	Bonferroni	Benjamini	FDR
GOTERM_BP_DIRECT	GO:0051016~barbed-end actin filament capping	7	0.380228	0.0149888	507193, 535077, 518896, 338052, 514446, 353121, 282024	1567	16	11494	3.20908	1	1	1
GOTERM_BP_DIRECT	GO:0008154~actin polymerization or depolymerization	5	0.271592	0.136983	535077, 338052, 514446, 353121, 506201	1567	15	11494	2.44501	1	1	1
GOTERM_BP_DIRECT	GO:0051014~actin filament severing	4	0.217273	0.180602	535077, 519843, 514446, 353121	1567	11	11494	2.66729	1	1	1
SMART	SM00262:GEL	3	0.162955	0.212193	535077, 514446, 353121	848	7	6824	3.44879	1	1	1
INTERPRO	IPR007122:Villin/Gelsolin	3	0.162955	0.237223	535077, 514446, 353121	1673	7	12540	3.21236	1	1	1
UP_SEQ_FEATURE	DOMAIN:Gelsolin-like	3	0.162955	0.341284	535077, 514446, 353121	1673	9	12565	2.50349	1	1	1
UP_KW_MOLECULAR_FUNCTION	KW-0117~Actin capping	3	0.162955	0.520876	535077, 338052, 353121	760	12	5383	1.77072	1	1	0.989474
INTERPRO	IPR007123:Gelsolin domain	3	0.162955	0.53323	535077, 514446, 353121	1673	13	12540	1.72973	1	1	1
Annotation Cluster 68	Enrichment Score: 0.7108127456826927
Category	Term	Count	%	PValue	Genes	List Total	Pop Hits	Pop Total	Fold Enrichment	Bonferroni	Benjamini	FDR
GOTERM_BP_DIRECT	GO:0009311~oligosaccharide metabolic process	5	0.271592	0.068903	404124, 497020, 533357, 516155, 407222	1567	12	11494	3.05626	1	1	1
GOTERM_MF_DIRECT	GO:0001665~alpha-N-acetylgalactosaminide alpha-2,6-sialyltransferase activity	3	0.162955	0.092554	511690, 404124, 407222	1456	4	10653	5.48747	1	1	1
GOTERM_MF_DIRECT	GO:0008373~sialyltransferase activity	4	0.217273	0.257666	511690, 404124, 497020, 407222	1456	13	10653	2.25127	1	1	1
WIKIPATHWAYS	WP3278:Globo sphingolipid metabolism	4	0.217273	0.306727	511690, 404124, 407222, 281174	480	13	3200	2.05128	1	1	1
INTERPRO	IPR001675:Glycosyl transferase, family 29	4	0.217273	0.322838	511690, 404124, 497020, 407222	1673	15	12540	1.9988	1	1	1
KEGG_PATHWAY	bta00604:Glycosphingolipid biosynthesis - ganglio series	4	0.217273	0.333961	404124, 497020, 507188, 407222	890	14	6106	1.96019	1	0.824933	0.775088
Annotation Cluster 69	Enrichment Score: 0.7066135691626649
Category	Term	Count	%	PValue	Genes	List Total	Pop Hits	Pop Total	Fold Enrichment	Bonferroni	Benjamini	FDR
GOTERM_BP_DIRECT	GO:0008203~cholesterol metabolic process	10	0.543183	0.096874	507878, 280722, 526535, 281157, 535379, 281276, 282123, 529661, 280815, 534582	1567	41	11494	1.78903	1	1	1
UP_KW_BIOLOGICAL_PROCESS	KW-0153~Cholesterol metabolism	7	0.380228	0.199337	507878, 281157, 509348, 281276, 514745, 280815, 534582	599	29	4353	1.75413	1	1	1
UP_KW_BIOLOGICAL_PROCESS	KW-1207~Sterol metabolism	7	0.380228	0.222374	507878, 281157, 509348, 281276, 514745, 280815, 534582	599	30	4353	1.69566	1	1	1
UP_KW_BIOLOGICAL_PROCESS	KW-0753~Steroid metabolism	7	0.380228	0.347269	507878, 281157, 509348, 281276, 514745, 280815, 534582	599	35	4353	1.45342	1	1	1
Annotation Cluster 70	Enrichment Score: 0.6877354595170632
Category	Term	Count	%	PValue	Genes	List Total	Pop Hits	Pop Total	Fold Enrichment	Bonferroni	Benjamini	FDR
INTERPRO	IPR003689:Zinc/iron permease	5	0.271592	0.0836464	515437, 615681, 524456, 505294, 540716	1673	13	12540	2.88289	1	1	1
GOTERM_BP_DIRECT	GO:0071577~zinc II ion transmembrane transport	4	0.217273	0.112684	515437, 615681, 505294, 540716	1567	9	11494	3.26002	1	1	1
GOTERM_MF_DIRECT	GO:0046873~metal ion transmembrane transporter activity	5	0.271592	0.112725	515437, 615681, 532600, 524456, 540716	1456	14	10653	2.61308	1	1	1
GOTERM_MF_DIRECT	GO:0005385~zinc ion transmembrane transporter activity	5	0.271592	0.193966	515437, 615681, 524456, 505294, 540716	1456	17	10653	2.15195	1	1	1
GOTERM_BP_DIRECT	GO:0071578~zinc II ion transmembrane import	3	0.162955	0.245215	515437, 615681, 524456	1567	7	11494	3.14359	1	1	1
UP_KW_BIOLOGICAL_PROCESS	KW-0864~Zinc transport	3	0.162955	0.458607	515437, 615681, 505294	599	11	4353	1.98194	1	1	1
GOTERM_BP_DIRECT	GO:0006882~cellular zinc ion homeostasis	3	0.162955	0.661926	515437, 524456, 540716	1567	16	11494	1.37532	1	1	1
Annotation Cluster 71	Enrichment Score: 0.6843113204409026
Category	Term	Count	%	PValue	Genes	List Total	Pop Hits	Pop Total	Fold Enrichment	Bonferroni	Benjamini	FDR
WIKIPATHWAYS	WP3158:FSH signaling pathway	8	0.434546	0.021337	504985, 515854, 509613, 100139219, 280991, 521413, 282001, 531391	480	20	3200	2.66667	0.98718	0.615726	0.615726
SMART	SM00133:S_TK_X	8	0.434546	0.240945	517953, 515854, 786852, 280991, 521413, 282001, 533908, 534923	848	41	6824	1.57018	1	1	1
INTERPRO	IPR017892:Protein kinase, C-terminal	6	0.32591	0.314947	517953, 515854, 280991, 282001, 533908, 534923	1673	28	12540	1.60618	1	1	1
UP_SEQ_FEATURE	DOMAIN:AGC-kinase C-terminal	8	0.434546	0.4826	517953, 515854, 786852, 280991, 521413, 282001, 533908, 534923	1673	49	12565	1.2262	1	1	1
INTERPRO	IPR000961:AGC-kinase, C-terminal	8	0.434546	0.484804	517953, 515854, 786852, 280991, 521413, 282001, 533908, 534923	1673	49	12540	1.22376	1	1	1
Annotation Cluster 72	Enrichment Score: 0.6592821819590748
Category	Term	Count	%	PValue	Genes	List Total	Pop Hits	Pop Total	Fold Enrichment	Bonferroni	Benjamini	FDR
GOTERM_MF_DIRECT	GO:0080025~phosphatidylinositol-3,5-bisphosphate binding	6	0.32591	0.126889	112441889, 512685, 505919, 533861, 784941, 528252	1456	20	10653	2.19499	1	1	1
GOTERM_MF_DIRECT	GO:0043325~phosphatidylinositol-3,4-bisphosphate binding	6	0.32591	0.148852	112441889, 505919, 280991, 533861, 784941, 528252	1456	21	10653	2.09046	1	1	1
GOTERM_MF_DIRECT	GO:0032266~phosphatidylinositol-3-phosphate binding	6	0.32591	0.557154	112441889, 512685, 529808, 505919, 784941, 100125285	1456	36	10653	1.21944	1	1	1
Annotation Cluster 73	Enrichment Score: 0.6543880781306303
Category	Term	Count	%	PValue	Genes	List Total	Pop Hits	Pop Total	Fold Enrichment	Bonferroni	Benjamini	FDR
UP_KW_BIOLOGICAL_PROCESS	KW-0234~DNA repair	30	1.62955	0.136307	538883, 282082, 510793, 616242, 510550, 286764, 613732, 524683, 530411, 281762, 505585, 507345, 513458, 282691, 282370, 513650, 516328, 519217, 512740, 618018, 100124507, 614852, 540737, 504517, 768244, 508601, 100137723, 533115, 281990, 514719	599	172	4353	1.26752	1	1	1
UP_KW_BIOLOGICAL_PROCESS	KW-0227~DNA damage	33	1.7925	0.205115	538883, 282082, 519328, 510793, 616242, 510550, 286764, 513642, 616744, 613732, 524683, 530411, 281762, 505585, 507345, 513458, 282691, 282370, 513650, 516328, 519217, 512740, 618018, 100124507, 614852, 540737, 504517, 768244, 508601, 100137723, 533115, 281990, 514719	599	201	4353	1.19311	1	1	1
GOTERM_BP_DIRECT	GO:0006281~DNA repair	23	1.24932	0.389332	282082, 513650, 516328, 511268, 286764, 519217, 615553, 618018, 100124507, 519422, 614852, 613732, 505537, 525496, 530411, 768244, 533006, 508127, 507345, 513626, 282691, 514719, 282370	1567	150	11494	1.12471	1	1	1
Annotation Cluster 74	Enrichment Score: 0.6518499560895864
Category	Term	Count	%	PValue	Genes	List Total	Pop Hits	Pop Total	Fold Enrichment	Bonferroni	Benjamini	FDR
GOTERM_MF_DIRECT	GO:1902387~ceramide 1-phosphate binding	3	0.162955	0.19242	505009, 509423, 538919	1456	6	10653	3.65831	1	1	1
GOTERM_MF_DIRECT	GO:1902388~ceramide 1-phosphate transporter activity	3	0.162955	0.19242	505009, 509423, 538919	1456	6	10653	3.65831	1	1	1
GOTERM_BP_DIRECT	GO:0035627~ceramide transport	3	0.162955	0.299192	505009, 509423, 538919	1567	8	11494	2.75064	1	1	1
Annotation Cluster 75	Enrichment Score: 0.6348154087685791
Category	Term	Count	%	PValue	Genes	List Total	Pop Hits	Pop Total	Fold Enrichment	Bonferroni	Benjamini	FDR
WIKIPATHWAYS	WP985:Alpha 6 beta 4 signaling pathway	14	0.760456	4.31877e-05	511043, 535043, 100336873, 338049, 531391, 529939, 282307, 100298939, 506995, 509613, 100139219, 280991, 282001, 520030	480	27	3200	3.45679	0.00868615	0.00872391	0.00872391
KEGG_PATHWAY	bta05230:Central carbon metabolism in cancer	19	1.03205	0.00352518	327669, 512571, 407109, 505709, 613610, 531391, 282307, 282308, 281769, 100298939, 282369, 282301, 281179, 100139219, 281235, 510434, 282355, 280991, 534923	890	64	6106	2.03676	0.68929	0.0741245	0.0696457
KEGG_PATHWAY	bta01521:EGFR tyrosine kinase inhibitor resistance	20	1.08637	0.00944826	505709, 615013, 505908, 504526, 531391, 787914, 282307, 282308, 281769, 100298939, 281987, 280730, 509613, 282301, 100139219, 510434, 280991, 281572, 282001, 534923	890	75	6106	1.82951	0.956814	0.125769	0.11817
KEGG_PATHWAY	bta04664:Fc epsilon RI signaling pathway	15	0.814775	0.0167824	619066, 534125, 531391, 282307, 282308, 100298939, 281987, 529346, 510434, 515718, 535327, 280991, 282001, 534923, 515515	890	53	6106	1.9417	0.99631	0.20574	0.193308
KEGG_PATHWAY	bta04919:Thyroid hormone signaling pathway	25	1.35796	0.0180925	404125, 536128, 615013, 520974, 531391, 280979, 281986, 100298939, 281987, 100139219, 280991, 518504, 407223, 539640, 282307, 504985, 282308, 532844, 282642, 507554, 510434, 282001, 282144, 534923, 515669	890	107	6106	1.60296	0.997627	0.21388	0.200957
KEGG_PATHWAY	bta04370:VEGF signaling pathway	14	0.760456	0.0276215	619066, 615013, 516099, 531391, 282307, 282308, 100298939, 281987, 510434, 535327, 280991, 281572, 282001, 534923	890	51	6106	1.88332	0.999906	0.288379	0.270954
KEGG_PATHWAY	bta04613:Neutrophil extracellular trap formation	23	1.24932	0.0282519	508161, 407223, 404125, 509843, 531391, 280979, 282307, 282308, 282119, 281987, 513939, 282642, 282478, 100139219, 510434, 281111, 535327, 280991, 282001, 534923, 282691, 515669, 515515	890	100	6106	1.57796	0.999924	0.288379	0.270954
KEGG_PATHWAY	bta01522:Endocrine resistance	20	1.08637	0.0341197	536128, 505709, 534125, 615013, 616369, 509936, 531391, 282307, 510618, 282308, 100298939, 280730, 100139219, 510434, 281793, 282871, 535327, 280991, 505691, 534923	890	85	6106	1.61428	0.99999	0.305233	0.28679
KEGG_PATHWAY	bta04072:Phospholipase D signaling pathway	25	1.35796	0.0367451	512112, 540803, 531391, 100298939, 281987, 100139219, 280991, 515515, 515159, 505908, 338049, 509936, 282307, 504985, 282308, 506348, 529346, 282301, 507598, 281793, 511887, 510434, 282001, 534923, 515669	890	114	6106	1.50453	0.999996	0.320069	0.300729
KEGG_PATHWAY	bta05214:Glioma	17	0.923411	0.0460323	505908, 616369, 531391, 282307, 510618, 282308, 100298939, 281987, 280730, 282301, 100139219, 520277, 510434, 280991, 282001, 534923, 282162	890	71	6106	1.6427	1	0.369658	0.347322
KEGG_PATHWAY	bta01524:Platinum drug resistance	17	0.923411	0.0460323	518976, 414925, 505709, 615013, 616369, 616744, 531391, 615514, 282307, 493720, 282308, 787696, 280730, 507346, 533115, 280991, 534923	890	71	6106	1.6427	1	0.369658	0.347322
KEGG_PATHWAY	bta04926:Relaxin signaling pathway	23	1.24932	0.0507323	513340, 534125, 523526, 509936, 531391, 282307, 282308, 785086, 100298939, 281202, 510434, 281793, 282871, 511602, 535327, 280991, 281791, 281572, 282089, 282001, 534923, 515669, 510833	890	106	6106	1.48864	1	0.381646	0.358585
KEGG_PATHWAY	bta05231:Choline metabolism in cancer	19	1.03205	0.0674828	619066, 534125, 505908, 617624, 531391, 282307, 504985, 282308, 506348, 100298939, 281987, 509613, 282301, 100139219, 510434, 511887, 280991, 282001, 534923	890	86	6106	1.51573	1	0.44484	0.417962
KEGG_PATHWAY	bta05220:Chronic myeloid leukemia	17	0.923411	0.070695	407223, 513131, 615013, 616369, 531391, 282307, 510618, 282308, 100298939, 789892, 280730, 529346, 281730, 510434, 280991, 282089, 534923	890	75	6106	1.55509	1	0.44484	0.417962
KEGG_PATHWAY	bta04071:Sphingolipid signaling pathway	23	1.24932	0.0715108	515159, 619066, 540732, 534125, 614354, 100337041, 522515, 338049, 531391, 282307, 282308, 100298939, 280730, 529346, 509018, 510434, 282883, 535327, 280991, 281791, 282001, 534923, 515669	890	110	6106	1.4345	1	0.44484	0.417962
KEGG_PATHWAY	bta04933:AGE-RAGE signaling pathway in diabetic complications	20	1.08637	0.07526	534125, 523526, 531391, 282307, 510618, 282308, 281986, 100298939, 281987, 280730, 280794, 511602, 535327, 280991, 281572, 282089, 282001, 534923, 515669, 510833	890	93	6106	1.47541	1	0.44484	0.417962
KEGG_PATHWAY	bta04910:Insulin signaling pathway	25	1.35796	0.0781151	786335, 534125, 615013, 518795, 531391, 512072, 100139910, 282856, 100298939, 100139219, 280991, 538519, 369023, 532573, 787914, 282307, 504985, 100139988, 282308, 509613, 520277, 510434, 534923, 505370, 527187	890	123	6106	1.39445	1	0.446382	0.41941
KEGG_PATHWAY	bta05218:Melanoma	14	0.760456	0.0877102	785576, 615013, 505908, 616369, 531391, 282307, 510618, 282308, 100298939, 280730, 282301, 510434, 280991, 534923	890	60	6106	1.60082	1	0.492069	0.462337
KEGG_PATHWAY	bta04914:Progesterone-mediated oocyte maturation	17	0.923411	0.112153	517953, 327679, 513874, 519217, 534125, 614347, 509936, 531391, 505847, 282307, 767874, 282308, 535327, 280991, 281791, 533908, 534923	890	80	6106	1.45789	1	0.535362	0.503014
KEGG_PATHWAY	bta04066:HIF-1 signaling pathway	20	1.08637	0.113276	281181, 407109, 616200, 505709, 613610, 531391, 787914, 282307, 282308, 281987, 509613, 100139219, 510434, 280991, 514889, 538519, 281572, 282001, 534923, 282162	890	98	6106	1.40014	1	0.535362	0.503014
WIKIPATHWAYS	WP3159:Interleukin 11 signaling pathway	10	0.543183	0.11755	282307, 100298939, 414925, 508932, 510434, 280991, 533908, 282089, 514460, 531391	480	39	3200	1.7094	1	1	1
[truncated: 1,281 more rows]

## Sheet: BRU UP
Annotation Cluster 1	Enrichment Score: 12.89313886162088
[truncated: 1,704 more rows]

[truncated: 4 more sheets: BRU DOWN, SFN vs BRU, SFN vs BRU UP, SFN vs BRU DOWN]
