# Supplementary material for: The Experimental and In Silico-Based Evaluation of NRF2 Modulators, Sulforaphane and Brusatol, on the Transcriptome of Immortalized Bovine Mammary Alveolar Cells
Source: Int J Mol Sci. 2024 Apr 12;25(8):4264. doi: 10.3390/ijms25084264 (PMC11049820; doi:10.3390/ijms25084264)
Supplement: Supplementary file 1 [file ijms-25-04264-s001.zip › Supplementary File S4.xlsx]

## Sheet: SFN
Category	Term	Count	%	PValue	Genes	List Total	Pop Hits	Pop Total	Fold Enrichment	Bonferroni	Benjamini	FDR
UP_KW_BIOLOGICAL_PROCESS	KW-0131~Cell cycle	56	6.27803	2.71624e-12	327679, 519504, 540547, 414925, 513446, 513642, 538789, 281667, 281668, 530411, 505940, 281061, 510120, 132342075, 360192, 100848920, 531234, 505011, 512977, 777788, 508561, 515249, 513220, 515287, 539217, 615335, 616028, 509921, 617512, 516094, 615847, 507703, 504437, 767985, 353350, 507226, 504477, 532412, 505200, 786629, 517850, 515158, 515350, 614434, 506962, 509117, 507731, 508467, 353120, 2…	310	290	4353	2.71155	2.96074e-10	2.9607e-10	2.93354e-10
GOTERM_BP_DIRECT	GO:0051301~cell division	39	4.3722	4.16977e-11	327679, 519504, 414925, 540547, 515287, 538789, 509921, 516094, 787969, 615847, 507703, 281667, 504437, 281668, 767985, 505940, 507226, 504477, 532412, 505200, 281061, 132342075, 515158, 515350, 614434, 504585, 506962, 507731, 531234, 509117, 508467, 505011, 282684, 512977, 507693, 508561, 508022, 534849, 541250	755	176	11494	3.37346	1.12959e-07	1.12917e-07	1.12667e-07
UP_KW_BIOLOGICAL_PROCESS	KW-0498~Mitosis	32	3.58744	5.17726e-10	327679, 414925, 515287, 538789, 616028, 509921, 615847, 507703, 281667, 504437, 281668, 505940, 507226, 504477, 505200, 281061, 132342075, 515158, 515350, 360192, 506962, 507731, 531234, 509117, 508467, 505011, 282684, 512977, 508561, 508022, 534849, 541250	310	128	4353	3.51048	5.64322e-08	2.82161e-08	2.79572e-08
GOTERM_CC_DIRECT	GO:0005737~cytoplasm	268	30.0448	1.09811e-09	514410, 513562, 617095, 414925, 616560, 539835, 100848353, 541597, 319097, 511387, 509863, 780856, 112443216, 613974, 534142, 529905, 408001, 529235, 505940, 508535, 533720, 281188, 505265, 540152, 514405, 281063, 538751, 100299473, 539603, 132342075, 100337254, 539284, 533980, 616799, 617407, 100848920, 616317, 614924, 532884, 282388, 777788, 282386, 282023, 281173, 281294, 415113, 540245, 51455…	779	3037	12159	1.37737	5.97374e-07	5.97374e-07	5.80903e-07
UP_KW_BIOLOGICAL_PROCESS	KW-0132~Cell division	37	4.14798	1.52729e-09	327679, 519504, 414925, 540547, 515287, 616028, 509921, 516094, 615847, 507703, 281667, 504437, 281668, 767985, 505940, 507226, 532412, 505200, 281061, 132342075, 515158, 515350, 360192, 614434, 506962, 507731, 531234, 509117, 508467, 505011, 282684, 512977, 508561, 508022, 540040, 534849, 541250	310	172	4353	3.02065	1.66475e-07	5.54916e-08	5.49825e-08
GOTERM_MF_DIRECT	GO:0008017~microtubule binding	36	4.03587	2.87041e-08	509161, 414925, 541135, 532883, 767818, 616028, 408001, 615847, 507703, 506315, 533746, 505940, 507226, 532798, 527854, 504499, 281681, 533161, 100337196, 537127, 537566, 537305, 538833, 533980, 533089, 508467, 510995, 514679, 281294, 508561, 528870, 515748, 514739, 514618, 540040, 541250	680	198	10653	2.8484	2.22167e-05	2.2217e-05	2.21883e-05
UP_KW_CELLULAR_COMPONENT	KW-0158~Chromosome	35	3.92377	8.06731e-07	508051, 519504, 414925, 513642, 540444, 539217, 538789, 616028, 509921, 538481, 613898, 615847, 507703, 353350, 504477, 532412, 282691, 510120, 514567, 515158, 360192, 616874, 616799, 506404, 767930, 531234, 509117, 353120, 505011, 282684, 512977, 534964, 507232, 507693, 508022	556	202	8081	2.5183	3.79156e-05	3.46645e-05	3.3927e-05
GOTERM_BP_DIRECT	GO:0000278~mitotic cell cycle	20	2.24215	8.38417e-07	537566, 540322, 510420, 338034, 509921, 533089, 539882, 112443216, 317776, 281749, 615847, 505789, 507703, 100295973, 540681, 514405, 281681, 100141266, 768070, 534849	755	81	11494	3.75897	0.0022687	0.00113522	0.0011327
UP_KW_CELLULAR_COMPONENT	KW-0963~Cytoplasm	204	22.87	1.47508e-06	617095, 414925, 540386, 616560, 100848353, 541597, 511387, 509863, 539393, 780856, 112443216, 408001, 512907, 529235, 508535, 527854, 533720, 281188, 514405, 281061, 100299473, 132342075, 338045, 539284, 509977, 533980, 617407, 100848920, 616317, 532884, 282388, 777788, 282386, 281173, 281294, 415113, 513461, 540245, 534489, 786852, 615335, 617512, 615215, 520757, 507226, 282378, 534358, 507345, …	556	2239	8081	1.32424	6.93266e-05	3.46645e-05	3.3927e-05
GOTERM_BP_DIRECT	GO:0000281~mitotic cytokinesis	13	1.4574	2.34271e-06	515249, 513594, 414925, 537127, 539691, 786852, 616028, 513152, 518274, 527854, 507693, 514618, 540040	755	37	11494	5.34892	0.00632631	0.00211469	0.00211
UP_KW_CELLULAR_COMPONENT	KW-0206~Cytoskeleton	63	7.06278	2.91174e-06	617095, 404122, 327679, 414925, 541597, 780856, 112443216, 507837, 408001, 512907, 531505, 281227, 507966, 508535, 504499, 527854, 514405, 281061, 506194, 511099, 617165, 534553, 352960, 360192, 509977, 539882, 616317, 532884, 282386, 508561, 281294, 515249, 617350, 541135, 534489, 516099, 767818, 616028, 509921, 615847, 507703, 504437, 533746, 532898, 507226, 505200, 282254, 768070, 538735, 5151…	556	501	8081	1.82765	0.000136843	3.97256e-05	3.88804e-05
UP_KW_CELLULAR_COMPONENT	KW-0137~Centromere	18	2.01794	3.3809e-06	519504, 414925, 538789, 515158, 509921, 616874, 360192, 533980, 613898, 615847, 507703, 506404, 767930, 532412, 509117, 505011, 282684, 508022	556	70	8081	3.73736	0.00015889	3.97256e-05	3.88804e-05
GOTERM_CC_DIRECT	GO:0005874~microtubule	30	3.36323	8.5124e-06	515249, 541135, 541597, 616028, 112443216, 408001, 506315, 533746, 505940, 507226, 508535, 527854, 504499, 281681, 507165, 768070, 533161, 100337196, 537566, 539882, 616317, 100295973, 510995, 100141266, 507693, 514679, 281294, 515748, 514739, 768062	779	188	12159	2.49071	0.00462006	0.00231537	0.00225153
GOTERM_CC_DIRECT	GO:0000940~condensed chromosome outer kinetochore	7	0.784753	2.35497e-05	615847, 507703, 537027, 515158, 538789, 509921, 533089	779	11	12159	9.93266	0.0127295	0.00427035	0.00415261
GOTERM_BP_DIRECT	GO:0007052~mitotic spindle organization	11	1.23318	3.2214e-05	509161, 504437, 519504, 537127, 513654, 538789, 505011, 281681, 533980, 360192, 506194	755	33	11494	5.07461	0.0835695	0.0218088	0.0217605
KEGG_PATHWAY	bta04110:Cell cycle	26	2.9148	3.2508e-05	327679, 540547, 514777, 513523, 540322, 538789, 516010, 534069, 511281, 516094, 787969, 281667, 281668, 281061, 510120, 537027, 515376, 360192, 524925, 100301478, 510916, 507731, 506740, 282126, 510972, 528453	426	150	6106	2.48444	0.00996267	0.0100125	0.00994745
GOTERM_CC_DIRECT	GO:0005634~nucleus	252	28.2511	3.83551e-05	513562, 517007, 414925, 513446, 539835, 617530, 509863, 780856, 540945, 511381, 540947, 532997, 508535, 529115, 527854, 533720, 508652, 514405, 540033, 281061, 538751, 524909, 100299473, 538995, 132342075, 100337254, 515176, 617407, 100848920, 614924, 618849, 532884, 505011, 538628, 777788, 282386, 515845, 511803, 415113, 282261, 513221, 513220, 539378, 513461, 540245, 338034, 615335, 617512, 509…	779	3168	12159	1.24158	0.0206494	0.0052163	0.00507246
UP_KW_CELLULAR_COMPONENT	KW-0493~Microtubule	26	2.9148	4.38532e-05	515249, 414925, 616028, 509921, 112443216, 408001, 615847, 507703, 506315, 504437, 507226, 508535, 527854, 504499, 768070, 533161, 537566, 539882, 616317, 100295973, 510995, 100141266, 281294, 515748, 514739, 768062	556	154	8081	2.45382	0.00205903	0.000412221	0.00040345
GOTERM_CC_DIRECT	GO:0030496~midbody	23	2.57848	4.89912e-05	513594, 414925, 537127, 535566, 767818, 360192, 533089, 780856, 532791, 518274, 789414, 527854, 282356, 281188, 281681, 507693, 415113, 508022, 281061, 514618, 540040, 534849, 541250	779	136	12159	2.63967	0.0262999	0.00533025	0.00518327
UP_KW_PTM	KW-0597~Phosphoprotein	236	26.4574	5.29362e-05	617095, 541118, 414925, 513446, 616560, 100848353, 510850, 541597, 509863, 780856, 511381, 281749, 408001, 512907, 445425, 529235, 505940, 508535, 527854, 533720, 281188, 508652, 514405, 512468, 281061, 132342075, 616799, 617407, 100848920, 616317, 282702, 618849, 505011, 282388, 777788, 281055, 281173, 415113, 282261, 513221, 513220, 618042, 513461, 786852, 617512, 520875, 511281, 615215, 520757…	357	2709	4824	1.17718	0.00137543	0.00142928	0.00127047
UP_SEQ_FEATURE	DOMAIN:Kinesin motor	11	1.23318	0.000104475	533161, 100337196, 537127, 537566, 541135, 527854, 508467, 281681, 514679, 510995, 515748	787	39	12565	4.50314	0.108384	0.114714	0.114714
INTERPRO	IPR001752:Kinesin, motor domain	11	1.23318	0.000106216	533161, 100337196, 537127, 537566, 541135, 527854, 508467, 281681, 514679, 510995, 515748	787	39	12540	4.49418	0.136441	0.133073	0.133073
SMART	SM00129:KISc	11	1.23318	0.000140808	533161, 100337196, 537127, 537566, 541135, 527854, 508467, 281681, 514679, 510995, 515748	445	39	6824	4.32521	0.0415006	0.0423834	0.0423834
GOTERM_CC_DIRECT	GO:0000776~kinetochore	18	2.01794	0.000164014	533161, 414925, 514777, 537566, 617456, 509921, 360192, 533980, 524925, 613898, 787969, 789414, 532412, 100139879, 505011, 282684, 281681, 507693	779	99	12159	2.8379	0.0853657	0.0148706	0.0144606
GOTERM_BP_DIRECT	GO:0007059~chromosome segregation	12	1.34529	0.000177091	615847, 507703, 509161, 614924, 414925, 509117, 353120, 505011, 617456, 515816, 509921, 524925	755	47	11494	3.88694	0.381082	0.0806208	0.0804422
GOTERM_BP_DIRECT	GO:0045454~cell redox homeostasis	9	1.00897	0.000178628	506406, 281997, 280950, 519632, 319097, 282388, 512468, 777788, 534582	755	26	11494	5.26979	0.383654	0.0806208	0.0804422
WIKIPATHWAYS	WP3206:Retinoblastoma gene in cancer	19	2.13004	0.000186296	327679, 540547, 537127, 513523, 540322, 540444, 539217, 524925, 504637, 516094, 518274, 281667, 281668, 530961, 787696, 507631, 508167, 514405, 281061	286	81	3200	2.62454	0.0309964	0.031484	0.0311114
GOTERM_CC_DIRECT	GO:0000793~condensed chromosome	7	0.784753	0.00020429	787696, 532412, 531234, 540444, 539217, 515845, 282691	779	15	12159	7.28395	0.105191	0.0152906	0.0148689
UP_KW_CELLULAR_COMPONENT	KW-0995~Kinetochore	12	1.34529	0.000212398	615847, 507703, 767930, 414925, 509117, 515158, 538789, 505011, 282684, 509921, 533980, 360192	556	46	8081	3.79152	0.0099341	0.00166379	0.00162839
GOTERM_CC_DIRECT	GO:0032133~chromosome passenger complex	5	0.560538	0.000224861	504437, 414925, 360192, 507693, 508022	779	6	12159	13.0071	0.115151	0.0152906	0.0148689
GOTERM_BP_DIRECT	GO:0051256~mitotic spindle midzone assembly	5	0.560538	0.0002477	537127, 767818, 360192, 515748, 514618	755	6	11494	12.6865	0.488855	0.0958246	0.0956123
INTERPRO	IPR004367:Cyclin, C-terminal domain	7	0.784753	0.000276489	327679, 281667, 281668, 538796, 540547, 505200, 100301478	787	16	12540	6.97109	0.317426	0.133073	0.133073
INTERPRO	IPR019821:Kinesin, motor region, conserved site	10	1.12108	0.00028908	533161, 100337196, 537127, 537566, 527854, 508467, 281681, 514679, 510995, 515748	787	36	12540	4.42609	0.329195	0.133073	0.133073
GOTERM_MF_DIRECT	GO:0003777~microtubule motor activity	10	1.12108	0.000325908	533161, 100337196, 537127, 537566, 541135, 527854, 281681, 514679, 510995, 515748	680	36	10653	4.35172	0.222984	0.126126	0.125963
SMART	SM01332:SM01332	7	0.784753	0.000335052	327679, 281667, 281668, 538796, 540547, 505200, 100301478	445	16	6824	6.70899	0.0959472	0.0504253	0.0504253
GOTERM_CC_DIRECT	GO:0005876~spindle microtubule	10	1.12108	0.000336754	615847, 507703, 504437, 414925, 508467, 509921, 360192, 281061, 540040, 541250	779	36	12159	4.33569	0.167419	0.0203549	0.0197937
UP_KW_DOMAIN	KW-0175~Coiled coil	129	14.4619	0.000366656	541116, 513446, 532883, 507837, 281227, 533725, 532997, 534416, 505940, 527854, 533720, 505265, 506198, 506194, 617245, 534830, 510442, 614775, 514360, 519251, 616317, 526377, 614924, 532884, 505011, 512977, 538628, 538685, 511043, 540643, 100848095, 618042, 617350, 541211, 519602, 534489, 786852, 616028, 317724, 530799, 353350, 507226, 505324, 788127, 534358, 514824, 281681, 515119, 533161, 5398…	443	1647	7420	1.31189	0.00985266	0.0098997	0.0098997
WIKIPATHWAYS	WP3166:Gastric cancer network 1	9	1.00897	0.000378278	504437, 506962, 787696, 541135, 507226, 510420, 514679, 533089, 539571	286	22	3200	4.57724	0.0619398	0.0319645	0.0315862
GOTERM_BP_DIRECT	GO:0007076~mitotic chromosome condensation	6	0.672646	0.000397	353350, 789414, 504477, 531234, 539217, 616028	755	11	11494	8.30391	0.658936	0.134385	0.134087
GOTERM_BP_DIRECT	GO:0007266~Rho protein signal transduction	10	1.12108	0.000503651	614857, 511099, 507966, 509703, 522422, 540152, 539691, 538967, 327676, 515749	755	37	11494	4.11455	0.744551	0.151543	0.151207
GOTERM_CC_DIRECT	GO:0015630~microtubule cytoskeleton	13	1.4574	0.000559818	515249, 538348, 540947, 528478, 507966, 281668, 100295973, 531974, 540152, 511349, 768070, 540040, 541250	779	63	12159	3.2208	0.262601	0.0304541	0.0296144
GOTERM_MF_DIRECT	GO:0005524~ATP binding	100	11.2108	0.000673325	534382, 538465, 517007, 534781, 514777, 538348, 539835, 523889, 511381, 509109, 527854, 281586, 533720, 508652, 281585, 514405, 512468, 507165, 281061, 616031, 537027, 100337254, 519251, 286819, 614924, 347700, 415113, 786852, 615215, 533151, 353350, 533700, 788127, 507345, 506131, 281681, 282254, 533161, 517535, 529061, 537127, 100337196, 538579, 102030942, 102216273, 521857, 523485, 281832, 281…	680	1138	10653	1.37664	0.406269	0.173718	0.173493
WIKIPATHWAYS	WP3190:NRF2 pathway	19	2.13004	0.000734888	513221, 519632, 338045, 522921, 534069, 525938, 532791, 540716, 506406, 281997, 281832, 524078, 280950, 282356, 281650, 282388, 512468, 282254, 515219	286	90	3200	2.36208	0.116834	0.0413987	0.0409088
GOTERM_BP_DIRECT	GO:0030855~epithelial cell differentiation	10	1.12108	0.00076241	506812, 404111, 505422, 281268, 507476, 784366, 538690, 404193, 282130, 281061	755	39	11494	3.90355	0.873328	0.206461	0.206003
INTERPRO	IPR018181:Heat shock protein 70, conserved site	6	0.672646	0.000804988	517535, 539835, 281831, 507165, 282254, 415113	787	13	12540	7.35412	0.671144	0.222338	0.222338
INTERPRO	IPR013126:Heat shock protein 70 family	6	0.672646	0.000804988	517535, 539835, 281831, 507165, 282254, 415113	787	13	12540	7.35412	0.671144	0.222338	0.222338
UP_KW_LIGAND	KW-0547~Nucleotide-binding	78	8.74439	0.000839964	534382, 404122, 522719, 538348, 513523, 287019, 539755, 319097, 523889, 511381, 506315, 787696, 527854, 281586, 521795, 514209, 508652, 281585, 512468, 514405, 540033, 507165, 281061, 539126, 510120, 616031, 100297097, 514567, 535323, 360192, 407183, 404193, 513152, 504637, 539882, 286819, 282869, 281138, 507476, 415113, 404189, 512571, 512290, 615215, 280715, 533151, 615849, 504437, 788127, 5060…	239	922	3921	1.38791	0.0265318	0.0138758	0.0138758
UP_KW_LIGAND	KW-0067~ATP-binding	69	7.73543	0.000867237	534382, 404122, 522719, 538348, 513523, 539835, 287019, 539755, 523889, 511381, 787696, 527854, 281586, 521795, 514209, 508652, 281585, 512468, 514405, 507165, 281061, 539126, 510120, 616031, 100297097, 514567, 535323, 360192, 407183, 504637, 286819, 282869, 528478, 507476, 415113, 404189, 512571, 540322, 512290, 786852, 615215, 280715, 533151, 504437, 533700, 788127, 506059, 507345, 506131, 2822…	239	791	3921	1.43111	0.0273818	0.0138758	0.0138758
GOTERM_CC_DIRECT	GO:0000796~condensin complex	5	0.560538	0.000945718	516644, 353350, 504477, 531234, 539217	779	8	12159	9.7553	0.402329	0.0450686	0.0438259
GOTERM_CC_DIRECT	GO:0031262~Ndc80 complex	4	0.44843	0.000994161	519504, 509117, 538789, 505011	779	4	12159	15.6085	0.417888	0.0450686	0.0438259
GOTERM_BP_DIRECT	GO:0051310~metaphase plate congression	5	0.560538	0.001039	515350, 616874, 533089, 507693, 508561	755	8	11494	9.5149	0.940163	0.255784	0.255217
KEGG_PATHWAY	bta04066:HIF-1 signaling pathway	17	1.90583	0.00107442	513221, 282092, 286865, 407183, 616115, 787914, 504698, 281137, 282356, 507476, 509566, 281375, 514889, 281274, 538519, 281141, 506083	426	98	6106	2.48639	0.281866	0.10622	0.10553
KEGG_PATHWAY	bta04216:Ferroptosis	10	1.12108	0.00113995	513221, 504698, 286861, 524078, 506059, 512468, 788801, 281173, 100138312, 408001	426	39	6106	3.67521	0.296232	0.10622	0.10553
UP_SEQ_FEATURE	DOMAIN:Cyclin N-terminal	6	0.672646	0.00117736	327679, 281667, 281668, 540547, 505200, 100301478	787	14	12565	6.84244	0.725693	0.621578	0.621578
UP_KW_PTM	KW-0007~Acetylation	138	15.4709	0.00121228	617095, 327679, 414925, 513446, 616560, 510850, 541597, 509863, 616169, 280815, 507966, 445425, 505940, 508535, 527854, 280891, 508652, 514405, 507165, 515219, 281061, 618691, 510440, 280808, 534553, 509977, 616799, 616317, 282023, 281173, 415113, 327676, 505093, 539138, 510593, 513461, 539378, 617114, 535290, 613795, 520875, 615215, 616425, 317724, 767985, 507226, 507345, 100336710, 282254, 2821…	357	1499	4824	1.24399	0.0310461	0.0163657	0.0145473
GOTERM_CC_DIRECT	GO:0005813~centrosome	43	4.82063	0.00124283	327679, 515249, 519602, 538789, 534489, 532883, 509921, 780856, 511281, 533251, 505789, 281227, 504437, 281668, 530799, 532798, 504499, 507069, 514405, 282254, 537926, 281061, 326577, 513654, 538735, 534830, 536117, 515350, 533980, 504658, 100301478, 540737, 614924, 100138632, 281115, 530962, 506762, 506740, 507498, 511349, 528398, 768062, 540040	779	404	12159	1.6613	0.491618	0.0520078	0.0505737
UP_KW_CELLULAR_COMPONENT	KW-0539~Nucleus	192	21.5247	0.00126865	538465, 513562, 327679, 540547, 414925, 617375, 513446, 100848353, 617530, 511387, 512993, 615510, 780856, 540945, 511381, 532997, 505422, 508535, 507203, 282312, 531389, 533720, 508652, 514405, 540033, 515219, 281061, 516303, 538995, 132342075, 510442, 534553, 523536, 617248, 616799, 617407, 100848920, 526377, 618849, 510719, 532884, 505011, 512977, 507155, 538628, 511248, 777788, 510797, 282023…	556	2315	8081	1.20543	0.0579194	0.00851808	0.00833684
GOTERM_CC_DIRECT	GO:0000775~chromosome, centromeric region	9	1.00897	0.001357	506404, 414925, 353350, 787696, 532412, 617456, 360192, 533089, 508022	779	35	12159	4.01361	0.522269	0.052729	0.051275
KEGG_PATHWAY	bta04145:Phagosome	20	2.24215	0.00137948	512287, 404122, 282490, 515712, 287017, 407129, 407173, 614775, 539882, 112443216, 504698, 100295973, 550622, 529148, 505684, 281586, 281873, 505064, 100141266, 768070	426	129	6106	2.22222	0.346343	0.10622	0.10553
GOTERM_BP_DIRECT	GO:0007018~microtubule-based movement	12	1.34529	0.00159833	533161, 100337196, 537127, 537566, 541135, 527854, 508467, 281681, 514679, 510995, 515748, 768062	755	60	11494	3.04477	0.986876	0.360689	0.35989
GOTERM_CC_DIRECT	GO:0005654~nucleoplasm	153	17.1525	0.00163509	539676, 538465, 517007, 541118, 540547, 514777, 319097, 512993, 615510, 540823, 540945, 534142, 507837, 527211, 532997, 505422, 508535, 527854, 531389, 505265, 507165, 281061, 538995, 515332, 510440, 510442, 280808, 523536, 617248, 617407, 526377, 614924, 510719, 100138632, 282388, 512977, 538628, 511248, 510797, 505093, 540643, 617350, 514555, 338034, 617114, 615335, 509889, 511281, 615215, 5407…	779	1906	12159	1.25294	0.589433	0.0588012	0.0571798
UP_SEQ_FEATURE	CROSSLNK:Glycyl lysine isopeptide (Lys-Gly) (interchain with G-Cter in SUMO2)	36	4.03587	0.0016983	512891, 513461, 515287, 513446, 511442, 617530, 520875, 281889, 504437, 445425, 280796, 530411, 507226, 505324, 507345, 281682, 510547, 506097, 281061, 509591, 534553, 533001, 360192, 523536, 787914, 783538, 281997, 282688, 281115, 353120, 337890, 507631, 512977, 281990, 415113, 505093	787	332	12565	1.73122	0.845308	0.621578	0.621578
GOTERM_CC_DIRECT	GO:0045171~intercellular bridge	12	1.34529	0.00172945	528478, 513594, 789298, 538348, 507226, 527854, 767818, 508022, 508561, 516094, 768070, 515748	779	62	12159	3.02099	0.61001	0.0588012	0.0571798
GOTERM_MF_DIRECT	GO:0016887~ATPase activity	30	3.36323	0.00203452	517007, 513523, 541135, 539835, 539217, 530930, 353350, 533700, 788127, 527854, 507345, 508652, 282254, 507165, 517535, 510120, 100337196, 514567, 504637, 102216273, 286819, 523485, 281832, 281115, 281831, 514679, 415113, 508660, 528870, 515748	680	258	10653	1.82165	0.793266	0.3444	0.343955
GOTERM_BP_DIRECT	GO:0034599~cellular response to oxidative stress	11	1.23318	0.00205925	506406, 524078, 540245, 509863, 512789, 509977, 515845, 532791, 534582, 281749, 531606	755	53	11494	3.15967	0.996243	0.428958	0.428007
UP_KW_PTM	KW-0488~Methylation	39	4.3722	0.00228146	617095, 404122, 541597, 511442, 516099, 615335, 613898, 790872, 615849, 533746, 280796, 508535, 507345, 100336710, 282254, 281682, 768070, 510547, 510825, 282296, 509591, 782601, 517535, 511099, 510267, 281719, 513152, 539882, 616317, 783538, 100295973, 282688, 281115, 281831, 281138, 514812, 281990, 415113, 505093	357	323	4824	1.63155	0.0576568	0.0205331	0.0182517
GOTERM_MF_DIRECT	GO:0019901~protein kinase binding	35	3.92377	0.0023989	404122, 540547, 513643, 287019, 786852, 516010, 767818, 504698, 281667, 504437, 530930, 533746, 767985, 507226, 527854, 534358, 515816, 505265, 516303, 539820, 100139162, 513874, 100337254, 536117, 513152, 100138312, 100301478, 787914, 533876, 507731, 508467, 281294, 528453, 508561, 514618	680	321	10653	1.70815	0.844168	0.3444	0.343955
UP_SEQ_FEATURE	CROSSLNK:Glycyl lysine isopeptide (Lys-Gly) (interchain with G-Cter in SUMO2)	alternate	17	1.90583	0.00250164	617095, 515238, 317776, 281889, 281997, 530411, 282688, 505103, 281831, 507498, 512977, 281274, 281141, 515219, 506097, 281061, 505093	787	117	12565	2.3198	0.936088	0.6867	0.6867
GOTERM_BP_DIRECT	GO:1905821~positive regulation of chromosome condensation	4	0.44843	0.00254393	353350, 504477, 531234, 539217	755	5	11494	12.1791	0.998993	0.459264	0.458247
GOTERM_BP_DIRECT	GO:0051383~kinetochore organization	4	0.44843	0.00254393	519504, 353350, 539217, 538789	755	5	11494	12.1791	0.998993	0.459264	0.458247
GOTERM_MF_DIRECT	GO:0008083~growth factor activity	14	1.56951	0.00266977	538751, 282092, 618042, 517405, 540432, 530430, 522921, 534069, 615037, 504785, 100295476, 768073, 281094, 281160	680	85	10653	2.58031	0.873709	0.3444	0.343955
UP_KW_MOLECULAR_FUNCTION	KW-0195~Cyclin	8	0.896861	0.0026813	327679, 281667, 281668, 538796, 540547, 505200, 510972, 100301478	354	30	5383	4.05499	0.197611	0.219867	0.214504
KEGG_PATHWAY	bta04814:Motor proteins	22	2.46637	0.00292125	533161, 512287, 404122, 535277, 537127, 100337196, 541135, 537566, 539882, 112443216, 531505, 523485, 100295973, 527854, 508467, 281681, 100141266, 514679, 510995, 768070, 515748, 768062	426	158	6106	1.99578	0.593861	0.179949	0.17878
WIKIPATHWAYS	WP1083:Cell cycle	18	2.01794	0.00323603	327679, 510120, 540547, 513523, 514777, 537027, 515376, 540322, 511281, 516094, 100301478, 510916, 282637, 281667, 281668, 506740, 507731, 281061	286	94	3200	2.14254	0.421766	0.129273	0.127743
UP_KW_PTM	KW-0832~Ubl conjugation	80	8.96861	0.0033329	617095, 327679, 540547, 414925, 513446, 509863, 617530, 534582, 282637, 281667, 509703, 445425, 505103, 550622, 529235, 530411, 514405, 515219, 281141, 281061, 404111, 132342075, 280808, 534553, 360192, 523536, 539882, 540737, 783538, 282869, 281138, 507631, 282388, 512977, 777788, 415113, 505093, 512891, 513220, 513461, 515287, 511442, 516010, 616028, 520875, 534286, 317776, 281889, 444874, 5044…	357	807	4824	1.33954	0.0831397	0.0224971	0.0199974
GOTERM_CC_DIRECT	GO:0005829~cytosol	194	21.7489	0.00352101	534382, 617095, 517007, 414925, 514777, 616560, 539835, 541597, 319097, 511387, 539393, 408001, 529235, 508535, 529115, 281188, 505265, 514405, 281061, 338045, 510719, 505011, 282388, 282386, 281055, 281294, 515845, 415113, 513461, 541211, 786852, 520875, 767979, 353350, 504994, 282378, 507345, 282254, 528123, 512805, 281160, 539820, 786629, 538735, 522269, 281719, 534256, 281832, 282369, 281831,…	779	2539	12159	1.19261	0.853218	0.112672	0.109566
GOTERM_BP_DIRECT	GO:0015031~protein transport	29	3.25112	0.00361063	519689, 514114, 511387, 504677, 615849, 789414, 282378, 527854, 281188, 506198, 506790, 528100, 100140040, 538938, 404156, 541123, 535566, 522269, 616114, 509977, 533089, 444990, 531676, 520351, 504785, 512734, 511248, 281055, 540040	755	249	11494	1.77306	0.999944	0.608745	0.607396
GOTERM_MF_DIRECT	GO:0051082~unfolded protein binding	13	1.4574	0.00365175	517535, 510850, 539835, 514621, 407129, 281719, 281832, 281831, 508358, 506762, 508555, 282254, 415113	680	78	10653	2.61103	0.941083	0.377369	0.376881
KEGG_PATHWAY	bta04218:Cellular senescence	21	2.35426	0.00379285	617095, 327679, 515712, 540547, 513643, 510420, 286865, 407173, 516010, 338045, 280828, 534069, 616115, 100301478, 616801, 281667, 281668, 788127, 281375, 281061, 282261	426	151	6106	1.99338	0.689763	0.1947	0.193435
GOTERM_BP_DIRECT	GO:0034620~cellular response to unfolded protein	6	0.672646	0.00382152	517535, 539835, 281831, 282254, 415113, 510190	755	17	11494	5.37312	0.999969	0.608745	0.607396
WIKIPATHWAYS	WP3167:Quercetin and Nf kB AP 1 induced cell apoptosis	6	0.672646	0.00382464	282023, 616115, 532791, 515219, 281308, 514969	286	13	3200	5.16407	0.476701	0.129273	0.127743
GOTERM_MF_DIRECT	GO:0031625~ubiquitin protein ligase binding	26	2.9148	0.00390045	404121, 538465, 404122, 539835, 516010, 408001, 444874, 512907, 504437, 507345, 515816, 282254, 506790, 517535, 286796, 280808, 338045, 352960, 539882, 521857, 504885, 353120, 782395, 415113, 516318, 511803	680	222	10653	1.83478	0.951435	0.377369	0.376881
INTERPRO	IPR009078:Ferritin-like superfamily	4	0.44843	0.00425159	286861, 508167, 788801, 281173	787	6	12540	10.6226	0.997216	0.81795	0.81795
INTERPRO	IPR020894:Cadherin conserved site	9	1.00897	0.00470123	282637, 281128, 529902, 281129, 522422, 510554, 514537, 281063, 508251	787	43	12540	3.33501	0.998508	0.81795	0.81795
SMART	SM01055:SM01055	4	0.44843	0.00471815	282637, 281128, 281129, 281063	445	6	6824	10.2232	0.759136	0.463482	0.463482
GOTERM_BP_DIRECT	GO:1905820~positive regulation of chromosome separation	4	0.44843	0.00484016	516644, 353350, 531234, 539217	755	6	11494	10.1492	0.999998	0.646006	0.644575
GOTERM_BP_DIRECT	GO:0007049~cell cycle	22	2.46637	0.00490286	513220, 510120, 515249, 519504, 540547, 513446, 515287, 517850, 513642, 615335, 617512, 100848920, 281668, 530411, 505940, 507226, 507731, 505200, 509117, 353120, 282684, 777788	755	174	11494	1.92485	0.999998	0.646006	0.644575
GOTERM_BP_DIRECT	GO:0071353~cellular response to interleukin-4	6	0.672646	0.00500965	510120, 282688, 505169, 532791, 415113, 539882	755	18	11494	5.07461	0.999999	0.646006	0.644575
GOTERM_BP_DIRECT	GO:0044772~mitotic cell cycle phase transition	6	0.672646	0.00500965	327679, 281667, 281668, 767985, 540547, 100301478	755	18	11494	5.07461	0.999999	0.646006	0.644575
GOTERM_CC_DIRECT	GO:0005882~intermediate filament	8	0.896861	0.00502404	281889, 540643, 516326, 404111, 281268, 514812, 514360, 326577	779	34	12159	3.67258	0.935427	0.144851	0.140857
GOTERM_CC_DIRECT	GO:0005814~centriole	16	1.79372	0.00505912	414925, 514215, 539835, 538735, 534830, 536117, 534489, 515350, 505789, 504437, 787696, 532798, 530962, 505200, 514405, 528398	779	112	12159	2.22978	0.936654	0.144851	0.140857
GOTERM_MF_DIRECT	GO:0051787~misfolded protein binding	6	0.672646	0.005695	404121, 517535, 539835, 281831, 282254, 415113	680	19	10653	4.94721	0.987972	0.48977	0.489137
UP_KW_MOLECULAR_FUNCTION	KW-0251~Elongation factor	5	0.560538	0.00590135	281138, 516473, 617105, 520875, 444990	354	12	5383	6.33592	0.384515	0.241955	0.236054
GOTERM_BP_DIRECT	GO:0034501~protein localization to kinetochore	5	0.560538	0.00594512	515158, 360192, 524925, 281061, 787969	755	12	11494	6.34327	1	0.699973	0.698423
GOTERM_BP_DIRECT	GO:0042026~protein refolding	5	0.560538	0.00594512	517535, 539835, 281831, 282254, 415113	755	12	11494	6.34327	1	0.699973	0.698423
INTERPRO	IPR006671:Cyclin, N-terminal	7	0.784753	0.00682343	327679, 281667, 281668, 538796, 540547, 505200, 100301478	787	28	12540	3.98348	0.999922	0.81795	0.81795
UP_SEQ_FEATURE	DOMAIN:HTH myb-type	5	0.560538	0.00689179	539676, 515332, 510420, 338034, 317776	787	13	12565	6.14065	0.999496	1	1
INTERPRO	IPR000233:Cadherin, cytoplasmic domain	5	0.560538	0.0069405	282637, 281128, 529902, 281129, 281063	787	13	12540	6.12843	0.999933	0.81795	0.81795
UP_SEQ_FEATURE	DOMAIN:Cadherin	9	1.00897	0.00708775	282637, 281128, 529902, 281129, 522422, 510554, 514537, 281063, 508251	787	46	12565	3.12372	0.999594	1	1
INTERPRO	IPR014868:Cadherin prodomain	4	0.44843	0.00709517	282637, 281128, 281129, 281063	787	7	12540	9.1051	0.999946	0.81795	0.81795
INTERPRO	IPR002126:Cadherin	9	1.00897	0.00717086	282637, 281128, 529902, 281129, 522422, 510554, 514537, 281063, 508251	787	46	12540	3.11751	0.999952	0.81795	0.81795
SMART	SM00033:CH	10	1.12108	0.00744073	505886, 541211, 616560, 615430, 534358, 522269, 540990, 613533, 528870, 534849	445	54	6824	2.83978	0.894393	0.463482	0.463482
GOTERM_CC_DIRECT	GO:0070938~contractile ring	4	0.44843	0.00751728	504437, 534358, 767818, 360192	779	7	12159	8.91913	0.983507	0.20447	0.198832
SMART	SM00112:CA	9	1.00897	0.00769904	282637, 281128, 529902, 281129, 522422, 510554, 514537, 281063, 508251	445	45	6824	3.06697	0.902351	0.463482	0.463482
UP_KW_PTM	KW-1017~Isopeptide bond	58	6.50224	0.00774448	617095, 513446, 509863, 617530, 445425, 505103, 530411, 515219, 281141, 281061, 534553, 523536, 539882, 540737, 783538, 281138, 507631, 512977, 415113, 505093, 512891, 513220, 513461, 515287, 511442, 520875, 317776, 281889, 444874, 790872, 504437, 280796, 533700, 507226, 505324, 507345, 281682, 282691, 768070, 510547, 510825, 506097, 509591, 515238, 286796, 533001, 787914, 281997, 100295973, 2811…	357	567	4824	1.38224	0.18302	0.0418202	0.0371735
GOTERM_MF_DIRECT	GO:0042802~identical protein binding	73	8.18386	0.00798501	404121, 404122, 509860, 414922, 538348, 522919, 538789, 532883, 617456, 104974256, 511381, 613533, 534582, 507837, 282637, 529759, 530411, 520462, 282356, 514405, 515219, 508161, 513594, 510440, 338045, 518288, 616115, 614655, 507911, 507597, 282388, 512977, 511248, 281055, 528398, 347700, 415112, 615492, 404189, 520311, 516010, 516099, 615335, 505917, 534286, 767979, 317724, 505169, 280796, 5049…	680	855	10653	1.33758	0.997981	0.61804	0.617242
GOTERM_BP_DIRECT	GO:0007094~mitotic spindle assembly checkpoint	6	0.672646	0.00812816	414925, 514777, 537027, 515158, 360192, 524925	755	20	11494	4.56715	1	0.883406	0.881449
GOTERM_BP_DIRECT	GO:0000226~microtubule cytoskeleton organization	14	1.56951	0.00815895	414925, 540322, 538833, 767818, 539882, 112443216, 540947, 100295973, 509784, 100141266, 281294, 768070, 514739, 506194	755	94	11494	2.26738	1	0.883406	0.881449
INTERPRO	IPR015919:Cadherin-like	9	1.00897	0.00817953	282637, 281128, 529902, 281129, 522422, 510554, 514537, 281063, 508251	787	47	12540	3.05118	0.999988	0.81795	0.81795
GOTERM_BP_DIRECT	GO:0007156~homophilic cell adhesion via plasma membrane adhesion molecules	12	1.34529	0.00848175	282637, 281128, 529902, 527123, 281129, 526865, 281941, 522422, 510554, 514537, 281063, 508251	755	74	11494	2.46873	1	0.883406	0.881449
GOTERM_CC_DIRECT	GO:0000307~cyclin-dependent protein kinase holoenzyme complex	7	0.784753	0.00899183	327679, 281667, 281668, 538796, 767985, 540547, 100301478	779	29	12159	3.76756	0.992655	0.232931	0.226508
UP_SEQ_FEATURE	CROSSLNK:Glycyl lysine isopeptide (Lys-Gly) (interchain with G-Cter in SUMO1)	alternate	10	1.12108	0.00942062	281889, 515238, 282688, 505103, 281831, 281138, 507498, 415113, 510547, 506097	787	58	12565	2.75271	0.999969	1	1
SMART	SM00338:BRLZ	9	1.00897	0.0100261	534129, 617530, 531389, 509889, 777788, 515219, 506097, 531350, 534582	445	47	6824	2.93646	0.951833	0.502976	0.502976
UP_SEQ_FEATURE	DOMAIN:Cadherin 5	4	0.44843	0.0107682	282637, 281128, 281129, 281063	787	8	12565	7.98285	0.999993	1	1
GOTERM_BP_DIRECT	GO:0048662~negative regulation of smooth muscle cell proliferation	5	0.560538	0.0108231	513221, 508105, 615037, 521857, 282261	755	14	11494	5.43709	1	1	0.998153
GOTERM_CC_DIRECT	GO:0000794~condensed nuclear chromosome	6	0.672646	0.0111944	516644, 353350, 789414, 788127, 531234, 539217	779	22	12159	4.25686	0.99781	0.276806	0.269174
UP_SEQ_FEATURE	DOMAIN:Ferritin-like diiron	3	0.336323	0.0112375	286861, 788801, 281173	787	3	12565	15.9657	0.999996	1	1
INTERPRO	IPR001519:Ferritin	3	0.336323	0.0112813	286861, 788801, 281173	787	3	12540	15.9339	1	0.81795	0.81795
INTERPRO	IPR015395:C-myb, C-terminal	3	0.336323	0.0112813	510420, 338034, 317776	787	3	12540	15.9339	1	0.81795	0.81795
INTERPRO	IPR014034:Ferritin, conserved site	3	0.336323	0.0112813	286861, 788801, 281173	787	3	12540	15.9339	1	0.81795	0.81795
INTERPRO	IPR008331:Ferritin/DPS protein domain	3	0.336323	0.0112813	286861, 788801, 281173	787	3	12540	15.9339	1	0.81795	0.81795
INTERPRO	IPR009040:Ferritin- like diiron domain	3	0.336323	0.0112813	286861, 788801, 281173	787	3	12540	15.9339	1	0.81795	0.81795
INTERPRO	IPR012347:Ferritin-related	3	0.336323	0.0112813	286861, 788801, 281173	787	3	12540	15.9339	1	0.81795	0.81795
INTERPRO	IPR012642:Transcription regulator Wos2-domain	3	0.336323	0.0112813	510420, 338034, 317776	787	3	12540	15.9339	1	0.81795	0.81795
GOTERM_MF_DIRECT	GO:0055106~ubiquitin-protein transferase regulator activity	3	0.336323	0.011655	538465, 352960, 521857	680	3	10653	15.6662	0.999885	0.791176	0.790154
INTERPRO	IPR004827:Basic-leucine zipper domain	9	1.00897	0.0118458	534129, 617530, 531389, 509889, 777788, 515219, 506097, 531350, 534582	787	50	12540	2.86811	1	0.81795	0.81795
GOTERM_MF_DIRECT	GO:0044183~protein binding involved in protein folding	7	0.784753	0.0122663	517535, 539835, 281831, 508555, 516099, 282254, 415113	680	31	10653	3.53752	0.999929	0.791176	0.790154
GOTERM_BP_DIRECT	GO:0071492~cellular response to UV-A	4	0.44843	0.0122715	282092, 112441463, 281308, 281309	755	8	11494	7.61192	1	1	0.998153
GOTERM_BP_DIRECT	GO:0031274~positive regulation of pseudopodium assembly	4	0.44843	0.0122715	511099, 507966, 540152, 538967	755	8	11494	7.61192	1	1	0.998153
GOTERM_BP_DIRECT	GO:0001975~response to amphetamine	4	0.44843	0.0122715	538244, 281137, 540245, 281749	755	8	11494	7.61192	1	1	0.998153
GOTERM_BP_DIRECT	GO:0000915~actomyosin contractile ring assembly	3	0.336323	0.0123314	539691, 518274, 514618	755	3	11494	15.2238	1	1	0.998153
GOTERM_BP_DIRECT	GO:0051754~meiotic sister chromatid cohesion, centromeric	3	0.336323	0.0123314	514777, 537027, 532412	755	3	11494	15.2238	1	1	0.998153
UP_KW_MOLECULAR_FUNCTION	KW-0505~Motor protein	11	1.23318	0.0123777	531505, 506315, 100337196, 537127, 541135, 527854, 508467, 281681, 514679, 515748, 768062	354	68	5383	2.45983	0.639876	0.299614	0.292307
GOTERM_CC_DIRECT	GO:0097431~mitotic spindle pole	7	0.784753	0.0125043	504437, 513654, 532883, 360192, 780856, 508561, 534849	779	31	12159	3.52449	0.998936	0.295755	0.2876
UP_KW_BIOLOGICAL_PROCESS	KW-0346~Stress response	9	1.00897	0.0125525	281832, 281831, 540432, 516099, 777788, 507165, 282254, 507120, 539220	310	45	4353	2.80839	0.747635	0.342055	0.338917
KEGG_PATHWAY	bta04612:Antigen processing and presentation	10	1.12108	0.0127336	282490, 281832, 515712, 539835, 281831, 281586, 407129, 407173, 282254, 415113	426	55	6106	2.60606	0.98069	0.560278	0.55664
SMART	SM00385:CYCLIN	7	0.784753	0.0134116	327679, 281667, 281668, 538796, 540547, 505200, 100301478	445	31	6824	3.4627	0.982823	0.576698	0.576698
GOTERM_CC_DIRECT	GO:0005856~cytoskeleton	27	3.02691	0.0143411	404122, 535277, 541597, 615430, 786852, 767818, 507837, 507966, 530930, 533746, 532898, 505940, 534358, 526127, 540152, 506194, 511099, 517456, 522269, 352960, 509977, 513152, 514360, 538967, 282386, 541250, 515749	779	258	12159	1.63344	0.999613	0.325065	0.316102
INTERPRO	IPR013763:Cyclin-like	7	0.784753	0.0153815	327679, 281667, 281668, 538796, 540547, 505200, 100301478	787	33	12540	3.37992	1	1	1
UP_SEQ_FEATURE	DOMAIN:Cadherin 3	4	0.44843	0.0154095	282637, 281128, 281129, 281063	787	9	12565	7.09586	1	1	1
UP_SEQ_FEATURE	DOMAIN:Cadherin 4	4	0.44843	0.0154095	282637, 281128, 281129, 281063	787	9	12565	7.09586	1	1	1
GOTERM_MF_DIRECT	GO:0000976~transcription regulatory region sequence-specific DNA binding	11	1.23318	0.0154127	539676, 516724, 505169, 353120, 100125591, 615335, 523536, 282691, 516318, 520757, 783538	680	72	10653	2.39344	0.999994	0.884212	0.883069
GOTERM_MF_DIRECT	GO:0016538~cyclin-dependent protein serine/threonine kinase regulator activity	6	0.672646	0.0159935	327679, 281667, 281668, 538796, 540547, 100301478	680	24	10653	3.91654	0.999996	0.884212	0.883069
GOTERM_BP_DIRECT	GO:0045892~negative regulation of transcription, DNA-templated	25	2.80269	0.0161406	538465, 414925, 510376, 516010, 615037, 767979, 508607, 505169, 789414, 512468, 506097, 512840, 538690, 281719, 523536, 533089, 618849, 786670, 281831, 353120, 510972, 538628, 781063, 777788, 100295476	755	230	11494	1.65477	1	1	0.998153
WIKIPATHWAYS	WP3114:Cori cycle	5	0.560538	0.0171547	513453, 282356, 507476, 280808, 281274	286	12	3200	4.662	0.946298	0.483191	0.477473
GOTERM_BP_DIRECT	GO:0031110~regulation of microtubule polymerization or depolymerization	4	0.44843	0.0175206	615847, 507703, 509921, 616317	755	9	11494	6.76615	1	1	0.998153
GOTERM_BP_DIRECT	GO:0051984~positive regulation of chromosome segregation	4	0.44843	0.0175206	516644, 353350, 531234, 539217	755	9	11494	6.76615	1	1	0.998153
GOTERM_BP_DIRECT	GO:0000070~mitotic sister chromatid segregation	6	0.672646	0.0179382	516644, 506404, 506740, 532412, 507693, 508022	755	24	11494	3.80596	1	1	0.998153
UP_KW_MOLECULAR_FUNCTION	KW-0646~Protease inhibitor	8	0.896861	0.018068	282094, 282092, 414925, 281375, 508763, 617114, 512805, 513825	354	42	5383	2.89642	0.77578	0.299614	0.292307
GOTERM_MF_DIRECT	GO:0050660~flavin adenine dinucleotide binding	9	1.00897	0.0181472	506406, 532997, 510440, 319097, 282388, 532871, 282130, 513508, 514969	680	53	10653	2.66029	0.999999	0.936395	0.935185
UP_KW_MOLECULAR_FUNCTION	KW-0238~DNA-binding	51	5.71749	0.0185784	506390, 513446, 513523, 617530, 617456, 615510, 540945, 531350, 534582, 613898, 505422, 530411, 787696, 282312, 533720, 515219, 510120, 538995, 523536, 617248, 616115, 783538, 512977, 508288, 777788, 540245, 537712, 540444, 516010, 338034, 615335, 616028, 317776, 768039, 503622, 505169, 280796, 507069, 282691, 506097, 786629, 534770, 510267, 510420, 618239, 539222, 281115, 534129, 353120, 1001255…	354	571	5383	1.35817	0.785137	0.299614	0.292307
INTERPRO	IPR001589:Actinin-type, actin-binding, conserved site	5	0.560538	0.0189182	616560, 534358, 522269, 540990, 613533	787	17	12540	4.68645	1	1	1
GOTERM_CC_DIRECT	GO:0005819~spindle	11	1.23318	0.0189412	281227, 532798, 541135, 507226, 527854, 282684, 515350, 767818, 516099, 507693, 524925	779	74	12159	2.32018	0.99997	0.41216	0.400796
INTERPRO	IPR027417:P-loop containing nucleoside triphosphate hydrolase	59	6.61435	0.0208873	534382, 517007, 538348, 513523, 287019, 615510, 506946, 506315, 530930, 527854, 281586, 521795, 508652, 281585, 540033, 510120, 514567, 535323, 407183, 513152, 504637, 407101, 286819, 281138, 510995, 514679, 528870, 615492, 541135, 539217, 280715, 533151, 615849, 353350, 533700, 788127, 507345, 506131, 281681, 515999, 533161, 537127, 100337196, 537566, 513533, 534852, 102216273, 534296, 523485, 2…	787	708	12540	1.32783	1	1	1
GOTERM_BP_DIRECT	GO:0009887~animal organ morphogenesis	9	1.00897	0.0212275	526377, 511043, 537455, 100336873, 618810, 524813, 404193, 539222, 281160	755	53	11494	2.58518	1	1	0.998153
GOTERM_BP_DIRECT	GO:0006611~protein export from nucleus	6	0.672646	0.021245	517535, 520351, 514215, 510797, 528453, 614655	755	25	11494	3.65372	1	1	0.998153
GOTERM_BP_DIRECT	GO:0000079~regulation of cyclin-dependent protein serine/threonine kinase activity	6	0.672646	0.021245	327679, 281667, 281668, 540547, 528453, 100301478	755	25	11494	3.65372	1	1	0.998153
INTERPRO	IPR024104:Pseudokinase tribbles family/serine-threonine-protein kinase 40	3	0.336323	0.0216272	538465, 352960, 521857	787	4	12540	11.9504	1	1	1
GOTERM_BP_DIRECT	GO:0007080~mitotic metaphase plate congression	7	0.784753	0.0216826	327679, 537566, 789414, 515158, 510995, 508022, 541250	755	34	11494	3.13432	1	1	0.998153
GOTERM_MF_DIRECT	GO:0031072~heat shock protein binding	7	0.784753	0.0218107	517535, 508535, 539835, 281831, 786620, 282254, 415113	680	35	10653	3.13324	1	1	1
GOTERM_BP_DIRECT	GO:0048675~axon extension	5	0.560538	0.0220031	319094, 281137, 614707, 514739, 281749	755	17	11494	4.4776	1	1	0.998153
GOTERM_BP_DIRECT	GO:0006261~DNA-dependent DNA replication	5	0.560538	0.0220031	535323, 508652, 540681, 281990, 504637	755	17	11494	4.4776	1	1	0.998153
GOTERM_BP_DIRECT	GO:0031069~hair follicle morphogenesis	5	0.560538	0.0220031	281889, 112443729, 327681, 615335, 404193	755	17	11494	4.4776	1	1	0.998153
UP_KW_MOLECULAR_FUNCTION	KW-0436~Ligase	12	1.34529	0.0220904	282869, 534382, 538579, 506059, 514209, 512468, 506131, 102030942, 511381, 534296, 515902, 532903	354	85	5383	2.14676	0.839862	0.299614	0.292307
WIKIPATHWAYS	WP983:DNA replication	9	1.00897	0.0221567	526377, 510916, 510120, 513523, 508652, 281990, 511281, 504637, 516094	286	40	3200	2.51748	0.977327	0.503483	0.497525
GOTERM_CC_DIRECT	GO:0012507~ER to Golgi transport vesicle membrane	4	0.44843	0.0223067	317724, 519689, 506198, 614775	779	10	12159	6.24339	0.999995	0.449439	0.437046
GOTERM_CC_DIRECT	GO:1990023~mitotic spindle midzone	4	0.44843	0.0223067	537566, 767818, 281681, 360192	779	10	12159	6.24339	0.999995	0.449439	0.437046
GOTERM_BP_DIRECT	GO:0009615~response to virus	8	0.896861	0.023262	404122, 515397, 505169, 534553, 516099, 515119, 280815, 281141	755	44	11494	2.76797	1	1	0.998153
GOTERM_BP_DIRECT	GO:0006880~intracellular sequestering of iron ion	3	0.336323	0.0235929	286861, 788801, 281173	755	4	11494	11.4179	1	1	0.998153
GOTERM_BP_DIRECT	GO:0045132~meiotic chromosome segregation	3	0.336323	0.0235929	519504, 353350, 539217	755	4	11494	11.4179	1	1	0.998153
GOTERM_BP_DIRECT	GO:0032392~DNA geometric change	3	0.336323	0.0235929	540444, 282691, 522191	755	4	11494	11.4179	1	1	0.998153
GOTERM_BP_DIRECT	GO:0048016~inositol phosphate-mediated signaling	3	0.336323	0.0235929	507439, 319094, 281137	755	4	11494	11.4179	1	1	0.998153
GOTERM_MF_DIRECT	GO:0005125~cytokine activity	11	1.23318	0.0237667	282092, 100336481, 281137, 100337066, 281499, 280808, 530430, 534069, 615037, 523429, 281094	680	77	10653	2.23803	1	1	1
GOTERM_BP_DIRECT	GO:0032874~positive regulation of stress-activated MAPK cascade	4	0.44843	0.0238281	100299473, 534069, 509977, 347700	755	10	11494	6.08954	1	1	0.998153
GOTERM_BP_DIRECT	GO:0043616~keratinocyte proliferation	4	0.44843	0.0238281	327681, 524427, 528453, 100295476	755	10	11494	6.08954	1	1	0.998153
GOTERM_BP_DIRECT	GO:0042176~regulation of protein catabolic process	4	0.44843	0.0238281	539784, 281365, 508561, 511803	755	10	11494	6.08954	1	1	0.998153
WIKIPATHWAYS	WP3233:Primary focal segmental glomerulosclerosis FSGS	11	1.23318	0.0238335	508490, 513220, 523485, 414922, 615430, 281983, 534358, 522269, 616366, 510972, 508251	286	56	3200	2.1978	0.983036	0.503483	0.497525
GOTERM_CC_DIRECT	GO:0000922~spindle pole	12	1.34529	0.0243022	617095, 504437, 507226, 515158, 508467, 534489, 507498, 514405, 533980, 533089, 534849, 541250	779	88	12159	2.12843	0.999998	0.472157	0.459138
GOTERM_MF_DIRECT	GO:0004860~protein kinase inhibitor activity	5	0.560538	0.0244377	538685, 538465, 615430, 352960, 521857	680	18	10653	4.35172	1	1	1
GOTERM_BP_DIRECT	GO:0098609~cell-cell adhesion	12	1.34529	0.024489	281128, 100336873, 529902, 281129, 522422, 508631, 617114, 541164, 524813, 407101, 508251, 514360	755	86	11494	2.12426	1	1	0.998153
GOTERM_BP_DIRECT	GO:0001578~microtubule bundle formation	6	0.672646	0.0249247	531974, 527854, 767818, 281294, 514739, 541250	755	26	11494	3.51319	1	1	0.998153
GOTERM_BP_DIRECT	GO:0006096~glycolytic process	6	0.672646	0.0249247	512571, 287019, 507476, 509566, 280808, 281141	755	26	11494	3.51319	1	1	0.998153
UP_SEQ_FEATURE	DOMAIN:Calponin-homology (CH)	10	1.12108	0.025123	505886, 541211, 616560, 615430, 534358, 522269, 540990, 613533, 528870, 534849	787	68	12565	2.3479	1	1	1
INTERPRO	IPR001715:Calponin homology domain	10	1.12108	0.0254083	505886, 541211, 616560, 615430, 534358, 522269, 540990, 613533, 528870, 534849	787	68	12540	2.34322	1	1	1
UP_KW_MOLECULAR_FUNCTION	KW-0143~Chaperone	17	1.90583	0.0255768	517535, 617165, 510850, 514621, 407129, 516099, 281719, 613998, 281832, 281831, 508535, 508555, 509302, 509685, 282254, 415113, 510538	354	144	5383	1.79518	0.880518	0.299614	0.292307
GOTERM_MF_DIRECT	GO:0061629~RNA polymerase II sequence-specific DNA binding transcription factor binding	13	1.4574	0.026643	510376, 521378, 516010, 516099, 352960, 532791, 521857, 505169, 281115, 512977, 781063, 777788, 282691	680	101	10653	2.01644	1	1	1
UP_KW_BIOLOGICAL_PROCESS	KW-0226~DNA condensation	3	0.336323	0.0273818	504477, 531234, 539217	310	4	4353	10.5315	0.951502	0.580776	0.575448
INTERPRO	IPR006026:Peptidase, metallopeptidase	5	0.560538	0.0279015	504975, 112441463, 519276, 281308, 281309	787	19	12540	4.19314	1	1	1
GOTERM_CC_DIRECT	GO:0005912~adherens junction	12	1.34529	0.0281819	282637, 512907, 523485, 281128, 504499, 526127, 540152, 541164, 539284, 281063, 528398, 614434	779	90	12159	2.08113	1	0.528653	0.514077
GOTERM_MF_DIRECT	GO:0003746~translation elongation factor activity	5	0.560538	0.0294357	281138, 516473, 617105, 520875, 444990	680	19	10653	4.12268	1	1	1
GOTERM_CC_DIRECT	GO:0030057~desmosome	5	0.560538	0.0298228	282869, 281128, 529902, 281129, 514360	779	19	12159	4.10749	1	0.540786	0.525875
WIKIPATHWAYS	WP988:Transcriptional activation by NRF2	5	0.560538	0.0301019	513221, 524078, 519632, 512468, 532791	286	14	3200	3.996	0.994289	0.565247	0.558558
GOTERM_BP_DIRECT	GO:1900264~positive regulation of DNA-directed DNA polymerase activity	4	0.44843	0.0311968	517007, 508652, 504637, 616799	755	11	11494	5.53594	1	1	0.998153
GOTERM_BP_DIRECT	GO:0006826~iron ion transport	4	0.44843	0.0311968	504698, 286861, 788801, 281173	755	11	11494	5.53594	1	1	0.998153
GOTERM_BP_DIRECT	GO:0001659~temperature homeostasis	4	0.44843	0.0311968	319094, 541123, 338045, 282130	755	11	11494	5.53594	1	1	0.998153
GOTERM_BP_DIRECT	GO:0010737~protein kinase A signaling	4	0.44843	0.0311968	281137, 540990, 528453, 281749	755	11	11494	5.53594	1	1	0.998153
KEGG_PATHWAY	bta04115:p53 signaling pathway	11	1.23318	0.0312383	327679, 782359, 281668, 540547, 509863, 784541, 281375, 508167, 528453, 281061, 282261	426	74	6106	2.13063	0.999943	1	0.996743
SMART	SM00235:ZnMc	5	0.560538	0.031381	504975, 112441463, 519276, 281308, 281309	445	19	6824	4.03548	0.999932	1	1
UP_KW_BIOLOGICAL_PROCESS	KW-0524~Neurogenesis	11	1.23318	0.0319693	539126, 790872, 404189, 509703, 533746, 100295973, 505940, 614707, 510973, 768070, 616317	310	73	4353	2.11591	0.971032	0.580776	0.575448
UP_SEQ_FEATURE	DOMAIN:Tubulin/FtsZ 2-layer sandwich	5	0.560538	0.0329861	100295973, 100141266, 539882, 112443216, 768070	787	20	12565	3.99142	1	1	1
GOTERM_MF_DIRECT	GO:0019904~protein domain specific binding	16	1.79372	0.033021	617095, 538348, 541211, 513654, 538690, 100138312, 281667, 503622, 789414, 529148, 504785, 282126, 507345, 281983, 415113, 505093	680	140	10653	1.79042	1	1	1
INTERPRO	IPR027397:Catenin binding domain	5	0.560538	0.0331964	282637, 281128, 529902, 281129, 281063	787	20	12540	3.98348	1	1	1
GOTERM_BP_DIRECT	GO:0051085~chaperone mediated protein folding requiring cofactor	6	0.672646	0.0334492	517535, 539835, 281831, 507165, 282254, 415113	755	28	11494	3.26225	1	1	0.998153
GOTERM_BP_DIRECT	GO:0042771~intrinsic apoptotic signaling pathway in response to DNA damage by p53 class mediator	6	0.672646	0.0334492	112441889, 782359, 529235, 510242, 507069, 615335	755	28	11494	3.26225	1	1	0.998153
KEGG_PATHWAY	bta04657:IL-17 signaling pathway	11	1.23318	0.0339016	540203, 281832, 508105, 531389, 112441463, 280828, 282023, 616115, 281308, 616801, 281309	426	75	6106	2.10222	0.999976	1	0.996743
INTERPRO	IPR012999:Pyridine nucleotide-disulphide oxidoreductase, class I, active site	3	0.336323	0.0345589	506406, 319097, 282388	787	5	12540	9.56036	1	1	1
INTERPRO	IPR004099:Pyridine nucleotide-disulphide oxidoreductase, dimerisation	3	0.336323	0.0345589	506406, 319097, 282388	787	5	12540	9.56036	1	1	1
GOTERM_CC_DIRECT	GO:0042470~melanosome	10	1.12108	0.0364562	790872, 504698, 404156, 281832, 532844, 281831, 282883, 614775, 415113, 326577	779	71	12159	2.19838	1	0.639747	0.622107
GOTERM_MF_DIRECT	GO:0017116~single-stranded DNA-dependent ATP-dependent DNA helicase activity	4	0.44843	0.0367944	517007, 535323, 508652, 504637	680	12	10653	5.22206	1	1	1
WIKIPATHWAYS	WP3199:Parkin ubiquitin proteasomal system pathway	10	1.12108	0.0375115	282869, 512891, 517535, 539784, 513461, 281831, 511803, 415113, 539882, 768070	286	52	3200	2.15169	0.998437	0.633944	0.626442
GOTERM_BP_DIRECT	GO:0071895~odontoblast differentiation	3	0.336323	0.0376256	784366, 516010, 514739	755	5	11494	9.1343	1	1	0.998153
GOTERM_BP_DIRECT	GO:0046323~glucose import	3	0.336323	0.0376256	511591, 282356, 509863	755	5	11494	9.1343	1	1	0.998153
GOTERM_BP_DIRECT	GO:0010827~regulation of glucose transport	3	0.336323	0.0376256	538465, 281137, 281749	755	5	11494	9.1343	1	1	0.998153
GOTERM_BP_DIRECT	GO:0045143~homologous chromosome segregation	3	0.336323	0.0376256	132342075, 506740, 532412	755	5	11494	9.1343	1	1	0.998153
UP_SEQ_FEATURE	DOMAIN:Tubulin/FtsZ GTPase	5	0.560538	0.0387931	100295973, 100141266, 539882, 112443216, 768070	787	21	12565	3.80136	1	1	1
GOTERM_BP_DIRECT	GO:0007417~central nervous system development	8	0.896861	0.0394114	100125940, 507439, 282356, 521378, 538690, 781063, 528398, 535183	755	49	11494	2.48553	1	1	0.998153
UP_SEQ_FEATURE	DOMAIN:BZIP	7	0.784753	0.0406704	534129, 617530, 531389, 509889, 777788, 531350, 534582	787	41	12565	2.72585	1	1	1
GOTERM_CC_DIRECT	GO:0072686~mitotic spindle	11	1.23318	0.0413404	507703, 504585, 507226, 506740, 508467, 507498, 616028, 509921, 516094, 768070, 281061	779	84	12159	2.04397	1	0.702786	0.683408
UP_SEQ_FEATURE	DOMAIN:Myb-like	6	0.672646	0.0415103	539676, 515332, 510420, 338034, 507661, 317776	787	31	12565	3.09013	1	1	1
PIR_SUPERFAMILY	PIRSF001771:cyclin, A/B/D/E types	3	0.336323	0.0435512	327679, 281667, 281668	94	5	1306	8.33617	0.972861	1	1
PIR_SUPERFAMILY	PIRSF000350:mercury(II) reductase, MerA type	3	0.336323	0.0435512	506406, 319097, 282388	94	5	1306	8.33617	0.972861	1	1
GOTERM_BP_DIRECT	GO:0048286~lung alveolus development	6	0.672646	0.0435854	516303, 768039, 524078, 319094, 524813, 404193	755	30	11494	3.04477	1	1	0.998153
GOTERM_BP_DIRECT	GO:0071479~cellular response to ionizing radiation	6	0.672646	0.0435854	782359, 513642, 353120, 534852, 507069, 534964	755	30	11494	3.04477	1	1	0.998153
INTERPRO	IPR023753:Pyridine nucleotide-disulphide oxidoreductase, FAD/NAD(P)-binding domain	4	0.44843	0.0437536	506406, 319097, 282388, 768073	787	13	12540	4.90275	1	1	1
GOTERM_CC_DIRECT	GO:0015629~actin cytoskeleton	16	1.79372	0.0444155	540514, 615430, 522269, 616114, 534553, 616874, 507837, 523485, 503622, 281115, 531336, 533720, 509566, 540152, 538967, 510912	779	145	12159	1.72231	1	0.732183	0.711994
INTERPRO	IPR018316:Tubulin/FtsZ, 2-layer sandwich domain	5	0.560538	0.0454247	100295973, 100141266, 539882, 112443216, 768070	787	22	12540	3.62135	1	1	1
GOTERM_CC_DIRECT	GO:0001533~cornified envelope	4	0.44843	0.046086	280830, 617114, 516099, 514360	779	13	12159	4.80261	1	0.737376	0.717044
GOTERM_BP_DIRECT	GO:0007399~nervous system development	13	1.4574	0.0473363	539126, 404189, 790872, 282702, 509703, 533746, 100295973, 531974, 505940, 614707, 768070, 528870, 514739	755	107	11494	1.84963	1	1	0.998153
GOTERM_MF_DIRECT	GO:0005154~epidermal growth factor receptor binding	5	0.560538	0.0478096	538751, 520694, 522921, 415112, 100295476	680	22	10653	3.56049	1	1	1
GOTERM_BP_DIRECT	GO:0043065~positive regulation of apoptotic process	19	2.13004	0.0484158	112441889, 513221, 515310, 510376, 616730, 618810, 615037, 617105, 509977, 444990, 787914, 519251, 617439, 768039, 787696, 784541, 282691, 768073, 282261	755	180	11494	1.60696	1	1	0.998153
GOTERM_BP_DIRECT	GO:0030308~negative regulation of cell growth	10	1.12108	0.0484656	515397, 520462, 509863, 516010, 534069, 281141, 539321, 507120, 768073, 541250	755	73	11494	2.08546	1	1	0.998153
GOTERM_BP_DIRECT	GO:0045599~negative regulation of fat cell differentiation	6	0.672646	0.049272	538465, 511591, 505169, 516010, 352960, 777788	755	31	11494	2.94655	1	1	0.998153
GOTERM_BP_DIRECT	GO:0006334~nucleosome assembly	7	0.784753	0.0493636	508161, 790872, 505358, 510120, 509685, 282691, 510538	755	41	11494	2.59919	1	1	0.998153
UP_SEQ_FEATURE	DOMAIN:Calponin-homology (CH) 1	3	0.336323	0.0495318	616560, 522269, 534849	787	6	12565	7.98285	1	1	1
UP_SEQ_FEATURE	DOMAIN:Calponin-homology (CH) 2	3	0.336323	0.0495318	616560, 522269, 534849	787	6	12565	7.98285	1	1	1
KEGG_PATHWAY	bta04914:Progesterone-mediated oocyte maturation	11	1.23318	0.0496117	327679, 504437, 281667, 281832, 281668, 514777, 513874, 507731, 286865, 100301478, 281061	426	80	6106	1.97083	1	1	0.996743
INTERPRO	IPR015497:Epidermal growth factor receptor ligand	3	0.336323	0.0497126	538751, 522921, 100295476	787	6	12540	7.96696	1	1	1
SMART	SM00865:SM00865	5	0.560538	0.0508308	100295973, 100141266, 539882, 112443216, 768070	445	22	6824	3.48519	1	1	1
GOTERM_BP_DIRECT	GO:0042127~regulation of cell proliferation	11	1.23318	0.0509036	524078, 517405, 540547, 526535, 513643, 504499, 534069, 282023, 281682, 404193, 515219	755	85	11494	1.97014	1	1	0.998153
GOTERM_MF_DIRECT	GO:0043515~kinetochore binding	3	0.336323	0.0512511	515158, 281681, 524925	680	6	10653	7.83309	1	1	1
GOTERM_MF_DIRECT	GO:0061676~importin-alpha family protein binding	3	0.336323	0.0512511	281115, 507226, 614655	680	6	10653	7.83309	1	1	1
GOTERM_MF_DIRECT	GO:0003682~chromatin binding	29	3.25112	0.0513603	506390, 513523, 539217, 516010, 615335, 509889, 540769, 790872, 767985, 353350, 532997, 280796, 787696, 504477, 515119, 281061, 509591, 535323, 521378, 784366, 532056, 616115, 535183, 540737, 526377, 505358, 786670, 540681, 281990	680	318	10653	1.42868	1	1	1
UP_KW_PTM	KW-0702~S-nitrosylation	7	0.784753	0.0513721	281832, 533746, 280950, 281365, 282023, 616115, 282130	357	37	4824	2.55644	0.746199	0.231175	0.205489
INTERPRO	IPR003008:Tubulin/FtsZ, GTPase domain	5	0.560538	0.0523593	100295973, 100141266, 539882, 112443216, 768070	787	23	12540	3.4639	1	1	1
INTERPRO	IPR000217:Tubulin	5	0.560538	0.0523593	100295973, 100141266, 539882, 112443216, 768070	787	23	12540	3.4639	1	1	1
INTERPRO	IPR017975:Tubulin, conserved site	5	0.560538	0.0523593	100295973, 100141266, 539882, 112443216, 768070	787	23	12540	3.4639	1	1	1
INTERPRO	IPR023123:Tubulin, C-terminal	5	0.560538	0.0523593	100295973, 100141266, 539882, 112443216, 768070	787	23	12540	3.4639	1	1	1
INTERPRO	IPR008280:Tubulin/FtsZ, C-terminal	5	0.560538	0.0523593	100295973, 100141266, 539882, 112443216, 768070	787	23	12540	3.4639	1	1	1
UP_KW_MOLECULAR_FUNCTION	KW-0838~Vasoactive	3	0.336323	0.0539345	319094, 281137, 508734	354	6	5383	7.60311	0.989394	0.445327	0.434465
UP_KW_MOLECULAR_FUNCTION	KW-0789~Thiol protease inhibitor	3	0.336323	0.0539345	414925, 617114, 512805	354	6	5383	7.60311	0.989394	0.445327	0.434465
GOTERM_BP_DIRECT	GO:0014824~artery smooth muscle contraction	3	0.336323	0.0540183	319094, 281137, 281749	755	6	11494	7.61192	1	1	0.998153
GOTERM_BP_DIRECT	GO:0001738~morphogenesis of a polarized epithelium	3	0.336323	0.0540183	404122, 100336873, 528398	755	6	11494	7.61192	1	1	0.998153
GOTERM_BP_DIRECT	GO:0051798~positive regulation of hair follicle development	3	0.336323	0.0540183	281889, 516724, 327681	755	6	11494	7.61192	1	1	0.998153
UP_KW_MOLECULAR_FUNCTION	KW-0678~Repressor	20	2.24215	0.0543082	509591, 786629, 414925, 513446, 521378, 538690, 615335, 523536, 616425, 534582, 786670, 530411, 532997, 281831, 507232, 538628, 777788, 515119, 515219, 506097	354	196	5383	1.55165	0.989732	0.445327	0.434465
GOTERM_CC_DIRECT	GO:0071944~cell periphery	5	0.560538	0.0557413	281889, 404111, 530430, 524427, 768070	779	23	12159	3.39315	1	0.866379	0.84249
GOTERM_BP_DIRECT	GO:0001666~response to hypoxia	9	1.00897	0.0568354	281137, 529235, 540245, 521378, 516010, 281719, 534069, 615037, 281749	755	64	11494	2.14085	1	1	0.998153
GOTERM_MF_DIRECT	GO:0003700~transcription factor activity, sequence-specific DNA binding	20	2.24215	0.0569161	539676, 786629, 513643, 510420, 617530, 338034, 615335, 509889, 523536, 616115, 539222, 531350, 534582, 505169, 534129, 786795, 100125591, 781063, 777788, 506097	680	202	10653	1.55111	1	1	1
SMART	SM00864:SM00864	5	0.560538	0.0584926	100295973, 100141266, 539882, 112443216, 768070	445	23	6824	3.33366	1	1	1
UP_SEQ_FEATURE	REGION:Basic motif	5	0.560538	0.0594794	617530, 777788, 515219, 506097, 534582	787	24	12565	3.32619	1	1	1
INTERPRO	IPR017930:Myb domain	5	0.560538	0.0598359	539676, 515332, 510420, 338034, 317776	787	24	12540	3.31957	1	1	1
KEGG_PATHWAY	bta04915:Estrogen signaling pathway	13	1.4574	0.0598458	404111, 617095, 539835, 286865, 522921, 281889, 281832, 281831, 508535, 534129, 282883, 514812, 282254	426	105	6106	1.7746	1	1	0.996743
GOTERM_BP_DIRECT	GO:0030574~collagen catabolic process	5	0.560538	0.0600823	282603, 112441463, 519276, 281308, 281309	755	23	11494	3.30953	1	1	0.998153
GOTERM_BP_DIRECT	GO:0051017~actin filament bundle assembly	5	0.560538	0.0600823	616560, 533720, 509796, 540990, 507837	755	23	11494	3.30953	1	1	0.998153
KEGG_PATHWAY	bta05134:Legionellosis	8	0.896861	0.0613478	539835, 281831, 507345, 280828, 282254, 616115, 515999, 614775	426	51	6106	2.24837	1	1	0.996743
KEGG_PATHWAY	bta00480:Glutathione metabolism	8	0.896861	0.0613478	506406, 281365, 613919, 508167, 512468, 505916, 533088, 525938	426	51	6106	2.24837	1	1	0.996743
KEGG_PATHWAY	bta05162:Measles	14	1.56951	0.0619843	540203, 782359, 540547, 539835, 286865, 616115, 280851, 281831, 508105, 654488, 100125591, 282254, 281055, 347700	426	117	6106	1.7151	1	1	0.996743
KEGG_PATHWAY	bta03060:Protein export	5	0.560538	0.0623401	504842, 512792, 505064, 415113, 538938	426	22	6106	3.25758	1	1	0.996743
UP_SEQ_FEATURE	DOMAIN:Peptidase metallopeptidase	4	0.44843	0.0631538	112441463, 519276, 281308, 281309	787	15	12565	4.25752	1	1	1
INTERPRO	IPR002477:Peptidoglycan binding-like	4	0.44843	0.0634607	112441463, 519276, 281308, 281309	787	15	12540	4.24905	1	1	1
INTERPRO	IPR009100:Acyl-CoA dehydrogenase/oxidase	4	0.44843	0.0634607	510440, 282130, 513508, 514969	787	15	12540	4.24905	1	1	1
INTERPRO	IPR006091:Acyl-CoA oxidase/dehydrogenase, central domain	4	0.44843	0.0634607	510440, 282130, 513508, 514969	787	15	12540	4.24905	1	1	1
GOTERM_CC_DIRECT	GO:0070062~extracellular exosome	8	0.896861	0.0649192	509591, 404122, 504698, 615849, 531336, 513445, 529148, 509566	779	56	12159	2.22978	1	0.981001	0.953952
INTERPRO	IPR018039:Intermediate filament protein, conserved site	6	0.672646	0.0652249	281889, 540643, 516326, 404111, 281268, 514812	787	35	12540	2.73153	1	1	1
KEGG_PATHWAY	bta05202:Transcriptional misregulation in cancer	17	1.90583	0.06535	540951, 515310, 510442, 280828, 616115, 535183, 540769, 539222, 281309, 540947, 281667, 505766, 280796, 533700, 538628, 777788, 282261	426	153	6106	1.59259	1	1	0.996743
WIKIPATHWAYS	WP1050:Oxidative stress response	6	0.672646	0.0654058	506406, 513221, 519632, 282388, 512468, 616115	286	25	3200	2.68531	0.999989	0.943064	0.931904
GOTERM_BP_DIRECT	GO:0001701~in utero embryonic development	17	1.90583	0.0658711	615492, 517405, 280808, 516010, 524813, 404193, 615037, 532791, 281749, 523485, 281129, 281445, 281137, 505169, 531389, 781063, 515219	755	162	11494	1.59756	1	1	0.998153
GOTERM_BP_DIRECT	GO:0006366~transcription from RNA polymerase II promoter	9	1.00897	0.0659129	509591, 516644, 503622, 281137, 617375, 505422, 282312, 540245, 506097	755	66	11494	2.07598	1	1	0.998153
GOTERM_MF_DIRECT	GO:0003688~DNA replication origin binding	4	0.44843	0.0660771	510120, 513523, 281115, 511281	680	15	10653	4.17765	1	1	1
GOTERM_BP_DIRECT	GO:0032436~positive regulation of proteasomal ubiquitin-dependent protein catabolic process	8	0.896861	0.0667218	538465, 504437, 506401, 507345, 540718, 352960, 282254, 521857	755	55	11494	2.21438	1	1	0.998153
INTERPRO	IPR009122:Desmosomal cadherin	3	0.336323	0.0667595	281128, 529902, 281129	787	7	12540	6.82883	1	1	1
WIKIPATHWAYS	WP3244:Integrated cancer pathway	8	0.896861	0.0669631	530961, 512840, 788127, 353120, 516010, 531350, 281061, 281308	286	41	3200	2.18318	0.999992	0.943064	0.931904
UP_SEQ_FEATURE	DOMAIN:bZIP	5	0.560538	0.0674488	617530, 777788, 515219, 506097, 534582	787	25	12565	3.19314	1	1	1
UP_SEQ_FEATURE	BINDING:in inhibited form	5	0.560538	0.0674488	536137, 112441463, 519276, 281308, 281309	787	25	12565	3.19314	1	1	1
KEGG_PATHWAY	bta03440:Homologous recombination	7	0.784753	0.0685158	530961, 788127, 353120, 512977, 507069, 281990, 508607	426	42	6106	2.38889	1	1	0.996743
GOTERM_MF_DIRECT	GO:0008199~ferric iron binding	3	0.336323	0.0687784	286861, 788801, 281173	680	7	10653	6.71408	1	1	1
KEGG_PATHWAY	bta01230:Biosynthesis of amino acids	9	1.00897	0.0691256	613338, 513453, 445425, 512571, 505103, 507476, 514209, 509566, 281141	426	63	6106	2.04762	1	1	0.996743
GOTERM_CC_DIRECT	GO:0070531~BRCA1-A complex	3	0.336323	0.0692628	530961, 353120, 508607	779	7	12159	6.68935	1	0.991371	0.964036
GOTERM_CC_DIRECT	GO:0031390~Ctf18 RFC-like complex	3	0.336323	0.0692628	517007, 508652, 504637	779	7	12159	6.68935	1	0.991371	0.964036
SMART	SM00285:PBD	4	0.44843	0.0693804	511099, 507966, 540152, 538967	445	15	6824	4.08929	1	1	1
KEGG_PATHWAY	bta04390:Hippo signaling pathway	15	1.68161	0.070401	538751, 782359, 404122, 414925, 540547, 100337066, 516010, 534069, 615037, 282637, 528478, 282126, 520101, 281375, 281160	426	131	6106	1.64122	1	1	0.996743
GOTERM_MF_DIRECT	GO:0042393~histone binding	14	1.56951	0.0706191	510120, 515332, 540444, 617456, 540945, 508607, 790872, 786670, 767985, 530411, 507203, 509685, 282691, 510538	680	130	10653	1.68713	1	1	1
GOTERM_BP_DIRECT	GO:0006414~translational elongation	4	0.44843	0.0708494	281138, 516473, 520875, 444990	755	15	11494	4.05969	1	1	0.998153
GOTERM_BP_DIRECT	GO:0010259~multicellular organism aging	4	0.44843	0.0708494	281137, 615335, 528100, 281749	755	15	11494	4.05969	1	1	0.998153
GOTERM_CC_DIRECT	GO:0016604~nuclear body	21	2.35426	0.0710726	506390, 618691, 616730, 522269, 617512, 787969, 508607, 510916, 507911, 767930, 445425, 281115, 529115, 532412, 353120, 534964, 538519, 507693, 515845, 510825, 281094	779	220	12159	1.4899	1	0.991371	0.964036
GOTERM_BP_DIRECT	GO:0034101~erythrocyte homeostasis	3	0.336323	0.0724018	513221, 281997, 280808	755	7	11494	6.5245	1	1	0.998153
GOTERM_BP_DIRECT	GO:0031204~posttranslational protein targeting to membrane, translocation	3	0.336323	0.0724018	505064, 415113, 538938	755	7	11494	6.5245	1	1	0.998153
GOTERM_BP_DIRECT	GO:0060317~cardiac epithelial to mesenchymal transition	3	0.336323	0.0724018	534069, 615037, 781063	755	7	11494	6.5245	1	1	0.998153
GOTERM_BP_DIRECT	GO:0051983~regulation of chromosome segregation	3	0.336323	0.0724018	533161, 513220, 515287	755	7	11494	6.5245	1	1	0.998153
UP_SEQ_FEATURE	REGION:Coil 2	4	0.44843	0.0742425	281889, 404111, 281268, 514812	787	16	12565	3.99142	1	1	1
WIKIPATHWAYS	WP965:Translation factors	8	0.896861	0.0745305	286819, 281138, 505850, 516473, 520875, 347700, 444990, 282296	286	42	3200	2.1312	0.999998	0.968896	0.95743
INTERPRO	IPR021190:Peptidase M10A	4	0.44843	0.0745966	112441463, 519276, 281308, 281309	787	16	12540	3.98348	1	1	1
INTERPRO	IPR001818:Peptidase M10, metallopeptidase	4	0.44843	0.0745966	112441463, 519276, 281308, 281309	787	16	12540	3.98348	1	1	1
KEGG_PATHWAY	bta05323:Rheumatoid arthritis	10	1.12108	0.0747604	282490, 550622, 287017, 505684, 112441463, 280828, 534069, 281094, 281308, 281309	426	75	6106	1.91111	1	1	0.996743
GOTERM_CC_DIRECT	GO:0032991~macromolecular complex	25	2.80269	0.0751536	617095, 414922, 540444, 539393, 614857, 508734, 505940, 786620, 515816, 507165, 508161, 539465, 539603, 515332, 513654, 510442, 521378, 281719, 533980, 614655, 281832, 504785, 508467, 510797, 510538	779	275	12159	1.41895	1	1	0.974217
GOTERM_BP_DIRECT	GO:0051028~mRNA transport	6	0.672646	0.0761694	520351, 281115, 616114, 511248, 444990, 505093	755	35	11494	2.6098	1	1	0.998153
INTERPRO	IPR018159:Spectrin/alpha-actinin	5	0.560538	0.076381	530799, 534358, 522269, 514360, 353348	787	26	12540	3.06422	1	1	1
GOTERM_CC_DIRECT	GO:0005694~chromosome	13	1.4574	0.0782103	508051, 513220, 510120, 515287, 514567, 513642, 616028, 360192, 353350, 353120, 512977, 534964, 282691	779	119	12159	1.70513	1	1	0.974217
UP_KW_LIGAND	KW-0274~FAD	10	1.12108	0.0791596	506406, 527211, 532997, 526535, 510440, 319097, 282388, 282130, 513508, 514969	239	87	3921	1.88573	0.928567	0.644926	0.644926
UP_KW_BIOLOGICAL_PROCESS	KW-0233~DNA recombination	6	0.672646	0.0805823	540444, 353120, 618239, 507069, 507232, 282691	310	33	4353	2.55308	0.999895	1	1
UP_KW_LIGAND	KW-0704~Schiff base	3	0.336323	0.0806158	513453, 509566, 507597	239	8	3921	6.1522	0.932094	0.644926	0.644926
GOTERM_CC_DIRECT	GO:0030176~integral component of endoplasmic reticulum membrane	11	1.23318	0.0817158	404121, 614715, 281546, 518159, 282851, 511558, 505064, 415113, 538938, 282384, 534582	779	95	12159	1.8073	1	1	0.974217
GOTERM_BP_DIRECT	GO:0043627~response to estrogen	4	0.44843	0.0831088	505169, 353120, 521378, 514812	755	16	11494	3.80596	1	1	0.998153
GOTERM_BP_DIRECT	GO:0045851~pH reduction	4	0.44843	0.0831088	550622, 287017, 505684, 512886	755	16	11494	3.80596	1	1	0.998153
GOTERM_BP_DIRECT	GO:0010951~negative regulation of endopeptidase activity	6	0.672646	0.0839187	282094, 282092, 510850, 281375, 524513, 513825	755	36	11494	2.53731	1	1	0.998153
GOTERM_BP_DIRECT	GO:0090307~mitotic spindle assembly	6	0.672646	0.0839187	515376, 507226, 510420, 508467, 515350, 510995	755	36	11494	2.53731	1	1	0.998153
SMART	SM00150:SPEC	5	0.560538	0.0849048	530799, 534358, 522269, 514360, 353348	445	26	6824	2.94901	1	1	1
UP_SEQ_FEATURE	DNA_BIND:Fork-head	5	0.560538	0.0849404	503622, 516724, 513643, 112443729, 524813	787	27	12565	2.95661	1	1	1
PIR_SUPERFAMILY	PIRSF001191:matrix metalloproteinase, stromelysin type	4	0.44843	0.0851744	112441463, 519276, 281308, 281309	94	15	1306	3.70496	0.999261	1	1
INTERPRO	IPR002293:Amino acid/polyamine transporter I	3	0.336323	0.0854036	539465, 524078, 282369	787	8	12540	5.97522	1	1	1
INTERPRO	IPR016156:FAD/NAD-linked reductase, dimerisation	3	0.336323	0.0854036	506406, 319097, 282388	787	8	12540	5.97522	1	1	1
INTERPRO	IPR001766:Transcription factor, fork head	5	0.560538	0.0854256	503622, 516724, 513643, 112443729, 524813	787	27	12540	2.95073	1	1	1
UP_SEQ_FEATURE	COMPBIAS:Polar residues	291	32.6233	0.0856298	514410, 541116, 513562, 541118, 514777, 513446, 100848353, 617530, 511381, 540947, 512907, 533725, 509626, 529235, 529115, 527854, 784541, 540152, 514889, 516149, 538751, 524909, 100299473, 538995, 539603, 338045, 533980, 618849, 506589, 538628, 777788, 281294, 515845, 511803, 282261, 513220, 618042, 539378, 519689, 541211, 514555, 534489, 786852, 615335, 509889, 616423, 615215, 616425, 520757, 3…	787	4346	12565	1.06903	1	1	1
WIKIPATHWAYS	WP3139:Gastric cancer network 2	6	0.672646	0.086056	516326, 517007, 506962, 787696, 504637, 767910	286	27	3200	2.4864	1	1	0.994048
UP_SEQ_FEATURE	REPEAT:Hemopexin	4	0.44843	0.0861245	112441463, 519276, 281308, 281309	787	17	12565	3.75663	1	1	1
INTERPRO	IPR018122:Transcription factor, fork head, conserved site	4	0.44843	0.0865277	503622, 513643, 112443729, 524813	787	17	12540	3.74916	1	1	1
GOTERM_BP_DIRECT	GO:0034605~cellular response to heat	5	0.560538	0.087076	513221, 281832, 539835, 507345, 281160	755	26	11494	2.92766	1	1	0.998153
GOTERM_CC_DIRECT	GO:0000781~chromosome, telomeric region	10	1.12108	0.0876255	100125940, 513523, 532997, 510442, 507069, 507232, 533001, 281990, 511281, 510825	779	84	12159	1.85815	1	1	0.974217
GOTERM_MF_DIRECT	GO:0031434~mitogen-activated protein kinase kinase binding	3	0.336323	0.0879266	538465, 352960, 521857	680	8	10653	5.87482	1	1	1
GOTERM_MF_DIRECT	GO:0003689~DNA clamp loader activity	3	0.336323	0.0879266	517007, 508652, 504637	680	8	10653	5.87482	1	1	1
GOTERM_CC_DIRECT	GO:0036513~Derlin-1 retrotranslocation complex	3	0.336323	0.0885303	404121, 508358, 507345	779	8	12159	5.85318	1	1	0.974217
GOTERM_CC_DIRECT	GO:0005664~nuclear origin of replication recognition complex	3	0.336323	0.0885303	510120, 513523, 511281	779	8	12159	5.85318	1	1	0.974217
GOTERM_MF_DIRECT	GO:0003676~nucleic acid binding	16	1.79372	0.0891065	541118, 514567, 104968451, 538494, 112443502, 510916, 506601, 533700, 529115, 521222, 509302, 512635, 538618, 511248, 522191, 508660	680	161	10653	1.55689	1	1	1
GOTERM_BP_DIRECT	GO:0007010~cytoskeleton organization	8	0.896861	0.0899862	786096, 533746, 529061, 518159, 526865, 508105, 534553, 519251	755	59	11494	2.06425	1	1	0.998153
GOTERM_BP_DIRECT	GO:0030216~keratinocyte differentiation	6	0.672646	0.0920668	516724, 280830, 617114, 615335, 506790, 514360	755	37	11494	2.46873	1	1	0.998153
GOTERM_BP_DIRECT	GO:0048144~fibroblast proliferation	3	0.336323	0.0924453	767985, 100337066, 281061	755	8	11494	5.70894	1	1	0.998153
GOTERM_BP_DIRECT	GO:0006000~fructose metabolic process	3	0.336323	0.0924453	287019, 509566, 407183	755	8	11494	5.70894	1	1	0.998153
GOTERM_BP_DIRECT	GO:0016572~histone phosphorylation	3	0.336323	0.0924453	614924, 281667, 507693	755	8	11494	5.70894	1	1	0.998153
GOTERM_BP_DIRECT	GO:0043086~negative regulation of catalytic activity	3	0.336323	0.0924453	282092, 519632, 511381	755	8	11494	5.70894	1	1	0.998153
UP_KW_PTM	KW-0558~Oxidation	4	0.44843	0.0935077	404122, 540444, 512789, 282691	357	15	4824	3.60336	0.922113	0.360672	0.320598
UP_SEQ_FEATURE	REGION:Leucine-zipper	6	0.672646	0.0940079	617530, 777788, 515219, 506097, 317776, 534582	787	39	12565	2.45626	1	1	1
INTERPRO	IPR013785:Aldolase-type TIM barrel	6	0.672646	0.0946196	513453, 515397, 532742, 509566, 507597, 102030942	787	39	12540	2.45137	1	1	1
SMART	SM00339:FH	5	0.560538	0.0948033	503622, 516724, 513643, 112443729, 524813	445	27	6824	2.83978	1	1	1
GOTERM_BP_DIRECT	GO:0043388~positive regulation of DNA binding	4	0.44843	0.0962029	404189, 280950, 540444, 281983	755	17	11494	3.58208	1	1	0.998153
GOTERM_BP_DIRECT	GO:1901673~regulation of mitotic spindle assembly	4	0.44843	0.0962029	532798, 541135, 789414, 282254	755	17	11494	3.58208	1	1	0.998153
UP_KW_BIOLOGICAL_PROCESS	KW-0324~Glycolysis	5	0.560538	0.0967984	512571, 507476, 509566, 280808, 281141	310	25	4353	2.80839	0.999985	1	1
GOTERM_CC_DIRECT	GO:0012505~endomembrane system	10	1.12108	0.098062	511099, 507966, 530414, 509239, 508631, 540152, 538967, 512886, 528123, 408001	779	86	12159	1.81494	1	1	0.974217
INTERPRO	IPR018487:Hemopexin-like repeats	4	0.44843	0.0992041	112441463, 519276, 281308, 281309	787	18	12540	3.54087	1	1	1
INTERPRO	IPR000585:Hemopexin-like domain	4	0.44843	0.0992041	112441463, 519276, 281308, 281309	787	18	12540	3.54087	1	1	1

## Sheet: SFN UP
Category	Term	Count	%	PValue	Genes	List Total	Pop Hits	Pop Total	Fold Enrichment	Bonferroni	Benjamini	FDR
WIKIPATHWAYS	WP3190:NRF2 pathway	19	4.61165	6.97171e-09	513221, 519632, 338045, 522921, 534069, 525938, 532791, 540716, 506406, 281997, 281832, 524078, 280950, 282356, 281650, 282388, 512468, 282254, 515219	129	90	3200	5.23686	8.50548e-07	8.50548e-07	8.29633e-07
KEGG_PATHWAY	bta04145:Phagosome	16	3.8835	1.86873e-05	404122, 282490, 287017, 407129, 614775, 539882, 112443216, 504698, 100295973, 550622, 529148, 505684, 281873, 505064, 100141266, 768070	202	129	6106	3.74917	0.00497714	0.00409208	0.00406142
KEGG_PATHWAY	bta04216:Ferroptosis	9	2.18447	3.06522e-05	513221, 504698, 286861, 524078, 506059, 512468, 788801, 281173, 408001	202	39	6106	6.97563	0.00815088	0.00409208	0.00406142
GOTERM_BP_DIRECT	GO:0045454~cell redox homeostasis	7	1.69903	9.08577e-05	506406, 281997, 280950, 519632, 282388, 512468, 534582	342	26	11494	9.04836	0.126223	0.113314	0.113314
GOTERM_BP_DIRECT	GO:0034599~cellular response to oxidative stress	9	2.18447	0.000152715	506406, 524078, 540245, 512789, 509977, 532791, 534582, 281749, 531606	342	53	11494	5.70705	0.202919	0.113314	0.113314
GOTERM_MF_DIRECT	GO:0051082~unfolded protein binding	10	2.42718	0.000478673	281832, 539835, 281831, 510850, 508358, 514621, 508555, 407129, 281719, 282254	317	78	10653	4.30842	0.206463	0.231199	0.231199
UP_KW_DOMAIN	KW-0732~Signal	78	18.932	0.000480814	537455, 319094, 510850, 100337066, 514455, 616169, 534069, 518850, 616767, 280815, 281308, 281749, 407110, 281309, 282637, 509703, 529759, 280851, 508734, 784541, 281983, 512545, 538618, 282351, 518609, 539126, 100336481, 514249, 517432, 617245, 522921, 518288, 515176, 510080, 407101, 505329, 787466, 281499, 281375, 508763, 282023, 281690, 415112, 100295476, 538685, 511043, 407179, 512290, 505917…	204	2019	7420	1.40518	0.00957249	0.00961629	0.00961629
KEGG_PATHWAY	bta04657:IL-17 signaling pathway	10	2.42718	0.000725067	540203, 281832, 508105, 531389, 112441463, 280828, 282023, 281308, 616801, 281309	202	75	6106	4.03036	0.176064	0.0645309	0.0640476
GOTERM_BP_DIRECT	GO:0006096~glycolytic process	6	1.45631	0.000878184	512571, 287019, 507476, 509566, 280808, 281141	342	26	11494	7.75574	0.72874	0.434408	0.434408
GOTERM_CC_DIRECT	GO:0005737~cytoplasm	115	27.9126	0.000909686	617095, 540547, 616560, 541597, 539835, 511387, 780856, 112443216, 613974, 529905, 507837, 408001, 507966, 509109, 508535, 526127, 281188, 100299473, 617245, 539284, 534553, 539321, 617407, 100848920, 615745, 614924, 282388, 282386, 282023, 281173, 281294, 513825, 507061, 540245, 514555, 617512, 615215, 520757, 444874, 507345, 282254, 512805, 513453, 286796, 518469, 518986, 522269, 519276, 281719…	353	3037	12159	1.3043	0.264801	0.307474	0.307474
WIKIPATHWAYS	WP3114:Cori cycle	5	1.21359	0.000941874	513453, 282356, 507476, 280808, 281274	129	12	3200	10.3359	0.108601	0.0574543	0.0560415
GOTERM_BP_DIRECT	GO:0071492~cellular response to UV-A	4	0.970874	0.00129724	282092, 112441463, 281308, 281309	342	8	11494	16.8041	0.854511	0.481277	0.481277
KEGG_PATHWAY	bta04066:HIF-1 signaling pathway	11	2.6699	0.00134006	513221, 504698, 282092, 282356, 507476, 509566, 281375, 281274, 407183, 281141, 506083	202	98	6106	3.39291	0.300953	0.0894492	0.0887791
WIKIPATHWAYS	WP988:Transcriptional activation by NRF2	5	1.21359	0.00178936	513221, 524078, 519632, 512468, 532791	129	14	3200	8.85936	0.196275	0.0727674	0.0709781
UP_SEQ_FEATURE	DOMAIN:Tubulin/FtsZ 2-layer sandwich	5	1.21359	0.00203423	100295973, 100141266, 539882, 112443216, 768070	352	20	12565	8.92401	0.698005	0.481796	0.481796
UP_SEQ_FEATURE	DOMAIN:Ferritin-like diiron	3	0.728155	0.00229133	286861, 788801, 281173	352	3	12565	35.696	0.740461	0.481796	0.481796
UP_KW_BIOLOGICAL_PROCESS	KW-0346~Stress response	7	1.69903	0.00230769	281832, 281831, 540432, 516099, 507165, 282254, 539220	135	45	4353	5.0158	0.1764	0.193846	0.193846
INTERPRO	IPR014034:Ferritin, conserved site	3	0.728155	0.00243221	286861, 788801, 281173	362	3	12540	34.6409	0.854656	0.279112	0.276998
INTERPRO	IPR012347:Ferritin-related	3	0.728155	0.00243221	286861, 788801, 281173	362	3	12540	34.6409	0.854656	0.279112	0.276998
INTERPRO	IPR008331:Ferritin/DPS protein domain	3	0.728155	0.00243221	286861, 788801, 281173	362	3	12540	34.6409	0.854656	0.279112	0.276998
INTERPRO	IPR009040:Ferritin- like diiron domain	3	0.728155	0.00243221	286861, 788801, 281173	362	3	12540	34.6409	0.854656	0.279112	0.276998
INTERPRO	IPR001519:Ferritin	3	0.728155	0.00243221	286861, 788801, 281173	362	3	12540	34.6409	0.854656	0.279112	0.276998
UP_SEQ_FEATURE	DOMAIN:Tubulin/FtsZ GTPase	5	1.21359	0.00245814	100295973, 100141266, 539882, 112443216, 768070	352	21	12565	8.49905	0.764764	0.481796	0.481796
GOTERM_CC_DIRECT	GO:0012507~ER to Golgi transport vesicle membrane	4	0.970874	0.00248097	317724, 519689, 506198, 614775	353	10	12159	13.7779	0.568121	0.419284	0.419284
KEGG_PATHWAY	bta05323:Rheumatoid arthritis	9	2.18447	0.00304981	282490, 550622, 287017, 505684, 112441463, 280828, 534069, 281308, 281309	202	75	6106	3.62733	0.557601	0.16286	0.16164
GOTERM_BP_DIRECT	GO:0015031~protein transport	17	4.12621	0.00305085	404156, 541123, 519689, 535566, 514114, 511387, 522269, 509977, 444990, 531676, 789414, 282378, 281188, 512734, 506198, 528100, 100140040	342	249	11494	2.29453	0.989299	0.758308	0.758308
INTERPRO	IPR018316:Tubulin/FtsZ, 2-layer sandwich domain	5	1.21359	0.00327573	100295973, 100141266, 539882, 112443216, 768070	362	22	12540	7.87293	0.925625	0.279112	0.276998
WIKIPATHWAYS	WP1027:Glycolysis and gluconeogenesis	7	1.69903	0.00350525	512571, 282356, 507476, 509566, 280808, 281274, 281141	129	38	3200	4.56956	0.348444	0.101016	0.0985323
SMART	SM00865:SM00865	5	1.21359	0.00352228	100295973, 100141266, 539882, 112443216, 768070	202	22	6824	7.67777	0.481233	0.387522	0.387522
GOTERM_BP_DIRECT	GO:0006826~iron ion transport	4	0.970874	0.00357692	504698, 286861, 788801, 281173	342	11	11494	12.2212	0.995113	0.758308	0.758308
GOTERM_BP_DIRECT	GO:0001659~temperature homeostasis	4	0.970874	0.00357692	319094, 541123, 338045, 282130	342	11	11494	12.2212	0.995113	0.758308	0.758308
INTERPRO	IPR017975:Tubulin, conserved site	5	1.21359	0.00387656	100295973, 100141266, 539882, 112443216, 768070	362	23	12540	7.53063	0.953866	0.279112	0.276998
INTERPRO	IPR008280:Tubulin/FtsZ, C-terminal	5	1.21359	0.00387656	100295973, 100141266, 539882, 112443216, 768070	362	23	12540	7.53063	0.953866	0.279112	0.276998
INTERPRO	IPR023123:Tubulin, C-terminal	5	1.21359	0.00387656	100295973, 100141266, 539882, 112443216, 768070	362	23	12540	7.53063	0.953866	0.279112	0.276998
INTERPRO	IPR000217:Tubulin	5	1.21359	0.00387656	100295973, 100141266, 539882, 112443216, 768070	362	23	12540	7.53063	0.953866	0.279112	0.276998
INTERPRO	IPR003008:Tubulin/FtsZ, GTPase domain	5	1.21359	0.00387656	100295973, 100141266, 539882, 112443216, 768070	362	23	12540	7.53063	0.953866	0.279112	0.276998
WIKIPATHWAYS	WP3199:Parkin ubiquitin proteasomal system pathway	8	1.94175	0.00414001	282869, 512891, 539784, 513461, 281831, 511803, 539882, 768070	129	52	3200	3.81634	0.397176	0.101016	0.0985323
SMART	SM00864:SM00864	5	1.21359	0.0041669	100295973, 100141266, 539882, 112443216, 768070	202	23	6824	7.34395	0.540061	0.387522	0.387522
UP_KW_MOLECULAR_FUNCTION	KW-0143~Chaperone	12	2.91262	0.00442758	613998, 281832, 508535, 281831, 617165, 510850, 514621, 508555, 407129, 281719, 516099, 282254	166	144	5383	2.70231	0.267007	0.309931	0.309931
GOTERM_BP_DIRECT	GO:0006880~intracellular sequestering of iron ion	3	0.728155	0.00506115	286861, 788801, 281173	342	4	11494	25.2061	0.999466	0.938844	0.938844
INTERPRO	IPR013126:Heat shock protein 70 family	4	0.970874	0.0054584	539835, 281831, 507165, 282254	362	13	12540	10.6587	0.986897	0.332542	0.330023
INTERPRO	IPR018181:Heat shock protein 70, conserved site	4	0.970874	0.0054584	539835, 281831, 507165, 282254	362	13	12540	10.6587	0.986897	0.332542	0.330023
KEGG_PATHWAY	bta05134:Legionellosis	7	1.69903	0.00618788	539835, 281831, 507345, 280828, 282254, 515999, 614775	202	51	6106	4.1489	0.809346	0.250677	0.248799
GOTERM_CC_DIRECT	GO:0030176~integral component of endoplasmic reticulum membrane	9	2.18447	0.00621542	404121, 614715, 281546, 518159, 282851, 511558, 505064, 282384, 534582	353	95	12159	3.26319	0.878443	0.534179	0.534179
GOTERM_CC_DIRECT	GO:0005576~extracellular region	24	5.82524	0.00632164	537455, 404156, 282092, 100336873, 100336481, 100337066, 112441463, 281719, 280828, 534069, 505917, 616767, 505329, 281308, 539571, 509703, 529759, 281962, 280950, 532742, 281499, 508763, 528453, 281690	353	452	12159	1.82893	0.882756	0.534179	0.534179
GOTERM_MF_DIRECT	GO:0031625~ubiquitin protein ligase binding	15	3.64078	0.00642154	404121, 404122, 286796, 539835, 280808, 338045, 352960, 539882, 521857, 408001, 444874, 504885, 507345, 282254, 511803	317	222	10653	2.27065	0.955471	1	1
UP_KW_BIOLOGICAL_PROCESS	KW-0324~Glycolysis	5	1.21359	0.00656955	512571, 507476, 509566, 280808, 281141	135	25	4353	6.44889	0.425159	0.275921	0.275921
KEGG_PATHWAY	bta04141:Protein processing in endoplasmic reticulum	13	3.15534	0.00657206	404121, 539835, 407129, 281719, 281832, 281546, 281831, 508358, 507345, 505064, 282254, 507165, 515999	202	161	6106	2.44075	0.828046	0.250677	0.248799
UP_SEQ_FEATURE	CARBOHYD:N-linked (GlcNAc...) asparagine	33	8.00971	0.00708288	538685, 510850, 534069, 505917, 280815, 281308, 534582, 281749, 282637, 281546, 281128, 529759, 280851, 281962, 282356, 508555, 281983, 788085, 404156, 282092, 515397, 112441463, 539284, 518288, 515176, 505329, 507439, 505554, 281873, 282883, 281375, 282023, 507493	352	726	12565	1.62255	0.984695	0.900847	0.900847
UP_SEQ_FEATURE	DOMAIN:Peptidase metallopeptidase	4	0.970874	0.00766026	112441463, 519276, 281308, 281309	352	15	12565	9.51894	0.989128	0.900847	0.900847
GOTERM_CC_DIRECT	GO:0009986~cell surface	16	3.8835	0.00819289	282490, 511591, 407179, 404156, 539284, 522921, 510080, 524078, 529759, 280851, 281873, 784541, 281983, 508763, 507493, 281141	353	258	12159	2.13611	0.937999	0.55384	0.55384
INTERPRO	IPR002477:Peptidoglycan binding-like	4	0.970874	0.00832132	112441463, 519276, 281308, 281309	362	15	12540	9.23757	0.998664	0.470749	0.467182
GOTERM_BP_DIRECT	GO:0009615~response to virus	6	1.45631	0.00938573	404122, 515397, 534553, 516099, 280815, 281141	342	44	11494	4.58293	0.999999	1	1
INTERPRO	IPR001818:Peptidase M10, metallopeptidase	4	0.970874	0.0100261	112441463, 519276, 281308, 281309	362	16	12540	8.66022	0.999658	0.49629	0.49253
INTERPRO	IPR021190:Peptidase M10A	4	0.970874	0.0100261	112441463, 519276, 281308, 281309	362	16	12540	8.66022	0.999658	0.49629	0.49253
UP_KW_DOMAIN	KW-0812~Transmembrane	93	22.5728	0.0108489	404121, 541118, 514011, 616169, 518850, 523889, 616767, 534582, 281749, 407110, 282637, 504698, 507724, 281546, 509703, 529759, 280851, 550622, 282356, 784541, 541164, 512545, 505064, 538618, 506198, 532719, 100125265, 282351, 528100, 518609, 539126, 540413, 404156, 514249, 517432, 617245, 539284, 522921, 509977, 614775, 510080, 522406, 507439, 504885, 524078, 531676, 787466, 506466, 281690, 2823…	204	2769	7420	1.22161	0.196006	0.108489	0.108489
GOTERM_BP_DIRECT	GO:0045851~pH reduction	4	0.970874	0.0108766	550622, 287017, 505684, 512886	342	16	11494	8.40205	1	1	1
UP_SEQ_FEATURE	REPEAT:Hemopexin	4	0.970874	0.0109856	112441463, 519276, 281308, 281309	352	17	12565	8.39906	0.998489	1	1
GOTERM_CC_DIRECT	GO:0016021~integral component of membrane	95	23.0583	0.0112998	404121, 541118, 522719, 514011, 541597, 514455, 616169, 518850, 523889, 616767, 534582, 281749, 407110, 282637, 507724, 281546, 509703, 529759, 280851, 550622, 282356, 784541, 541164, 512545, 538618, 506198, 532719, 100125265, 282351, 528100, 518609, 539126, 540413, 404156, 517432, 617245, 539284, 509977, 614775, 510080, 522406, 504842, 507439, 504885, 524078, 531676, 787466, 506466, 281690, 2823…	353	2619	12159	1.24943	0.978529	0.57229	0.57229
INTERPRO	IPR009078:Ferritin-like superfamily	3	0.728155	0.011481	286861, 788801, 281173	362	6	12540	17.3204	0.999893	0.52442	0.520448
GOTERM_CC_DIRECT	GO:0005789~endoplasmic reticulum membrane	24	5.82524	0.0118522	404121, 513221, 518159, 519689, 407129, 509977, 614775, 444990, 534582, 281546, 614715, 445425, 531676, 282851, 508555, 508631, 505064, 282023, 506198, 515999, 528100, 100140040, 282384, 515925	353	478	12159	1.72944	0.982225	0.57229	0.57229
INTERPRO	IPR001589:Actinin-type, actin-binding, conserved site	4	0.970874	0.0119186	616560, 522269, 540990, 613533	362	17	12540	8.1508	0.999925	0.52442	0.520448
GOTERM_MF_DIRECT	GO:0044183~protein binding involved in protein folding	5	1.21359	0.0127083	539835, 281831, 508555, 516099, 282254	317	31	10653	5.42027	0.997924	1	1
WIKIPATHWAYS	WP3167:Quercetin and Nf kB AP 1 induced cell apoptosis	4	0.970874	0.0133204	282023, 532791, 515219, 281308	129	13	3200	7.63268	0.805244	0.270848	0.264187
UP_KW_PTM	KW-0007~Acetylation	69	16.7476	0.0136359	404121, 617095, 404122, 513446, 287017, 510850, 541597, 616560, 287019, 616169, 280815, 531505, 507966, 445425, 508535, 504499, 282356, 541164, 507165, 515219, 281141, 617165, 280808, 534553, 509977, 539882, 613998, 282869, 507476, 282023, 281173, 539138, 615492, 286861, 513461, 539378, 516099, 613795, 615215, 616425, 280715, 317724, 280950, 507345, 508631, 100336710, 282254, 282130, 512805, 7680…	175	1499	4824	1.26887	0.250481	0.29999	0.29999
INTERPRO	IPR000585:Hemopexin-like domain	4	0.970874	0.0140023	112441463, 519276, 281308, 281309	362	18	12540	7.69797	0.999986	0.55449	0.550289
INTERPRO	IPR018487:Hemopexin-like repeats	4	0.970874	0.0140023	112441463, 519276, 281308, 281309	362	18	12540	7.69797	0.999986	0.55449	0.550289
GOTERM_CC_DIRECT	GO:0005886~plasma membrane	70	16.9903	0.0142032	404122, 522719, 541597, 539835, 616560, 615430, 539393, 616767, 613533, 281749, 507837, 282637, 614857, 507966, 509703, 280851, 504499, 282356, 784541, 281983, 541164, 512545, 509784, 281141, 518609, 112441889, 404156, 617165, 535566, 539284, 509977, 513152, 510080, 407101, 100848920, 507439, 281650, 510797, 786490, 538685, 517788, 407179, 404189, 516099, 617439, 281128, 528201, 526865, 789414, 2…	353	1850	12159	1.30332	0.992054	0.600085	0.600085
SMART	SM00120:HX	4	0.970874	0.0148209	112441463, 519276, 281308, 281309	202	18	6824	7.50715	0.937795	0.771462	0.771462
GOTERM_MF_DIRECT	GO:0004860~protein kinase inhibitor activity	4	0.970874	0.0151575	538685, 615430, 352960, 521857	317	18	10653	7.46793	0.999375	1	1
WIKIPATHWAYS	WP1050:Oxidative stress response	5	1.21359	0.0160835	506406, 513221, 519632, 282388, 512468	129	25	3200	4.96124	0.861673	0.278946	0.272087
INTERPRO	IPR006026:Peptidase, metallopeptidase	4	0.970874	0.0162793	112441463, 519276, 281308, 281309	362	19	12540	7.29282	0.999998	0.613963	0.609311
UP_SEQ_FEATURE	TRANSMEM:Helical	97	23.5437	0.0163203	514255, 541118, 522719, 616169, 523889, 518850, 281749, 504698, 507724, 529759, 550622, 784541, 538618, 506198, 518609, 540413, 404156, 514249, 617245, 539284, 509977, 614775, 504842, 507439, 524078, 531676, 506466, 281690, 282384, 538685, 513221, 533151, 506812, 526865, 505684, 511558, 512886, 512804, 528123, 100140040, 788085, 282490, 407129, 783918, 507969, 614627, 509239, 508388, 514537, 4041…	352	2819	12565	1.22828	0.999937	1	1
GOTERM_MF_DIRECT	GO:0008199~ferric iron binding	3	0.728155	0.0166888	286861, 788801, 281173	317	7	10653	14.4024	0.999705	1	1
GOTERM_BP_DIRECT	GO:0034101~erythrocyte homeostasis	3	0.728155	0.0166968	513221, 281997, 280808	342	7	11494	14.4035	1	1	1
KEGG_PATHWAY	bta01230:Biosynthesis of amino acids	7	1.69903	0.0168811	613338, 513453, 445425, 512571, 507476, 509566, 281141	202	63	6106	3.35864	0.989388	0.513319	0.509474
SMART	SM00235:ZnMc	4	0.970874	0.0172248	112441463, 519276, 281308, 281309	202	19	6824	7.11204	0.960511	0.771462	0.771462
GOTERM_MF_DIRECT	GO:0051787~misfolded protein binding	4	0.970874	0.0176116	404121, 539835, 281831, 282254	317	19	10653	7.07488	0.999813	1	1
WIKIPATHWAYS	WP3230:Exercise induced circadian regulation	6	1.45631	0.0182916	540203, 282490, 281831, 538494, 525938, 768070	129	39	3200	3.81634	0.894836	0.278946	0.272087
GOTERM_MF_DIRECT	GO:0042802~identical protein binding	37	8.98058	0.0202146	404121, 404122, 615492, 404189, 509860, 538348, 520311, 516099, 505917, 534286, 613533, 767979, 534582, 507837, 282637, 529759, 317724, 504994, 282356, 507345, 509566, 282130, 515219, 508161, 519632, 338045, 518288, 532791, 614655, 507911, 281997, 509239, 508105, 282388, 505472, 528453, 415112	317	855	10653	1.45428	0.999948	1	1
SMART	SM00033:CH	6	1.45631	0.0207382	616560, 615430, 522269, 540990, 613533, 528870	202	54	6824	3.75358	0.979715	0.771462	0.771462
GOTERM_CC_DIRECT	GO:0036513~Derlin-1 retrotranslocation complex	3	0.728155	0.0208475	404121, 508358, 507345	353	8	12159	12.9168	0.999192	0.7081	0.7081
GOTERM_CC_DIRECT	GO:0005874~microtubule	12	2.91262	0.0209497	100295973, 508535, 541597, 504499, 507165, 100141266, 281294, 539882, 112443216, 768070, 768062, 408001	353	188	12159	2.1986	0.99922	0.7081	0.7081
PIR_SUPERFAMILY	PIRSF001191:matrix metalloproteinase, stromelysin type	4	0.970874	0.0213723	112441463, 519276, 281308, 281309	55	15	1306	6.33212	0.637738	1	1
KEGG_PATHWAY	bta04142:Lysosome	10	2.42718	0.0216024	511591, 404156, 515397, 505554, 550622, 529148, 505684, 532742, 282883, 280815	202	125	6106	2.41822	0.997065	0.513319	0.509474
GOTERM_BP_DIRECT	GO:0006000~fructose metabolic process	3	0.728155	0.0218299	287019, 509566, 407183	342	8	11494	12.6031	1	1	1
GOTERM_BP_DIRECT	GO:0001975~response to amphetamine	3	0.728155	0.0218299	538244, 540245, 281749	342	8	11494	12.6031	1	1	1
GOTERM_BP_DIRECT	GO:0007266~Rho protein signal transduction	5	1.21359	0.0232639	614857, 507966, 509703, 539691, 538967	342	37	11494	4.54165	1	1	1
UP_KW_BIOLOGICAL_PROCESS	KW-0524~Neurogenesis	7	1.69903	0.0239634	539126, 404189, 509703, 100295973, 614707, 510973, 768070	135	73	4353	3.09193	0.869637	0.607923	0.607923
UP_SEQ_FEATURE	TOPO_DOM:Cytoplasmic	29	7.03883	0.0242359	404121, 538685, 513221, 518159, 539417, 616169, 281749, 282637, 281546, 281128, 614715, 529759, 550622, 280851, 505684, 282356, 508631, 505064, 528100, 404156, 617543, 539284, 509977, 507439, 531676, 281873, 787004, 507493, 515925	352	677	12565	1.52908	0.999999	1	1
GOTERM_CC_DIRECT	GO:0015629~actin cytoskeleton	10	2.42718	0.0250898	523485, 540514, 281115, 531336, 615430, 509566, 522269, 538967, 534553, 507837	353	145	12159	2.3755	0.999814	0.762241	0.762241
UP_KW_DOMAIN	KW-1133~Transmembrane helix	76	18.4466	0.025422	404121, 541118, 514011, 616169, 518850, 616767, 534582, 281749, 407110, 282637, 504698, 281546, 529759, 280851, 550622, 282356, 784541, 541164, 512545, 505064, 538618, 532719, 100125265, 282351, 528100, 518609, 539126, 540413, 404156, 517432, 617245, 539284, 522921, 509977, 510080, 522406, 507439, 504885, 531676, 787466, 506466, 281690, 282384, 100295476, 511966, 515925, 538685, 538244, 513221, 4…	204	2256	7420	1.22532	0.402508	0.16948	0.16948
KEGG_PATHWAY	bta05418:Fluid shear stress and atherosclerosis	10	2.42718	0.0258965	513221, 404122, 617095, 281832, 529759, 280950, 519632, 338045, 525938, 532791	202	129	6106	2.34323	0.999093	0.513319	0.509474
UP_KW_CELLULAR_COMPONENT	KW-0206~Cytoskeleton	26	6.31068	0.0262047	617095, 404122, 541597, 516099, 780856, 112443216, 408001, 507837, 531505, 507966, 508535, 504499, 282254, 768070, 617165, 522269, 352960, 534553, 509977, 539882, 100295973, 281115, 282386, 100141266, 281294, 768062	269	501	8081	1.55901	0.594584	0.338421	0.328467
GOTERM_MF_DIRECT	GO:0005125~cytokine activity	7	1.69903	0.0264932	282092, 100336481, 100337066, 281499, 280808, 534069, 523429	317	77	10653	3.05506	0.999998	1	1
UP_KW_CELLULAR_COMPONENT	KW-0458~Lysosome	12	2.91262	0.0287684	522719, 404156, 515397, 505554, 541123, 281831, 529148, 532742, 282883, 338045, 281719, 280815	269	173	8081	2.08376	0.62934	0.338421	0.328467
KEGG_PATHWAY	bta05132:Salmonella infection	15	3.64078	0.0289986	540203, 404122, 280828, 539882, 112443216, 613533, 531505, 281832, 100295973, 280950, 531336, 784541, 100141266, 768070, 768062	202	243	6106	1.86591	0.999613	0.513319	0.509474
KEGG_PATHWAY	bta00010:Glycolysis / Gluconeogenesis	6	1.45631	0.0293795	512571, 507476, 509566, 280808, 281274, 281141	202	53	6106	3.42201	0.999652	0.513319	0.509474
GOTERM_MF_DIRECT	GO:0008198~ferrous iron binding	4	0.970874	0.029512	286861, 538481, 788801, 281173	317	23	10653	5.84447	0.999999	1	1
GOTERM_BP_DIRECT	GO:0030574~collagen catabolic process	4	0.970874	0.0295358	112441463, 519276, 281308, 281309	342	23	11494	5.8449	1	1	1
GOTERM_BP_DIRECT	GO:0006979~response to oxidative stress	6	1.45631	0.0302624	513221, 281997, 519632, 282388, 512468, 282023	342	59	11494	3.41778	1	1	1
UP_KW_BIOLOGICAL_PROCESS	KW-0653~Protein transport	18	4.36893	0.0310789	515555, 404121, 404156, 519689, 514114, 511387, 522269, 281546, 317724, 531676, 282378, 512734, 505064, 510797, 506198, 515999, 528100, 100140040	135	341	4353	1.70205	0.929494	0.607923	0.607923
KEGG_PATHWAY	bta04510:Focal adhesion	12	2.91262	0.0312029	511043, 531505, 404122, 100336873, 540547, 615430, 281873, 517456, 281499, 522269, 613533, 786490	202	177	6106	2.04934	0.999789	0.513319	0.509474
KEGG_PATHWAY	bta05205:Proteoglycans in cancer	12	2.91262	0.0312029	404122, 404156, 529759, 533700, 100337066, 281873, 517456, 281983, 534069, 522921, 613533, 506083	202	177	6106	2.04934	0.999789	0.513319	0.509474
UP_SEQ_FEATURE	BINDING:in inhibited form	4	0.970874	0.031544	112441463, 519276, 281308, 281309	352	25	12565	5.71136	1	1	1
INTERPRO	IPR018247:EF-Hand 1, calcium-binding site	9	2.18447	0.0315856	531505, 617095, 509860, 538348, 616560, 613296, 522269, 540990, 768073	362	128	12540	2.43569	1	1	0.993679
INTERPRO	IPR013078:Histidine phosphatase superfamily, clade-1	3	0.728155	0.0319202	514555, 287019, 407183	362	10	12540	10.3923	1	1	0.993679
KEGG_PATHWAY	bta04978:Mineral absorption	5	1.21359	0.0322333	613998, 513221, 286861, 788801, 281173	202	37	6106	4.08483	0.999841	0.513319	0.509474
GOTERM_CC_DIRECT	GO:0000220~vacuolar proton-transporting V-type ATPase, V0 domain	3	0.728155	0.0322509	550622, 505684, 512886	353	10	12159	10.3334	0.999985	0.762241	0.762241
GOTERM_CC_DIRECT	GO:0044322~endoplasmic reticulum quality control compartment	3	0.728155	0.0322509	404121, 508358, 407129	353	10	12159	10.3334	0.999985	0.762241	0.762241
GOTERM_MF_DIRECT	GO:0005200~structural constituent of cytoskeleton	5	1.21359	0.0325122	100295973, 100141266, 539882, 112443216, 768070	317	41	10653	4.09825	1	1	1
UP_KW_LIGAND	KW-0106~Calcium	21	5.09709	0.0332229	508161, 617095, 509860, 538348, 616560, 518986, 613296, 112441463, 522269, 519276, 613795, 281308, 281309, 282637, 531505, 281128, 614715, 445425, 281873, 540990, 768073	123	420	3921	1.5939	0.584582	0.863794	0.863794
GOTERM_BP_DIRECT	GO:0072659~protein localization to plasma membrane	8	1.94175	0.0333774	282637, 531505, 538348, 519689, 282378, 787466, 539284, 509977	342	103	11494	2.61034	1	1	1
GOTERM_BP_DIRECT	GO:0032874~positive regulation of stress-activated MAPK cascade	3	0.728155	0.0337392	100299473, 534069, 509977	342	10	11494	10.0825	1	1	1
GOTERM_BP_DIRECT	GO:0042176~regulation of protein catabolic process	3	0.728155	0.0337392	539784, 281365, 511803	342	10	11494	10.0825	1	1	1
GOTERM_BP_DIRECT	GO:0043616~keratinocyte proliferation	3	0.728155	0.0337392	524427, 528453, 100295476	342	10	11494	10.0825	1	1	1
KEGG_PATHWAY	bta04612:Antigen processing and presentation	6	1.45631	0.0338031	282490, 281832, 539835, 281831, 407129, 282254	202	55	6106	3.29757	0.999897	0.513319	0.509474
UP_KW_CELLULAR_COMPONENT	KW-0963~Cytoplasm	89	21.6019	0.0345318	512792, 617095, 404122, 540547, 541597, 616560, 511387, 539393, 780856, 112443216, 507837, 408001, 531505, 614857, 507966, 508535, 504499, 526127, 281188, 514967, 507165, 281141, 508161, 112441889, 516303, 100299473, 617165, 618810, 280808, 539284, 338045, 534553, 352960, 509977, 539882, 617407, 100848920, 282869, 531877, 281650, 507476, 282388, 507232, 282386, 510797, 281294, 281173, 513825, 404…	269	2239	8081	1.19412	0.697245	0.338421	0.328467
GOTERM_CC_DIRECT	GO:0030665~clathrin-coated vesicle membrane	4	0.970874	0.034537	550622, 287017, 505684, 512886	353	25	12159	5.51116	0.999993	0.762241	0.762241
KEGG_PATHWAY	bta05145:Toxoplasmosis	8	1.94175	0.0346307	540203, 511043, 282490, 100336873, 539835, 281831, 534069, 282254	202	94	6106	2.57257	0.999918	0.513319	0.509474
GOTERM_CC_DIRECT	GO:0015630~microtubule cytoskeleton	6	1.45631	0.0353784	528478, 507966, 100295973, 538348, 531974, 768070	353	63	12159	3.28045	0.999995	0.762241	0.762241
UP_KW_BIOLOGICAL_PROCESS	KW-0130~Cell adhesion	10	2.42718	0.0361859	282637, 281128, 509703, 615430, 281873, 517456, 281499, 508631, 514537, 524427	135	147	4353	2.1935	0.954769	0.607923	0.607923
GOTERM_CC_DIRECT	GO:0005856~cytoskeleton	14	3.39806	0.0374716	404122, 535277, 541597, 615430, 517456, 522269, 352960, 509977, 513152, 507837, 507966, 526127, 538967, 282386	353	258	12159	1.8691	0.999998	0.762241	0.762241
KEGG_PATHWAY	bta05219:Bladder cancer	5	1.21359	0.0381694	282637, 112441463, 280828, 522921, 281308	202	39	6106	3.87535	0.999969	0.513319	0.509474
KEGG_PATHWAY	bta01200:Carbon metabolism	8	1.94175	0.0381962	613338, 513453, 445425, 512571, 507476, 509566, 280808, 281141	202	96	6106	2.51898	0.99997	0.513319	0.509474
INTERPRO	IPR018486:Hemopexin, conserved site	3	0.728155	0.0382832	112441463, 281308, 281309	362	11	12540	9.44751	1	1	0.993679
INTERPRO	IPR002452:Alpha tubulin	3	0.728155	0.0382832	100141266, 539882, 112443216	362	11	12540	9.44751	1	1	0.993679
GOTERM_CC_DIRECT	GO:0012505~endomembrane system	7	1.69903	0.0383376	507966, 509239, 508631, 538967, 512886, 528123, 408001	353	86	12159	2.80364	0.999998	0.762241	0.762241
KEGG_PATHWAY	bta04217:Necroptosis	9	2.18447	0.0384509	281832, 286861, 789414, 508105, 784541, 338045, 505472, 788801, 281173	202	117	6106	2.32521	0.999972	0.513319	0.509474
UP_KW_MOLECULAR_FUNCTION	KW-0646~Protease inhibitor	5	1.21359	0.0385881	282092, 281375, 508763, 512805, 513825	166	42	5383	3.86044	0.93637	1	1
GOTERM_BP_DIRECT	GO:0007399~nervous system development	8	1.94175	0.0398066	539126, 404189, 509703, 100295973, 614707, 531974, 768070, 528870	342	107	11494	2.51276	1	1	1
UP_KW_CELLULAR_COMPONENT	KW-0256~Endoplasmic reticulum	27	6.5534	0.0398142	404121, 513221, 518159, 510850, 280815, 534582, 281546, 614715, 508555, 507345, 282851, 508631, 505064, 515999, 528100, 100140040, 540432, 617543, 518288, 509977, 515176, 614775, 444990, 531676, 282023, 282384, 515925	269	547	8081	1.48282	0.748765	0.338421	0.328467
GOTERM_BP_DIRECT	GO:0010737~protein kinase A signaling	3	0.728155	0.040442	540990, 528453, 281749	342	11	11494	9.16587	1	1	1
GOTERM_BP_DIRECT	GO:0034605~cellular response to heat	4	0.970874	0.0406418	513221, 281832, 539835, 507345	342	26	11494	5.17049	1	1	1
UP_SEQ_FEATURE	DOMAIN:Calponin-homology (CH)	6	1.45631	0.0411839	616560, 615430, 522269, 540990, 613533, 528870	352	68	12565	3.14965	1	1	1
KEGG_PATHWAY	bta05012:Parkinson disease	15	3.64078	0.0417388	512891, 617095, 539784, 513461, 532791, 539882, 112443216, 540716, 444874, 282869, 100295973, 280950, 100141266, 511803, 768070	202	255	6106	1.7781	0.999989	0.530679	0.526704
UP_KW_PTM	KW-0702~S-nitrosylation	5	1.21359	0.0427747	281832, 280950, 281365, 282023, 282130	175	37	4824	3.7251	0.600701	0.321847	0.321847
UP_KW_MOLECULAR_FUNCTION	KW-0009~Actin-binding	9	2.18447	0.0436759	535277, 617165, 616560, 511387, 522269, 534553, 540990, 282386, 613533	166	129	5383	2.2624	0.956111	1	1
GOTERM_CC_DIRECT	GO:0005829~cytosol	88	21.3592	0.0438628	539676, 617095, 287017, 538348, 541597, 539835, 616560, 287019, 511387, 539393, 613651, 613533, 534582, 507837, 408001, 614857, 507966, 527211, 508535, 504499, 282356, 281188, 509784, 507165, 540990, 516303, 100139162, 617165, 280808, 338045, 524427, 407183, 539882, 614655, 613998, 528478, 510719, 531877, 100138632, 281650, 507476, 282388, 282386, 510797, 281294, 513825, 517788, 404189, 513461, 5…	353	2539	12159	1.19383	1	0.821968	0.821968
UP_KW_PTM	KW-1015~Disulfide bond	45	10.9223	0.0438883	511043, 407179, 319094, 539417, 100337066, 518850, 534069, 505917, 280815, 281308, 539571, 281749, 281309, 282637, 504698, 280851, 281962, 280950, 508734, 508555, 281983, 518609, 531606, 515555, 539126, 282092, 515397, 540432, 112441463, 539284, 522921, 280828, 515176, 510080, 505329, 507439, 281997, 529148, 614707, 532742, 281873, 282883, 282388, 282023, 100295476	175	957	4824	1.29619	0.610344	0.321847	0.321847
INTERPRO	IPR001715:Calponin homology domain	6	1.45631	0.0458616	616560, 615430, 522269, 540990, 613533, 528870	362	68	12540	3.05655	1	1	0.993679
GOTERM_CC_DIRECT	GO:0005912~adherens junction	7	1.69903	0.0462053	282637, 523485, 281128, 504499, 526127, 541164, 539284	353	90	12159	2.67904	1	0.821968	0.821968
KEGG_PATHWAY	bta05165:Human papillomavirus infection	16	3.8835	0.0467328	511043, 540547, 100336873, 512571, 287017, 100337066, 517456, 528478, 550622, 505684, 787466, 281873, 281499, 783484, 282023, 506083	202	284	6106	1.70297	0.999997	0.567166	0.562917
GOTERM_BP_DIRECT	GO:0042026~protein refolding	3	0.728155	0.0475973	539835, 281831, 282254	342	12	11494	8.40205	1	1	1
GOTERM_BP_DIRECT	GO:0051085~chaperone mediated protein folding requiring cofactor	4	0.970874	0.0490534	539835, 281831, 507165, 282254	342	28	11494	4.80117	1	1	1
KEGG_PATHWAY	bta04530:Tight junction	10	2.42718	0.0491212	528478, 531505, 404122, 787466, 522269, 783484, 100141266, 539882, 112443216, 407101	202	145	6106	2.08467	0.999999	0.570233	0.565962
UP_SEQ_FEATURE	MOTIF:Cysteine switch	3	0.728155	0.0495364	112441463, 281308, 281309	352	13	12565	8.23754	1	1	1
GOTERM_CC_DIRECT	GO:0005769~early endosome	10	2.42718	0.0505991	404121, 504698, 511591, 522719, 538348, 541123, 789414, 512290, 508354, 528123	353	165	12159	2.08756	1	0.837862	0.837862
INTERPRO	IPR023753:Pyridine nucleotide-disulphide oxidoreductase, FAD/NAD(P)-binding domain	3	0.728155	0.0522863	506406, 282388, 768073	362	13	12540	7.99405	1	1	0.993679
INTERPRO	IPR021158:Peptidase M10A, cysteine switch, zinc binding site	3	0.728155	0.0522863	112441463, 281308, 281309	362	13	12540	7.99405	1	1	0.993679
INTERPRO	IPR004826:Basic leucine zipper domain, Maf-type	3	0.728155	0.0522863	515219, 531350, 534582	362	13	12540	7.99405	1	1	0.993679
KEGG_PATHWAY	bta00030:Pentose phosphate pathway	4	0.970874	0.0524003	513453, 445425, 509566, 280808	202	26	6106	4.65042	0.999999	0.582953	0.578586
GOTERM_CC_DIRECT	GO:0022624~proteasome accessory complex	3	0.728155	0.0528117	512891, 539784, 513461	353	13	12159	7.94879	1	0.837862	0.837862
GOTERM_CC_DIRECT	GO:0042470~melanosome	6	1.45631	0.0545354	504698, 404156, 281832, 281831, 282883, 614775	353	71	12159	2.91082	1	0.837862	0.837862
KEGG_PATHWAY	bta05146:Amoebiasis	7	1.69903	0.0549657	511043, 281997, 100336873, 522269, 516099, 280828, 534069	202	83	6106	2.54933	1	0.587034	0.582637
UP_SEQ_FEATURE	REGION:6-phosphofructo-2-kinase	2	0.485437	0.0550913	287019, 407183	352	2	12565	35.696	1	1	1
UP_SEQ_FEATURE	REGION:Fructose-2,6-bisphosphatase	2	0.485437	0.0550913	287019, 407183	352	2	12565	35.696	1	1	1
UP_SEQ_FEATURE	MOTIF:Nuclear localization signal (NLS1)	2	0.485437	0.0550913	281115, 540245	352	2	12565	35.696	1	1	1
UP_SEQ_FEATURE	SITE:Essential for proton translocation	2	0.485437	0.0550913	550622, 505684	352	2	12565	35.696	1	1	1
GOTERM_MF_DIRECT	GO:0031386~protein tag	3	0.728155	0.0551499	444874, 286796, 614551	317	13	10653	7.75516	1	1	1
GOTERM_BP_DIRECT	GO:0045047~protein targeting to ER	3	0.728155	0.0551727	512792, 505064, 613974	342	13	11494	7.75574	1	1	1
GOTERM_MF_DIRECT	GO:0051015~actin filament binding	10	2.42718	0.0553662	531505, 523485, 535277, 617165, 616560, 522269, 534553, 524427, 540990, 613533	317	164	10653	2.04913	1	1	1
INTERPRO	IPR000245:V-ATPase proteolipid subunit	2	0.485437	0.0567492	550622, 505684	362	2	12540	34.6409	1	1	0.993679
INTERPRO	IPR002015:Proteasome/cyclosome, regulatory subunit	2	0.485437	0.0567492	539784, 511803	362	2	12540	34.6409	1	1	0.993679
GOTERM_BP_DIRECT	GO:0007417~central nervous system development	5	1.21359	0.0567778	507439, 282356, 521378, 781063, 535183	342	49	11494	3.42941	1	1	1
GOTERM_CC_DIRECT	GO:0034515~proteasome storage granule	2	0.485437	0.0570637	539784, 511803	353	2	12159	34.4448	1	0.838589	0.838589
KEGG_PATHWAY	bta04915:Estrogen signaling pathway	8	1.94175	0.0571866	617095, 281832, 508535, 539835, 281831, 282883, 522921, 282254	202	105	6106	2.30306	1	0.587262	0.582863
GOTERM_BP_DIRECT	GO:0048286~lung alveolus development	4	0.970874	0.0582426	516303, 768039, 524078, 319094	342	30	11494	4.48109	1	1	1
GOTERM_BP_DIRECT	GO:0061740~protein targeting to lysosome involved in chaperone-mediated autophagy	2	0.485437	0.0584576	281831, 529148	342	2	11494	33.6082	1	1	1
GOTERM_MF_DIRECT	GO:0005509~calcium ion binding	20	4.85437	0.0589579	508161, 617095, 407179, 509860, 538348, 616560, 518986, 613296, 407129, 522269, 518850, 616767, 282637, 531505, 281128, 445425, 508555, 514537, 540990, 768073	317	435	10653	1.54509	1	1	1
KEGG_PATHWAY	bta05417:Lipid and atherosclerosis	12	2.91262	0.0596367	540203, 617095, 281832, 539835, 281831, 784541, 112441463, 100125591, 280828, 282254, 281308, 281309	202	197	6106	1.84128	1	0.58974	0.585323
UP_SEQ_FEATURE	DOMAIN:Major facilitator superfamily (MFS) profile	5	1.21359	0.0601696	504885, 282356, 511558, 512417, 507969	352	53	12565	3.36755	1	1	1
GOTERM_BP_DIRECT	GO:0000226~microtubule cytoskeleton organization	7	1.69903	0.0604793	100295973, 509784, 100141266, 281294, 539882, 112443216, 768070	342	94	11494	2.50274	1	1	1
GOTERM_MF_DIRECT	GO:1990381~ubiquitin-specific protease binding	3	0.728155	0.0631116	404121, 508358, 507345	317	14	10653	7.20122	1	1	1
GOTERM_BP_DIRECT	GO:0097352~autophagosome maturation	4	0.970874	0.0631194	529148, 789414, 507345, 408001	342	31	11494	4.33654	1	1	1
GOTERM_BP_DIRECT	GO:0030970~retrograde protein transport, ER to cytosol	3	0.728155	0.063137	404121, 508358, 507345	342	14	11494	7.20175	1	1	1
GOTERM_BP_DIRECT	GO:0048662~negative regulation of smooth muscle cell proliferation	3	0.728155	0.063137	513221, 508105, 521857	342	14	11494	7.20175	1	1	1
GOTERM_CC_DIRECT	GO:0005764~lysosome	10	2.42718	0.0662447	511591, 515397, 505554, 541123, 281831, 532742, 282883, 338045, 281719, 280815	353	174	12159	1.97958	1	0.932946	0.932946
KEGG_PATHWAY	bta00051:Fructose and mannose metabolism	4	0.970874	0.0685994	287019, 509566, 407183, 510978	202	29	6106	4.16934	1	0.654145	0.649245
UP_KW_CELLULAR_COMPONENT	KW-0964~Secreted	28	6.79612	0.0692695	511043, 537455, 100336873, 319094, 100337066, 534069, 505917, 523429, 280815, 281308, 509703, 529759, 280950, 508734, 404156, 100336481, 282092, 515397, 540432, 112441463, 280808, 281719, 280828, 505329, 281499, 282883, 281375, 528453	269	606	8081	1.38803	0.912901	0.396801	0.385131
GOTERM_CC_DIRECT	GO:0031463~Cul3-RING ubiquitin ligase complex	4	0.970874	0.0692973	507911, 511387, 532791, 529905	353	33	12159	4.17512	1	0.9369	0.9369
UP_KW_CELLULAR_COMPONENT	KW-0493~Microtubule	10	2.42718	0.0700238	100295973, 508535, 504499, 100141266, 281294, 539882, 112443216, 768070, 768062, 408001	269	154	8081	1.95071	0.915269	0.396801	0.385131
UP_SEQ_FEATURE	SITE:Reactive bond	3	0.728155	0.0721686	281375, 508763, 513825	352	16	12565	6.693	1	1	1
GOTERM_BP_DIRECT	GO:0006749~glutathione metabolic process	4	0.970874	0.0734164	506406, 524078, 509977, 525938	342	33	11494	4.07372	1	1	1
KEGG_PATHWAY	bta04814:Motor proteins	10	2.42718	0.0759223	531505, 404122, 523485, 535277, 100295973, 100141266, 539882, 112443216, 768070, 768062	202	158	6106	1.91315	1	0.699008	0.693772
UP_SEQ_FEATURE	TOPO_DOM:Lumenal	11	2.6699	0.0759789	404121, 614715, 281546, 531676, 550622, 518159, 539417, 505684, 617543, 505064, 515925	352	213	12565	1.84346	1	1	1
INTERPRO	IPR008917:Eukaryotic transcription factor, Skn-1-like, DNA-binding	3	0.728155	0.0760505	515219, 531350, 534582	362	16	12540	6.49517	1	1	0.993679
GOTERM_CC_DIRECT	GO:0070062~extracellular exosome	5	1.21359	0.0784475	404122, 504698, 531336, 529148, 509566	353	56	12159	3.07542	1	0.984804	0.984804
GOTERM_CC_DIRECT	GO:0031902~late endosome membrane	6	1.45631	0.0786677	282490, 522719, 404156, 529148, 535566, 506198	353	79	12159	2.61606	1	0.984804	0.984804
GOTERM_BP_DIRECT	GO:0031334~positive regulation of protein complex assembly	4	0.970874	0.0788275	504698, 507345, 513152, 281309	342	34	11494	3.9539	1	1	1
GOTERM_MF_DIRECT	GO:0061629~RNA polymerase II sequence-specific DNA binding transcription factor binding	7	1.69903	0.079509	281115, 521378, 516099, 352960, 781063, 532791, 521857	317	101	10653	2.32911	1	1	1
UP_SEQ_FEATURE	DOMAIN:6-phosphofructo-2-kinase	2	0.485437	0.0814913	287019, 407183	352	3	12565	23.7973	1	1	1
UP_SEQ_FEATURE	DOMAIN:Cytohesin Ubiquitin Protein Inducing	2	0.485437	0.0814913	100299473, 526127	352	3	12565	23.7973	1	1	1
UP_SEQ_FEATURE	DOMAIN:EF-hand 1	5	1.21359	0.0823585	531505, 617095, 509860, 616560, 522269	352	59	12565	3.02509	1	1	1
GOTERM_BP_DIRECT	GO:0016477~cell migration	10	2.42718	0.0832347	768039, 507911, 537455, 404156, 100336873, 529759, 508105, 534069, 540990, 513152	342	178	11494	1.8881	1	1	1
INTERPRO	IPR013079:6-phosphofructo-2-kinase	2	0.485437	0.0839078	287019, 407183	362	3	12540	23.0939	1	1	0.993679
INTERPRO	IPR021774:Protein of unknown function DUF3338	2	0.485437	0.0839078	100299473, 526127	362	3	12540	23.0939	1	1	0.993679
INTERPRO	IPR003094:Fructose-2,6-bisphosphatase	2	0.485437	0.0839078	287019, 407183	362	3	12540	23.0939	1	1	0.993679
INTERPRO	IPR017853:Glycoside hydrolase, superfamily	4	0.970874	0.0841263	515397, 281962, 532742, 615745	362	36	12540	3.84899	1	1	0.993679
GOTERM_MF_DIRECT	GO:0031072~heat shock protein binding	4	0.970874	0.084354	508535, 539835, 281831, 282254	317	35	10653	3.84065	1	1	1
GOTERM_BP_DIRECT	GO:0008284~positive regulation of cell proliferation	12	2.91262	0.08578	511043, 539126, 282092, 319094, 510442, 534069, 522921, 781063, 100295476, 617407, 539571, 407110	342	233	11494	1.73089	1	1	1
KEGG_PATHWAY	bta00480:Glutathione metabolism	5	1.21359	0.085941	506406, 281365, 512468, 533088, 525938	202	51	6106	2.9635	1	0.740202	0.734657
KEGG_PATHWAY	bta04213:Longevity regulating pathway - multiple species	5	1.21359	0.085941	539835, 281831, 281719, 282254, 506083	202	51	6106	2.9635	1	0.740202	0.734657
GOTERM_MF_DIRECT	GO:0035375~zymogen binding	2	0.485437	0.0863833	281983, 281375	317	3	10653	22.4038	1	1	1
GOTERM_MF_DIRECT	GO:0055106~ubiquitin-protein transferase regulator activity	2	0.485437	0.0863833	352960, 521857	317	3	10653	22.4038	1	1	1
GOTERM_MF_DIRECT	GO:0004536~deoxyribonuclease activity	2	0.485437	0.0863833	404189, 515176	317	3	10653	22.4038	1	1	1
GOTERM_MF_DIRECT	GO:0003873~6-phosphofructo-2-kinase activity	2	0.485437	0.0863833	287019, 407183	317	3	10653	22.4038	1	1	1
GOTERM_BP_DIRECT	GO:0006613~cotranslational protein targeting to membrane	2	0.485437	0.0863959	281546, 505064	342	3	11494	22.4055	1	1	1
GOTERM_BP_DIRECT	GO:0060480~lung goblet cell differentiation	2	0.485437	0.0863959	768039, 415112	342	3	11494	22.4055	1	1	1
GOTERM_BP_DIRECT	GO:0071806~protein transmembrane transport	2	0.485437	0.0863959	515555, 281749	342	3	11494	22.4055	1	1	1
GOTERM_BP_DIRECT	GO:0043065~positive regulation of apoptotic process	10	2.42718	0.0877711	112441889, 768039, 513221, 515310, 784541, 618810, 509977, 444990, 768073, 617439	342	180	11494	1.86712	1	1	1
GOTERM_BP_DIRECT	GO:0034620~cellular response to unfolded protein	3	0.728155	0.0890748	539835, 281831, 282254	342	17	11494	5.93086	1	1	1
GOTERM_BP_DIRECT	GO:0048675~axon extension	3	0.728155	0.0890748	319094, 614707, 281749	342	17	11494	5.93086	1	1	1
GOTERM_BP_DIRECT	GO:0043388~positive regulation of DNA binding	3	0.728155	0.0890748	404189, 280950, 281983	342	17	11494	5.93086	1	1	1
UP_KW_BIOLOGICAL_PROCESS	KW-0409~Iron storage	2	0.485437	0.0895564	286861, 281173	135	3	4353	21.4963	0.999622	1	1
INTERPRO	IPR020846:Major facilitator superfamily domain	5	1.21359	0.0896351	504885, 282356, 511558, 512417, 507969	362	59	12540	2.93567	1	1	0.993679
GOTERM_BP_DIRECT	GO:1903078~positive regulation of protein localization to plasma membrane	4	0.970874	0.0901505	528478, 616560, 338045, 415112	342	36	11494	3.73424	1	1	1
GOTERM_BP_DIRECT	GO:0010951~negative regulation of endopeptidase activity	4	0.970874	0.0901505	282092, 510850, 281375, 513825	342	36	11494	3.73424	1	1	1
KEGG_PATHWAY	bta05162:Measles	8	1.94175	0.0902921	540203, 540547, 280851, 539835, 281831, 508105, 100125591, 282254	202	117	6106	2.06685	1	0.753375	0.747731
UP_KW_LIGAND	KW-0067~ATP-binding	32	7.76699	0.0909795	404122, 522719, 404189, 512571, 538348, 539835, 287019, 512290, 523889, 615215, 280715, 533151, 533700, 506059, 507345, 512468, 282254, 507165, 531606, 539126, 529061, 100297097, 407183, 102216273, 286819, 282869, 528478, 281832, 281115, 281831, 507476, 506083	123	791	3921	1.28963	0.916263	0.891181	0.891181
UP_KW_BIOLOGICAL_PROCESS	KW-0753~Steroid metabolism	4	0.970874	0.0914326	282851, 280815, 282384, 534582	135	35	4353	3.68508	0.999682	1	1
GOTERM_BP_DIRECT	GO:0000278~mitotic cell cycle	6	1.45631	0.0924988	100295973, 100141266, 539882, 112443216, 768070, 281749	342	81	11494	2.4895	1	1	1
UP_SEQ_FEATURE	DOMAIN:EF-hand 2	5	1.21359	0.0947646	531505, 617095, 509860, 616560, 522269	352	62	12565	2.87871	1	1	1
GOTERM_CC_DIRECT	GO:0005884~actin filament	5	1.21359	0.0954341	404122, 535277, 616560, 540990, 532791	353	60	12159	2.8704	1	1	1
KEGG_PATHWAY	bta05200:Pathways in cancer	21	5.09709	0.0957892	511043, 513221, 617095, 540547, 100336873, 100337066, 519632, 112441463, 280828, 534069, 525938, 532791, 281308, 407110, 281749, 282637, 281832, 282356, 282388, 282023, 506083	202	446	6106	1.42328	1	0.775021	0.769216
GOTERM_MF_DIRECT	GO:0005178~integrin binding	6	1.45631	0.0961441	100336873, 614707, 281499, 524427, 540990, 539571	317	82	10653	2.45895	1	1	1
INTERPRO	IPR002048:EF-hand domain	9	2.18447	0.0962326	531505, 617095, 509860, 538348, 616560, 613296, 522269, 540990, 768073	362	162	12540	1.92449	1	1	0.993679
GOTERM_BP_DIRECT	GO:0007010~cytoskeleton organization	5	1.21359	0.0974152	529061, 518159, 526865, 508105, 534553	342	59	11494	2.84815	1	1	1
GOTERM_BP_DIRECT	GO:0043161~proteasome-mediated ubiquitin-dependent protein catabolic process	8	1.94175	0.0977685	512891, 507911, 539784, 507345, 511387, 613651, 511803, 613974	342	132	11494	2.03686	1	1	1
GOTERM_MF_DIRECT	GO:0046961~proton-transporting ATPase activity, rotational mechanism	3	0.728155	0.0982771	550622, 287017, 505684	317	18	10653	5.60095	1	1	1

## Sheet: SFN DOWN
Category	Term	Count	%	PValue	Genes	List Total	Pop Hits	Pop Total	Fold Enrichment	Bonferroni	Benjamini	FDR
UP_KW_BIOLOGICAL_PROCESS	KW-0131~Cell cycle	52	10.8333	3.42626e-21	327679, 519504, 414925, 513642, 538789, 281667, 281668, 530411, 505940, 281061, 510120, 132342075, 360192, 531234, 505011, 512977, 777788, 508561, 515249, 513220, 515287, 539217, 615335, 616028, 509921, 516094, 615847, 507703, 504437, 767985, 353350, 507226, 504477, 532412, 505200, 786629, 517850, 515158, 515350, 614434, 506962, 509117, 507731, 508467, 353120, 282684, 511349, 507693, 508022, 5400…	175	290	4353	4.46022	2.80953e-19	2.80953e-19	2.80953e-19
GOTERM_BP_DIRECT	GO:0051301~cell division	38	7.91667	9.30268e-19	327679, 519504, 414925, 515287, 538789, 509921, 516094, 787969, 615847, 507703, 281667, 504437, 281668, 767985, 505940, 507226, 504477, 532412, 505200, 281061, 132342075, 515158, 515350, 614434, 504585, 506962, 507731, 531234, 509117, 508467, 505011, 282684, 512977, 507693, 508561, 508022, 534849, 541250	413	176	11494	6.00886	1.64937e-15	1.64843e-15	1.6382e-15
UP_KW_BIOLOGICAL_PROCESS	KW-0498~Mitosis	32	6.66667	5.25217e-17	327679, 414925, 515287, 538789, 616028, 509921, 615847, 507703, 281667, 504437, 281668, 505940, 507226, 504477, 505200, 281061, 132342075, 515158, 515350, 360192, 506962, 507731, 531234, 509117, 508467, 505011, 282684, 512977, 508561, 508022, 534849, 541250	175	128	4353	6.21857	4.30678e-15	2.15339e-15	2.15339e-15
UP_KW_BIOLOGICAL_PROCESS	KW-0132~Cell division	36	7.5	1.45602e-16	327679, 519504, 414925, 515287, 616028, 509921, 516094, 615847, 507703, 281667, 504437, 281668, 767985, 505940, 507226, 532412, 505200, 281061, 132342075, 515158, 515350, 360192, 614434, 506962, 507731, 531234, 509117, 508467, 505011, 282684, 512977, 508561, 508022, 540040, 534849, 541250	175	172	4353	5.20625	9.10383e-15	3.97978e-15	3.97978e-15
UP_KW_CELLULAR_COMPONENT	KW-0158~Chromosome	33	6.875	5.26864e-13	508051, 519504, 414925, 513642, 540444, 539217, 538789, 616028, 509921, 613898, 615847, 507703, 353350, 504477, 532412, 282691, 510120, 514567, 515158, 360192, 616874, 616799, 506404, 767930, 531234, 509117, 353120, 505011, 282684, 512977, 534964, 507693, 508022	287	202	8081	4.59987	1.89688e-11	1.89671e-11	1.63328e-11
GOTERM_MF_DIRECT	GO:0008017~microtubule binding	31	6.45833	4.3444e-12	509161, 414925, 541135, 532883, 767818, 616028, 615847, 507703, 506315, 533746, 505940, 507226, 532798, 527854, 281681, 533161, 100337196, 537127, 537566, 538833, 533980, 533089, 508467, 510995, 514679, 508561, 515748, 514739, 514618, 540040, 541250	363	198	10653	4.59475	2.04187e-09	2.04187e-09	2.02884e-09
UP_KW_DOMAIN	KW-0175~Coiled coil	98	20.4167	4.93583e-11	541116, 532883, 281227, 533725, 532997, 534416, 505940, 527854, 533720, 505265, 506194, 534830, 514360, 519251, 616317, 526377, 532884, 505011, 512977, 538628, 540643, 100848095, 618042, 617350, 541211, 519602, 534489, 786852, 616028, 530799, 353350, 507226, 505324, 788127, 534358, 514824, 281681, 515119, 533161, 539820, 516326, 537127, 100299092, 100337196, 515350, 534254, 506404, 504585, 530962…	239	1647	7420	1.8473	1.08588e-09	1.08588e-09	1.08588e-09
UP_KW_CELLULAR_COMPONENT	KW-0137~Centromere	18	3.75	1.9382e-10	519504, 414925, 538789, 515158, 509921, 616874, 360192, 533980, 613898, 615847, 507703, 506404, 767930, 532412, 509117, 505011, 282684, 508022	287	70	8081	7.24032	6.97751e-09	3.48876e-09	3.00421e-09
UP_KW_CELLULAR_COMPONENT	KW-0539~Nucleus	127	26.4583	1.15554e-08	538465, 513562, 327679, 414925, 100848353, 617530, 512993, 615510, 540945, 511381, 532997, 505422, 507203, 533720, 508652, 514405, 540033, 281061, 132342075, 523536, 617248, 616799, 526377, 532884, 505011, 512977, 507155, 538628, 511248, 777788, 505093, 510593, 513220, 511442, 616028, 615335, 509889, 511281, 540769, 353348, 353350, 505169, 507226, 505324, 505200, 786620, 515119, 506097, 281160, 5…	287	2315	8081	1.54467	4.15994e-07	1.38665e-07	1.19406e-07
KEGG_PATHWAY	bta04110:Cell cycle	22	4.58333	8.80625e-08	327679, 510120, 513523, 514777, 537027, 515376, 540322, 538789, 516010, 360192, 524925, 511281, 516094, 100301478, 787969, 510916, 281667, 281668, 506740, 507731, 282126, 281061	224	150	6106	3.99798	2.28079e-05	2.28082e-05	2.28082e-05
GOTERM_BP_DIRECT	GO:0007052~mitotic spindle organization	11	2.29167	1.38766e-07	509161, 504437, 519504, 537127, 513654, 538789, 505011, 281681, 533980, 360192, 506194	413	33	11494	9.27684	0.000246002	0.000122947	0.000122183
GOTERM_CC_DIRECT	GO:0005654~nucleoplasm	108	22.5	1.75723e-07	538465, 517007, 514777, 319097, 512993, 615510, 540823, 540945, 534142, 532997, 505422, 527854, 505265, 281061, 515332, 510440, 523536, 617248, 526377, 512977, 538628, 511248, 505093, 540643, 617350, 338034, 617114, 615335, 509889, 511281, 540769, 505169, 507226, 504477, 786620, 534358, 507069, 281681, 515119, 281160, 539820, 786629, 534770, 537127, 534256, 523881, 506401, 509117, 508022, 516318,…	426	1906	12159	1.61729	6.41367e-05	3.71806e-05	3.5347e-05
WIKIPATHWAYS	WP3206:Retinoblastoma gene in cancer	18	3.75	1.79374e-07	327679, 537127, 513523, 540322, 540444, 539217, 524925, 504637, 516094, 518274, 281667, 281668, 530961, 787696, 507631, 508167, 514405, 281061	157	81	3200	4.52937	2.26008e-05	2.26011e-05	2.22423e-05
GOTERM_CC_DIRECT	GO:0000776~kinetochore	17	3.54167	2.95399e-07	533161, 414925, 514777, 537566, 617456, 509921, 360192, 533980, 524925, 613898, 787969, 532412, 100139879, 505011, 282684, 281681, 507693	426	99	12159	4.9012	0.000107815	3.71806e-05	3.5347e-05
GOTERM_CC_DIRECT	GO:0005737~cytoplasm	153	31.875	3.05594e-07	514410, 513562, 327679, 414925, 100848353, 319097, 509863, 512993, 615510, 514373, 534142, 281227, 529235, 505940, 327681, 533720, 505265, 540152, 514405, 281063, 506194, 538751, 511099, 539603, 132342075, 100337254, 533980, 616799, 514360, 519251, 616317, 506864, 506740, 532884, 777788, 415113, 505093, 513188, 515249, 534489, 617114, 786852, 616028, 615847, 789298, 507226, 505200, 504477, 786620…	426	3037	12159	1.43792	0.000111536	3.71806e-05	3.5347e-05
UP_KW_CELLULAR_COMPONENT	KW-0995~Kinetochore	12	2.5	3.98228e-07	615847, 507703, 767930, 414925, 509117, 515158, 538789, 505011, 282684, 509921, 533980, 360192	287	46	8081	7.34525	1.43361e-05	3.58405e-06	3.08627e-06
GOTERM_BP_DIRECT	GO:0000281~mitotic cytokinesis	11	2.29167	4.59155e-07	515249, 513594, 414925, 537127, 527854, 786852, 616028, 507693, 518274, 514618, 540040	413	37	11494	8.27393	0.000813751	0.000271208	0.000269524
INTERPRO	IPR001752:Kinesin, motor domain	11	2.29167	4.63507e-07	533161, 100337196, 537127, 537566, 541135, 527854, 508467, 281681, 514679, 510995, 515748	425	39	12540	8.32217	0.000367957	0.000368024	0.000367561
UP_SEQ_FEATURE	DOMAIN:Kinesin motor	11	2.29167	5.63836e-07	533161, 100337196, 537127, 537566, 541135, 527854, 508467, 281681, 514679, 510995, 515748	435	39	12565	8.14707	0.000373754	0.000373823	0.000372696
SMART	SM00129:KISc	11	2.29167	6.71275e-07	533161, 100337196, 537127, 537566, 541135, 527854, 508467, 281681, 514679, 510995, 515748	243	39	6824	7.92065	0.000121493	0.000121501	0.000121501
GOTERM_CC_DIRECT	GO:0000940~condensed chromosome outer kinetochore	7	1.45833	7.00917e-07	615847, 507703, 537027, 515158, 538789, 509921, 533089	426	11	12159	18.1633	0.000255802	6.39587e-05	6.08045e-05
GOTERM_CC_DIRECT	GO:0005813~centrosome	35	7.29167	1.89639e-06	327679, 515249, 519602, 538789, 534489, 532883, 509921, 511281, 533251, 505789, 281227, 504437, 281668, 530799, 532798, 507069, 514405, 537926, 281061, 326577, 513654, 538735, 534830, 536117, 515350, 533980, 100301478, 540737, 530962, 506762, 506740, 507498, 511349, 528398, 540040	426	404	12159	2.47272	0.000691944	0.000138436	0.000131609
INTERPRO	IPR019821:Kinesin, motor region, conserved site	10	2.08333	2.21761e-06	533161, 100337196, 537127, 537566, 527854, 508467, 281681, 514679, 510995, 515748	425	36	12540	8.19608	0.00175923	0.000880391	0.000879282
GOTERM_MF_DIRECT	GO:0003777~microtubule motor activity	10	2.08333	2.28377e-06	533161, 100337196, 537127, 537566, 541135, 527854, 281681, 514679, 510995, 515748	363	36	10653	8.15197	0.0010728	0.000536686	0.000533261
GOTERM_CC_DIRECT	GO:0005876~spindle microtubule	10	2.08333	2.90875e-06	615847, 507703, 504437, 414925, 508467, 509921, 360192, 281061, 540040, 541250	426	36	12159	7.9284	0.00106113	0.000176949	0.000168223
UP_KW_CELLULAR_COMPONENT	KW-0963~Cytoplasm	115	23.9583	4.10884e-06	327679, 414925, 540386, 100848353, 509863, 512993, 615510, 616965, 512907, 281227, 529235, 527854, 533720, 514405, 281061, 506194, 511099, 618691, 132342075, 533980, 616317, 506864, 532884, 777788, 415113, 327676, 505093, 510593, 515249, 617350, 534489, 617114, 786852, 616028, 615335, 509921, 615847, 615849, 789298, 507226, 505200, 504477, 534358, 515119, 281160, 515238, 534770, 538579, 100126049…	287	2239	8081	1.4462	0.000147908	2.95837e-05	2.54748e-05
GOTERM_BP_DIRECT	GO:0007059~chromosome segregation	11	2.29167	4.95059e-06	615847, 507703, 509161, 414925, 509117, 353120, 505011, 617456, 515816, 509921, 524925	413	47	11494	6.51352	0.00873901	0.00193283	0.00192083
GOTERM_BP_DIRECT	GO:0000278~mitotic cell cycle	14	2.91667	5.4538e-06	537566, 540322, 510420, 338034, 509921, 533089, 317776, 615847, 505789, 507703, 540681, 514405, 281681, 534849	413	81	11494	4.81021	0.00962301	0.00193283	0.00192083
GOTERM_CC_DIRECT	GO:0000793~condensed chromosome	7	1.45833	6.73776e-06	787696, 532412, 531234, 540444, 539217, 515845, 282691	426	15	12159	13.3197	0.00245627	0.000322733	0.000306818
GOTERM_CC_DIRECT	GO:0005634~nucleus	152	31.6667	7.07361e-06	538465, 513562, 517007, 327679, 534781, 414925, 617530, 509863, 512993, 615510, 540945, 511381, 540947, 532997, 505422, 529115, 327681, 527854, 533720, 508652, 514405, 540033, 508251, 281061, 538751, 132342075, 100337254, 523536, 617248, 519251, 526377, 506740, 532884, 505011, 512977, 538628, 777788, 515845, 415113, 505093, 282261, 510593, 513220, 338034, 615335, 509889, 511281, 540769, 353350, 5…	426	3168	12159	1.36945	0.00257855	0.000322733	0.000306818
GOTERM_CC_DIRECT	GO:0032133~chromosome passenger complex	5	1.04167	2.08799e-05	504437, 414925, 360192, 507693, 508022	426	6	12159	23.7852	0.00759227	0.000709784	0.000674781
GOTERM_CC_DIRECT	GO:0030496~midbody	17	3.54167	2.08949e-05	513594, 414925, 537127, 767818, 360192, 533089, 518274, 527854, 281681, 507693, 415113, 508022, 281061, 514618, 540040, 534849, 541250	426	136	12159	3.56778	0.00759772	0.000709784	0.000674781
GOTERM_CC_DIRECT	GO:0000775~chromosome, centromeric region	9	1.875	2.13907e-05	506404, 414925, 353350, 787696, 532412, 617456, 360192, 533089, 508022	426	35	12159	7.33944	0.00777731	0.000709784	0.000674781
GOTERM_BP_DIRECT	GO:0051256~mitotic spindle midzone assembly	5	1.04167	2.30496e-05	537127, 767818, 360192, 515748, 514618	413	6	11494	23.1921	0.0400435	0.0068073	0.00676504
UP_KW_PTM	KW-0597~Phosphoprotein	129	26.875	2.9205e-05	508490, 327679, 414925, 100848353, 509863, 512993, 511381, 512907, 529235, 505940, 527854, 533720, 508652, 514405, 281061, 506194, 511099, 132342075, 523536, 616799, 514360, 616317, 282702, 505011, 512977, 777788, 281055, 415113, 327676, 505093, 282261, 513188, 515249, 513220, 618042, 511442, 786852, 616028, 509921, 535290, 520875, 511281, 615849, 789298, 505169, 507226, 505324, 505200, 522422, 2…	182	2709	4824	1.26217	0.000613125	0.000642509	0.000613304
UP_SEQ_FEATURE	CROSSLNK:Glycyl lysine isopeptide (Lys-Gly) (interchain with G-Cter in SUMO2)	28	5.83333	3.33117e-05	515287, 511442, 617530, 520875, 281889, 504437, 280796, 530411, 507226, 505324, 281682, 510547, 506097, 281061, 509591, 533001, 360192, 523536, 787914, 783538, 282688, 353120, 337890, 507631, 512977, 281990, 415113, 505093	435	332	12565	2.43609	0.0218439	0.0110428	0.0110095
UP_KW_CELLULAR_COMPONENT	KW-0206~Cytoskeleton	37	7.70833	3.39063e-05	327679, 515249, 414925, 617350, 541135, 534489, 767818, 616028, 509921, 512907, 615847, 507703, 281227, 504437, 533746, 532898, 507226, 527854, 505200, 514405, 281061, 506194, 511099, 538735, 515158, 515350, 360192, 616317, 532884, 507498, 282684, 511349, 507693, 508561, 540040, 534849, 541250	287	501	8081	2.07944	0.0012199	0.000203438	0.000175182
GOTERM_CC_DIRECT	GO:0005814~centriole	15	3.125	3.4582e-05	414925, 514215, 538735, 534830, 536117, 534489, 515350, 505789, 504437, 787696, 532798, 530962, 505200, 514405, 528398	426	112	12159	3.82262	0.0125433	0.00105187	0.000999997
WIKIPATHWAYS	WP1083:Cell cycle	16	3.33333	3.46959e-05	327679, 510120, 513523, 514777, 537027, 515376, 540322, 511281, 516094, 100301478, 510916, 281667, 281668, 506740, 507731, 281061	157	94	3200	3.4693	0.00436222	0.00218584	0.00215114
GOTERM_BP_DIRECT	GO:0007018~microtubule-based movement	11	2.29167	4.75376e-05	533161, 100337196, 537127, 537566, 541135, 527854, 508467, 281681, 514679, 510995, 515748	413	60	11494	5.10226	0.0808318	0.0120338	0.0119591
UP_KW_MOLECULAR_FUNCTION	KW-0238~DNA-binding	39	8.125	4.81954e-05	506390, 513523, 540444, 617530, 617456, 516010, 338034, 616028, 615335, 615510, 540945, 317776, 613898, 503622, 505422, 505169, 280796, 530411, 787696, 533720, 507069, 282691, 506097, 786629, 510120, 534770, 510267, 510420, 618239, 523536, 617248, 616115, 539222, 783538, 534129, 353120, 512977, 281990, 777788	188	571	5383	1.95567	0.00317592	0.0031809	0.00308451
WIKIPATHWAYS	WP3166:Gastric cancer network 1	8	1.66667	5.25372e-05	504437, 506962, 787696, 541135, 507226, 510420, 514679, 533089	157	22	3200	7.4117	0.00659799	0.00220656	0.00217154
GOTERM_MF_DIRECT	GO:0005524~ATP binding	64	13.3333	5.70635e-05	534382, 538465, 517007, 534781, 514777, 513523, 511381, 506946, 787696, 527854, 281586, 521795, 533720, 514209, 515816, 508652, 281585, 514405, 281061, 510120, 616031, 514567, 535323, 537027, 100337254, 360192, 404193, 504637, 519251, 510995, 514679, 415113, 347700, 541135, 540322, 539217, 786852, 516094, 504437, 505766, 353350, 788127, 506131, 538519, 281681, 533161, 517535, 537127, 100337196, 5…	363	1138	10653	1.65045	0.0264641	0.00893995	0.00888288
GOTERM_MF_DIRECT	GO:0003682~chromatin binding	26	5.41667	8.24868e-05	506390, 513523, 539217, 516010, 615335, 509889, 540769, 790872, 767985, 353350, 532997, 280796, 787696, 504477, 515119, 281061, 509591, 535323, 784366, 532056, 616115, 540737, 526377, 786670, 540681, 281990	363	318	10653	2.39945	0.0380284	0.0096922	0.00963033
GOTERM_CC_DIRECT	GO:0000796~condensin complex	5	1.04167	9.21292e-05	516644, 353350, 504477, 531234, 539217	426	8	12159	17.8389	0.0330696	0.00258671	0.00245914
GOTERM_BP_DIRECT	GO:0051310~metaphase plate congression	5	1.04167	0.000101557	515350, 616874, 533089, 507693, 508561	413	8	11494	17.3941	0.164788	0.0224949	0.0223553
UP_KW_PTM	KW-0832~Ubl conjugation	51	10.625	0.000120104	327679, 414925, 509863, 617530, 281667, 505103, 529235, 530411, 514405, 281061, 404111, 132342075, 360192, 523536, 540737, 783538, 281138, 507631, 512977, 777788, 415113, 505093, 513220, 515287, 511442, 516010, 616028, 520875, 317776, 281889, 504437, 280796, 507226, 505324, 505200, 281682, 510547, 506097, 509591, 515238, 515158, 540718, 533001, 787914, 282688, 506962, 353120, 337890, 507498, 5113…	182	807	4824	1.67507	0.00251917	0.00132115	0.0012611
GOTERM_CC_DIRECT	GO:0005882~intermediate filament	8	1.66667	0.00014392	281889, 540643, 516326, 404111, 281268, 514812, 514360, 326577	426	34	12159	6.71582	0.0511786	0.00375221	0.00356717
GOTERM_CC_DIRECT	GO:0031262~Ndc80 complex	4	0.833333	0.000165239	519504, 509117, 538789, 505011	426	4	12159	28.5423	0.058534	0.0040208	0.00382252
GOTERM_BP_DIRECT	GO:0007049~cell cycle	18	3.75	0.000168826	513220, 510120, 515249, 519504, 515287, 517850, 513642, 615335, 281668, 530411, 505940, 507226, 507731, 505200, 509117, 353120, 282684, 777788	413	174	11494	2.87902	0.258703	0.03324	0.0330336
UP_SEQ_FEATURE	COMPBIAS:Polar residues	187	38.9583	0.000168893	514410, 541116, 513562, 514777, 100848353, 617530, 615510, 511381, 617811, 540947, 512907, 281227, 533725, 509626, 529235, 534416, 529115, 527854, 540152, 514889, 537926, 508251, 506194, 538751, 511099, 539603, 537027, 533980, 514360, 519251, 506589, 506740, 510554, 512977, 538628, 777788, 515845, 347700, 505093, 282261, 540643, 515249, 513220, 618042, 617350, 541211, 511442, 534489, 786852, 6160…	435	4346	12565	1.24287	0.105943	0.0373253	0.0372127
GOTERM_MF_DIRECT	GO:0019901~protein kinase binding	25	5.20833	0.000245209	513643, 786852, 516010, 767818, 281667, 504437, 530930, 533746, 767985, 507226, 527854, 534358, 515816, 505265, 539820, 513874, 100337254, 536117, 100138312, 100301478, 787914, 507731, 508467, 508561, 514618	363	321	10653	2.2856	0.108868	0.0230496	0.0229025
GOTERM_CC_DIRECT	GO:0005874~microtubule	18	3.75	0.000319174	533161, 515249, 100337196, 541135, 537566, 616028, 616317, 506315, 533746, 505940, 507226, 527854, 281681, 507693, 514679, 510995, 515748, 514739	426	188	12159	2.73277	0.109985	0.00728115	0.00692208
UP_KW_CELLULAR_COMPONENT	KW-0493~Microtubule	16	3.33333	0.000347136	533161, 515249, 414925, 537566, 509921, 616028, 616317, 615847, 507703, 506315, 504437, 507226, 527854, 510995, 515748, 514739	287	154	8081	2.92538	0.0124213	0.00178527	0.00153732
UP_KW_PTM	KW-1017~Isopeptide bond	38	7.91667	0.00043151	513220, 515287, 511442, 509863, 617530, 520875, 317776, 281889, 790872, 504437, 505103, 280796, 530411, 507226, 505324, 281682, 282691, 510547, 506097, 281061, 509591, 515238, 533001, 523536, 540737, 787914, 783538, 282688, 281138, 353120, 337890, 507631, 507498, 512977, 511349, 281990, 415113, 505093	182	567	4824	1.77638	0.00902272	0.00316441	0.00302057
GOTERM_BP_DIRECT	GO:1905821~positive regulation of chromosome condensation	4	0.833333	0.000433253	353350, 504477, 531234, 539217	413	5	11494	22.2644	0.53621	0.0648759	0.0644732
GOTERM_BP_DIRECT	GO:0051383~kinetochore organization	4	0.833333	0.000433253	519504, 353350, 539217, 538789	413	5	11494	22.2644	0.53621	0.0648759	0.0644732
GOTERM_BP_DIRECT	GO:0007076~mitotic chromosome condensation	5	1.04167	0.00043934	353350, 504477, 531234, 539217, 616028	413	11	11494	12.6502	0.541191	0.0648759	0.0644732
GOTERM_MF_DIRECT	GO:0042393~histone binding	14	2.91667	0.000467737	510120, 515332, 540444, 617456, 540945, 508607, 790872, 786670, 767985, 530411, 507203, 509685, 282691, 510538	363	130	10653	3.16046	0.197391	0.0366394	0.0364055
WIKIPATHWAYS	WP983:DNA replication	9	1.875	0.000539785	526377, 510916, 510120, 513523, 508652, 281990, 511281, 504637, 516094	157	40	3200	4.58599	0.0657688	0.0170032	0.0167333
GOTERM_BP_DIRECT	GO:0007094~mitotic spindle assembly checkpoint	6	1.25	0.000573193	414925, 514777, 537027, 515158, 360192, 524925	413	20	11494	8.34915	0.638163	0.0781306	0.0776456
GOTERM_BP_DIRECT	GO:0034501~protein localization to kinetochore	5	1.04167	0.000640443	515158, 360192, 524925, 281061, 787969	413	12	11494	11.596	0.678857	0.0810618	0.0805586
GOTERM_BP_DIRECT	GO:1905820~positive regulation of chromosome separation	4	0.833333	0.000843457	516644, 353350, 531234, 539217	413	6	11494	18.5537	0.775993	0.0996404	0.0990218
GOTERM_CC_DIRECT	GO:0005694~chromosome	13	2.70833	0.000919546	508051, 513220, 510120, 515287, 514567, 513642, 616028, 360192, 353350, 353120, 512977, 534964, 282691	426	119	12159	3.11806	0.285226	0.0196174	0.01865
GOTERM_CC_DIRECT	GO:0000922~spindle pole	11	2.29167	0.000967436	504437, 507226, 515158, 508467, 534489, 507498, 514405, 533980, 533089, 534849, 541250	426	88	12159	3.56778	0.297623	0.0196174	0.01865
INTERPRO	IPR027417:P-loop containing nucleoside triphosphate hydrolase	41	8.54167	0.000967659	534382, 517007, 513523, 541135, 539217, 615510, 506946, 506315, 615849, 530930, 353350, 788127, 527854, 281586, 521795, 508652, 281585, 506131, 281681, 540033, 533161, 510120, 100337196, 537127, 514567, 535323, 537566, 513533, 534852, 504637, 534296, 281138, 508467, 782395, 511349, 510995, 514679, 508660, 515748, 540040, 534849	425	708	12540	1.70867	0.536382	0.256107	0.255785
UP_KW_LIGAND	KW-0547~Nucleotide-binding	43	8.95833	0.000996793	534382, 513523, 539755, 319097, 511381, 506315, 615849, 504437, 787696, 788127, 527854, 281586, 521795, 514209, 508652, 281585, 514405, 540033, 281061, 517535, 616031, 510120, 538579, 514567, 535323, 514589, 513533, 102030942, 360192, 404193, 524925, 504637, 534296, 506962, 281138, 282684, 782395, 511349, 415113, 508660, 515902, 540040, 532903	116	922	3921	1.57644	0.0255963	0.0259166	0.0259166
GOTERM_CC_DIRECT	GO:0005819~spindle	10	2.08333	0.00105615	281227, 532798, 541135, 507226, 527854, 282684, 515350, 767818, 507693, 524925	426	74	12159	3.85706	0.320024	0.0202892	0.0192886
UP_SEQ_FEATURE	DOMAIN:Cyclin N-terminal	5	1.04167	0.00106648	327679, 281667, 281668, 505200, 100301478	435	14	12565	10.3161	0.507103	0.141416	0.140989
GOTERM_CC_DIRECT	GO:0070938~contractile ring	4	0.833333	0.00133619	504437, 534358, 767818, 360192	426	7	12159	16.3099	0.386168	0.0234291	0.0222737
GOTERM_CC_DIRECT	GO:0045171~intercellular bridge	9	1.875	0.00134798	513594, 789298, 507226, 527854, 767818, 508022, 508561, 516094, 515748	426	62	12159	4.14323	0.388808	0.0234291	0.0222737
GOTERM_BP_DIRECT	GO:0000070~mitotic sister chromatid segregation	6	1.25	0.00139625	516644, 506404, 506740, 532412, 507693, 508022	413	24	11494	6.95763	0.916029	0.154635	0.153675
INTERPRO	IPR004367:Cyclin, C-terminal domain	5	1.04167	0.00169696	327679, 281667, 281668, 505200, 100301478	425	16	12540	9.22059	0.740379	0.336847	0.336423
SMART	SM01332:SM01332	5	1.04167	0.00200485	327679, 281667, 281668, 505200, 100301478	243	16	6824	8.77572	0.304582	0.181439	0.181439
GOTERM_MF_DIRECT	GO:0003677~DNA binding	36	7.5	0.00205324	517007, 506390, 513523, 510376, 617530, 617456, 516010, 616028, 509889, 615510, 540945, 540769, 317776, 613898, 508607, 280796, 533720, 508652, 507069, 506097, 782601, 510120, 534770, 512840, 515332, 535323, 510267, 532056, 616115, 504637, 539222, 534129, 353120, 512977, 540681, 777788	363	619	10653	1.70678	0.619403	0.13786	0.13698
UP_KW_MOLECULAR_FUNCTION	KW-0505~Motor protein	9	1.875	0.00226322	506315, 100337196, 537127, 541135, 527854, 508467, 281681, 514679, 515748	188	68	5383	3.78966	0.138898	0.0746863	0.072423
KEGG_PATHWAY	bta04914:Progesterone-mediated oocyte maturation	10	2.08333	0.0023879	327679, 504437, 281667, 281668, 514777, 513874, 507731, 286865, 100301478, 281061	224	80	6106	3.40737	0.461628	0.250409	0.250409
GOTERM_BP_DIRECT	GO:0030855~epithelial cell differentiation	7	1.45833	0.00244557	404111, 505422, 281268, 784366, 538690, 404193, 281061	413	39	11494	4.99522	0.98698	0.254914	0.253332
GOTERM_CC_DIRECT	GO:0072686~mitotic spindle	10	2.08333	0.00259014	507703, 504585, 507226, 506740, 508467, 507498, 616028, 509921, 516094, 281061	426	84	12159	3.39789	0.611952	0.0429728	0.0408535
GOTERM_BP_DIRECT	GO:0006261~DNA-dependent DNA replication	5	1.04167	0.0026707	535323, 508652, 540681, 281990, 504637	413	17	11494	8.18544	0.991274	0.262915	0.261283
UP_KW_LIGAND	KW-0067~ATP-binding	37	7.70833	0.00278656	534382, 513523, 539755, 540322, 786852, 511381, 504437, 787696, 788127, 527854, 281586, 521795, 514209, 508652, 281585, 506131, 514405, 281061, 517535, 616031, 510120, 538579, 514567, 535323, 514589, 513533, 102030942, 360192, 524925, 504637, 534296, 506962, 282684, 415113, 508660, 515902, 532903	116	791	3921	1.58112	0.0699822	0.0362252	0.0362252
GOTERM_BP_DIRECT	GO:0031110~regulation of microtubule polymerization or depolymerization	4	0.833333	0.00326824	615847, 507703, 509921, 616317	413	9	11494	12.3691	0.996985	0.28164	0.279892
GOTERM_BP_DIRECT	GO:0051984~positive regulation of chromosome segregation	4	0.833333	0.00326824	516644, 353350, 531234, 539217	413	9	11494	12.3691	0.996985	0.28164	0.279892
GOTERM_BP_DIRECT	GO:0044772~mitotic cell cycle phase transition	5	1.04167	0.00333773	327679, 281667, 281668, 767985, 100301478	413	18	11494	7.7307	0.997335	0.28164	0.279892
KEGG_PATHWAY	bta04218:Cellular senescence	14	2.91667	0.00334154	327679, 515712, 513643, 510420, 286865, 407173, 516010, 616115, 100301478, 281667, 281668, 788127, 281061, 282261	224	151	6106	2.52732	0.579751	0.250409	0.250409
INTERPRO	IPR015395:C-myb, C-terminal	3	0.625	0.00334512	510420, 338034, 317776	425	3	12540	29.5059	0.930085	0.44267	0.442113
INTERPRO	IPR012642:Transcription regulator Wos2-domain	3	0.625	0.00334512	510420, 338034, 317776	425	3	12540	29.5059	0.930085	0.44267	0.442113
UP_SEQ_FEATURE	REGION:Disordered	323	67.2917	0.00338104	514410, 541116, 782359, 513562, 517007, 414922, 514777, 100848353, 513445, 617530, 509863, 532883, 540823, 540945, 511381, 534142, 540947, 512907, 533725, 504975, 509626, 532997, 529235, 505940, 529115, 507203, 527854, 508652, 540152, 514889, 514405, 538751, 539603, 132342075, 100337254, 533980, 616317, 506589, 532884, 538628, 777788, 511248, 528398, 515845, 415113, 282261, 513220, 618042, 541211…	435	8572	12565	1.08841	0.894117	0.373604	0.372477
GOTERM_BP_DIRECT	GO:0051754~meiotic sister chromatid cohesion, centromeric	3	0.625	0.00375406	514777, 537027, 532412	413	3	11494	27.8305	0.99873	0.302326	0.300449
KEGG_PATHWAY	bta03440:Homologous recombination	7	1.45833	0.00386732	530961, 788127, 353120, 512977, 507069, 281990, 508607	224	42	6106	4.54315	0.633434	0.250409	0.250409
GOTERM_BP_DIRECT	GO:0071479~cellular response to ionizing radiation	6	1.25	0.00392409	782359, 513642, 353120, 534852, 507069, 534964	413	30	11494	5.5661	0.999061	0.302326	0.300449
GOTERM_CC_DIRECT	GO:0097431~mitotic spindle pole	6	1.25	0.00408575	504437, 513654, 532883, 360192, 508561, 534849	426	31	12159	5.52431	0.775607	0.0644159	0.0612393
GOTERM_CC_DIRECT	GO:1990023~mitotic spindle midzone	4	0.833333	0.00423557	537566, 767818, 281681, 360192	426	10	12159	11.4169	0.787596	0.0644159	0.0612393
UP_KW_PTM	KW-0488~Methylation	23	4.79167	0.00428022	509591, 782601, 517535, 511099, 510267, 511442, 615335, 613898, 616317, 783538, 790872, 615849, 533746, 282688, 280796, 281138, 514812, 281990, 281682, 415113, 510547, 282296, 505093	182	323	4824	1.88739	0.0861397	0.0235412	0.0224712
INTERPRO	IPR018039:Intermediate filament protein, conserved site	6	1.25	0.00606803	281889, 540643, 516326, 404111, 281268, 514812	425	35	12540	5.05815	0.992035	0.688288	0.687421
GOTERM_BP_DIRECT	GO:1900264~positive regulation of DNA-directed DNA polymerase activity	4	0.833333	0.00608546	517007, 508652, 504637, 616799	413	11	11494	10.1202	0.99998	0.44931	0.446521
GOTERM_CC_DIRECT	GO:0000794~condensed nuclear chromosome	5	1.04167	0.00652794	516644, 353350, 788127, 531234, 539217	426	22	12159	6.48688	0.908417	0.095308	0.0906079
GOTERM_MF_DIRECT	GO:0017116~single-stranded DNA-dependent ATP-dependent DNA helicase activity	4	0.833333	0.00681146	517007, 535323, 508652, 504637	363	12	10653	9.78237	0.959738	0.368801	0.366447
GOTERM_BP_DIRECT	GO:0007080~mitotic metaphase plate congression	6	1.25	0.00681573	327679, 537566, 515158, 510995, 508022, 541250	413	34	11494	4.91127	0.999995	0.48107	0.478084
GOTERM_MF_DIRECT	GO:0016887~ATPase activity	18	3.75	0.00706215	517007, 517535, 510120, 513523, 100337196, 514567, 541135, 539217, 504637, 530930, 353350, 527854, 788127, 508652, 514679, 415113, 508660, 515748	363	258	10653	2.04747	0.964242	0.368801	0.366447
UP_KW_MOLECULAR_FUNCTION	KW-0251~Elongation factor	4	0.833333	0.00719819	281138, 516473, 617105, 520875	188	12	5383	9.54433	0.379232	0.147406	0.142939
GOTERM_BP_DIRECT	GO:0032392~DNA geometric change	3	0.625	0.00733008	540444, 282691, 522191	413	4	11494	20.8729	0.999998	0.48107	0.478084
GOTERM_BP_DIRECT	GO:0045132~meiotic chromosome segregation	3	0.625	0.00733008	519504, 353350, 539217	413	4	11494	20.8729	0.999998	0.48107	0.478084
PIR_SUPERFAMILY	PIRSF001771:cyclin, A/B/D/E types	3	0.625	0.00780319	327679, 281667, 281668	39	5	1306	20.0923	0.245739	0.280915	0.280915
GOTERM_BP_DIRECT	GO:0090307~mitotic spindle assembly	6	1.25	0.00871077	515376, 507226, 510420, 508467, 515350, 510995	413	36	11494	4.63842	1	0.551267	0.547845
WIKIPATHWAYS	WP3139:Gastric cancer network 2	6	1.25	0.00871531	516326, 517007, 506962, 787696, 504637, 767910	157	27	3200	4.52937	0.668107	0.219626	0.21614
UP_KW_MOLECULAR_FUNCTION	KW-0436~Ligase	9	1.875	0.00893369	534382, 538579, 514209, 506131, 102030942, 511381, 534296, 515902, 532903	188	85	5383	3.03173	0.446931	0.147406	0.142939
UP_KW_BIOLOGICAL_PROCESS	KW-0226~DNA condensation	3	0.625	0.00903876	504477, 531234, 539217	175	4	4353	18.6557	0.525051	0.185295	0.185295
UP_SEQ_FEATURE	DOMAIN:HTH myb-type	4	0.833333	0.00903894	515332, 510420, 338034, 317776	435	13	12565	8.88771	0.99757	0.749102	0.746842
GOTERM_BP_DIRECT	GO:0030216~keratinocyte differentiation	6	1.25	0.00978263	516724, 280830, 617114, 615335, 506790, 514360	413	37	11494	4.51306	1	0.597753	0.594042
GOTERM_MF_DIRECT	GO:0000976~transcription regulatory region sequence-specific DNA binding	8	1.66667	0.0109353	516724, 505169, 353120, 615335, 523536, 282691, 516318, 783538	363	72	10653	3.26079	0.994303	0.513957	0.510677
GOTERM_BP_DIRECT	GO:0071895~odontoblast differentiation	3	0.625	0.011928	784366, 516010, 514739	413	5	11494	16.6983	1	0.681817	0.677585
GOTERM_BP_DIRECT	GO:0045143~homologous chromosome segregation	3	0.625	0.011928	132342075, 506740, 532412	413	5	11494	16.6983	1	0.681817	0.677585
KEGG_PATHWAY	bta04114:Oocyte meiosis	10	2.08333	0.0133242	327679, 504437, 281668, 514777, 513874, 515376, 506740, 507731, 282126, 281061	224	104	6106	2.62105	0.969013	0.690195	0.690195
GOTERM_BP_DIRECT	GO:0032465~regulation of cytokinesis	6	1.25	0.0135339	504437, 527854, 507069, 767818, 514405, 360192	413	40	11494	4.17458	1	0.749441	0.744789
INTERPRO	IPR006671:Cyclin, N-terminal	5	1.04167	0.013871	327679, 281667, 281668, 505200, 100301478	425	28	12540	5.26891	0.999985	1	1
UP_SEQ_FEATURE	DOMAIN:IF rod	6	1.25	0.0142803	281889, 540643, 516326, 404111, 281268, 514812	435	42	12565	4.12644	0.999928	0.97141	0.968479
INTERPRO	IPR020894:Cadherin conserved site	6	1.25	0.0144455	529902, 281129, 522422, 510554, 281063, 508251	425	43	12540	4.1171	0.99999	1	1
UP_SEQ_FEATURE	COMPBIAS:Basic and acidic residues	150	31.25	0.0146517	538465, 327679, 517405, 617530, 532883, 540823, 540945, 617811, 534142, 533725, 532997, 505422, 534416, 505940, 529115, 540152, 514405, 537926, 538751, 511099, 539603, 537027, 533980, 519251, 506740, 510554, 512977, 538628, 777788, 515845, 528398, 327676, 282261, 782535, 515249, 513220, 618042, 541211, 511442, 786852, 616028, 509921, 509889, 616423, 511281, 540769, 789298, 507226, 505324, 505200,…	435	3704	12565	1.16975	0.999944	0.97141	0.968479
SMART	SM01391:SM01391	6	1.25	0.0156964	281889, 540643, 516326, 404111, 281268, 514812	243	42	6824	4.01176	0.942936	0.828303	0.828303
GOTERM_MF_DIRECT	GO:0043515~kinetochore binding	3	0.625	0.0157754	515158, 281681, 524925	363	6	10653	14.6736	0.999432	0.632097	0.628063
GOTERM_MF_DIRECT	GO:0003684~damaged DNA binding	6	1.25	0.0161387	540444, 353120, 512977, 615335, 281990, 282691	363	44	10653	4.00188	0.999523	0.632097	0.628063
UP_SEQ_FEATURE	REGION:Coil 2	4	0.833333	0.0163922	281889, 404111, 281268, 514812	435	16	12565	7.22126	0.999983	0.988002	0.985022
GOTERM_BP_DIRECT	GO:0007156~homophilic cell adhesion via plasma membrane adhesion molecules	8	1.66667	0.0165241	529902, 527123, 281129, 281941, 522422, 510554, 281063, 508251	413	74	11494	3.0087	1	0.878303	0.87285
GOTERM_BP_DIRECT	GO:0042771~intrinsic apoptotic signaling pathway in response to DNA damage by p53 class mediator	5	1.04167	0.0168523	782359, 529235, 510242, 507069, 615335	413	28	11494	4.96973	1	0.878303	0.87285
GOTERM_BP_DIRECT	GO:0051798~positive regulation of hair follicle development	3	0.625	0.0174702	281889, 516724, 327681	413	6	11494	13.9153	1	0.884492	0.879001
GOTERM_CC_DIRECT	GO:0000307~cyclin-dependent protein kinase holoenzyme complex	5	1.04167	0.0174983	327679, 281667, 281668, 767985, 100301478	426	29	12159	4.92108	0.998409	0.24565	0.233536
GOTERM_BP_DIRECT	GO:0045892~negative regulation of transcription, DNA-templated	16	3.33333	0.0186303	538465, 414925, 512840, 510376, 516010, 538690, 533089, 615037, 523536, 508607, 786670, 505169, 353120, 538628, 777788, 506097	413	230	11494	1.93604	1	0.917024	0.911331
INTERPRO	IPR002126:Cadherin	6	1.25	0.018953	529902, 281129, 522422, 510554, 281063, 508251	425	46	12540	3.84859	1	1	1
UP_KW_MOLECULAR_FUNCTION	KW-0195~Cyclin	5	1.04167	0.0190644	327679, 281667, 281668, 505200, 100301478	188	30	5383	4.77216	0.719281	0.25165	0.244025
GOTERM_BP_DIRECT	GO:0000122~negative regulation of transcription from RNA polymerase II promoter	27	5.625	0.0199616	538465, 513643, 540444, 516010, 524813, 615335, 615037, 540769, 317776, 532997, 505169, 530411, 327681, 282691, 515119, 506790, 786629, 616730, 538690, 360192, 532056, 404193, 783538, 506401, 281137, 777788, 516318	413	472	11494	1.592	1	0.955997	0.950063
GOTERM_MF_DIRECT	GO:0003700~transcription factor activity, sequence-specific DNA binding	14	2.91667	0.0203976	786629, 513643, 617530, 510420, 338034, 615335, 509889, 523536, 616115, 539222, 505169, 534129, 777788, 506097	363	202	10653	2.03396	0.999938	0.737452	0.732744
UP_SEQ_FEATURE	DOMAIN:Cadherin	6	1.25	0.0205817	529902, 281129, 522422, 510554, 281063, 508251	435	46	12565	3.76762	0.999999	1	0.998489
INTERPRO	IPR015919:Cadherin-like	6	1.25	0.0206393	529902, 281129, 522422, 510554, 281063, 508251	425	47	12540	3.76671	1	1	1
SMART	SM00112:CA	6	1.25	0.0206999	529902, 281129, 522422, 510554, 281063, 508251	243	45	6824	3.74431	0.977314	0.828303	0.828303
UP_SEQ_FEATURE	DOMAIN:Myb-like	5	1.04167	0.021122	515332, 510420, 338034, 507661, 317776	435	31	12565	4.65888	0.999999	1	0.998489
GOTERM_BP_DIRECT	GO:0042475~odontogenesis of dentin-containing tooth	5	1.04167	0.0213308	517405, 327681, 784366, 615335, 615037	413	30	11494	4.63842	1	0.971794	0.965762
GOTERM_BP_DIRECT	GO:0031069~hair follicle morphogenesis	4	0.833333	0.0213882	281889, 327681, 615335, 404193	413	17	11494	6.54835	1	0.971794	0.965762
GOTERM_CC_DIRECT	GO:0005871~kinesin complex	5	1.04167	0.0219534	100337196, 541135, 527854, 514679, 515748	426	31	12159	4.60359	0.999697	0.268215	0.254988
GOTERM_CC_DIRECT	GO:0015630~microtubule cytoskeleton	7	1.45833	0.0223423	515249, 281668, 540152, 511349, 540040, 541250, 540947	426	63	12159	3.17136	0.999738	0.268215	0.254988
GOTERM_CC_DIRECT	GO:0016604~nuclear body	15	3.125	0.0224148	506390, 618691, 616730, 787969, 508607, 510916, 767930, 529115, 532412, 353120, 534964, 538519, 507693, 515845, 281094	426	220	12159	1.94606	0.999745	0.268215	0.254988
GOTERM_CC_DIRECT	GO:0031390~Ctf18 RFC-like complex	3	0.625	0.0227799	517007, 508652, 504637	426	7	12159	12.2324	0.999778	0.268215	0.254988
GOTERM_CC_DIRECT	GO:0070531~BRCA1-A complex	3	0.625	0.0227799	530961, 353120, 508607	426	7	12159	12.2324	0.999778	0.268215	0.254988
SMART	SM00385:CYCLIN	5	1.04167	0.0228813	327679, 281667, 281668, 505200, 100301478	243	31	6824	4.5294	0.984848	0.828303	0.828303
GOTERM_CC_DIRECT	GO:0005730~nucleolus	32	6.66667	0.0236984	514410, 540322, 538548, 540444, 511442, 539217, 512993, 617456, 616028, 526046, 787696, 505324, 509302, 514405, 509685, 786629, 517535, 515238, 514567, 515332, 533980, 787914, 505657, 282688, 506401, 509117, 337890, 511349, 507155, 529442, 515845, 508022	426	610	12159	1.4973	0.999842	0.270309	0.256979
GOTERM_BP_DIRECT	GO:0007098~centrosome cycle	5	1.04167	0.0238178	614307, 353120, 538833, 511349, 540737	413	31	11494	4.48879	1	1	0.994353
GOTERM_BP_DIRECT	GO:0051983~regulation of chromosome segregation	3	0.625	0.0238836	533161, 513220, 515287	413	7	11494	11.9274	1	1	0.994353
INTERPRO	IPR013763:Cyclin-like	5	1.04167	0.0243022	327679, 281667, 281668, 505200, 100301478	425	33	12540	4.47059	1	1	1
GOTERM_CC_DIRECT	GO:0036064~ciliary basal body	10	2.08333	0.0247084	504437, 504585, 519602, 532798, 534489, 282684, 532883, 528398, 537926, 540040	426	120	12159	2.37852	0.999892	0.27329	0.259812
INTERPRO	IPR003954:RNA recognition motif domain, eukaryote	4	0.833333	0.0248659	509591, 534576, 507120, 282296	425	19	12540	6.21176	1	1	1
GOTERM_BP_DIRECT	GO:0071353~cellular response to interleukin-4	4	0.833333	0.0249984	510120, 282688, 505169, 415113	413	18	11494	6.18456	1	1	0.994353
GOTERM_MF_DIRECT	GO:0003746~translation elongation factor activity	4	0.833333	0.0251719	281138, 516473, 617105, 520875	363	19	10653	6.17834	0.999994	0.742627	0.737887
GOTERM_MF_DIRECT	GO:0008083~growth factor activity	8	1.66667	0.0252809	538751, 618042, 517405, 504785, 530430, 615037, 281094, 281160	363	85	10653	2.76208	0.999994	0.742627	0.737887
GOTERM_MF_DIRECT	GO:0003697~single-stranded DNA binding	8	1.66667	0.0252809	510120, 353350, 540444, 539217, 512977, 507069, 511248, 282691	363	85	10653	2.76208	0.999994	0.742627	0.737887
SMART	SM00361:RRM_1	4	0.833333	0.0280438	509591, 534576, 507120, 282296	243	19	6824	5.91206	0.994192	0.845987	0.845987
GOTERM_MF_DIRECT	GO:0003689~DNA clamp loader activity	3	0.625	0.0281519	517007, 508652, 504637	363	8	10653	11.0052	0.999999	0.778318	0.77335
WIKIPATHWAYS	WP3221:ATM signaling pathway	6	1.25	0.0286361	327679, 788127, 507731, 353120, 515845, 281061	157	36	3200	3.39703	0.974289	0.601358	0.591813
KEGG_PATHWAY	bta04814:Motor proteins	12	2.5	0.0292827	533161, 512287, 100337196, 537127, 537566, 541135, 527854, 508467, 281681, 514679, 510995, 515748	224	158	6106	2.0703	0.999546	1	1
GOTERM_CC_DIRECT	GO:0005829~cytosol	106	22.0833	0.0295714	534382, 517007, 414925, 514777, 319097, 512993, 616965, 281227, 529235, 529115, 505265, 514405, 281061, 618691, 519251, 526377, 505011, 507155, 281055, 515845, 347700, 415113, 327676, 510593, 515249, 541211, 617114, 786852, 509921, 520875, 353350, 504477, 507069, 281681, 515119, 281160, 539820, 786629, 100337196, 538735, 407767, 534256, 282369, 506401, 521222, 507693, 516318, 515749, 508051, 5195…	426	2539	12159	1.1916	0.999983	0.309509	0.294246
GOTERM_CC_DIRECT	GO:0005664~nuclear origin of replication recognition complex	3	0.625	0.029679	510120, 513523, 511281	426	8	12159	10.7033	0.999983	0.309509	0.294246
GOTERM_BP_DIRECT	GO:0006364~rRNA processing	8	1.66667	0.0307824	507924, 506401, 514567, 505324, 538548, 512993, 337890, 787914	413	84	11494	2.65052	1	1	0.994353
KEGG_PATHWAY	bta00240:Pyrimidine metabolism	6	1.25	0.0321314	507945, 515029, 507631, 508167, 506131, 506946	224	49	6106	3.33783	0.999788	1	1
GOTERM_BP_DIRECT	GO:0000086~G2/M transition of mitotic cell cycle	5	1.04167	0.0322969	281667, 414925, 513643, 507731, 281061	413	34	11494	4.09272	1	1	0.994353
GOTERM_MF_DIRECT	GO:0008266~poly(U) RNA binding	4	0.833333	0.0328737	514410, 534576, 507120, 282296	363	21	10653	5.58993	1	0.825233	0.819966
GOTERM_MF_DIRECT	GO:0050660~flavin adenine dinucleotide binding	6	1.25	0.0333605	532997, 510440, 319097, 532871, 513508, 514969	363	53	10653	3.32231	1	0.825233	0.819966
WIKIPATHWAYS	WP1070:Cholesterol biosynthesis	4	0.833333	0.0335672	526535, 513533, 407767, 504481	157	15	3200	5.43524	0.98646	0.604209	0.594619
UP_KW_PTM	KW-0007~Acetylation	69	14.375	0.0341655	508051, 327679, 414925, 513523, 522919, 509863, 516473, 533251, 281667, 505103, 530411, 787696, 505940, 527854, 514209, 280891, 508652, 514405, 281061, 514969, 618691, 510440, 360192, 616799, 540737, 616317, 520351, 281138, 509258, 415113, 327676, 513508, 505093, 510593, 540444, 617114, 516010, 535290, 520875, 317776, 790872, 767985, 507226, 509685, 282691, 282296, 510547, 281160, 326577, 509591,…	182	1499	4824	1.22007	0.518099	0.150328	0.143495
INTERPRO	IPR008271:Serine/threonine-protein kinase, active site	16	3.33333	0.0347774	534781, 514777, 540322, 100337254, 786852, 360192, 524925, 516094, 519251, 504437, 505766, 515816, 282684, 538519, 347700, 281061	425	264	12540	1.78824	1	1	1
GOTERM_MF_DIRECT	GO:0005092~GDP-dissociation inhibitor activity	3	0.625	0.0353937	513654, 520462, 509863	363	9	10653	9.78237	1	0.831751	0.826442
GOTERM_CC_DIRECT	GO:1990391~DNA repair complex	3	0.625	0.0372892	532997, 353120, 507069	426	9	12159	9.51408	0.999999	0.378071	0.359426
GOTERM_BP_DIRECT	GO:0006265~DNA topological change	3	0.625	0.0390503	787696, 540444, 282691	413	9	11494	9.27684	1	1	0.994353
GOTERM_BP_DIRECT	GO:0030071~regulation of mitotic metaphase/anaphase transition	3	0.625	0.0390503	506962, 515816, 281681	413	9	11494	9.27684	1	1	0.994353
UP_KW_MOLECULAR_FUNCTION	KW-0678~Repressor	13	2.70833	0.0394701	509591, 786629, 414925, 538690, 615335, 523536, 786670, 530411, 532997, 538628, 777788, 515119, 506097	188	196	5383	1.89913	0.9299	0.434171	0.421014
GOTERM_CC_DIRECT	GO:0051233~spindle midzone	4	0.833333	0.0398907	504437, 360192, 508022, 514618	426	22	12159	5.1895	1	0.393516	0.37411
UP_KW_BIOLOGICAL_PROCESS	KW-0233~DNA recombination	5	1.04167	0.0408773	540444, 353120, 618239, 507069, 282691	175	33	4353	3.76883	0.967365	0.670388	0.670388
KEGG_PATHWAY	bta03030:DNA replication	5	1.04167	0.0408979	510120, 509258, 508652, 281990, 504637	224	36	6106	3.78596	0.99998	1	1
GOTERM_BP_DIRECT	GO:0007266~Rho protein signal transduction	5	1.04167	0.042331	511099, 522422, 540152, 327676, 515749	413	37	11494	3.76088	1	1	0.994353
GOTERM_MF_DIRECT	GO:0008301~DNA binding, bending	3	0.625	0.0432651	787696, 540444, 282691	363	10	10653	8.80413	1	0.968314	0.962133
GOTERM_CC_DIRECT	GO:0010369~chromocenter	3	0.625	0.0455525	360192, 507693, 508022	426	10	12159	8.56268	1	0.437544	0.415967
INTERPRO	IPR017930:Myb domain	4	0.833333	0.0459055	515332, 510420, 338034, 317776	425	24	12540	4.91765	1	1	1
GOTERM_BP_DIRECT	GO:0034644~cellular response to UV	5	1.04167	0.0460239	534781, 532997, 513642, 281990, 360192	413	38	11494	3.66191	1	1	0.994353
GOTERM_MF_DIRECT	GO:0016538~cyclin-dependent protein serine/threonine kinase regulator activity	4	0.833333	0.046448	327679, 281667, 281668, 100301478	363	24	10653	4.89118	1	0.992298	0.985964
GOTERM_BP_DIRECT	GO:0045944~positive regulation of transcription from RNA polymerase II promoter	30	6.25	0.0464582	514410, 515249, 513643, 540444, 338034, 615037, 767910, 317776, 540947, 503622, 532997, 505169, 787696, 505940, 529115, 282691, 281160, 509591, 540951, 786629, 512840, 515332, 510420, 523536, 404193, 281137, 504782, 353120, 528398, 516318	413	583	11494	1.4321	1	1	0.994353
WIKIPATHWAYS	WP3244:Integrated cancer pathway	6	1.25	0.0469096	530961, 512840, 788127, 353120, 516010, 281061	157	41	3200	2.98276	0.997651	0.717301	0.705915
GOTERM_BP_DIRECT	GO:0051315~attachment of mitotic spindle microtubules to kinetochore	3	0.625	0.0476765	533161, 519504, 538789	413	10	11494	8.34915	1	1	0.994353
GOTERM_BP_DIRECT	GO:0001833~inner cell mass cell proliferation	3	0.625	0.0476765	516644, 507069, 616799	413	10	11494	8.34915	1	1	0.994353
GOTERM_BP_DIRECT	GO:0008608~attachment of spindle microtubules to kinetochore	3	0.625	0.0476765	509117, 505011, 787969	413	10	11494	8.34915	1	1	0.994353
GOTERM_BP_DIRECT	GO:0007019~microtubule depolymerization	3	0.625	0.0476765	533161, 537566, 616317	413	10	11494	8.34915	1	1	0.994353
GOTERM_MF_DIRECT	GO:0019904~protein domain specific binding	10	2.08333	0.0491164	281667, 503622, 541211, 513654, 504785, 282126, 538690, 100138312, 415113, 505093	363	140	10653	2.09622	1	1	0.995736
KEGG_PATHWAY	bta03430:Mismatch repair	4	0.833333	0.0496899	506390, 508652, 281990, 504637	224	23	6106	4.74068	0.999998	1	1
WIKIPATHWAYS	WP965:Translation factors	6	1.25	0.0512358	281138, 505850, 516473, 520875, 347700, 282296	157	42	3200	2.91174	0.998676	0.717301	0.705915
KEGG_PATHWAY	bta04115:p53 signaling pathway	7	1.45833	0.0523982	327679, 782359, 281668, 509863, 508167, 281061, 282261	224	74	6106	2.57855	0.999999	1	1
KEGG_PATHWAY	bta05202:Transcriptional misregulation in cancer	11	2.29167	0.0526917	540951, 281667, 505766, 280796, 777788, 616115, 538628, 540769, 539222, 282261, 540947	224	153	6106	1.95979	0.999999	1	1
GOTERM_BP_DIRECT	GO:0042149~cellular response to glucose starvation	5	1.04167	0.0539301	509863, 100337254, 514209, 415113, 505093	413	40	11494	3.47881	1	1	0.994353
UP_SEQ_FEATURE	COMPBIAS:Acidic residues	34	7.08333	0.0539754	517405, 618042, 513523, 540322, 540444, 520875, 511281, 540945, 540769, 507924, 790872, 505766, 534416, 529115, 505324, 327681, 507203, 504477, 514824, 509685, 281682, 282691, 538938, 510120, 100337196, 514567, 100138550, 515350, 404193, 519251, 353120, 507155, 508660, 514739	435	714	12565	1.37548	1	1	0.998489
GOTERM_CC_DIRECT	GO:0031527~filopodium membrane	3	0.625	0.0544144	786096, 508490, 534358	426	11	12159	7.78425	1	0.509263	0.484149
UP_KW_MOLECULAR_FUNCTION	KW-0010~Activator	14	2.91667	0.0558618	509591, 786629, 617530, 615335, 616115, 317776, 767836, 783538, 503622, 505169, 534129, 353120, 777788, 506097	188	230	5383	1.74288	0.977491	0.526697	0.510737
INTERPRO	IPR018159:Spectrin/alpha-actinin	4	0.833333	0.0561464	530799, 534358, 514360, 353348	425	26	12540	4.53937	1	1	1
UP_KW_CELLULAR_COMPONENT	KW-0403~Intermediate filament	4	0.833333	0.0568109	281889, 404111, 281268, 514812	287	25	8081	4.50509	0.878226	0.227244	0.195682
UP_KW_CELLULAR_COMPONENT	KW-0416~Keratin	4	0.833333	0.0568109	281889, 404111, 281268, 514812	287	25	8081	4.50509	0.878226	0.227244	0.195682
GOTERM_BP_DIRECT	GO:0051298~centrosome duplication	3	0.625	0.0569189	538789, 507069, 533980	413	11	11494	7.59014	1	1	0.994353
GOTERM_BP_DIRECT	GO:0000727~double-strand break repair via break-induced replication	3	0.625	0.0569189	510120, 616799, 516094	413	11	11494	7.59014	1	1	0.994353
GOTERM_BP_DIRECT	GO:0009948~anterior/posterior axis specification	3	0.625	0.0569189	504677, 504437, 777788	413	11	11494	7.59014	1	1	0.994353
GOTERM_CC_DIRECT	GO:0005759~mitochondrial matrix	11	2.29167	0.0580001	510440, 521222, 507631, 280891, 102030942, 615335, 522191, 281061, 515902, 508394, 532903	426	162	12159	1.93805	1	0.529251	0.503151
GOTERM_BP_DIRECT	GO:0006334~nucleosome assembly	5	1.04167	0.0581417	790872, 510120, 509685, 282691, 510538	413	41	11494	3.39396	1	1	0.994353
GOTERM_BP_DIRECT	GO:0045931~positive regulation of mitotic cell cycle	4	0.833333	0.0586789	504437, 414925, 514209, 507069	413	25	11494	4.45288	1	1	0.994353
GOTERM_BP_DIRECT	GO:0000079~regulation of cyclin-dependent protein serine/threonine kinase activity	4	0.833333	0.0586789	327679, 281667, 281668, 100301478	413	25	11494	4.45288	1	1	0.994353
KEGG_PATHWAY	bta05166:Human T-cell leukemia virus 1 infection	13	2.70833	0.0596055	515712, 537027, 515376, 286865, 407173, 516010, 616115, 533251, 281667, 281668, 534129, 506740, 281055	224	199	6106	1.78073	1	1	1
KEGG_PATHWAY	bta05203:Viral carcinogenesis	11	2.29167	0.0607157	281667, 515712, 515376, 534129, 286865, 282126, 407173, 616115, 347700, 281061, 533251	224	157	6106	1.90986	1	1	1
INTERPRO	IPR000719:Protein kinase, catalytic domain	21	4.375	0.0609458	538465, 534781, 514777, 537027, 540322, 100337254, 786852, 360192, 404193, 524925, 516094, 519251, 504437, 505766, 504782, 515816, 282684, 514405, 538519, 347700, 281061	425	407	12540	1.52242	1	1	1
INTERPRO	IPR001766:Transcription factor, fork head	4	0.833333	0.0616388	503622, 516724, 513643, 524813	425	27	12540	4.37124	1	1	1
UP_KW_BIOLOGICAL_PROCESS	KW-0159~Chromosome partition	4	0.833333	0.0618286	414925, 132342075, 506740, 532412	175	23	4353	4.32596	0.994665	0.844991	0.844991
SMART	SM00150:SPEC	4	0.833333	0.0628515	530799, 534358, 514360, 353348	243	26	6824	4.32035	0.999992	1	1
GOTERM_BP_DIRECT	GO:0050728~negative regulation of inflammatory response	6	1.25	0.0632598	534781, 505169, 782395, 516010, 524813, 616115	413	60	11494	2.78305	1	1	0.994353
GOTERM_CC_DIRECT	GO:0000800~lateral element	3	0.625	0.063823	353120, 507069, 507693	426	12	12159	7.13556	1	0.557137	0.529661
GOTERM_BP_DIRECT	GO:0001578~microtubule bundle formation	4	0.833333	0.0646352	527854, 767818, 514739, 541250	413	26	11494	4.28162	1	1	0.994353
SMART	SM00717:SANT	5	1.04167	0.0647608	515332, 510420, 338034, 507661, 317776	243	43	6824	3.26538	0.999995	1	1
UP_SEQ_FEATURE	DNA_BIND:Fork-head	4	0.833333	0.064879	503622, 516724, 513643, 524813	435	27	12565	4.27927	1	1	0.998489
INTERPRO	IPR001326:Translation elongation factor EF1B, beta/delta chains, conserved site	2	0.416667	0.066483	516473, 520875	425	2	12540	29.5059	1	1	1
INTERPRO	IPR000559:Formate-tetrahydrofolate ligase, FTHFS	2	0.416667	0.066483	534382, 534296	425	2	12540	29.5059	1	1	1
INTERPRO	IPR014038:Translation elongation factor EF1B, beta/delta subunit, guanine nucleotide exchange	2	0.416667	0.066483	516473, 520875	425	2	12540	29.5059	1	1	1
INTERPRO	IPR015661:Mitotic checkpoint serine/threonine protein kinase Bub1/Mitotic spindle checkpoint component Mad3	2	0.416667	0.066483	514777, 537027	425	2	12540	29.5059	1	1	1
INTERPRO	IPR013212:Mad3/BUB1 homology region 1	2	0.416667	0.066483	514777, 537027	425	2	12540	29.5059	1	1	1
INTERPRO	IPR018940:Elongation factor 1 beta central acidic region, eukaryote	2	0.416667	0.066483	516473, 520875	425	2	12540	29.5059	1	1	1
INTERPRO	IPR020628:Formate-tetrahydrofolate ligase, FTHFS, conserved site	2	0.416667	0.066483	534382, 534296	425	2	12540	29.5059	1	1	1
GOTERM_BP_DIRECT	GO:1900181~negative regulation of protein localization to nucleus	3	0.625	0.0667226	513445, 534852, 782395	413	12	11494	6.95763	1	1	0.994353
GOTERM_BP_DIRECT	GO:0008585~female gonad development	3	0.625	0.0667226	327681, 507069, 783538	413	12	11494	6.95763	1	1	0.994353
GOTERM_MF_DIRECT	GO:0004329~formate-tetrahydrofolate ligase activity	2	0.416667	0.0668104	534382, 534296	363	2	10653	29.3471	1	1	0.995736
GOTERM_MF_DIRECT	GO:0061752~telomeric repeat-containing RNA binding	2	0.416667	0.0668104	532997, 505093	363	2	10653	29.3471	1	1	0.995736
UP_SEQ_FEATURE	DOMAIN:Cytoskeleton-associated protein 2 C-terminal	2	0.416667	0.0678904	515249, 507498	435	2	12565	28.8851	1	1	0.998489
UP_SEQ_FEATURE	DOMAIN:BUB1 N-terminal	2	0.416667	0.0678904	514777, 537027	435	2	12565	28.8851	1	1	0.998489
GOTERM_CC_DIRECT	GO:0031511~Mis6-Sim4 complex	2	0.416667	0.0686881	767930, 616874	426	2	12159	28.5423	1	0.557137	0.529661
GOTERM_CC_DIRECT	GO:0097125~cyclin B1-CDK1 complex	2	0.416667	0.0686881	327679, 281061	426	2	12159	28.5423	1	0.557137	0.529661
GOTERM_CC_DIRECT	GO:0005853~eukaryotic translation elongation factor 1 complex	2	0.416667	0.0686881	516473, 520875	426	2	12159	28.5423	1	0.557137	0.529661
GOTERM_CC_DIRECT	GO:0031436~BRCA1-BARD1 complex	2	0.416667	0.0686881	530961, 353120	426	2	12159	28.5423	1	0.557137	0.529661
SMART	SM00339:FH	4	0.833333	0.0689272	503622, 516724, 513643, 524813	243	27	6824	4.16034	0.999998	1	1
INTERPRO	IPR001005:SANT/Myb domain	5	1.04167	0.069115	515332, 510420, 338034, 507661, 317776	425	46	12540	3.20716	1	1	1
INTERPRO	IPR012677:Nucleotide-binding, alpha-beta plait	13	2.70833	0.0694891	509591, 540831, 534770, 100848353, 534576, 506601, 789298, 280796, 505850, 511248, 507120, 282296, 505093	425	220	12540	1.74353	1	1	1
INTERPRO	IPR000233:Cadherin, cytoplasmic domain	3	0.625	0.0695645	529902, 281129, 281063	425	13	12540	6.80905	1	1	1
INTERPRO	IPR002957:Keratin, type I	3	0.625	0.0695645	281889, 404111, 514812	425	13	12540	6.80905	1	1	1
INTERPRO	IPR011761:ATP-grasp fold	3	0.625	0.0695645	538579, 102030942, 511381	425	13	12540	6.80905	1	1	1
SMART	SM00888:SM00888	2	0.416667	0.0696735	516473, 520875	243	2	6824	28.0823	0.999998	1	1
SMART	SM01182:SM01182	2	0.416667	0.0696735	516473, 520875	243	2	6824	28.0823	0.999998	1	1
SMART	SM00777:Mad3_BUB1_I	2	0.416667	0.0696735	514777, 537027	243	2	6824	28.0823	0.999998	1	1
GOTERM_BP_DIRECT	GO:0060529~squamous basal epithelial stem cell differentiation involved in prostate gland acinus development	2	0.416667	0.0704077	615335, 404193	413	2	11494	27.8305	1	1	0.994353
GOTERM_BP_DIRECT	GO:0009257~10-formyltetrahydrofolate biosynthetic process	2	0.416667	0.0704077	534382, 534296	413	2	11494	27.8305	1	1	0.994353
KEGG_PATHWAY	bta03410:Base excision repair	5	1.04167	0.0705114	508652, 281990, 282691, 504637, 511381	224	43	6106	3.16964	1	1	1
KEGG_PATHWAY	bta03013:Nucleocytoplasmic transport	8	1.66667	0.0722725	100125940, 535264, 520351, 100139879, 616114, 529442, 533001, 511248	224	100	6106	2.18071	1	1	1
GOTERM_CC_DIRECT	GO:0000781~chromosome, telomeric region	7	1.45833	0.0733729	100125940, 513523, 532997, 507069, 533001, 281990, 511281	426	84	12159	2.37852	1	0.560652	0.533003
GOTERM_CC_DIRECT	GO:0001533~cornified envelope	3	0.625	0.0737296	280830, 617114, 514360	426	13	12159	6.58667	1	0.560652	0.533003
GOTERM_CC_DIRECT	GO:0031616~spindle pole centrosome	3	0.625	0.0737296	509161, 504437, 360192	426	13	12159	6.58667	1	0.560652	0.533003
UP_SEQ_FEATURE	DOMAIN:Protein kinase	21	4.375	0.0747637	538465, 534781, 514777, 537027, 540322, 100337254, 786852, 360192, 404193, 524925, 516094, 519251, 504437, 505766, 504782, 515816, 282684, 514405, 538519, 347700, 281061	435	409	12565	1.4831	1	1	0.998489
SMART	SM00220:S_TKc	17	3.54167	0.0763838	538465, 534781, 514777, 540322, 100337254, 786852, 360192, 524925, 516094, 519251, 504437, 505766, 515816, 282684, 538519, 347700, 281061	243	306	6824	1.56013	0.999999	1	1
GOTERM_MF_DIRECT	GO:0001228~transcriptional activator activity, RNA polymerase II transcription regulatory region sequence-specific binding	16	3.33333	0.0763977	516724, 510420, 784366, 516010, 338034, 524813, 615335, 509889, 617248, 523536, 616115, 539222, 317776, 505422, 505169, 777788	363	294	10653	1.59712	1	1	0.995736
KEGG_PATHWAY	bta05206:MicroRNAs in cancer	11	2.29167	0.0765896	282094, 539465, 529235, 507731, 286865, 353120, 281585, 615335, 616115, 515748, 616317	224	164	6106	1.82834	1	1	1
GOTERM_BP_DIRECT	GO:0060707~trophoblast giant cell differentiation	3	0.625	0.0770356	786629, 514405, 524030	413	13	11494	6.42243	1	1	0.994353
GOTERM_BP_DIRECT	GO:0001835~blastocyst hatching	3	0.625	0.0770356	515553, 512977, 510538	413	13	11494	6.42243	1	1	0.994353
INTERPRO	IPR011009:Protein kinase-like domain	22	4.58333	0.07841	538465, 534781, 514777, 537027, 540322, 100337254, 786852, 360192, 404193, 524925, 516094, 519251, 504437, 505766, 504782, 515816, 282684, 514405, 538519, 347700, 513508, 281061	425	446	12540	1.45545	1	1	1
INTERPRO	IPR027370:RING-type zinc-finger, LisH dimerisation motif	4	0.833333	0.0795279	539820, 505265, 508189, 540154	425	30	12540	3.93412	1	1	1
GOTERM_MF_DIRECT	GO:0000987~core promoter proximal region sequence-specific DNA binding	3	0.625	0.0800694	530411, 505169, 540444	363	14	10653	6.28867	1	1	0.995736
UP_KW_BIOLOGICAL_PROCESS	KW-0235~DNA replication	6	1.25	0.0804818	510120, 513523, 508652, 281990, 511281, 616799	175	58	4353	2.5732	0.998972	0.942787	0.942787
GOTERM_MF_DIRECT	GO:0008022~protein C-terminus binding	8	1.66667	0.0805981	511223, 539603, 787696, 513654, 515376, 507069, 533089, 282296	363	110	10653	2.13434	1	1	0.995736
SMART	SM00454:SAM	6	1.25	0.083957	786670, 514205, 539603, 615335, 104974256, 519251	243	66	6824	2.55294	1	1	1
SMART	SM00338:BRLZ	5	1.04167	0.08406	534129, 617530, 509889, 777788, 506097	243	47	6824	2.98748	1	1	1
GOTERM_BP_DIRECT	GO:0006366~transcription from RNA polymerase II promoter	6	1.25	0.0873625	509591, 516644, 503622, 281137, 505422, 506097	413	66	11494	2.53005	1	1	0.994353
GOTERM_BP_DIRECT	GO:0060236~regulation of mitotic spindle organization	3	0.625	0.0878091	513654, 507226, 541250	413	14	11494	5.96368	1	1	0.994353
GOTERM_BP_DIRECT	GO:0009880~embryonic pattern specification	3	0.625	0.0878091	504677, 516010, 404193	413	14	11494	5.96368	1	1	0.994353
GOTERM_BP_DIRECT	GO:0051382~kinetochore assembly	3	0.625	0.0878091	509161, 506404, 281681	413	14	11494	5.96368	1	1	0.994353
GOTERM_BP_DIRECT	GO:0006913~nucleocytoplasmic transport	3	0.625	0.0878091	520351, 509685, 533251	413	14	11494	5.96368	1	1	0.994353
GOTERM_BP_DIRECT	GO:0098609~cell-cell adhesion	7	1.45833	0.087971	529902, 281129, 522422, 617114, 524813, 508251, 514360	413	86	11494	2.26527	1	1	0.994353
INTERPRO	IPR004827:Basic-leucine zipper domain	5	1.04167	0.0880168	534129, 617530, 509889, 777788, 506097	425	50	12540	2.95059	1	1	1
INTERPRO	IPR006091:Acyl-CoA oxidase/dehydrogenase, central domain	3	0.625	0.0896253	510440, 513508, 514969	425	15	12540	5.90118	1	1	1
INTERPRO	IPR009100:Acyl-CoA dehydrogenase/oxidase	3	0.625	0.0896253	510440, 513508, 514969	425	15	12540	5.90118	1	1	1
KEGG_PATHWAY	bta05170:Human immunodeficiency virus 1 infection	12	2.5	0.0898201	327679, 281668, 515712, 507731, 281586, 540322, 286865, 407173, 616115, 281055, 100301478, 281061	224	192	6106	1.70368	1	1	1
GOTERM_MF_DIRECT	GO:0003688~DNA replication origin binding	3	0.625	0.090378	510120, 513523, 511281	363	15	10653	5.86942	1	1	0.995736
GOTERM_MF_DIRECT	GO:0051010~microtubule plus-end binding	3	0.625	0.090378	533161, 537566, 533980	363	15	10653	5.86942	1	1	0.995736
UP_SEQ_FEATURE	REPEAT:WD	11	2.29167	0.091835	508051, 100125940, 782535, 523881, 509626, 100337196, 515376, 100139879, 534489, 540681, 528398	435	179	12565	1.77506	1	1	0.998489
UP_SEQ_FEATURE	DOMAIN:ATP-grasp	3	0.625	0.0929536	538579, 102030942, 511381	435	15	12565	5.77701	1	1	0.998489
UP_SEQ_FEATURE	REGION:Coil 1A	3	0.625	0.0929536	281889, 281268, 514812	435	15	12565	5.77701	1	1	0.998489
UP_SEQ_FEATURE	REGION:Linker 12	3	0.625	0.0929536	281889, 281268, 514812	435	15	12565	5.77701	1	1	0.998489
UP_SEQ_FEATURE	REGION:Linker 1	3	0.625	0.0929536	281889, 281268, 514812	435	15	12565	5.77701	1	1	0.998489
UP_SEQ_FEATURE	REGION:Coil 1B	3	0.625	0.0929536	281889, 281268, 514812	435	15	12565	5.77701	1	1	0.998489
GOTERM_BP_DIRECT	GO:1990830~cellular response to leukemia inhibitory factor	6	1.25	0.0963253	510420, 534995, 505916, 511248, 617105, 783538	413	68	11494	2.45563	1	1	0.994353
INTERPRO	IPR002004:Polyadenylate-binding protein/Hyperplastic disc protein	2	0.416667	0.0980519	534576, 282296	425	3	12540	19.6706	1	1	1
INTERPRO	IPR014717:Translation elongation factor EF1B/ribosomal protein S6	2	0.416667	0.0980519	516473, 520875	425	3	12540	19.6706	1	1	1
INTERPRO	IPR006515:Polyadenylate binding protein, human types 1, 2, 3, 4	2	0.416667	0.0980519	534576, 282296	425	3	12540	19.6706	1	1	1
INTERPRO	IPR011778:Hydantoinase/dihydropyrimidinase	2	0.416667	0.0980519	533746, 509796	425	3	12540	19.6706	1	1	1
INTERPRO	IPR001750:NADH:ubiquinone/plastoquinone oxidoreductase	2	0.416667	0.0980519	3283887, 3283886	425	3	12540	19.6706	1	1	1
INTERPRO	IPR017967:HMG box A DNA-binding domain, conserved site	2	0.416667	0.0980519	540444, 282691	425	3	12540	19.6706	1	1	1
INTERPRO	IPR013748:Replication factor C, C-terminal domain	2	0.416667	0.0980519	508652, 504637	425	3	12540	19.6706	1	1	1
GOTERM_BP_DIRECT	GO:0045599~negative regulation of fat cell differentiation	4	0.833333	0.0982418	538465, 505169, 516010, 777788	413	31	11494	3.59103	1	1	0.994353
GOTERM_BP_DIRECT	GO:0007095~mitotic G2 DNA damage checkpoint	4	0.833333	0.0982418	506401, 353120, 281061, 508607	413	31	11494	3.59103	1	1	0.994353
GOTERM_MF_DIRECT	GO:0044378~non-sequence-specific DNA binding, bending	2	0.416667	0.0985272	540444, 282691	363	3	10653	19.5647	1	1	0.995736
GOTERM_BP_DIRECT	GO:0007088~regulation of mitotic nuclear division	3	0.625	0.0989969	513220, 515287, 514679	413	15	11494	5.5661	1	1	0.994353
GOTERM_BP_DIRECT	GO:0006414~translational elongation	3	0.625	0.0989969	281138, 516473, 520875	413	15	11494	5.5661	1	1	0.994353
UP_SEQ_FEATURE	CROSSLNK:Glycyl lysine isopeptide (Lys-Gly) (interchain with G-Cter in SUMO1)	alternate	9	1.875	0.000799667	281889, 515238, 282688, 505103, 281138, 507498, 415113, 510547, 506097	435	58	12565	4.48216	0.411625	0.132545	0.132145
UP_SEQ_FEATURE	CROSSLNK:Glycyl lysine isopeptide (Lys-Gly) (interchain with G-Cter in SUMO2)	alternate	11	2.29167	0.00723855	281889, 515238, 530411, 282688, 505103, 507498, 512977, 506097, 281061, 505093, 317776	435	117	12565	2.71569	0.991906	0.685594	0.683526

## Sheet: BRU
Category	Term	Count	%	PValue	Genes	List Total	Pop Hits	Pop Total	Fold Enrichment	Bonferroni	Benjamini	FDR
GOTERM_CC_DIRECT	GO:0005783~endoplasmic reticulum	133	7.22433	3.09329e-10	618580, 618184, 515860, 511268, 510850, 515222, 512112, 533451, 280815, 613578, 514929, 507327, 768330, 528783, 534816, 510329, 286770, 540137, 286771, 617002, 515176, 508918, 504957, 526256, 532527, 359721, 532645, 526535, 528832, 513944, 529761, 538903, 100299595, 415110, 513067, 518759, 541299, 514158, 100125926, 523226, 615335, 505839, 615059, 404140, 540924, 539132, 281569, 281445, 767980, 5…	1649	577	12159	1.69962	2.3973e-07	2.3973e-07	2.36327e-07
UP_KW_DOMAIN	KW-0732~Signal	371	20.1521	3.93362e-09	100125267, 515860, 510850, 512112, 615111, 537777, 286767, 533177, 526637, 538062, 504724, 525795, 507327, 508656, 281860, 504294, 514889, 538618, 280890, 281063, 534816, 286770, 515731, 540137, 538634, 538998, 519652, 532772, 538194, 515176, 505805, 504957, 281614, 788473, 506589, 445419, 508763, 280760, 538507, 504285, 281055, 282262, 415113, 510833, 282261, 415110, 511043, 281291, 100848491, 5…	1068	2019	7420	1.27665	1.14075e-07	1.14075e-07	1.06208e-07
GOTERM_CC_DIRECT	GO:0016021~integral component of membrane	448	24.3346	3.96432e-09	615470, 511267, 617772, 512112, 514533, 615111, 414921, 616320, 533177, 506903, 407154, 100140306, 525795, 524343, 534017, 514889, 538618, 281063, 515731, 286771, 510042, 513556, 538998, 445422, 504842, 785086, 526535, 445417, 445419, 539959, 281177, 538508, 281055, 282144, 538507, 281174, 513343, 281291, 537630, 100848134, 617871, 511167, 532189, 523226, 618720, 616789, 510190, 506812, 787155, 7…	1649	2619	12159	1.2613	3.07234e-06	1.53617e-06	1.51437e-06
UP_SEQ_FEATURE	TOPO_DOM:Lumenal	60	3.2591	1.63148e-08	618184, 618580, 523966, 506903, 509819, 281465, 506551, 768052, 281780, 505064, 281781, 515935, 286771, 618055, 510682, 511453, 614334, 618814, 407222, 534231, 504438, 445422, 613886, 615659, 507878, 281897, 281177, 281134, 537812, 529167, 529761, 538903, 509133, 281174, 515925, 281291, 540167, 514158, 281849, 507815, 504236, 281569, 360197, 767980, 360195, 506530, 541021, 535407, 369023, 513258,…	1673	213	12565	2.11562	3.15198e-05	2.91589e-05	2.91589e-05
UP_SEQ_FEATURE	CARBOHYD:N-linked (GlcNAc...) asparagine	149	8.09343	3.01852e-08	513167, 508490, 618580, 510850, 515222, 516797, 281909, 280815, 506903, 512072, 538583, 281105, 327681, 281860, 768052, 280890, 513953, 528783, 281063, 534816, 286771, 618055, 404156, 518169, 515575, 515176, 505805, 281614, 506589, 507157, 539959, 280760, 537812, 529761, 281055, 281572, 282262, 281174, 282261, 538685, 281291, 518114, 338036, 618204, 281849, 534482, 504236, 281569, 280750, 506530,…	1673	726	12565	1.5414	5.83161e-05	2.91589e-05	2.91589e-05
KEGG_PATHWAY	bta04141:Protein processing in endoplasmic reticulum	51	2.77023	5.1752e-08	515784, 516155, 613577, 613578, 505941, 506316, 280730, 613927, 505064, 286770, 510682, 615027, 519058, 614334, 533021, 514361, 534231, 504438, 613403, 767874, 532645, 511008, 281373, 415113, 511649, 415110, 511682, 616187, 534125, 507939, 520833, 613357, 100301169, 507815, 504832, 614959, 767980, 107131137, 507345, 506530, 282295, 506096, 533949, 513253, 540155, 100125317, 407129, 338067, 281719…	890	161	6106	2.17326	1.71298e-05	1.71299e-05	1.60949e-05
UP_KW_CELLULAR_COMPONENT	KW-0256~Endoplasmic reticulum	125	6.78979	7.80945e-08	513167, 618580, 618184, 511268, 510850, 515222, 516155, 533451, 280815, 615627, 507327, 768052, 768330, 534816, 286770, 286771, 515854, 510682, 783970, 538998, 515176, 508918, 514361, 504438, 445422, 359721, 526535, 511008, 537812, 529761, 538903, 415113, 415110, 614360, 514158, 615178, 100125926, 615335, 505839, 539132, 522383, 504236, 508439, 527278, 767980, 280750, 507345, 508158, 506530, 3690…	1173	547	8081	1.57431	3.90472e-06	3.90473e-06	3.90473e-06
KEGG_PATHWAY	bta01100:Metabolic pathways	246	13.3623	1.56123e-07	327713, 286885, 512112, 286886, 616200, 516155, 613610, 504724, 281869, 506903, 281865, 281986, 281987, 507327, 281742, 282710, 768052, 514525, 618055, 281181, 327704, 511135, 535487, 540376, 505809, 445422, 618607, 507559, 506348, 532645, 526535, 281179, 506466, 281177, 281174, 519328, 512373, 540002, 534247, 506805, 615457, 281725, 280878, 507346, 538958, 493724, 534913, 513453, 511033, 369023,…	890	1275	6106	1.32371	5.16753e-05	2.58383e-05	2.42771e-05
GOTERM_CC_DIRECT	GO:0005794~Golgi apparatus	132	7.17002	3.31884e-07	618580, 515222, 512993, 286767, 515063, 533451, 531391, 506903, 508805, 506997, 100298939, 514929, 505940, 100300490, 768330, 525394, 508373, 540137, 618055, 513155, 497020, 515575, 783970, 533861, 521237, 507559, 359721, 523783, 282301, 506466, 539959, 529761, 535692, 511682, 281291, 515766, 512653, 514158, 100125926, 615059, 281849, 617635, 539132, 527278, 529972, 509009, 506776, 510225, 507188…	1649	637	12159	1.52796	0.000257177	7.04563e-05	6.94562e-05
GOTERM_CC_DIRECT	GO:0005789~endoplasmic reticulum membrane	105	5.70342	3.63645e-07	618580, 618184, 511267, 115945148, 526637, 516155, 613577, 615627, 786165, 504851, 509348, 768052, 534816, 286771, 515854, 783970, 538998, 515570, 514361, 504438, 445422, 785086, 359721, 526535, 537812, 529761, 538903, 415113, 511649, 539015, 541299, 535455, 514158, 100125926, 617598, 540527, 539132, 522383, 504236, 527278, 767980, 528646, 507346, 506530, 533949, 369023, 407129, 614354, 615687, 6…	1649	478	12159	1.61972	0.000281785	7.04563e-05	6.94562e-05
KEGG_PATHWAY	bta05415:Diabetic cardiomyopathy	55	2.98751	4.00735e-07	3283887, 327713, 3283886, 3283889, 3283888, 287014, 3283883, 3283882, 286885, 286764, 616200, 3283885, 3283884, 3283881, 3283880, 613610, 282119, 281742, 282710, 282478, 282871, 510841, 3283879, 281181, 327704, 407109, 512500, 616871, 281779, 282307, 282308, 281179, 510833, 786335, 534125, 100139219, 535327, 280991, 281481, 327665, 338060, 3283878, 3283877, 514460, 613899, 506406, 327691, 282883,…	890	190	6106	1.98598	0.000132634	4.42144e-05	4.15428e-05
GOTERM_CC_DIRECT	GO:0005788~endoplasmic reticulum lumen	23	1.24932	7.02233e-07	513167, 100125314, 286770, 535310, 614360, 510850, 618444, 536435, 615027, 613357, 787736, 281419, 613403, 504832, 506316, 507327, 789634, 281036, 506157, 613927, 281373, 415113, 415110	1649	54	12159	3.14059	0.000544083	0.000108846	0.000107301
UP_SEQ_FEATURE	TRANSMEM:Helical	451	24.4976	2.00837e-06	511267, 617772, 286885, 512112, 514533, 615111, 414921, 616320, 533177, 407154, 100140306, 525795, 524343, 505941, 534017, 514889, 538618, 281063, 515731, 286771, 510042, 513556, 538998, 445422, 504842, 526535, 445417, 445419, 281177, 538508, 281055, 282144, 538507, 281174, 513343, 281291, 537630, 617871, 511167, 532189, 523226, 338035, 618720, 616789, 510190, 506812, 787155, 767980, 538958, 2823…	1673	2819	12565	1.20157	0.00387265	0.00129339	0.00129339
UP_KW_BIOLOGICAL_PROCESS	KW-0249~Electron transport	31	1.68387	2.32643e-06	3283887, 327713, 3283886, 3283889, 3283888, 287014, 286885, 3283885, 3283884, 513762, 523966, 3283880, 281742, 280950, 281481, 327665, 3283879, 338060, 3283878, 327704, 3283877, 100125317, 512500, 616871, 514361, 613899, 281157, 327691, 281111, 281110, 515925	599	92	4353	2.4487	0.000327973	0.000328027	0.000328027
UP_SEQ_FEATURE	MOTIF:Prevents secretion from ER	14	0.760456	1.27451e-05	513167, 534182, 535310, 510850, 514610, 338067, 613357, 281419, 282646, 281036, 506157, 281373, 415113, 415110	1673	27	12565	3.89431	0.0243229	0.00615587	0.00615587
GOTERM_BP_DIRECT	GO:0042060~wound healing	18	0.977729	2.20968e-05	100337278, 535310, 539019, 522886, 505709, 618886, 514360, 282644, 530005, 280794, 506730, 522422, 281992, 529661, 510128, 509133, 533729, 510833	1567	43	11494	3.07048	0.0892551	0.0934693	0.0934693
UP_SEQ_FEATURE	TOPO_DOM:Cytoplasmic	128	6.95274	2.52432e-05	508490, 618580, 618184, 414921, 539670, 506903, 512072, 407154, 538583, 281465, 280890, 281063, 534816, 286771, 618055, 404156, 510682, 504438, 613567, 445422, 281614, 359721, 505775, 506589, 768048, 281177, 537812, 529761, 538903, 282144, 281055, 281174, 538685, 281291, 512653, 514158, 338036, 618204, 281849, 280878, 504236, 281569, 767980, 507346, 506530, 505043, 326577, 327666, 369023, 538855,…	1673	677	12565	1.42	0.0476002	0.00975396	0.00975396
UP_KW_DOMAIN	KW-0812~Transmembrane	459	24.9321	2.75976e-05	511267, 617772, 286885, 512112, 514533, 615111, 414921, 616320, 533177, 506903, 407154, 100140306, 525795, 524343, 505941, 534017, 514889, 538618, 281063, 515731, 286771, 510042, 513556, 538998, 445422, 526535, 445417, 445419, 539959, 281177, 538508, 281055, 282144, 538507, 281174, 513343, 281291, 537630, 617871, 511167, 532189, 523226, 338035, 618720, 338036, 616789, 510190, 506812, 787155, 7679…	1068	2769	7420	1.15165	0.000800022	0.000400165	0.000372568
UP_KW_PTM	KW-0325~Glycoprotein	240	13.0364	2.84414e-05	100125267, 510850, 537777, 533177, 538062, 506903, 525795, 281986, 507327, 508656, 768052, 281860, 504294, 280890, 281063, 534816, 515731, 286771, 618055, 532772, 538194, 515176, 505805, 281614, 767874, 506589, 539959, 280760, 281055, 282262, 281174, 510833, 282261, 513343, 281291, 537630, 518114, 100847961, 338036, 281849, 534482, 508439, 280750, 280991, 505043, 281281, 511955, 536435, 513454, 5…	736	1270	4824	1.23862	0.000852889	0.000881682	0.000853241
GOTERM_CC_DIRECT	GO:0042470~melanosome	24	1.30364	3.60096e-05	619066, 404156, 515575, 532573, 613357, 281419, 767874, 790872, 281876, 282646, 532844, 281897, 281105, 353121, 613927, 282883, 508158, 282355, 529761, 281373, 282144, 415113, 415110, 326577	1649	71	12159	2.49247	0.0275221	0.00465124	0.00458522
GOTERM_MF_DIRECT	GO:0005509~calcium ion binding	90	4.88865	4.17224e-05	535077, 615470, 534182, 535310, 515222, 613296, 536128, 533894, 538062, 504526, 407154, 505789, 510409, 337886, 525795, 281986, 281987, 532953, 511854, 509422, 280890, 528783, 281063, 508251, 534816, 508161, 508160, 618250, 515777, 514447, 519652, 532772, 512180, 519058, 538194, 504317, 515491, 518086, 533859, 506348, 532569, 532645, 508601, 520277, 282467, 282343, 511008, 281131, 100337259, 5105…	1456	435	10653	1.51378	0.0548483	0.0564087	0.0563669
WIKIPATHWAYS	WP985:Alpha 6 beta 4 signaling pathway	14	0.760456	4.31877e-05	511043, 535043, 100336873, 338049, 531391, 529939, 282307, 100298939, 506995, 509613, 100139219, 280991, 282001, 520030	480	27	3200	3.45679	0.00868615	0.00872391	0.00872391
UP_KW_BIOLOGICAL_PROCESS	KW-0679~Respiratory chain	21	1.14068	0.000135941	327713, 3283887, 3283886, 3283889, 338060, 3283878, 327704, 287014, 3283888, 3283877, 286885, 512500, 616871, 3283885, 3283884, 3283880, 613899, 281742, 327691, 327665, 3283879	599	62	4353	2.46144	0.0189865	0.00958387	0.00958387
GOTERM_MF_DIRECT	GO:0005201~extracellular matrix structural constituent	15	0.814775	0.000147649	538564, 100848491, 100336873, 515860, 523526, 538590, 529939, 506751, 511602, 281154, 507010, 508076, 520030, 513804, 510833	1456	36	10653	3.04859	0.180971	0.0998105	0.0997366
UP_KW_DOMAIN	KW-1133~Transmembrane helix	376	20.4237	0.000182513	618184, 511267, 286885, 512112, 514533, 414921, 516155, 506903, 407154, 100140306, 525795, 524343, 768057, 508656, 532875, 507686, 505267, 768052, 514889, 538618, 280890, 281063, 534816, 515731, 286771, 618055, 327704, 510042, 513556, 538998, 445422, 281614, 532527, 507559, 532645, 526535, 506589, 768048, 506466, 281177, 539959, 538508, 282144, 281055, 281174, 513343, 281291, 539015, 100848134, 6…	1068	2256	7420	1.15793	0.00527938	0.00176429	0.00164262
GOTERM_BP_DIRECT	GO:0006486~protein glycosylation	25	1.35796	0.000200278	404124, 767899, 540527, 506903, 507815, 360195, 506551, 534859, 515935, 100849670, 511690, 497020, 510682, 783970, 524529, 407222, 514161, 282407, 507559, 787200, 534248, 100125310, 281151, 281174, 511328	1567	83	11494	2.20935	0.571499	0.423588	0.423588
UP_KW_CELLULAR_COMPONENT	KW-0333~Golgi apparatus	80	4.34546	0.000210745	618184, 618580, 404124, 539755, 533451, 281706, 513162, 506903, 615627, 526045, 533007, 505267, 506551, 768053, 509423, 281780, 768330, 281781, 511215, 528783, 525394, 534859, 515935, 618055, 511690, 497020, 783257, 100616099, 407222, 615659, 507878, 280722, 359721, 507157, 281177, 281134, 529167, 510994, 529761, 281174, 768040, 510272, 515766, 512653, 511245, 540002, 338472, 618886, 281849, 7678…	1173	372	8081	1.48154	0.010483	0.00467616	0.00467616
UP_KW_LIGAND	KW-0464~Manganese	32	1.73819	0.000237077	508171, 404101, 512373, 539755, 615158, 781648, 506903, 507815, 282856, 505267, 506551, 509246, 281780, 281781, 512626, 327669, 618055, 540139, 101906103, 102030942, 524529, 509936, 282407, 507559, 787200, 281235, 534248, 281496, 281199, 281151, 282241, 511328	538	120	3921	1.94349	0.00896952	0.00856275	0.0076614
UP_KW_CELLULAR_COMPONENT	KW-0272~Extracellular matrix	32	1.73819	0.000280569	511043, 100848491, 100336873, 100337066, 523526, 505917, 539596, 525332, 280733, 505686, 280794, 506751, 511854, 282871, 326598, 282094, 536137, 532772, 538590, 531137, 508008, 530005, 281036, 511602, 280760, 281154, 282089, 511308, 510559, 100848191, 513804, 510833	1173	114	8081	1.9338	0.0139325	0.00467616	0.00467616
UP_KW_MOLECULAR_FUNCTION	KW-0326~Glycosidase	18	0.977729	0.00029498	515687, 513253, 515397, 540155, 115945148, 100847654, 281909, 517397, 519058, 516155, 281838, 532645, 527449, 107131137, 533357, 511008, 507188, 513458	760	50	5383	2.54984	0.0279249	0.0183566	0.0179742
KEGG_PATHWAY	bta05205:Proteoglycans in cancer	44	2.39001	0.000345922	512312, 518114, 100337066, 512431, 540803, 531391, 280979, 100298939, 281987, 280794, 100139219, 515718, 535327, 280991, 282871, 281165, 508671, 533729, 282094, 404156, 513377, 505709, 338049, 787914, 282307, 506724, 282308, 281876, 508008, 445417, 530005, 282642, 445419, 281873, 510434, 282564, 280760, 538507, 282001, 281572, 282089, 534923, 511308, 282162	890	177	6106	1.70548	0.108206	0.022048	0.0207158
KEGG_PATHWAY	bta04510:Focal adhesion	44	2.39001	0.000345922	511043, 508490, 540547, 100336873, 511422, 535951, 512431, 534125, 615013, 523526, 338037, 615414, 531391, 280979, 100298939, 506995, 280794, 506751, 515718, 280991, 281165, 783470, 533729, 535043, 619066, 505709, 505908, 338049, 529939, 282307, 282308, 281876, 282644, 282642, 282301, 281873, 281499, 282564, 511602, 282001, 281572, 534923, 520030, 528252	890	177	6106	1.70548	0.108206	0.022048	0.0207158
UP_KW_MOLECULAR_FUNCTION	KW-0328~Glycosyltransferase	30	1.62955	0.000382429	513167, 519328, 404124, 286764, 786335, 767899, 506903, 507815, 360195, 768256, 506551, 281780, 281781, 493724, 100125314, 618055, 511690, 101906103, 497020, 360194, 517397, 532053, 407222, 281177, 537812, 509652, 100125310, 281151, 282241, 281174	760	109	5383	1.94942	0.0360542	0.0183566	0.0179742
KEGG_PATHWAY	bta05010:Alzheimer disease	76	4.12819	0.000399662	3283887, 327713, 3283886, 3283889, 3283888, 287014, 3283883, 3283882, 286885, 616200, 3283885, 100337066, 3283884, 533894, 3283881, 3283880, 531391, 282119, 100298939, 514929, 281742, 282710, 282478, 3283879, 541161, 539247, 281181, 327704, 538831, 512500, 616871, 282307, 282308, 280722, 359721, 508008, 445417, 445419, 520277, 510434, 538507, 347700, 505294, 511207, 529808, 534125, 615013, 517541…	890	356	6106	1.46464	0.123935	0.022048	0.0207158
GOTERM_BP_DIRECT	GO:0007229~integrin-mediated signaling pathway	20	1.08637	0.000401974	535043, 784605, 508490, 100336873, 535951, 513531, 281876, 100138017, 282644, 506995, 282642, 506751, 280794, 281873, 281177, 282564, 783470, 515515, 509120, 510833	1567	62	11494	2.36614	0.817516	0.459642	0.459642
SMART	SM00423:PSI	14	0.760456	0.000414955	515731, 537777, 525504, 785942, 531240, 781625, 407770, 524002, 281876, 282644, 282642, 526028, 282564, 504294	848	38	6824	2.96475	0.169675	0.169735	0.169735
UP_KW_PTM	KW-0291~Formylation	6	0.32591	0.000425525	3283886, 3283882, 3283885, 3283884, 3283881, 3283880	736	6	4824	6.55435	0.0126873	0.00659564	0.00638288
GOTERM_BP_DIRECT	GO:0005975~carbohydrate metabolic process	25	1.35796	0.00043465	515687, 115945148, 281909, 521401, 507107, 107131137, 511919, 281780, 507188, 511999, 513453, 513253, 515397, 540155, 519058, 540559, 281838, 282407, 507559, 532645, 534402, 511008, 504781, 281174, 511328	1567	87	11494	2.10777	0.841088	0.459642	0.459642
UP_KW_LIGAND	KW-0106~Calcium	82	4.4541	0.000450671	535077, 282160, 508490, 534182, 535310, 515222, 515860, 407997, 785909, 613296, 536128, 286767, 504526, 505789, 510409, 337886, 281986, 281987, 532953, 506995, 509422, 282871, 280890, 528783, 281063, 3283879, 534816, 510329, 508161, 508160, 286771, 514447, 536137, 515575, 519058, 518086, 533859, 281417, 506348, 532569, 532645, 281698, 508601, 520277, 282467, 282343, 511008, 281131, 100337259, 541…	538	420	3921	1.42292	0.0169835	0.00856275	0.0076614
GOTERM_MF_DIRECT	GO:0005178~integrin binding	24	1.30364	0.000452128	784605, 100336873, 513531, 616168, 517541, 539596, 281913, 281876, 282644, 506995, 281036, 282642, 506751, 280794, 281499, 282564, 281373, 281154, 783470, 282691, 515515, 507010, 520030, 510833	1456	82	10653	2.14145	0.457418	0.203759	0.203608
KEGG_PATHWAY	bta04512:ECM-receptor interaction	21	1.14068	0.000502325	511043, 535043, 508490, 100336873, 511422, 535951, 523526, 529939, 525795, 281439, 281876, 282644, 506995, 282642, 506751, 280794, 281873, 281499, 282564, 511602, 520030	890	64	6106	2.25116	0.153218	0.0237528	0.0223176
WIKIPATHWAYS	WP1002:Electron transport chain	26	1.41228	0.000518115	3283887, 327713, 3283886, 3283889, 3283888, 287014, 3283883, 3283882, 286885, 3283885, 3283884, 3283881, 3283880, 281742, 282478, 536813, 281481, 327665, 3283879, 338060, 3283878, 327704, 3283877, 616871, 613899, 327691	480	86	3200	2.0155	0.099393	0.0523296	0.0523296
GOTERM_CC_DIRECT	GO:0070469~respiratory chain	9	0.488865	0.000522956	3283886, 3283889, 3283878, 3283888, 512500, 3283885, 3283884, 3283880, 3283879	1649	16	12159	4.14763	0.333288	0.0511755	0.0504491
GOTERM_CC_DIRECT	GO:0030027~lamellipodium	31	1.68387	0.000528263	535077, 519843, 338052, 616366, 614345, 338037, 506308, 280979, 781625, 281987, 506596, 507342, 510128, 282296, 508251, 533729, 619066, 514541, 513531, 532573, 338049, 280989, 515490, 281439, 281876, 506201, 353121, 511887, 282024, 509796, 281373	1649	120	12159	1.90484	0.336026	0.0511755	0.0504491
KEGG_PATHWAY	bta04142:Lysosome	33	1.7925	0.000746482	515687, 281291, 513067, 515766, 100125267, 516797, 281909, 533177, 280815, 281849, 282218, 281105, 281421, 768053, 507188, 535407, 281281, 515935, 511591, 404156, 515397, 518169, 515575, 536435, 281838, 509715, 281698, 281897, 281433, 533357, 282883, 768040, 541272	890	125	6106	1.81122	0.218998	0.0308857	0.0290195
SMART	SM01394:SM01394	9	0.488865	0.000757744	505679, 337886, 618250, 518825, 532569, 404146, 282467, 613296, 282343	848	18	6824	4.02358	0.287943	0.169735	0.169735
GOTERM_BP_DIRECT	GO:0017185~peptidyl-lysine hydroxylation	6	0.32591	0.000771347	535310, 514996, 533642, 508872, 788823, 281409	1567	7	11494	6.28717	0.961797	0.601712	0.601712
UP_KW_CELLULAR_COMPONENT	KW-0458~Lysosome	42	2.28137	0.000778814	539478, 515687, 281291, 513545, 516797, 281909, 338036, 280815, 282218, 281105, 508337, 281421, 507188, 535407, 281281, 618792, 513110, 404156, 515437, 515397, 100125835, 783257, 518169, 515575, 616375, 281719, 534927, 613932, 532704, 509715, 505997, 780809, 281897, 281036, 281433, 533357, 282883, 281276, 513406, 539959, 504781, 509076	1173	173	8081	1.67252	0.0382068	0.00973517	0.00973517
GOTERM_CC_DIRECT	GO:0044322~endoplasmic reticulum quality control compartment	7	0.380228	0.000791152	513253, 281036, 533985, 407129, 511008, 519058, 613577	1649	10	12159	5.16149	0.458485	0.0658148	0.0648807
GOTERM_CC_DIRECT	GO:0005793~endoplasmic reticulum-Golgi intermediate compartment	18	0.977729	0.000849223	618580, 510850, 100125926, 508729, 539132, 504957, 526256, 616748, 506157, 280794, 513406, 529761, 509003, 281373, 505351, 511649, 282691, 415113	1649	56	12159	2.37007	0.482335	0.0658148	0.0648807
INTERPRO	IPR016201:Plexin-like fold	14	0.760456	0.000849433	515731, 537777, 525504, 785942, 531240, 781625, 407770, 524002, 281876, 282644, 282642, 526028, 282564, 504294	1673	38	12540	2.76151	0.868014	0.864517	0.864517
GOTERM_BP_DIRECT	GO:0033627~cell adhesion mediated by integrin	9	0.488865	0.000901846	281876, 282644, 506995, 282642, 281873, 282564, 517541, 281154, 507010	1567	17	11494	3.88325	0.978016	0.601712	0.601712
GOTERM_BP_DIRECT	GO:0061077~chaperone-mediated protein folding	11	0.597501	0.000995741	535692, 508535, 280750, 785179, 538998, 521522, 505144, 516099, 506043, 540924, 281419	1567	25	11494	3.22742	0.985229	0.601712	0.601712
GOTERM_CC_DIRECT	GO:0005604~basement membrane	18	0.977729	0.00105976	511043, 282094, 100848491, 100336873, 515235, 523526, 505917, 525795, 281439, 505686, 506995, 506751, 280794, 100126045, 511602, 281154, 520030, 513804	1649	57	12159	2.32849	0.560338	0.0746649	0.0736051
GOTERM_BP_DIRECT	GO:0030334~regulation of cell migration	19	1.03205	0.00114921	619066, 100336873, 101906565, 785576, 531074, 531240, 338049, 541209, 781625, 407770, 281268, 504294, 509796, 280991, 282385, 281165, 282386, 526472, 509120	1567	62	11494	2.24783	0.992289	0.607644	0.607644
INTERPRO	IPR013787:S100/CaBP-9k-type, calcium binding, subdomain	9	0.488865	0.00123952	505679, 337886, 618250, 518825, 532569, 404146, 282467, 613296, 282343	1673	18	12540	3.74776	0.947953	0.864517	0.864517
GOTERM_MF_DIRECT	GO:0005080~protein kinase C binding	12	0.65182	0.00134049	787696, 282642, 510203, 282024, 509843, 327682, 516099, 539292, 281165, 281706, 509936, 514360	1456	30	10653	2.92665	0.836926	0.384573	0.384289
KEGG_PATHWAY	bta00510:N-Glycan biosynthesis	17	0.923411	0.00135221	100125314, 101906103, 540155, 510682, 516155, 507939, 534231, 100301169, 507815, 526256, 532645, 527449, 107131137, 534248, 281177, 537812, 281781	890	50	6106	2.33263	0.361022	0.0497314	0.0467265
UP_KW_LIGAND	KW-0830~Ubiquinone	10	0.543183	0.00149786	3283887, 3283886, 3283889, 3283878, 287014, 3283888, 3283877, 3283885, 3283884, 281481	538	22	3921	3.31277	0.0553694	0.0189729	0.0169758
GOTERM_CC_DIRECT	GO:0032580~Golgi cisterna membrane	13	0.706138	0.0015092	540002, 100616099, 508805, 282407, 507559, 360195, 281177, 281780, 281781, 282241, 281174, 511328, 515935	1649	35	12159	2.73875	0.689791	0.0974689	0.0960855
GOTERM_BP_DIRECT	GO:0034975~protein folding in endoplasmic reticulum	5	0.271592	0.00153042	286770, 100125317, 281373, 514361, 613403	1567	5	11494	7.33504	0.998466	0.667742	0.667742
GOTERM_BP_DIRECT	GO:0006487~protein N-linked glycosylation	13	0.706138	0.00157859	100125314, 101906103, 516155, 534231, 281779, 526256, 507559, 532600, 534248, 281177, 281781, 281151, 515309	1567	35	11494	2.72444	0.99875	0.667742	0.667742
GOTERM_MF_DIRECT	GO:0030145~manganese ion binding	16	0.869093	0.00165278	101906103, 616242, 615158, 781648, 540527, 280812, 507559, 282856, 281865, 533703, 534248, 506466, 506551, 281496, 281781, 282241	1456	49	10653	2.3891	0.893158	0.384573	0.384289
GOTERM_MF_DIRECT	GO:0005515~protein binding	38	2.0641	0.00170669	338052, 512971, 511167, 533451, 280815, 281706, 281849, 280979, 527278, 504832, 281987, 281569, 533746, 529972, 508535, 280794, 281465, 282113, 280991, 506596, 281781, 282296, 286770, 281181, 515216, 281719, 281419, 282307, 282308, 281439, 281698, 281157, 282467, 280760, 510796, 282001, 282144, 282089	1456	167	10653	1.66486	0.90068	0.384573	0.384289
INTERPRO	IPR001179:Peptidyl-prolyl cis-trans isomerase, FKBP-type, domain	8	0.434546	0.00178825	534182, 535310, 508535, 615718, 785179, 538998, 509422, 506043	1673	15	12540	3.99761	0.985951	0.864517	0.864517
INTERPRO	IPR012341:Six-hairpin glycosidase	8	0.434546	0.00178825	513253, 532645, 107131137, 511919, 511008, 519058, 516155, 540559	1673	15	12540	3.99761	0.985951	0.864517	0.864517
INTERPRO	IPR009030:Insulin-like growth factor binding protein, N-terminal	24	1.30364	0.00181393	538797, 515222, 535137, 536128, 615883, 505709, 532772, 533894, 616368, 538194, 504526, 504317, 525795, 282326, 506751, 522422, 511854, 282123, 281276, 281154, 282262, 510559, 100848191, 282261	1673	92	12540	1.95535	0.986786	0.864517	0.864517
GOTERM_CC_DIRECT	GO:0033116~endoplasmic reticulum-Golgi intermediate compartment membrane	11	0.597501	0.00191022	616293, 615659, 618184, 526045, 618580, 506830, 506961, 508631, 100125926, 529761, 539132	1649	27	12159	3.00404	0.772781	0.113879	0.112262
GOTERM_BP_DIRECT	GO:0010906~regulation of glucose metabolic process	9	0.488865	0.00217875	618021, 513340, 511774, 505005, 510841, 781626, 282262, 511381, 282261	1567	19	11494	3.47449	0.999902	0.837827	0.837827
UP_SEQ_FEATURE	TRANSMEM:Helical	Signal-anchor for type II membrane protein	20	1.08637	0.00220919	618055, 286771, 407222, 534582, 508717, 506903, 613932, 532844, 360195, 506551, 281177, 539959, 281134, 281780, 281781, 281195, 281151, 282241, 281174, 513804	1673	72	12565	2.08624	0.986058	0.71136	0.71136
KEGG_PATHWAY	bta04360:Axon guidance	36	1.95546	0.00222878	519843, 535137, 537777, 539292, 785942, 540907, 531391, 407770, 524002, 100298939, 281987, 533746, 526028, 534413, 504294, 533729, 513539, 619066, 538797, 540595, 514643, 615883, 524942, 338049, 531240, 282307, 282308, 281876, 508008, 530005, 527349, 445419, 534842, 281791, 282001, 282162	890	149	6106	1.65761	0.522193	0.0737725	0.069315
GOTERM_CC_DIRECT	GO:0000139~Golgi membrane	57	3.09614	0.00237153	618184, 618580, 539393, 281706, 506903, 615627, 526045, 533007, 506551, 511215, 508373, 534859, 510329, 618055, 514447, 783257, 407222, 523780, 615659, 507878, 359721, 532645, 507157, 281134, 529167, 529761, 511649, 511328, 511245, 514114, 618886, 281849, 767899, 532778, 360195, 530871, 509687, 533949, 101906103, 538532, 513258, 512289, 538855, 513091, 617469, 614236, 524529, 613932, 613734, 5274…	1649	285	12159	1.47471	0.841201	0.126319	0.124526
GOTERM_CC_DIRECT	GO:0005615~extracellular space	115	6.24661	0.00244488	535077, 515860, 510850, 515222, 511422, 537777, 523526, 280815, 337886, 281105, 327681, 281102, 506751, 281860, 510205, 326598, 507040, 538634, 511774, 516784, 538590, 508008, 508763, 280760, 281572, 282262, 520030, 510833, 415110, 282261, 538564, 513067, 100848491, 404146, 518114, 617114, 532189, 511280, 280750, 507188, 789175, 404132, 784605, 282093, 282094, 540595, 519276, 505679, 281439, 5311…	1649	655	12159	1.29459	0.849997	0.126319	0.124526
WIKIPATHWAYS	WP3197:Focal adhesion	37	2.00978	0.00273456	511043, 508490, 100848491, 540547, 100336873, 534125, 615013, 523526, 338037, 615414, 280979, 100298939, 506995, 280794, 280991, 281165, 783470, 533729, 535043, 619066, 505709, 505908, 538590, 338049, 529939, 282307, 281876, 282644, 282642, 282301, 281873, 281499, 510434, 282564, 534923, 520030, 510833	480	153	3200	1.6122	0.424858	0.184127	0.184127
GOTERM_MF_DIRECT	GO:0003756~protein disulfide isomerase activity	7	0.380228	0.00283995	515222, 506157, 613927, 281373, 615687, 522986, 415110	1456	12	10653	4.26803	0.978615	0.488354	0.487993
SMART	SM01242:SM01242	5	0.271592	0.00287437	281876, 282644, 506995, 282642, 282564	848	6	6824	6.70597	0.724611	0.429239	0.429239
KEGG_PATHWAY	bta01230:Biosynthesis of amino acids	19	1.03205	0.00292124	513453, 327669, 281181, 512571, 618400, 616200, 286886, 533630, 533044, 280726, 505103, 281643, 527403, 281235, 514209, 281199, 514525, 539606, 507197	890	63	6106	2.06909	0.620289	0.0741245	0.0696457
GOTERM_BP_DIRECT	GO:0018279~protein N-linked glycosylation via asparagine	8	0.434546	0.00319227	101906103, 510682, 534248, 281177, 614334, 507939, 100301169, 507815	1567	16	11494	3.66752	0.999999	1	1
KEGG_PATHWAY	bta00513:Various types of N-glycan biosynthesis	14	0.760456	0.00321007	100125314, 101906103, 510682, 507939, 534231, 100301169, 507815, 526256, 532645, 527449, 107131137, 534248, 281177, 281781	890	40	6106	2.40124	0.655011	0.0741245	0.0696457
GOTERM_BP_DIRECT	GO:0030198~extracellular matrix organization	24	1.30364	0.00322996	538564, 100848491, 536137, 539109, 100125317, 515235, 523526, 519276, 538590, 505917, 539596, 281999, 280722, 282887, 507654, 282301, 511854, 282871, 511602, 281781, 507010, 508076, 513804, 510833	1567	94	11494	1.87277	0.999999	1	1
GOTERM_MF_DIRECT	GO:0043236~laminin binding	8	0.434546	0.00323651	525795, 281439, 281876, 281898, 518114, 534326, 282862, 326598	1456	16	10653	3.65831	0.98751	0.488354	0.487993
GOTERM_MF_DIRECT	GO:0008137~NADH dehydrogenase (ubiquinone) activity	9	0.488865	0.00325088	3283887, 3283886, 3283878, 338060, 287014, 3283888, 3283877, 3283885, 3283884	1456	20	10653	3.29248	0.987751	0.488354	0.487993
KEGG_PATHWAY	bta00250:Alanine, aspartate and glutamate metabolism	11	0.597501	0.00325489	510949, 281779, 532724, 618400, 286886, 514209, 281199, 504261, 509652, 100126042, 280726	890	27	6106	2.79509	0.660107	0.0741245	0.0696457
UP_KW_LIGAND	KW-0520~NAD	30	1.62955	0.00345104	3283887, 3283886, 519328, 3283888, 287014, 518852, 286764, 3283885, 513400, 3283884, 280878, 281725, 282119, 523154, 505103, 504596, 508158, 517539, 514903, 404132, 281181, 3283878, 3283877, 506406, 505515, 504305, 532724, 281730, 507477, 100126042	538	128	3921	1.70815	0.123104	0.0281279	0.0251671
KEGG_PATHWAY	bta04810:Regulation of actin cytoskeleton	42	2.28137	0.00347151	508490, 535077, 518833, 535951, 512431, 513641, 614345, 515088, 338037, 540803, 531391, 280979, 281769, 505886, 100298939, 506995, 280794, 515718, 280991, 506596, 533729, 513539, 535043, 515159, 619066, 514643, 513377, 785576, 505908, 338049, 282307, 282308, 281876, 282644, 282642, 282301, 507598, 281873, 510434, 282564, 282386, 534923	890	186	6106	1.54918	0.683701	0.0741245	0.0696457
UP_KW_CELLULAR_COMPONENT	KW-0472~Membrane	611	33.1885	0.00348548	511267, 617772, 286885, 511268, 512112, 286886, 514533, 615111, 414921, 616320, 617775, 533177, 506903, 407154, 100140306, 525795, 524343, 505941, 534017, 514889, 538618, 281063, 515731, 286771, 515854, 510042, 513556, 538998, 505809, 338049, 505805, 445422, 504842, 767874, 618607, 526535, 445417, 445419, 539959, 281177, 538508, 281055, 282144, 538507, 281174, 513343, 281291, 515766, 537630, 6178…	1173	3908	8081	1.07709	0.160189	0.0348548	0.0348548
KEGG_PATHWAY	bta05230:Central carbon metabolism in cancer	19	1.03205	0.00352518	327669, 512571, 407109, 505709, 613610, 531391, 282307, 282308, 281769, 100298939, 282369, 282301, 281179, 100139219, 281235, 510434, 282355, 280991, 534923	890	64	6106	2.03676	0.68929	0.0741245	0.0696457
GOTERM_BP_DIRECT	GO:0032270~positive regulation of cellular protein metabolic process	6	0.32591	0.00364787	530411, 509622, 100139219, 282089, 507176, 531391	1567	9	11494	4.89002	1	1	1
UP_KW_LIGAND	KW-0186~Copper	14	0.760456	0.00370104	518976, 3283889, 404146, 511268, 518114, 536435, 785005, 3283880, 280722, 504235, 282467, 508158, 280890, 3283879	538	43	3921	2.37287	0.131424	0.0281279	0.0251671
KEGG_PATHWAY	bta05165:Human papillomavirus infection	59	3.20478	0.00370695	508490, 540547, 511422, 535951, 100337066, 516433, 536128, 523526, 531391, 100298939, 280730, 506995, 506751, 505267, 535043, 407223, 514561, 541101, 519217, 282307, 282308, 785086, 508008, 445417, 509613, 445419, 281499, 510434, 511602, 538507, 281572, 347700, 520030, 511043, 100336873, 512571, 509882, 615013, 539292, 615414, 493720, 504357, 280794, 100139219, 280991, 533949, 539545, 529939, 510…	890	284	6106	1.42528	0.707497	0.0741245	0.0696457
INTERPRO	IPR012896:Integrin beta subunit, tail	5	0.271592	0.00377563	281876, 282644, 506995, 282642, 282564	1673	6	12540	6.24626	0.999878	1	1
UP_KW_DOMAIN	KW-0735~Signal-anchor	37	2.00978	0.00388178	404124, 540002, 525107, 618886, 767899, 534582, 506903, 360195, 506551, 281780, 281781, 534859, 618055, 286771, 511690, 101906103, 497020, 100616099, 524529, 407222, 508717, 523780, 613932, 282407, 507559, 532844, 787200, 281177, 539959, 281134, 100125310, 281195, 281151, 282241, 281174, 513804, 511328	1068	161	7420	1.59665	0.106662	0.0281429	0.026202
KEGG_PATHWAY	bta05208:Chemical carcinogenesis - reactive oxygen species	46	2.49864	0.00400211	3283887, 327713, 3283886, 3283889, 3283888, 287014, 3283883, 3283882, 286885, 3283885, 3283884, 534125, 615013, 3283881, 3283880, 531391, 615514, 100298939, 282119, 281742, 282710, 507346, 282478, 535327, 280991, 513953, 281481, 327665, 3283879, 338060, 3283878, 327704, 3283877, 512500, 616871, 532791, 613899, 282307, 282308, 618607, 327691, 281111, 281496, 510434, 281572, 534923	890	210	6106	1.50281	0.734822	0.0741245	0.0696457
KEGG_PATHWAY	bta00514:Other types of O-glycan biosynthesis	12	0.65182	0.00403094	513167, 533703, 514996, 787200, 505267, 360194, 281781, 524529, 532053, 282241, 506903, 537054	890	32	6106	2.57275	0.737351	0.0741245	0.0696457
GOTERM_BP_DIRECT	GO:0006120~mitochondrial electron transport, NADH to ubiquinone	10	0.543183	0.00413977	3283887, 3283886, 3283878, 338060, 287014, 3283888, 3283877, 327691, 3283884, 327665	1567	25	11494	2.93401	1	1	1
GOTERM_CC_DIRECT	GO:0016020~membrane	141	7.65888	0.00421125	782633, 3283889, 539036, 540547, 338052, 539393, 523526, 3283880, 616724, 514370, 512072, 100298939, 100299504, 506751, 100300490, 525394, 524183, 514360, 518043, 613567, 282309, 532527, 506589, 533611, 511887, 511008, 537812, 538508, 538903, 281572, 415113, 327676, 520030, 511769, 538685, 511043, 616789, 404140, 511280, 504236, 505328, 281569, 509009, 505682, 532072, 369023, 615681, 534774, 5301…	1649	839	12159	1.23918	0.962017	0.203982	0.201087
KEGG_PATHWAY	bta04150:mTOR signaling pathway	34	1.84682	0.00444193	100337066, 509863, 531391, 507107, 100298939, 529235, 100139219, 100337329, 280991, 533908, 517953, 515854, 519018, 616375, 533861, 338049, 787914, 282307, 504985, 532704, 282308, 524593, 526310, 282369, 508008, 445417, 530005, 509613, 445419, 510434, 538507, 282001, 534923, 511308	890	144	6106	1.61988	0.77089	0.077383	0.0727073
GOTERM_BP_DIRECT	GO:0035987~endodermal cell differentiation	8	0.434546	0.00479557	538564, 100336873, 282887, 280794, 282564, 282871, 520030, 529939	1567	17	11494	3.45178	1	1	1
GOTERM_BP_DIRECT	GO:0006493~protein O-linked glycosylation	8	0.434546	0.00479557	511690, 514996, 506551, 360194, 524529, 100125310, 532053, 282241	1567	17	11494	3.45178	1	1	1
KEGG_PATHWAY	bta04974:Protein digestion and absorption	18	0.977729	0.004998	538564, 518759, 100848491, 511422, 523526, 538590, 534927, 507107, 532844, 781493, 511602, 282355, 282144, 507133, 507010, 508076, 513804, 510833	890	61	6106	2.02446	0.809573	0.0827168	0.0777188
GOTERM_CC_DIRECT	GO:0005739~mitochondrion	136	7.38729	0.00505673	514652, 3283887, 538467, 3283889, 3283888, 511267, 540386, 511268, 286764, 3283882, 286886, 509863, 509987, 508809, 3283880, 514494, 521867, 511381, 614936, 768057, 529235, 508535, 507686, 327682, 509223, 510841, 516545, 327669, 515854, 616031, 540139, 513395, 540376, 510440, 512500, 505809, 508918, 617129, 767874, 788473, 505537, 767875, 768048, 415113, 100299595, 515765, 519328, 510355, 526616,…	1649	810	12159	1.23803	0.980335	0.230527	0.227255
UP_SEQ_FEATURE	DOMAIN:EF-hand	33	1.7925	0.00517135	615470, 534182, 404146, 613296, 100337282, 514590, 534482, 510409, 337886, 505789, 281986, 281987, 532953, 281445, 506730, 509422, 509003, 528783, 534816, 618250, 518825, 338067, 512180, 788450, 506348, 532569, 615718, 520277, 282467, 527162, 505351, 100337259, 512717	1673	152	12565	1.63056	0.999955	1	1
KEGG_PATHWAY	bta04151:PI3K-Akt signaling pathway	58	3.15046	0.0054456	508490, 540547, 511422, 535951, 523526, 531391, 530812, 100298939, 529235, 506995, 506751, 535043, 515854, 519217, 767874, 282307, 282308, 785086, 509613, 282301, 281499, 507554, 507598, 510434, 511602, 281572, 520030, 511043, 100336873, 513340, 786335, 615013, 615414, 281769, 282856, 280794, 100139219, 281202, 100337329, 280991, 515515, 787270, 369023, 785576, 505709, 505908, 529939, 787914, 510…	890	283	6106	1.40607	0.835923	0.085833	0.0806467
GOTERM_BP_DIRECT	GO:0042307~positive regulation of protein import into nucleus	10	0.543183	0.00557829	282307, 282308, 782633, 618508, 404125, 508127, 519422, 281165, 282089, 281838	1567	26	11494	2.82117	1	1	1
GOTERM_CC_DIRECT	GO:0005764~lysosome	37	2.00978	0.00571934	515687, 513067, 510197, 516797, 281909, 533177, 280815, 281769, 282218, 514929, 281105, 508337, 281421, 507188, 535407, 281281, 511591, 515397, 100125835, 518169, 515575, 281719, 281838, 100139246, 534927, 504985, 509715, 506146, 281433, 533357, 282883, 281276, 513406, 539959, 504781, 509076, 281193	1649	174	12159	1.56794	0.988265	0.246249	0.242754
GOTERM_MF_DIRECT	GO:0016757~transferase activity, transferring glycosyl groups	14	0.760456	0.00573851	783970, 532053, 540527, 767899, 282407, 280812, 507559, 506466, 537812, 281780, 100125310, 281151, 534859, 511328	1456	45	10653	2.27628	0.999582	0.775846	0.775272
UP_KW_MOLECULAR_FUNCTION	KW-0560~Oxidoreductase	71	3.8566	0.00574632	3283887, 3283886, 3283888, 287014, 3283883, 515860, 616200, 3283885, 3283884, 509863, 511222, 508809, 3283880, 613610, 510409, 507327, 505103, 509348, 768256, 508455, 512622, 280890, 327669, 286771, 281181, 514044, 407109, 510440, 515770, 514361, 445422, 505968, 618607, 532724, 281730, 507477, 281496, 281650, 506185, 513508, 515925, 512573, 514996, 514598, 281409, 507817, 493643, 281725, 281124, …	760	373	5383	1.34822	0.424915	0.151498	0.148342
UP_KW_BIOLOGICAL_PROCESS	KW-0346~Stress response	14	0.760456	0.00587886	286770, 515854, 511268, 533861, 516099, 539220, 282307, 767874, 282308, 281833, 535327, 505144, 539606, 508671	599	45	4353	2.26088	0.564546	0.276306	0.276306
SMART	SM00187:INB	5	0.271592	0.00604962	281876, 282644, 506995, 282642, 282564	848	7	6824	5.74798	0.934024	0.677557	0.677557
UP_SEQ_FEATURE	DOMAIN:PPIase FKBP-type	7	0.380228	0.00636076	534182, 508535, 615718, 785179, 538998, 509422, 506043	1673	14	12565	3.75523	0.999996	1	1
GOTERM_MF_DIRECT	GO:0051287~NAD binding	11	0.597501	0.00636483	327669, 281181, 280878, 287014, 513131, 505103, 286764, 281730, 281235, 508158, 507817	1456	31	10653	2.59622	0.999822	0.782296	0.781717
GOTERM_BP_DIRECT	GO:2000406~positive regulation of T cell migration	6	0.32591	0.00648196	280722, 282642, 664650, 100295817, 338049, 280989	1567	10	11494	4.40102	1	1	1
KEGG_PATHWAY	bta00515:Mannose type O-glycan biosynthesis	8	0.434546	0.0069358	618055, 506466, 515147, 506551, 281781, 511215, 100125310, 537054	890	17	6106	3.22855	0.900116	0.104352	0.098047
GOTERM_CC_DIRECT	GO:0008305~integrin complex	7	0.380228	0.0069711	535043, 508490, 281876, 506995, 282642, 281873, 282564	1649	14	12159	3.68678	0.99558	0.277387	0.27345
GOTERM_BP_DIRECT	GO:0006913~nucleocytoplasmic transport	7	0.380228	0.00715216	504357, 520351, 509437, 509685, 506561, 533251, 614921	1567	14	11494	3.66752	1	1	1
GOTERM_CC_DIRECT	GO:0005814~centriole	26	1.41228	0.00737181	512152, 414925, 514215, 618145, 534489, 615059, 100139697, 505789, 532953, 787696, 532798, 505200, 541101, 515350, 613543, 616898, 514284, 539043, 534054, 529746, 507479, 530962, 508601, 353121, 510950, 510855	1649	112	12159	1.71172	0.996767	0.277387	0.27345
GOTERM_CC_DIRECT	GO:0048471~perinuclear region of cytoplasm	69	3.74796	0.0075163	511268, 515063, 525107, 526637, 617775, 506903, 281105, 327682, 513878, 510128, 508251, 510329, 619066, 618250, 614134, 100138312, 613567, 540737, 281419, 767874, 616748, 615659, 512817, 280722, 768244, 281897, 767990, 282024, 539959, 282343, 510994, 347700, 514596, 518833, 281291, 404146, 618168, 535379, 540444, 505839, 615059, 338036, 504357, 281769, 615849, 280750, 505200, 507345, 281202, 5056…	1649	377	12159	1.34954	0.997112	0.277387	0.27345
UP_KW_MOLECULAR_FUNCTION	KW-0401~Integrin	9	0.488865	0.00773456	535043, 508490, 281876, 282644, 506995, 282642, 535951, 281873, 282564	760	22	5383	2.89755	0.525457	0.151498	0.148342
UP_SEQ_FEATURE	DOMAIN:TB	5	0.271592	0.00782431	327681, 532772, 281154, 510559, 100848191	1673	7	12565	5.36461	1	1	1
INTERPRO	IPR001382:Glycoside hydrolase, family 47	5	0.271592	0.00788135	513253, 532645, 107131137, 511008, 519058	1673	7	12540	5.35394	1	1	1
INTERPRO	IPR017878:TB domain	5	0.271592	0.00788135	327681, 532772, 281154, 510559, 100848191	1673	7	12540	5.35394	1	1	1
INTERPRO	IPR002369:Integrin beta subunit, N-terminal	5	0.271592	0.00788135	281876, 282644, 506995, 282642, 282564	1673	7	12540	5.35394	1	1	1
INTERPRO	IPR015812:Integrin beta subunit	5	0.271592	0.00788135	281876, 282644, 506995, 282642, 282564	1673	7	12540	5.35394	1	1	1
INTERPRO	IPR002048:EF-hand domain	34	1.84682	0.0078867	615470, 534182, 535310, 613296, 100337282, 514590, 534482, 510409, 337886, 505789, 281986, 281987, 532953, 281445, 506730, 509422, 509003, 528783, 338067, 512180, 280989, 505679, 788450, 506348, 532569, 615718, 508601, 520277, 282467, 282343, 527162, 505351, 100337259, 512717	1673	162	12540	1.57313	1	1	1
UP_KW_MOLECULAR_FUNCTION	KW-0697~Rotamase	11	0.597501	0.00789055	535494, 534182, 535310, 508535, 615718, 785179, 538998, 509422, 506043, 514460, 281419	760	31	5383	2.51329	0.532566	0.151498	0.148342
GOTERM_CC_DIRECT	GO:0005802~trans-Golgi network	30	1.62955	0.00804754	281291, 514996, 533451, 281849, 539596, 513162, 527278, 529056, 281165, 525394, 538919, 619066, 514541, 534774, 512685, 519694, 530174, 614236, 532273, 785713, 613567, 539484, 613935, 281698, 533479, 506961, 505991, 504781, 511748, 768040	1649	136	12159	1.62652	0.998093	0.283493	0.279469
GOTERM_BP_DIRECT	GO:0007399~nervous system development	25	1.35796	0.00853558	519843, 538501, 515063, 523226, 525504, 785942, 522383, 790872, 613845, 533746, 505940, 281421, 280794, 526028, 534413, 280991, 615087, 515575, 360194, 530447, 280722, 100139508, 531974, 526472, 514739	1567	107	11494	1.71379	1	1	1
GOTERM_MF_DIRECT	GO:0050786~RAGE receptor binding	5	0.271592	0.00860036	404146, 540444, 282467, 282343, 282691	1456	7	10653	5.22616	0.999992	0.894437	0.893776
GOTERM_MF_DIRECT	GO:0004571~mannosyl-oligosaccharide 1,2-alpha-mannosidase activity	5	0.271592	0.00860036	513253, 532645, 107131137, 511008, 519058	1456	7	10653	5.22616	0.999992	0.894437	0.893776
INTERPRO	IPR008160:Collagen triple helix repeat	13	0.706138	0.00869955	538564, 100848491, 538634, 511422, 511774, 523526, 538590, 781493, 511602, 507010, 508076, 513804, 510833	1673	43	12540	2.26609	1	1	1
GOTERM_CC_DIRECT	GO:0071821~FANCM-MHF complex	4	0.217273	0.00893461	510793, 618018, 513626, 613732	1649	4	12159	7.37356	0.999047	0.301058	0.296784
KEGG_PATHWAY	bta01200:Carbon metabolism	24	1.30364	0.00933832	513453, 327669, 281181, 512373, 512571, 407109, 618400, 616200, 286886, 511222, 533630, 538173, 533044, 613610, 507817, 505515, 505103, 281179, 281235, 512723, 537713, 281481, 507197, 514939	890	96	6106	1.71517	0.955198	0.125769	0.11817
KEGG_PATHWAY	bta01521:EGFR tyrosine kinase inhibitor resistance	20	1.08637	0.00944826	505709, 615013, 505908, 504526, 531391, 787914, 282307, 282308, 281769, 100298939, 281987, 280730, 509613, 282301, 100139219, 510434, 280991, 281572, 282001, 534923	890	75	6106	1.82951	0.956814	0.125769	0.11817
KEGG_PATHWAY	bta04714:Thermogenesis	45	2.44432	0.00949919	3283887, 327713, 3283886, 3283889, 3283888, 287014, 3283883, 3283882, 286885, 3283885, 3283884, 3283881, 3283880, 280979, 506812, 100298939, 281742, 522045, 282710, 507686, 100139219, 535327, 533908, 281481, 327665, 3283879, 517953, 505290, 338060, 3283878, 327704, 3283877, 512500, 616871, 785576, 614794, 100138312, 509936, 787914, 613899, 504985, 785086, 768048, 327691, 281793	890	214	6106	1.44267	0.957543	0.125769	0.11817
INTERPRO	IPR017937:Thioredoxin, conserved site	7	0.380228	0.00951512	280950, 613927, 281373, 615027, 615687, 415110, 613403	1673	15	12540	3.49791	1	1	1
GOTERM_BP_DIRECT	GO:0034599~cellular response to oxidative stress	15	0.814775	0.00973573	511268, 286764, 509863, 618720, 532791, 280989, 534582, 506406, 524078, 281762, 281179, 281496, 510796, 541166, 539606	1567	53	11494	2.07595	1	1	1
GOTERM_MF_DIRECT	GO:0035615~clathrin adaptor activity	8	0.434546	0.00983856	515766, 515216, 511199, 785664, 768053, 505919, 785503, 528252	1456	19	10653	3.08068	0.999998	0.950123	0.949421
INTERPRO	IPR002165:Plexin	9	0.488865	0.00998738	515731, 524002, 526028, 504294, 525504, 785942, 531240, 781625, 407770	1673	24	12540	2.81082	1	1	1
KEGG_PATHWAY	bta04918:Thyroid hormone synthesis	16	0.869093	0.010029	407129, 534661, 280948, 509936, 510409, 506406, 282646, 785086, 532844, 531369, 281793, 282144, 282001, 415113, 515669, 415110	890	55	6106	1.99583	0.964434	0.127677	0.119963
GOTERM_BP_DIRECT	GO:0030199~collagen fibril organization	11	0.597501	0.0101258	100848491, 535310, 514996, 515860, 510850, 539109, 508872, 538590, 788823, 540924, 510833	1567	33	11494	2.44501	1	1	1
GOTERM_CC_DIRECT	GO:0005750~mitochondrial respiratory chain complex III	6	0.32591	0.0103339	613899, 3283889, 286885, 512500, 616871, 3283879	1649	11	12159	4.02194	0.999681	0.333699	0.328963
GOTERM_BP_DIRECT	GO:0006491~N-glycan processing	7	0.380228	0.0105651	527449, 540155, 497020, 532645, 107131137, 281177, 338067	1567	15	11494	3.42302	1	1	1
SMART	SM00282:LamG	10	0.543183	0.010678	525795, 100848491, 100336873, 522422, 615883, 533653, 538194, 504526, 508076, 508251	848	31	6824	2.59586	0.991848	0.883397	0.883397
GOTERM_BP_DIRECT	GO:0030855~epithelial cell differentiation	12	0.65182	0.0126571	506812, 404111, 281569, 540595, 281105, 515575, 281268, 282113, 538690, 539480, 538507, 515834	1567	39	11494	2.25693	1	1	1
INTERPRO	IPR001791:Laminin G domain	12	0.65182	0.0131902	525795, 100848491, 100336873, 522422, 615883, 533653, 781493, 538194, 507010, 504526, 508076, 508251	1673	40	12540	2.24866	1	1	1
INTERPRO	IPR013766:Thioredoxin domain	11	0.597501	0.0135021	281999, 280950, 506157, 613927, 514510, 281373, 615027, 615687, 522986, 415110, 613403	1673	35	12540	2.35573	1	1	1
SMART	SM00630:Sema	9	0.488865	0.0138951	524002, 526028, 537777, 504294, 525504, 785942, 531240, 781625, 407770	848	27	6824	2.68239	0.998105	0.883397	0.883397
WIKIPATHWAYS	WP3151:Semaphorin interactions	15	0.814775	0.0147043	511220, 535951, 537777, 505709, 785942, 531240, 338049, 781625, 407770, 281876, 533746, 504294, 509796, 783470, 533729	480	51	3200	1.96078	0.949829	0.598299	0.598299
WIKIPATHWAYS	WP3233:Primary focal segmental glomerulosclerosis FSGS	16	0.869093	0.0148094	508490, 513220, 616366, 533177, 538493, 525795, 281439, 281876, 281987, 506995, 282642, 511602, 280991, 282089, 783470, 508251	480	56	3200	1.90476	0.950899	0.598299	0.598299
GOTERM_BP_DIRECT	GO:0051016~barbed-end actin filament capping	7	0.380228	0.0149888	507193, 535077, 518896, 338052, 514446, 353121, 282024	1567	16	11494	3.20908	1	1	1
GOTERM_BP_DIRECT	GO:0042989~sequestering of actin monomers	5	0.271592	0.0152247	535077, 101906565, 282024, 282385, 282386	1567	8	11494	4.5844	1	1	1
UP_KW_PTM	KW-1015~Disulfide bond	169	9.17979	0.0153169	535077, 508490, 431786, 515860, 515222, 785909, 537777, 516797, 414921, 281909, 280815, 506903, 512072, 407154, 538583, 337886, 281105, 327681, 281102, 613729, 281465, 505267, 281860, 504294, 280890, 286770, 286771, 515854, 518169, 515575, 515176, 504438, 505805, 445422, 281614, 785085, 281698, 508008, 532645, 282301, 539959, 281177, 280760, 281055, 281572, 282262, 510833, 415110, 282261, 513343,…	736	957	4824	1.15746	0.370647	0.158275	0.153169
UP_KW_BIOLOGICAL_PROCESS	KW-0313~Glucose metabolism	5	0.271592	0.0156161	407109, 534402, 512723, 280991, 613610	599	8	4353	4.54194	0.891309	0.550469	0.550469
SMART	SM01241:SM01241	4	0.217273	0.0156995	281876, 282644, 282642, 282564	848	5	6824	6.43774	0.999166	0.883397	0.883397
GOTERM_BP_DIRECT	GO:0036342~post-anal tail morphogenesis	6	0.32591	0.0161052	504357, 530005, 445419, 507620, 615335, 520974	1567	12	11494	3.66752	1	1	1
GOTERM_BP_DIRECT	GO:0006897~endocytosis	24	1.30364	0.0163607	506060, 511591, 407179, 540503, 538501, 785664, 505919, 505839, 525107, 785503, 504317, 100139988, 527278, 526045, 100298939, 280722, 533746, 529049, 523324, 281276, 508199, 783470, 509133, 528252	1567	107	11494	1.64524	1	1	1
INTERPRO	IPR017853:Glycoside hydrolase, superfamily	11	0.597501	0.0165187	515687, 507107, 515397, 540155, 115945148, 533357, 281909, 507188, 504781, 517397, 281838	1673	36	12540	2.2903	1	1	1
UP_SEQ_FEATURE	DOMAIN:Laminin G	10	0.543183	0.0166205	525795, 100336873, 522422, 615883, 533653, 538194, 507010, 504526, 508076, 508251	1673	31	12565	2.42273	1	1	1
KEGG_PATHWAY	bta04664:Fc epsilon RI signaling pathway	15	0.814775	0.0167824	619066, 534125, 531391, 282307, 282308, 100298939, 281987, 529346, 510434, 515718, 535327, 280991, 282001, 534923, 515515	890	53	6106	1.9417	0.99631	0.20574	0.193308
INTERPRO	IPR011042:Six-bladed beta-propeller, TolB-like	10	0.543183	0.0168248	281417, 407179, 100299504, 514666, 281276, 282123, 533894, 521975, 280890, 504317	1673	31	12540	2.41791	1	1	1
SMART	SM00181:EGF	26	1.41228	0.0176495	511043, 407179, 100336873, 515222, 536128, 533894, 538062, 504526, 525795, 506751, 522422, 511854, 515935, 508251, 615883, 532772, 538194, 504317, 281913, 529939, 282123, 281276, 281154, 510559, 520030, 100848191	848	131	6824	1.59715	0.999657	0.883397	0.883397
SMART	SM01190:SM01190	5	0.271592	0.0177468	618580, 100125926, 529761, 508729, 539132	848	9	6824	4.47065	0.999672	0.883397	0.883397
KEGG_PATHWAY	bta04919:Thyroid hormone signaling pathway	25	1.35796	0.0180925	404125, 536128, 615013, 520974, 531391, 280979, 281986, 100298939, 281987, 100139219, 280991, 518504, 407223, 539640, 282307, 504985, 282308, 532844, 282642, 507554, 510434, 282001, 282144, 534923, 515669	890	107	6106	1.60296	0.997627	0.21388	0.200957
INTERPRO	IPR011992:EF-hand-like domain	37	2.00978	0.0189995	615470, 534182, 535310, 404146, 613296, 100337282, 514590, 534482, 510409, 337886, 505789, 281986, 281987, 532953, 281445, 534119, 506730, 509422, 509003, 528783, 618250, 518825, 512180, 280989, 505679, 788450, 506348, 532569, 615718, 508601, 520277, 282467, 282343, 527162, 505351, 100337259, 512717	1673	191	12540	1.45201	1	1	1
GOTERM_MF_DIRECT	GO:0008233~peptidase activity	9	0.488865	0.0190493	504842, 511268, 614196, 282521, 511453, 282871, 615158, 781648, 512626	1456	26	10653	2.53268	1	1	1
GOTERM_MF_DIRECT	GO:0097718~disordered domain specific binding	9	0.488865	0.0190493	767874, 505537, 281181, 515216, 280794, 520277, 513091, 781648, 532791	1456	26	10653	2.53268	1	1	1
UP_SEQ_FEATURE	DOMAIN:Integrin beta subunit VWA	4	0.217273	0.0190864	281876, 282644, 282642, 282564	1673	5	12565	6.00837	1	1	1
UP_SEQ_FEATURE	DOMAIN:Integrin beta subunit tail	4	0.217273	0.0190864	281876, 282644, 282642, 282564	1673	5	12565	6.00837	1	1	1
UP_SEQ_FEATURE	DOMAIN:Integrin beta subunit cytoplasmic	4	0.217273	0.0190864	281876, 282644, 282642, 282564	1673	5	12565	6.00837	1	1	1
INTERPRO	IPR014836:Integrin beta subunit, cytoplasmic domain	4	0.217273	0.0191924	281876, 282644, 282642, 282564	1673	5	12540	5.99641	1	1	1
GOTERM_CC_DIRECT	GO:0034663~endoplasmic reticulum chaperone complex	4	0.217273	0.0200865	281373, 282295, 415113, 281419	1649	5	12159	5.89885	1	0.62268	0.613842
GOTERM_BP_DIRECT	GO:0010950~positive regulation of endopeptidase activity	4	0.217273	0.0203775	510041, 514929, 100336105, 509857	1567	5	11494	5.86803	1	1	1
WIKIPATHWAYS	WP994:Oxidative phosphorylation	15	0.814775	0.0205795	327713, 3283887, 3283886, 338060, 3283878, 327704, 287014, 3283888, 3283877, 3283882, 3283885, 3283884, 282710, 327691, 327665	480	53	3200	1.88679	0.985011	0.615726	0.615726
GOTERM_BP_DIRECT	GO:0051301~cell division	35	1.90114	0.0210059	327679, 519504, 414925, 540547, 515287, 618168, 539292, 531074, 615414, 614347, 613732, 507703, 508813, 527278, 515080, 505940, 505200, 281142, 282370, 519217, 519613, 618018, 515350, 613543, 616898, 504517, 505847, 510618, 505356, 281753, 508601, 505011, 281791, 534849, 541250	1567	176	11494	1.45867	1	1	1
WIKIPATHWAYS	WP3158:FSH signaling pathway	8	0.434546	0.021337	504985, 515854, 509613, 100139219, 280991, 521413, 282001, 531391	480	20	3200	2.66667	0.98718	0.615726	0.615726
UP_KW_LIGAND	KW-0521~NADP	23	1.24932	0.0223236	404132, 516864, 327669, 618792, 508809, 510409, 505558, 506406, 280878, 618607, 504596, 281124, 281179, 768256, 281235, 281111, 281650, 514745, 539606, 281360, 514939, 517539, 514903	538	104	3921	1.61179	0.575951	0.141383	0.1265
KEGG_PATHWAY	bta05012:Parkinson disease	50	2.71592	0.0223431	3283887, 327713, 3283886, 3283889, 3283888, 287014, 3283883, 3283882, 286885, 511268, 3283885, 3283884, 3283881, 3283880, 282119, 281987, 281742, 280730, 282710, 282478, 3283879, 327704, 512500, 616871, 520277, 415113, 505294, 511207, 534125, 534640, 280950, 510423, 281481, 327665, 338060, 3283878, 3283877, 515437, 615681, 615087, 532791, 540716, 613899, 767894, 327691, 524456, 281793, 281791, 51…	890	255	6106	1.34523	0.999435	0.255019	0.23961
UP_SEQ_FEATURE	DOMAIN:Ig-like C2-type 3	5	0.271592	0.0225953	281614, 281941, 282862, 338037, 512072	1673	9	12565	4.17248	1	1	1
INTERPRO	IPR000152:EGF-type aspartate/asparagine hydroxylation site	17	0.923411	0.0226946	407179, 515222, 536128, 615883, 532772, 533894, 538062, 538194, 504526, 522422, 511854, 282123, 281276, 281154, 510559, 100848191, 508251	1673	71	12540	1.7947	1	1	1
GOTERM_BP_DIRECT	GO:0010971~positive regulation of G2/M transition of mitotic cell cycle	8	0.434546	0.0227802	510618, 518504, 505537, 540688, 280722, 515080, 509120, 505847	1567	22	11494	2.66729	1	1	1
GOTERM_BP_DIRECT	GO:0030433~ubiquitin-dependent ERAD pathway	16	0.869093	0.0228569	539388, 616187, 540167, 407129, 614334, 614588, 613577, 520833, 613403, 282646, 504832, 614959, 107131137, 281036, 507345, 415113	1567	64	11494	1.83376	1	1	1
GOTERM_MF_DIRECT	GO:0019904~protein domain specific binding	29	1.57523	0.0229401	281291, 520974, 781625, 618428, 504512, 504357, 100139910, 506114, 507345, 504294, 509120, 513131, 513654, 519217, 512740, 614134, 538690, 613543, 100138312, 507804, 507479, 530005, 281897, 784133, 353121, 520277, 787862, 415113, 768040	1456	140	10653	1.51559	1	1	1
UP_KW_BIOLOGICAL_PROCESS	KW-0813~Transport	182	9.88593	0.0232576	327713, 3283887, 282160, 518976, 3283886, 615470, 618580, 3283889, 618184, 3283888, 511267, 538501, 3283882, 286885, 3283885, 286886, 785909, 3283884, 414921, 3283881, 3283880, 785503, 280815, 539670, 507722, 281742, 282710, 281586, 534017, 507686, 768053, 529231, 768330, 513953, 3283879, 534816, 510329, 327704, 515216, 404156, 512500, 516664, 534312, 508918, 514361, 613567, 282307, 282308, 35972…	599	1167	4353	1.13335	0.963777	0.644877	0.644877
GOTERM_BP_DIRECT	GO:0043277~apoptotic cell clearance	6	0.32591	0.0232878	282642, 615027, 507176, 282691, 504526, 281913	1567	13	11494	3.3854	1	1	1
GOTERM_BP_DIRECT	GO:0097193~intrinsic apoptotic signaling pathway	6	0.32591	0.0232878	515777, 100298939, 280730, 280750, 618210, 615013	1567	13	11494	3.3854	1	1	1
GOTERM_MF_DIRECT	GO:0003755~peptidyl-prolyl cis-trans isomerase activity	11	0.597501	0.0233136	535494, 534182, 535310, 508535, 615718, 785179, 538998, 509422, 506043, 514460, 281419	1456	37	10653	2.17521	1	1	1
GOTERM_BP_DIRECT	GO:0002062~chondrocyte differentiation	10	0.543183	0.0235552	404101, 785086, 515437, 508008, 513953, 282089, 508692, 538474, 510833, 504649	1567	32	11494	2.2922	1	1	1
GOTERM_BP_DIRECT	GO:0043536~positive regulation of blood vessel endothelial cell migration	9	0.488865	0.0236057	100849670, 280991, 517541, 516099, 281572, 338036, 282001, 282089, 282691	1567	27	11494	2.44501	1	1	1
GOTERM_BP_DIRECT	GO:0030866~cortical actin cytoskeleton organization	9	0.488865	0.0236057	100139988, 539545, 514541, 281753, 281036, 787862, 513641, 510203, 783470	1567	27	11494	2.44501	1	1	1
UP_KW_CELLULAR_COMPONENT	KW-0084~Basement membrane	8	0.434546	0.0241164	511043, 100336873, 505686, 506751, 511602, 523526, 505917, 513804	1173	21	8081	2.62445	0.704946	0.20097	0.20097
GOTERM_BP_DIRECT	GO:0001934~positive regulation of protein phosphorylation	22	1.195	0.0242698	619066, 509084, 538797, 404125, 538831, 614275, 785576, 532573, 615414, 613357, 504526, 618508, 505886, 505007, 523324, 327682, 282871, 281572, 282089, 534923, 533729, 513539	1567	99	11494	1.63001	1	1	1
GOTERM_BP_DIRECT	GO:0043687~post-translational protein modification	5	0.271592	0.0244862	519217, 533985, 536435, 508872, 507815	1567	9	11494	4.07502	1	1	1
GOTERM_BP_DIRECT	GO:0032091~negative regulation of protein binding	13	0.706138	0.0245783	511268, 616210, 513531, 527528, 614630, 280979, 504957, 522383, 507679, 280730, 327682, 280991, 506293	1567	48	11494	1.98657	1	1	1
GOTERM_MF_DIRECT	GO:0046914~transition metal ion binding	5	0.271592	0.0246886	518825, 280722, 613296, 282343, 785005	1456	9	10653	4.06479	1	1	1
INTERPRO	IPR002049:EGF-like, laminin	10	0.543183	0.0252083	511043, 525795, 100336873, 515222, 506751, 522422, 538194, 520030, 515935, 529939	1673	33	12540	2.27137	1	1	1
UP_SEQ_FEATURE	DOMAIN:Sema	9	0.488865	0.0257244	524002, 526028, 537777, 504294, 525504, 785942, 531240, 781625, 407770	1673	28	12565	2.41408	1	1	1
GOTERM_CC_DIRECT	GO:0031012~extracellular matrix	25	1.35796	0.0257289	538564, 100848491, 518114, 523526, 539596, 280733, 282871, 508076, 282093, 282094, 536137, 539109, 519276, 538590, 107131164, 282887, 530005, 511602, 281154, 282089, 510559, 507010, 281196, 513804, 510833	1649	118	12159	1.56219	1	0.766919	0.756034
INTERPRO	IPR001627:Semaphorin/CD100 antigen	9	0.488865	0.0260047	524002, 526028, 537777, 504294, 525504, 785942, 531240, 781625, 407770	1673	28	12540	2.40927	1	1	1
GOTERM_MF_DIRECT	GO:0005198~structural molecule activity	16	0.869093	0.0265895	100337278, 404111, 414921, 522886, 281706, 514360, 281889, 281569, 281698, 505686, 281753, 505797, 506730, 282113, 507464, 513525	1456	65	10653	1.80101	1	1	1
SMART	SM00059:FN2	5	0.271592	0.0267214	614959, 529049, 280794, 282871, 281849	848	10	6824	4.02358	0.999995	1	1
UP_KW_MOLECULAR_FUNCTION	KW-0143~Chaperone	30	1.62955	0.0273038	535692, 782633, 510850, 540167, 511268, 514610, 516099, 783805, 513918, 506316, 508535, 280750, 506157, 505144, 509685, 100125882, 508671, 286770, 517535, 617165, 407129, 281719, 767874, 784051, 282646, 530447, 281833, 281036, 281373, 415113	760	144	5383	1.4756	0.929884	0.379448	0.371543
GOTERM_BP_DIRECT	GO:0006509~membrane protein ectodomain proteolysis	7	0.380228	0.0273548	539247, 281439, 514929, 534774, 517541, 504285, 514617	1567	18	11494	2.85251	1	1	1
KEGG_PATHWAY	bta04370:VEGF signaling pathway	14	0.760456	0.0276215	619066, 615013, 516099, 531391, 282307, 282308, 100298939, 281987, 510434, 535327, 280991, 281572, 282001, 534923	890	51	6106	1.88332	0.999906	0.288379	0.270954
GOTERM_CC_DIRECT	GO:0005747~mitochondrial respiratory chain complex I	13	0.706138	0.0276381	327713, 3283887, 3283886, 338060, 3283878, 287014, 3283888, 3283877, 3283885, 3283884, 281742, 327691, 327665	1649	49	12159	1.95625	1	0.793315	0.782055
UP_KW_MOLECULAR_FUNCTION	KW-1278~Translocase	15	0.814775	0.0276681	3283886, 3283889, 3283878, 287014, 3283888, 512500, 3283885, 3283884, 523966, 3283880, 785713, 280878, 282144, 3283879, 510329	760	58	5383	1.83178	0.932361	0.379448	0.371543
KEGG_PATHWAY	bta04613:Neutrophil extracellular trap formation	23	1.24932	0.0282519	508161, 407223, 404125, 509843, 531391, 280979, 282307, 282308, 282119, 281987, 513939, 282642, 282478, 100139219, 510434, 281111, 535327, 280991, 282001, 534923, 282691, 515669, 515515	890	100	6106	1.57796	0.999924	0.288379	0.270954
KEGG_PATHWAY	bta05016:Huntington disease	55	2.98751	0.0282646	3283887, 327713, 3283886, 3283889, 3283888, 287014, 3283883, 3283882, 286885, 3283885, 3283884, 3283881, 3283880, 785503, 526320, 282119, 281742, 280730, 282710, 282478, 3283879, 515216, 327704, 407223, 538831, 512500, 616871, 614776, 785086, 281698, 281496, 511207, 512971, 529808, 505919, 534125, 615059, 534640, 527278, 100139219, 510423, 281481, 507340, 327665, 518504, 338060, 3283878, 3283877,…	890	289	6106	1.30566	0.999924	0.288379	0.270954
KEGG_PATHWAY	bta04211:Longevity regulating pathway	19	1.03205	0.0287508	509084, 509863, 528606, 509936, 282307, 504985, 282308, 785086, 100298939, 526310, 280730, 509613, 100139219, 100337329, 281496, 280991, 534923, 507340, 515914	890	78	6106	1.67119	0.999936	0.288379	0.270954
GOTERM_BP_DIRECT	GO:0006730~one-carbon metabolic process	8	0.434546	0.0290001	516864, 527403, 513850, 508158, 505809, 508809, 514494, 507197	1567	23	11494	2.55132	1	1	1
GOTERM_BP_DIRECT	GO:0007411~axon guidance	21	1.14068	0.0295573	618055, 538797, 100336873, 540595, 535137, 537777, 615883, 524942, 540907, 785942, 504209, 530812, 281439, 524002, 533746, 281941, 530005, 506751, 526028, 534413, 785366	1567	95	11494	1.62143	1	1	1
GOTERM_CC_DIRECT	GO:0032587~ruffle membrane	14	0.760456	0.0295703	619066, 614672, 517541, 338049, 506308, 280989, 281876, 531459, 505940, 514504, 534923, 787270, 533729, 788251	1649	55	12159	1.87691	1	0.818463	0.806846
UP_KW_BIOLOGICAL_PROCESS	KW-0445~Lipid transport	15	0.814775	0.0295859	404132, 511267, 286886, 280815, 508918, 317656, 505009, 505328, 505997, 505797, 507027, 508631, 281276, 538903, 538919	599	60	4353	1.81678	0.985514	0.644877	0.644877
UP_SEQ_FEATURE	DOMAIN:Thioredoxin	10	0.543183	0.0300062	281999, 280950, 506157, 613927, 281373, 615027, 615687, 522986, 415110, 613403	1673	34	12565	2.20896	1	1	1
KEGG_PATHWAY	bta05206:MicroRNAs in cancer	34	1.84682	0.0302439	536128, 518795, 615335, 616369, 615414, 531391, 281769, 100298939, 281987, 529235, 100139219, 541141, 282871, 507342, 790999, 282094, 539465, 407223, 505709, 505908, 338049, 505847, 616317, 282307, 281119, 506724, 282308, 282642, 445419, 282301, 281873, 510434, 282001, 281572	890	164	6106	1.42233	0.999962	0.294433	0.276643
SMART	SM00033:CH	13	0.706138	0.0302447	539019, 532143, 540504, 505886, 788760, 100139508, 526027, 527711, 506730, 282379, 515718, 281165, 534849	848	54	6824	1.93728	0.999999	1	1
INTERPRO	IPR018247:EF-Hand 1, calcium-binding site	26	1.41228	0.0306136	534182, 535310, 613296, 514590, 510409, 337886, 505789, 281986, 281987, 532953, 281445, 506730, 509422, 509003, 528783, 338067, 505679, 506348, 615718, 508601, 520277, 282467, 282343, 505351, 100337259, 512717	1673	128	12540	1.52253	1	1	1
KEGG_PATHWAY	bta04931:Insulin resistance	23	1.24932	0.0313443	538465, 517953, 514750, 369023, 534125, 786335, 532053, 514460, 512072, 282307, 281779, 506812, 282308, 282856, 785086, 100139219, 509622, 281992, 280991, 507176, 533908, 534923, 527187	890	101	6106	1.56233	0.999974	0.296427	0.278516
SMART	SM00179:EGF_CA	19	1.03205	0.0320019	407179, 515222, 536128, 615883, 532772, 533894, 538062, 538194, 504526, 504317, 525795, 522422, 511854, 282123, 281276, 281154, 510559, 100848191, 508251	848	92	6824	1.66192	1	1	1
UP_SEQ_FEATURE	PROPEP:Removed in mature form	18	0.977729	0.0322769	619066, 514541, 511268, 518114, 515575, 614242, 338472, 505908, 521522, 509987, 534640, 281838, 338049, 505805, 790872, 532723, 511207, 515935	1673	80	12565	1.68985	1	1	1
WIKIPATHWAYS	WP3195:Arrhythmogenic right ventricular cardiomyopathy	15	0.814775	0.0324894	535043, 508490, 282160, 535951, 785909, 514360, 280979, 281439, 281876, 282644, 506995, 282642, 281873, 282564, 281193	480	56	3200	1.78571	0.998734	0.820357	0.820357
GOTERM_MF_DIRECT	GO:0015035~protein disulfide oxidoreductase activity	6	0.32591	0.0325559	100125317, 281373, 615687, 514361, 415110, 613403	1456	14	10653	3.13569	1	1	1
UP_KW_BIOLOGICAL_PROCESS	KW-0554~One-carbon metabolism	6	0.32591	0.0331572	508158, 505809, 508809, 507197, 517539, 534296	599	14	4353	3.11448	0.991387	0.644877	0.644877
GOTERM_BP_DIRECT	GO:0032869~cellular response to insulin stimulus	13	0.706138	0.0331779	538465, 514541, 515437, 512571, 286764, 512740, 614242, 789937, 282307, 282308, 282856, 615804, 280991	1567	50	11494	1.90711	1	1	1
UP_SEQ_FEATURE	ACT_SITE:Proton donor	25	1.35796	0.0332873	100849042, 540386, 281909, 533630, 507817, 506308, 505103, 107131137, 507188, 535407, 516864, 369023, 513253, 515397, 538173, 519058, 281838, 618607, 532645, 281730, 533357, 511008, 281134, 514939, 520170	1673	123	12565	1.52652	1	1	1
GOTERM_CC_DIRECT	GO:0005581~collagen trimer	10	0.543183	0.0333427	538564, 538634, 514996, 781493, 511602, 523526, 513618, 508076, 510833, 513804	1649	34	12159	2.16869	1	0.861353	0.849127
GOTERM_CC_DIRECT	GO:0005882~intermediate filament	10	0.543183	0.0333427	281889, 540643, 522383, 404111, 281268, 507464, 514186, 281193, 514360, 326577	1649	34	12159	2.16869	1	0.861353	0.849127
KEGG_PATHWAY	bta00020:Citrate cycle (TCA cycle)	9	0.488865	0.0336632	327669, 282856, 511135, 407109, 281235, 512723, 537713, 281481, 613610	890	27	6106	2.28689	0.999988	0.305233	0.28679
UP_SEQ_FEATURE	DOMAIN:PSI	5	0.271592	0.0337609	515731, 281876, 282644, 282642, 282564	1673	10	12565	3.75523	1	1	1
INTERPRO	IPR015720:TMP21-related	5	0.271592	0.033984	618580, 100125926, 529761, 508729, 539132	1673	10	12540	3.74776	1	1	1
INTERPRO	IPR000562:Fibronectin, type II, collagen-binding	5	0.271592	0.033984	614959, 529049, 280794, 282871, 281849	1673	10	12540	3.74776	1	1	1
KEGG_PATHWAY	bta01522:Endocrine resistance	20	1.08637	0.0341197	536128, 505709, 534125, 615013, 616369, 509936, 531391, 282307, 510618, 282308, 100298939, 280730, 100139219, 510434, 281793, 282871, 535327, 280991, 505691, 534923	890	85	6106	1.61428	0.99999	0.305233	0.28679
UP_SEQ_FEATURE	DOMAIN:MRH	4	0.217273	0.0344253	281291, 504832, 338067, 281849	1673	6	12565	5.00697	1	1	1
UP_SEQ_FEATURE	DOMAIN:NAD(P)-binding	4	0.217273	0.0344253	523154, 617688, 281650, 539276	1673	6	12565	5.00697	1	1	1
INTERPRO	IPR003859:Galactosyltransferase, metazoa	4	0.217273	0.0346091	282407, 507559, 281781, 511328	1673	6	12540	4.99701	1	1	1
INTERPRO	IPR009011:Mannose-6-phosphate receptor binding domain	4	0.217273	0.0346091	281291, 504832, 338067, 281849	1673	6	12540	4.99701	1	1	1
INTERPRO	IPR016040:NAD(P)-binding domain	4	0.217273	0.0346091	523154, 617688, 281650, 539276	1673	6	12540	4.99701	1	1	1
GOTERM_BP_DIRECT	GO:0036297~interstrand cross-link repair	9	0.488865	0.0356804	538883, 508171, 510793, 505585, 281762, 507345, 618018, 513626, 613732	1567	29	11494	2.27639	1	1	1
GOTERM_MF_DIRECT	GO:0051787~misfolded protein binding	7	0.380228	0.035871	286770, 517535, 280750, 511008, 614334, 614588, 415113	1456	19	10653	2.6956	1	1	1
GOTERM_CC_DIRECT	GO:0008250~oligosaccharyltransferase complex	5	0.271592	0.0358724	510682, 507939, 534231, 100301169, 515309	1649	10	12159	3.68678	1	0.896809	0.88408
GOTERM_BP_DIRECT	GO:0036151~phosphatidylcholine acyl-chain remodeling	5	0.271592	0.0364891	504236, 788450, 509622, 768330, 507176	1567	10	11494	3.66752	1	1	1
GOTERM_BP_DIRECT	GO:0031293~membrane protein intracellular domain proteolysis	5	0.271592	0.0364891	539247, 514929, 533985, 504285, 282089	1567	10	11494	3.66752	1	1	1
UP_KW_BIOLOGICAL_PROCESS	KW-0029~Amino-acid transport	7	0.380228	0.0365888	513110, 539465, 507686, 282368, 282355, 508473, 511955	599	19	4353	2.67736	0.994783	0.644877	0.644877
GOTERM_BP_DIRECT	GO:1902475~L-alpha-amino acid transmembrane transport	4	0.217273	0.0366606	614713, 282355, 511955, 326577	1567	6	11494	4.89002	1	1	1
GOTERM_BP_DIRECT	GO:0071318~cellular response to ATP	4	0.217273	0.0366606	282646, 338036, 100337259, 506308	1567	6	11494	4.89002	1	1	1
GOTERM_BP_DIRECT	GO:0071679~commissural neuron axon guidance	4	0.217273	0.0366606	281439, 535137, 445419, 538474	1567	6	11494	4.89002	1	1	1
GOTERM_BP_DIRECT	GO:0033622~integrin activation	4	0.217273	0.0366606	280794, 513531, 783470, 507010	1567	6	11494	4.89002	1	1	1
GOTERM_BP_DIRECT	GO:0006914~autophagy	15	0.814775	0.0366919	539478, 539036, 511268, 512685, 338472, 616210, 539480, 521416, 527278, 526310, 532569, 506995, 507345, 508631, 282691	1567	62	11494	1.77461	1	1	1
KEGG_PATHWAY	bta04072:Phospholipase D signaling pathway	25	1.35796	0.0367451	512112, 540803, 531391, 100298939, 281987, 100139219, 280991, 515515, 515159, 505908, 338049, 509936, 282307, 504985, 282308, 506348, 529346, 282301, 507598, 281793, 511887, 510434, 282001, 534923, 515669	890	114	6106	1.50453	0.999996	0.320069	0.300729
GOTERM_MF_DIRECT	GO:0015190~L-leucine transmembrane transporter activity	4	0.217273	0.036899	513110, 507107, 282369, 511955	1456	6	10653	4.87775	1	1	1
GOTERM_MF_DIRECT	GO:0015183~L-aspartate transmembrane transporter activity	4	0.217273	0.036899	513110, 615470, 282355, 326577	1456	6	10653	4.87775	1	1	1
UP_SEQ_FEATURE	BINDING:in other chain	9	0.488865	0.0381149	510949, 506997, 504305, 524683, 511222, 281235, 514939, 512626, 505968	1673	30	12565	2.25314	1	1	1
GOTERM_CC_DIRECT	GO:0005829~cytosol	373	20.2607	0.0383845	517007, 414925, 100125267, 286764, 511268, 286767, 539393, 540948, 526637, 539276, 533297, 100298939, 507327, 529235, 508535, 767882, 506596, 540274, 535109, 533729, 286770, 281181, 515854, 540254, 511135, 533861, 505809, 533187, 517590, 338049, 533859, 767874, 524593, 618607, 506348, 507679, 509613, 767990, 521761, 530464, 281179, 522972, 505011, 282386, 281055, 415113, 768040, 535692, 509084, 5…	1649	2539	12159	1.08324	1	0.929625	0.91643
WIKIPATHWAYS	WP3275:Fluoropyrimidine activity	9	0.488865	0.0386657	505537, 768244, 281124, 504652, 505809, 508167, 509652, 508809, 511769	480	27	3200	2.22222	0.999653	0.829455	0.829455
SMART	SM00280:KAZAL	6	0.32591	0.0394028	525795, 282326, 327681, 526637, 616368, 534482	848	16	6824	3.01769	1	1	1
SMART	SM00358:DSRM	6	0.32591	0.0394028	614936, 540254, 521761, 513944, 347700, 516282	848	16	6824	3.01769	1	1	1
UP_SEQ_FEATURE	DOMAIN:GOLD	6	0.32591	0.0394155	618580, 100125926, 529761, 100139246, 508729, 539132	1673	15	12565	3.00418	1	1	1
INTERPRO	IPR009038:GOLD	6	0.32591	0.0397153	618580, 100125926, 529761, 100139246, 508729, 539132	1673	15	12540	2.99821	1	1	1
INTERPRO	IPR001751:S100/Calbindin-D9k, conserved site	6	0.32591	0.0397153	505679, 337886, 532569, 282467, 613296, 282343	1673	15	12540	2.99821	1	1	1
GOTERM_BP_DIRECT	GO:0006006~glucose metabolic process	10	0.543183	0.0408272	281181, 407109, 281179, 534402, 512723, 280991, 281154, 534923, 613610, 789937	1567	35	11494	2.09572	1	1	1
GOTERM_BP_DIRECT	GO:0060348~bone development	10	0.543183	0.0408272	280733, 282644, 509536, 539029, 281793, 533187, 540769, 445422, 281193, 281419	1567	35	11494	2.09572	1	1	1
WIKIPATHWAYS	WP3211:Nucleotide metabolism	7	0.380228	0.0410621	510949, 505537, 504305, 508167, 281990, 508809, 517539	480	18	3200	2.59259	0.99979	0.829455	0.829455
UP_KW_BIOLOGICAL_PROCESS	KW-0132~Cell division	33	1.7925	0.0415612	327679, 519504, 414925, 540547, 515287, 618168, 539292, 615414, 614347, 613732, 507703, 508813, 527278, 515080, 505940, 505200, 281142, 282370, 519217, 519613, 618018, 515350, 338049, 616898, 504517, 510618, 505356, 281753, 508601, 505011, 540040, 534849, 541250	599	172	4353	1.39427	0.997485	0.651125	0.651125
GOTERM_CC_DIRECT	GO:0030134~ER to Golgi transport vesicle	9	0.488865	0.0419173	616293, 618580, 280722, 513116, 100125926, 529761, 511649, 508729, 539132	1649	30	12159	2.21207	1	0.984422	0.970449
KEGG_PATHWAY	bta05200:Pathways in cancer	79	4.29115	0.0422143	508490, 511220, 540547, 414925, 100337066, 536128, 523526, 616369, 534661, 531391, 615514, 281987, 100298939, 280730, 506751, 282871, 514889, 535043, 619066, 407223, 519217, 519018, 338049, 509936, 767874, 282307, 282308, 508008, 445417, 282301, 445419, 281730, 507554, 507598, 520277, 510434, 511602, 538507, 281572, 520030, 511043, 100336873, 513340, 534125, 615013, 615414, 616744, 493720, 507869…	890	446	6106	1.21523	0.999999	0.35828	0.336632
SMART	SM00152:THY	3	0.162955	0.0423575	101906565, 282385, 282386	848	3	6824	8.04717	1	1	1
GOTERM_BP_DIRECT	GO:0042475~odontogenesis of dentin-containing tooth	9	0.488865	0.0430435	532856, 404101, 540595, 783269, 327681, 506751, 282301, 615335, 504317	1567	30	11494	2.20051	1	1	1
GOTERM_BP_DIRECT	GO:1900087~positive regulation of G1/S transition of mitotic cell cycle	9	0.488865	0.0430435	505537, 540547, 515397, 280991, 508167, 517541, 613543, 615414, 280989	1567	30	11494	2.20051	1	1	1
GOTERM_CC_DIRECT	GO:0009986~cell surface	46	2.49864	0.0432889	515687, 407179, 518114, 286886, 536128, 517541, 530042, 767839, 281849, 613357, 533692, 510409, 507107, 280733, 506995, 506157, 504294, 782186, 282691, 505580, 784605, 511591, 404156, 514447, 519652, 505908, 615687, 504317, 518043, 281876, 280722, 524078, 445417, 530005, 281036, 534326, 281873, 282862, 508763, 534842, 281276, 282564, 281572, 282089, 415113, 415110	1649	258	12159	1.31467	1	0.986732	0.972727
UP_SEQ_FEATURE	DOMAIN:EF-hand 1	14	0.760456	0.0437211	534182, 535310, 338067, 280989, 534482, 281986, 506348, 532569, 508601, 282467, 520277, 282343, 505351, 528783	1673	59	12565	1.78214	1	1	1
UP_SEQ_FEATURE	ACT_SITE:Nucleophile	34	1.84682	0.0439071	535496, 100125267, 540386, 511268, 516797, 281909, 533630, 505839, 505719, 534640, 506308, 280950, 541021, 281780, 507188, 535407, 281281, 505280, 281181, 369023, 535981, 516328, 100125317, 538173, 514361, 508717, 507477, 533357, 504261, 509652, 281373, 511207, 100126042, 520170	1673	184	12565	1.3878	1	1	1
GOTERM_BP_DIRECT	GO:0050772~positive regulation of axonogenesis	7	0.380228	0.0450459	373543, 534842, 100337329, 504294, 531240, 781625, 407770	1567	20	11494	2.56726	1	1	1
GOTERM_BP_DIRECT	GO:0046718~viral entry into host cell	7	0.380228	0.0450459	281876, 507107, 282644, 281105, 523536, 281838, 504526	1567	20	11494	2.56726	1	1	1
GOTERM_MF_DIRECT	GO:0050661~NADP binding	8	0.434546	0.0451542	506406, 281181, 280878, 281124, 281179, 508809, 514745, 514939	1456	25	10653	2.34132	1	1	1
GOTERM_MF_DIRECT	GO:0097110~scaffold protein binding	11	0.597501	0.0453617	511268, 281268, 281433, 786852, 507464, 530042, 282001, 515515, 513591, 281193, 514360	1456	41	10653	1.963	1	1	1
GOTERM_MF_DIRECT	GO:0005200~structural constituent of cytoskeleton	11	0.597501	0.0453617	507193, 541101, 615087, 518896, 526027, 527711, 506596, 614345, 783470, 514186, 528252	1456	41	10653	1.963	1	1	1
SMART	SM00250:PLEC	4	0.217273	0.045381	100337278, 506730, 522886, 514360	848	7	6824	4.59838	1	1	1
KEGG_PATHWAY	bta05214:Glioma	17	0.923411	0.0460323	505908, 616369, 531391, 282307, 510618, 282308, 100298939, 281987, 280730, 282301, 100139219, 520277, 510434, 280991, 282001, 534923, 282162	890	71	6106	1.6427	1	0.369658	0.347322
KEGG_PATHWAY	bta01524:Platinum drug resistance	17	0.923411	0.0460323	518976, 414925, 505709, 615013, 616369, 616744, 531391, 615514, 282307, 493720, 282308, 787696, 280730, 507346, 533115, 280991, 534923	890	71	6106	1.6427	1	0.369658	0.347322
UP_KW_DOMAIN	KW-0176~Collagen	10	0.543183	0.0463091	538564, 538634, 514996, 781493, 511602, 523526, 513618, 508076, 510833, 513804	1068	34	7420	2.0434	0.747174	0.268593	0.250069
UP_KW_BIOLOGICAL_PROCESS	KW-0028~Amino-acid biosynthesis	7	0.380228	0.0464062	505103, 281643, 514209, 533630, 514525, 539606, 280726	599	20	4353	2.54349	0.998769	0.654328	0.654328
KEGG_PATHWAY	bta05222:Small cell lung cancer	20	1.08637	0.0469052	511043, 535043, 508490, 100336873, 519217, 519018, 523526, 529939, 282307, 510618, 282308, 281876, 280730, 506751, 280794, 507554, 511602, 280991, 534923, 520030	890	88	6106	1.55924	1	0.369658	0.347322
INTERPRO	IPR003594:Histidine kinase-like ATPase, ATP-binding domain	5	0.271592	0.0478966	767874, 282646, 787696, 505005, 510841	1673	11	12540	3.40705	1	1	1
INTERPRO	IPR013786:Acyl-CoA dehydrogenase/oxidase, N-terminal	5	0.271592	0.0478966	510440, 511222, 513508, 505968, 617428	1673	11	12540	3.40705	1	1	1
GOTERM_BP_DIRECT	GO:0090307~mitotic spindle assembly	10	0.543183	0.0480986	505316, 508404, 510420, 518897, 515350, 506561, 281165, 338049, 282370, 507804	1567	36	11494	2.03751	1	1	1
GOTERM_BP_DIRECT	GO:0006635~fatty acid beta-oxidation	10	0.543183	0.0480986	516864, 506812, 493643, 526059, 518852, 528646, 509863, 508324, 508918, 505968	1567	36	11494	2.03751	1	1	1
GOTERM_MF_DIRECT	GO:0005546~phosphatidylinositol-4,5-bisphosphate binding	12	0.65182	0.0483571	112441889, 505328, 535077, 281986, 513939, 514446, 353121, 511199, 539029, 282024, 533861, 100125285	1456	47	10653	1.86807	1	1	1
UP_SEQ_FEATURE	BINDING:in LIMBS binding site	3	0.162955	0.0483886	281876, 282644, 282564	1673	3	12565	7.51046	1	1	1
UP_SEQ_FEATURE	DOMAIN:PPIase FKBP-type 1	3	0.162955	0.0483886	534182, 535310, 508535	1673	3	12565	7.51046	1	1	1
UP_SEQ_FEATURE	ZN_FING:CXXC-type	3	0.162955	0.0483886	281119, 511446, 538485	1673	3	12565	7.51046	1	1	1
UP_SEQ_FEATURE	BINDING:in ADMIDAS binding site	3	0.162955	0.0483886	281876, 282644, 282564	1673	3	12565	7.51046	1	1	1
UP_SEQ_FEATURE	DOMAIN:NADH:quinone oxidoreductase/Mrp antiporter membrane subunit	3	0.162955	0.0483886	3283887, 3283886, 3283878	1673	3	12565	7.51046	1	1	1
UP_SEQ_FEATURE	DOMAIN:Proteasome activator PA28 N-terminal	3	0.162955	0.0483886	510041, 100336105, 509857	1673	3	12565	7.51046	1	1	1
UP_SEQ_FEATURE	DOMAIN:PPIase FKBP-type 2	3	0.162955	0.0483886	534182, 535310, 508535	1673	3	12565	7.51046	1	1	1
UP_SEQ_FEATURE	BINDING:in MIDAS binding site	3	0.162955	0.0483886	281876, 282644, 282564	1673	3	12565	7.51046	1	1	1
UP_SEQ_FEATURE	DOMAIN:Proteasome activator PA28 C-terminal	3	0.162955	0.0483886	510041, 100336105, 509857	1673	3	12565	7.51046	1	1	1
INTERPRO	IPR009077:Proteasome activator pa28, REG alpha/beta subunit	3	0.162955	0.0485723	510041, 100336105, 509857	1673	3	12540	7.49552	1	1	1
INTERPRO	IPR001006:Procollagen-lysine 5-dioxygenase	3	0.162955	0.0485723	514996, 533642, 281409	1673	3	12540	7.49552	1	1	1
INTERPRO	IPR017967:HMG box A DNA-binding domain, conserved site	3	0.162955	0.0485723	613729, 540444, 282691	1673	3	12540	7.49552	1	1	1
INTERPRO	IPR001152:Thymosin beta-4	3	0.162955	0.0485723	101906565, 282385, 282386	1673	3	12540	7.49552	1	1	1
INTERPRO	IPR003185:Proteasome activator pa28, REG alpha subunit	3	0.162955	0.0485723	510041, 100336105, 509857	1673	3	12540	7.49552	1	1	1
INTERPRO	IPR003186:Proteasome activator pa28, REG beta subunit	3	0.162955	0.0485723	510041, 100336105, 509857	1673	3	12540	7.49552	1	1	1
INTERPRO	IPR001750:NADH:ubiquinone/plastoquinone oxidoreductase	3	0.162955	0.0485723	3283887, 3283886, 3283878	1673	3	12540	7.49552	1	1	1
UP_SEQ_FEATURE	DOMAIN:Laminin EGF-like	8	0.434546	0.0486124	511043, 525795, 100336873, 506751, 522422, 538194, 520030, 529939	1673	26	12565	2.31091	1	1	1
KEGG_PATHWAY	bta00620:Pyruvate metabolism	10	0.543183	0.0494809	540335, 505515, 618607, 282856, 512571, 407109, 507477, 512723, 613610, 507817	890	34	6106	2.01785	1	0.380888	0.357873
GOTERM_CC_DIRECT	GO:0005610~laminin-5 complex	3	0.162955	0.0501104	100336873, 506751, 529939	1649	3	12159	7.37356	1	1	0.98708
GOTERM_CC_DIRECT	GO:0008537~proteasome activator complex	3	0.162955	0.0501104	510041, 100336105, 509857	1649	3	12159	7.37356	1	1	0.98708
WIKIPATHWAYS	WP3206:Retinoblastoma gene in cancer	19	1.03205	0.0501608	518504, 327679, 540547, 519217, 512740, 519018, 540444, 508809, 505847, 281119, 505537, 530961, 787696, 506114, 535327, 508167, 512754, 507122, 282370	480	81	3200	1.56379	0.999969	0.921135	0.921135
GOTERM_CC_DIRECT	GO:0005614~interstitial matrix	5	0.271592	0.0504658	100139508, 507654, 515235, 781493, 505917	1649	11	12159	3.35162	1	1	0.98708
SMART	SM00180:EGF_Lam	8	0.434546	0.0504784	511043, 525795, 100336873, 506751, 522422, 538194, 520030, 529939	848	28	6824	2.29919	1	1	1
GOTERM_BP_DIRECT	GO:0090266~regulation of mitotic cell cycle spindle assembly checkpoint	3	0.162955	0.0506076	618021, 505356, 508100	1567	3	11494	7.33504	1	1	1
GOTERM_BP_DIRECT	GO:0006564~L-serine biosynthetic process	3	0.162955	0.0506076	505103, 533630, 533044	1567	3	11494	7.33504	1	1	1
GOTERM_BP_DIRECT	GO:1904154~positive regulation of retrograde protein transport, ER to cytosol	3	0.162955	0.0506076	513253, 511008, 533949	1567	3	11494	7.33504	1	1	1
GOTERM_BP_DIRECT	GO:0015823~phenylalanine transport	3	0.162955	0.0506076	507107, 282369, 511955	1567	3	11494	7.33504	1	1	1
GOTERM_BP_DIRECT	GO:0010638~positive regulation of organelle organization	3	0.162955	0.0506076	526045, 618580, 511649	1567	3	11494	7.33504	1	1	1
GOTERM_BP_DIRECT	GO:1904380~endoplasmic reticulum mannose trimming	3	0.162955	0.0506076	513253, 511008, 519058	1567	3	11494	7.33504	1	1	1
GOTERM_BP_DIRECT	GO:0006266~DNA ligation	3	0.162955	0.0506076	787696, 100124507, 514719	1567	3	11494	7.33504	1	1	1
GOTERM_BP_DIRECT	GO:1901164~negative regulation of trophoblast cell migration	3	0.162955	0.0506076	281036, 327676, 281193	1567	3	11494	7.33504	1	1	1
KEGG_PATHWAY	bta04926:Relaxin signaling pathway	23	1.24932	0.0507323	513340, 534125, 523526, 509936, 531391, 282307, 282308, 785086, 100298939, 281202, 510434, 281793, 282871, 511602, 535327, 280991, 281791, 281572, 282089, 282001, 534923, 515669, 510833	890	106	6106	1.48864	1	0.381646	0.358585
GOTERM_MF_DIRECT	GO:0008475~procollagen-lysine 5-dioxygenase activity	3	0.162955	0.0508435	514996, 533642, 281409	1456	3	10653	7.31662	1	1	1
GOTERM_MF_DIRECT	GO:0044378~non-sequence-specific DNA binding, bending	3	0.162955	0.0508435	540444, 282691, 533462	1456	3	10653	7.31662	1	1	1
GOTERM_MF_DIRECT	GO:0030229~very-low-density lipoprotein particle receptor activity	3	0.162955	0.0508435	407179, 281276, 282123	1456	3	10653	7.31662	1	1	1
GOTERM_MF_DIRECT	GO:0016972~thiol oxidase activity	3	0.162955	0.0508435	100125317, 281373, 514361	1456	3	10653	7.31662	1	1	1
GOTERM_BP_DIRECT	GO:0045780~positive regulation of bone resorption	5	0.271592	0.0513038	514750, 281499, 519652, 532772, 515515	1567	11	11494	3.33411	1	1	1
GOTERM_BP_DIRECT	GO:0070085~glycosylation	5	0.271592	0.0513038	282407, 507559, 540602, 281781, 511328	1567	11	11494	3.33411	1	1	1
GOTERM_BP_DIRECT	GO:0045862~positive regulation of proteolysis	5	0.271592	0.0513038	493720, 286771, 407223, 521975, 532053	1567	11	11494	3.33411	1	1	1
UP_KW_BIOLOGICAL_PROCESS	KW-0320~Glycogen biosynthesis	3	0.162955	0.0513724	786335, 280991, 517397	599	3	4353	7.26711	0.99941	0.658501	0.658501
PIR_SUPERFAMILY	PIRSF002512:integrin, beta subunit	4	0.217273	0.0522256	281876, 282644, 282642, 282564	205	6	1306	4.24715	0.999925	1	1
GOTERM_CC_DIRECT	GO:0005925~focal adhesion	27	1.46659	0.0529716	535077, 535951, 517541, 515088, 617534, 540504, 531391, 280979, 532898, 506995, 532851, 506199, 783470, 515834, 533729, 540139, 505316, 524132, 282308, 281439, 281876, 100138017, 282644, 282642, 281873, 282564, 528252	1649	139	12159	1.43227	1	1	0.98708
KEGG_PATHWAY	bta00190:Oxidative phosphorylation	27	1.46659	0.0535734	3283887, 327713, 3283886, 534183, 3283889, 3283888, 287014, 3283883, 3283882, 286885, 3283885, 3283884, 3283881, 3283880, 281742, 282710, 281481, 327665, 3283879, 338060, 3283878, 327704, 3283877, 512500, 616871, 613899, 327691	890	130	6106	1.42491	1	0.394062	0.370252
UP_SEQ_FEATURE	DISULFID:Redox-active	9	0.488865	0.0539661	506406, 280950, 515222, 100125317, 281373, 514361, 445422, 415110, 613403	1673	32	12565	2.11232	1	1	1
GOTERM_BP_DIRECT	GO:0001578~microtubule bundle formation	8	0.434546	0.0541741	531974, 767818, 513091, 508100, 506561, 786958, 514739, 541250	1567	26	11494	2.25693	1	1	1
GOTERM_BP_DIRECT	GO:0000132~establishment of mitotic spindle orientation	8	0.434546	0.0541741	505316, 281876, 513654, 513091, 508100, 615059, 508088, 281193	1567	26	11494	2.25693	1	1	1
INTERPRO	IPR002172:Low-density lipoprotein (LDL) receptor class A repeat	9	0.488865	0.0545022	513343, 407179, 281276, 282123, 338067, 533894, 515494, 505043, 504317	1673	32	12540	2.10811	1	1	1
INTERPRO	IPR001101:Plectin repeat	4	0.217273	0.0546549	100337278, 506730, 522886, 514360	1673	7	12540	4.28315	1	1	1
INTERPRO	IPR011059:Metal-dependent hydrolase, composite domain	4	0.217273	0.0546549	533746, 504261, 509796, 521401	1673	7	12540	4.28315	1	1	1
INTERPRO	IPR018097:EGF-like calcium-binding, conserved site	16	0.869093	0.0558658	407179, 515222, 536128, 615883, 532772, 533894, 538062, 504526, 504317, 511854, 282123, 281276, 281154, 510559, 100848191, 508251	1673	73	12540	1.64285	1	1	1
GOTERM_BP_DIRECT	GO:0070527~platelet aggregation	7	0.380228	0.0560462	524078, 512312, 282642, 282301, 784133, 280794, 281793	1567	21	11494	2.44501	1	1	1
GOTERM_MF_DIRECT	GO:0000400~four-way junction DNA binding	6	0.32591	0.0563672	613729, 533115, 540444, 513626, 282691, 539431	1456	16	10653	2.74373	1	1	1
GOTERM_MF_DIRECT	GO:0050431~transforming growth factor beta binding	6	0.32591	0.0563672	529661, 532772, 510559, 281838, 100848191, 534043	1456	16	10653	2.74373	1	1	1
UP_KW_LIGAND	KW-0460~Magnesium	54	2.93319	0.0575782	508171, 534183, 614183, 616242, 3283880, 533692, 281869, 531391, 506308, 281865, 506995, 787696, 327669, 540139, 511135, 519217, 618210, 505809, 338049, 785713, 533186, 509936, 788792, 537812, 509652, 282144, 538883, 512571, 512373, 534125, 533630, 781648, 338037, 539530, 100301169, 507815, 507945, 100337329, 509246, 517539, 373543, 615087, 538173, 281876, 282644, 282642, 527403, 534402, 281235, …	538	315	3921	1.24939	0.894968	0.312567	0.279666
GOTERM_BP_DIRECT	GO:0043568~positive regulation of insulin-like growth factor receptor signaling pathway	4	0.217273	0.0577621	115945148, 282262, 281063, 282261	1567	7	11494	4.19145	1	1	1
GOTERM_BP_DIRECT	GO:1903038~negative regulation of leukocyte cell-cell adhesion	4	0.217273	0.0577621	280991, 281992, 509133, 280726	1567	7	11494	4.19145	1	1	1
GOTERM_BP_DIRECT	GO:0010918~positive regulation of mitochondrial membrane potential	4	0.217273	0.0577621	507345, 280991, 615013, 534923	1567	7	11494	4.19145	1	1	1
GOTERM_BP_DIRECT	GO:0048266~behavioral response to pain	4	0.217273	0.0577621	507598, 100139219, 280991, 505917	1567	7	11494	4.19145	1	1	1
GOTERM_BP_DIRECT	GO:0035563~positive regulation of chromatin binding	4	0.217273	0.0577621	526377, 533865, 281730, 506293	1567	7	11494	4.19145	1	1	1
WIKIPATHWAYS	WP3154:AMPK signaling	14	0.760456	0.0578997	514750, 509084, 327679, 786335, 511381, 282307, 506812, 504985, 282308, 509613, 100139219, 100337329, 280991, 534923	480	55	3200	1.69697	0.999994	0.944656	0.944656
GOTERM_MF_DIRECT	GO:0008378~galactosyltransferase activity	4	0.217273	0.058123	282407, 507559, 281781, 511328	1456	7	10653	4.18093	1	1	1
UP_KW_MOLECULAR_FUNCTION	KW-0413~Isomerase	23	1.24932	0.0581494	404132, 535494, 534182, 535310, 515569, 515222, 538998, 514460, 281419, 523154, 787696, 615718, 508535, 613927, 505464, 534402, 785179, 509422, 281373, 506043, 538958, 281195, 415110	760	111	5383	1.46763	0.996821	0.697793	0.683256
KEGG_PATHWAY	bta04611:Platelet activation	21	1.14068	0.0584689	513377, 338037, 338049, 509936, 531391, 280979, 282307, 282308, 281876, 282642, 281793, 535327, 280991, 281791, 534923, 783470, 515669, 515515, 510833, 534816, 528252	890	96	6106	1.50077	1	0.420722	0.395301
INTERPRO	IPR001881:EGF-like calcium-binding	19	1.03205	0.0589407	407179, 515222, 536128, 615883, 532772, 533894, 538062, 538194, 504526, 504317, 525795, 522422, 511854, 282123, 281276, 281154, 510559, 100848191, 508251	1673	92	12540	1.54799	1	1	1
GOTERM_BP_DIRECT	GO:0001558~regulation of cell growth	9	0.488865	0.0606047	534092, 514447, 100139219, 616375, 616368, 282262, 515119, 531074, 282261	1567	32	11494	2.06298	1	1	1
GOTERM_BP_DIRECT	GO:0009306~protein secretion	9	0.488865	0.0606047	514541, 513132, 532778, 615804, 535379, 504235, 614242, 509133, 613357	1567	32	11494	2.06298	1	1	1
WIKIPATHWAYS	WP3137:SREBF and miR33 in cholesterol and lipid homeostasis	6	0.32591	0.0607947	535379, 100139219, 281276, 507102, 281992, 507176	480	15	3200	2.66667	0.999997	0.944656	0.944656
GOTERM_MF_DIRECT	GO:0015631~tubulin binding	9	0.488865	0.0613189	281439, 414925, 511853, 511319, 613543, 539530, 281193, 616317, 618428	1456	32	10653	2.0578	1	1	1
UP_SEQ_FEATURE	DOMAIN:EF-hand 2	14	0.760456	0.0618177	534182, 535310, 338067, 534482, 505679, 281986, 506348, 532569, 508601, 282467, 520277, 282343, 505351, 528783	1673	62	12565	1.69591	1	1	1
KEGG_PATHWAY	bta05414:Dilated cardiomyopathy	17	0.923411	0.0638437	535043, 508490, 282160, 535951, 785909, 509936, 280979, 281439, 281876, 282644, 506995, 282642, 281873, 281793, 282564, 282089, 540561	890	74	6106	1.5761	1	0.44484	0.417962
INTERPRO	IPR009075:Acyl-CoA dehydrogenase/oxidase C-terminal	5	0.271592	0.0644796	510440, 511222, 513508, 505968, 617428	1673	12	12540	3.12313	1	1	1
UP_SEQ_FEATURE	DOMAIN:DRBM	6	0.32591	0.0649064	614936, 540254, 521761, 513944, 347700, 516282	1673	17	12565	2.65075	1	1	1
UP_KW_PTM	KW-0558~Oxidation	6	0.32591	0.0650041	511268, 613729, 280794, 540444, 282691, 280979	736	15	4824	2.62174	0.866865	0.503782	0.487531
GOTERM_BP_DIRECT	GO:0034644~cellular response to UV	10	0.543183	0.0650835	282307, 508638, 286764, 533985, 513642, 540948, 541141, 535327, 618720, 281990	1567	38	11494	1.93027	1	1	1
PIR_SUPERFAMILY	PIRSF001828:thymosin beta	3	0.162955	0.0653664	101906565, 282385, 282386	205	3	1306	6.37073	0.999994	1	1
GOTERM_MF_DIRECT	GO:0015297~antiporter activity	8	0.434546	0.0655711	613734, 100848134, 509009, 513545, 523783, 282355, 617624, 614734	1456	27	10653	2.16789	1	1	1
UP_KW_BIOLOGICAL_PROCESS	KW-0498~Mitosis	25	1.35796	0.0657856	327679, 414925, 515287, 614347, 613732, 507703, 508813, 515080, 505940, 505200, 281142, 282370, 519217, 519613, 618018, 515350, 616898, 504517, 505847, 505356, 281753, 508601, 505011, 534849, 541250	599	128	4353	1.41936	0.999932	0.666273	0.666273
KEGG_PATHWAY	bta04916:Melanogenesis	18	0.977729	0.0658327	100337066, 509936, 531391, 785086, 100298939, 508008, 445417, 530005, 445419, 520277, 510434, 281793, 281791, 538507, 282001, 511308, 515669, 282162	890	80	6106	1.54365	1	0.44484	0.417962
UP_KW_BIOLOGICAL_PROCESS	KW-0130~Cell adhesion	28	1.52091	0.0660901	539654, 508490, 523226, 616168, 530042, 767839, 539596, 512072, 506995, 281941, 280794, 281465, 508631, 281063, 513531, 281913, 281614, 281876, 531137, 282644, 282642, 281873, 281499, 282862, 282564, 514537, 281131, 282001	599	147	4353	1.38421	0.999935	0.666273	0.666273
UP_KW_BIOLOGICAL_PROCESS	KW-0119~Carbohydrate metabolism	13	0.706138	0.0661548	511245, 407109, 360194, 521401, 538173, 613610, 506997, 523154, 281179, 534402, 512723, 280991, 511215	599	55	4353	1.71768	0.999936	0.666273	0.666273
KEGG_PATHWAY	bta05231:Choline metabolism in cancer	19	1.03205	0.0674828	619066, 534125, 505908, 617624, 531391, 282307, 504985, 282308, 506348, 100298939, 281987, 509613, 282301, 100139219, 510434, 511887, 280991, 282001, 534923	890	86	6106	1.51573	1	0.44484	0.417962
GOTERM_CC_DIRECT	GO:0043240~Fanconi anaemia nuclear complex	5	0.271592	0.0678162	510793, 281762, 618018, 513626, 613732	1649	12	12159	3.07232	1	1	0.98708
GOTERM_CC_DIRECT	GO:0030140~trans-Golgi network transport vesicle	5	0.271592	0.0678162	514541, 511591, 614242, 529761, 281849	1649	12	12159	3.07232	1	1	0.98708
KEGG_PATHWAY	bta03266:Virion - Herpesvirus	4	0.217273	0.0683262	282642, 281873, 281849, 505580	890	7	6106	3.92039	1	0.44484	0.417962
GOTERM_BP_DIRECT	GO:0051568~histone H3-K4 methylation	5	0.271592	0.068903	513650, 100125836, 534913, 513162, 539431	1567	12	11494	3.05626	1	1	1
GOTERM_BP_DIRECT	GO:0006122~mitochondrial electron transport, ubiquinol to cytochrome c	5	0.271592	0.068903	613899, 3283889, 286885, 512500, 616871	1567	12	11494	3.05626	1	1	1
GOTERM_BP_DIRECT	GO:0009311~oligosaccharide metabolic process	5	0.271592	0.068903	404124, 497020, 533357, 516155, 407222	1567	12	11494	3.05626	1	1	1
GOTERM_CC_DIRECT	GO:0005759~mitochondrial matrix	30	1.62955	0.0691312	519328, 511268, 286886, 511222, 286844, 509987, 615335, 783805, 525496, 505323, 506598, 512723, 510841, 338060, 540139, 535981, 407109, 510440, 505809, 102030942, 767847, 505968, 784051, 281833, 768244, 281157, 281496, 510796, 507197, 100126042	1649	162	12159	1.36547	1	1	0.98708
UP_KW_LIGAND	KW-0670~Pyruvate	5	0.271592	0.0698121	282856, 512571, 407109, 102030942, 613610	538	12	3921	3.03671	0.936073	0.331608	0.296702
GOTERM_BP_DIRECT	GO:0034620~cellular response to unfolded protein	6	0.32591	0.0705888	517535, 782633, 533985, 616210, 415113, 510190	1567	17	11494	2.58884	1	1	1
GOTERM_BP_DIRECT	GO:0098609~cell-cell adhesion	18	0.977729	0.0706615	518833, 100336873, 509882, 519652, 616168, 617114, 525107, 538194, 514360, 524132, 529902, 506751, 522422, 508631, 281131, 326598, 783470, 508251	1567	86	11494	1.53524	1	1	1
KEGG_PATHWAY	bta05220:Chronic myeloid leukemia	17	0.923411	0.070695	407223, 513131, 615013, 616369, 531391, 282307, 510618, 282308, 100298939, 789892, 280730, 529346, 281730, 510434, 280991, 282089, 534923	890	75	6106	1.55509	1	0.44484	0.417962
GOTERM_MF_DIRECT	GO:0031418~L-ascorbic acid binding	6	0.32591	0.0711967	507327, 514996, 533642, 280890, 281409, 506185	1456	17	10653	2.58234	1	1	1
GOTERM_MF_DIRECT	GO:0050750~low-density lipoprotein particle receptor binding	6	0.32591	0.0711967	282646, 529972, 514610, 511199, 540559, 504957	1456	17	10653	2.58234	1	1	1
KEGG_PATHWAY	bta04071:Sphingolipid signaling pathway	23	1.24932	0.0715108	515159, 619066, 540732, 534125, 614354, 100337041, 522515, 338049, 531391, 282307, 282308, 100298939, 280730, 529346, 509018, 510434, 282883, 535327, 280991, 281791, 282001, 534923, 515669	890	110	6106	1.4345	1	0.44484	0.417962
GOTERM_BP_DIRECT	GO:0007156~homophilic cell adhesion via plasma membrane adhesion molecules	16	0.869093	0.0718669	539654, 514447, 523226, 538194, 504209, 529902, 281941, 522422, 785366, 534842, 504294, 514537, 281131, 281063, 505580, 508251	1567	74	11494	1.58595	1	1	1
KEGG_PATHWAY	bta04723:Retrograde endocannabinoid signaling	24	1.30364	0.0720292	327713, 3283887, 505290, 3283886, 338060, 3283878, 327704, 287014, 3283888, 3283877, 513340, 3283885, 3283884, 534125, 509936, 531391, 281742, 327691, 281202, 535327, 281791, 282001, 515669, 327665	890	116	6106	1.41945	1	0.44484	0.417962
KEGG_PATHWAY	bta05412:Arrhythmogenic right ventricular cardiomyopathy	15	0.814775	0.073384	535043, 508490, 282160, 535951, 785909, 514360, 280979, 281439, 281876, 282644, 506995, 282642, 281873, 282564, 281193	890	64	6106	1.60797	1	0.44484	0.417962
UP_KW_BIOLOGICAL_PROCESS	KW-0254~Endocytosis	13	0.706138	0.0741944	407179, 515216, 538501, 785664, 533894, 505839, 525107, 785503, 504317, 280722, 529049, 282123, 281276	599	56	4353	1.68701	0.999981	0.697427	0.697427
KEGG_PATHWAY	bta01212:Fatty acid metabolism	13	0.706138	0.0750595	518852, 511222, 516797, 508918, 618814, 100138312, 613886, 505968, 493643, 506812, 281421, 508324, 508455	890	53	6106	1.68281	1	0.44484	0.417962
KEGG_PATHWAY	bta04933:AGE-RAGE signaling pathway in diabetic complications	20	1.08637	0.07526	534125, 523526, 531391, 282307, 510618, 282308, 281986, 100298939, 281987, 280730, 280794, 511602, 535327, 280991, 281572, 282089, 282001, 534923, 515669, 510833	890	93	6106	1.47541	1	0.44484	0.417962
SMART	SM00307:ILWEQ	3	0.162955	0.0777976	505919, 783470, 528252	848	4	6824	6.03538	1	1	1
KEGG_PATHWAY	bta04910:Insulin signaling pathway	25	1.35796	0.0781151	786335, 534125, 615013, 518795, 531391, 512072, 100139910, 282856, 100298939, 100139219, 280991, 538519, 369023, 532573, 787914, 282307, 504985, 100139988, 282308, 509613, 520277, 510434, 534923, 505370, 527187	890	123	6106	1.39445	1	0.446382	0.41941
KEGG_PATHWAY	bta04148:Efferocytosis	27	1.46659	0.078218	540688, 510197, 100125267, 512312, 535379, 533894, 517541, 504526, 531391, 506812, 504258, 509622, 535327, 107131193, 327666, 515854, 281913, 505797, 505775, 281036, 282642, 507554, 510434, 282564, 282089, 507176, 282162	890	135	6106	1.37213	1	0.446382	0.41941
UP_SEQ_FEATURE	DOMAIN:Fibronectin type-II	4	0.217273	0.0785951	614959, 529049, 280794, 281849	1673	8	12565	3.75523	1	1	1
UP_SEQ_FEATURE	DOMAIN:HTH psq-type	4	0.217273	0.0785951	101903505, 517625, 788381, 101903701	1673	8	12565	3.75523	1	1	1
INTERPRO	IPR006680:Amidohydrolase 1	4	0.217273	0.0789818	533746, 504261, 509796, 521401	1673	8	12540	3.74776	1	1	1
UP_SEQ_FEATURE	MOTIF:Cell attachment site	6	0.32591	0.0804064	280794, 281499, 281154, 282089, 539596, 281913	1673	18	12565	2.50349	1	1	1
SMART	SM00385:CYCLIN	8	0.434546	0.0810661	327679, 538167, 540547, 505200, 615414, 618161, 616898, 504847	848	31	6824	2.07669	1	1	1
GOTERM_BP_DIRECT	GO:0000086~G2/M transition of mitotic cell cycle	9	0.488865	0.0820838	522383, 414925, 513643, 518897, 519018, 281142, 614765, 512690, 505847	1567	34	11494	1.94163	1	1	1
GOTERM_BP_DIRECT	GO:0021987~cerebral cortex development	9	0.488865	0.0820838	616033, 533611, 537480, 533451, 531074, 508088, 510833, 506194, 534849	1567	34	11494	1.94163	1	1	1
SMART	SM00054:EFh	19	1.03205	0.082217	534182, 535310, 514590, 510409, 505789, 337886, 506348, 532569, 281445, 532953, 508601, 282467, 506730, 520277, 282343, 509003, 528783, 100337259, 512717	848	103	6824	1.48443	1	1	1
GOTERM_CC_DIRECT	GO:1990316~ATG1/ULK1 kinase complex	4	0.217273	0.0822309	514919, 526310, 509863, 507340	1649	8	12159	3.68678	1	1	0.98708
GOTERM_CC_DIRECT	GO:0016234~inclusion body	4	0.217273	0.0822309	786335, 517397, 615059, 532791	1649	8	12159	3.68678	1	1	0.98708
GOTERM_BP_DIRECT	GO:0043588~skin development	7	0.380228	0.0824695	508490, 100848491, 282644, 783257, 538590, 510833, 514360	1567	23	11494	2.2324	1	1	1
UP_SEQ_FEATURE	REPEAT:LDL-receptor class B	5	0.271592	0.0831514	407179, 281276, 282123, 533894, 504317	1673	13	12565	2.88864	1	1	1
GOTERM_BP_DIRECT	GO:0071383~cellular response to steroid hormone stimulus	4	0.217273	0.0832846	767894, 508763, 282144, 515119	1567	8	11494	3.66752	1	1	1
GOTERM_BP_DIRECT	GO:0035999~tetrahydrofolate interconversion	4	0.217273	0.0832846	508809, 507197, 517539, 534296	1567	8	11494	3.66752	1	1	1
GOTERM_BP_DIRECT	GO:0060322~head development	4	0.217273	0.0832846	504357, 508692, 506935, 513539	1567	8	11494	3.66752	1	1	1
GOTERM_BP_DIRECT	GO:0085029~extracellular matrix assembly	4	0.217273	0.0832846	535310, 522986, 282089, 504526	1567	8	11494	3.66752	1	1	1
GOTERM_BP_DIRECT	GO:0007031~peroxisome organization	4	0.217273	0.0832846	526059, 528646, 521522, 508918	1567	8	11494	3.66752	1	1	1
GOTERM_BP_DIRECT	GO:0070207~protein homotrimerization	4	0.217273	0.0832846	790225, 282355, 538903, 533186	1567	8	11494	3.66752	1	1	1
INTERPRO	IPR003689:Zinc/iron permease	5	0.271592	0.0836464	515437, 615681, 524456, 505294, 540716	1673	13	12540	2.88289	1	1	1
GOTERM_MF_DIRECT	GO:0003995~acyl-CoA dehydrogenase activity	4	0.217273	0.083784	510440, 511222, 505968, 617428	1456	8	10653	3.65831	1	1	1
GOTERM_MF_DIRECT	GO:0015180~L-alanine transmembrane transporter activity	4	0.217273	0.083784	518759, 513110, 507107, 326577	1456	8	10653	3.65831	1	1	1
GOTERM_MF_DIRECT	GO:0015179~L-amino acid transmembrane transporter activity	4	0.217273	0.083784	513110, 524078, 282369, 511955	1456	8	10653	3.65831	1	1	1
UP_KW_LIGAND	KW-0847~Vitamin C	4	0.217273	0.0842199	514996, 533642, 280890, 281409	538	8	3921	3.64405	0.964676	0.355595	0.318164
SMART	SM00135:LY	5	0.271592	0.0853223	407179, 281276, 282123, 533894, 504317	848	14	6824	2.87399	1	1	1
GOTERM_BP_DIRECT	GO:0050804~modulation of synaptic transmission	10	0.543183	0.0854285	614093, 100138017, 407179, 281987, 789892, 524078, 517311, 537480, 530042, 505370	1567	40	11494	1.83376	1	1	1
INTERPRO	IPR018039:Intermediate filament protein, conserved site	9	0.488865	0.0854521	281889, 540643, 522383, 404111, 281268, 508202, 507464, 614456, 514186	1673	35	12540	1.92742	1	1	1
GOTERM_CC_DIRECT	GO:0005666~DNA-directed RNA polymerase III complex	6	0.32591	0.0856786	613778, 507314, 512971, 505641, 540839, 614776	1649	18	12159	2.45785	1	1	0.98708
GOTERM_CC_DIRECT	GO:0005856~cytoskeleton	44	2.39001	0.0857291	518896, 512431, 539019, 786852, 618745, 767818, 506308, 531391, 280979, 533746, 532898, 505940, 282379, 532851, 510128, 541100, 783470, 515834, 531927, 506194, 619066, 507193, 511099, 101906565, 516664, 513531, 522886, 616412, 338049, 514360, 281439, 532569, 281753, 506201, 533479, 787862, 282467, 282024, 282385, 281373, 282386, 281196, 541250, 528252	1649	258	12159	1.25751	1	1	0.98708
UP_SEQ_FEATURE	CROSSLNK:Glycyl lysine isopeptide (Lys-Gly) (interchain with G-Cter in ubiquitin)	22	1.195	0.0859991	513222, 619066, 615087, 510550, 509863, 616210, 286868, 338049, 533285, 504438, 534231, 540737, 511280, 507878, 527278, 282119, 507722, 280730, 509613, 281793, 281111, 280991	1673	116	12565	1.4244	1	1	1
GOTERM_CC_DIRECT	GO:0030176~integral component of endoplasmic reticulum membrane	19	1.03205	0.0861885	616293, 540167, 777773, 511453, 613784, 614334, 618814, 613886, 534582, 533703, 505941, 533985, 511008, 541021, 505064, 514745, 507692, 415113, 534816	1649	95	12159	1.47471	1	1	0.98708
GOTERM_BP_DIRECT	GO:0016477~cell migration	32	1.73819	0.0874855	100336873, 518114, 513641, 616366, 614345, 525504, 540907, 512072, 506995, 506751, 515718, 282871, 507342, 510128, 533729, 619066, 404156, 616033, 338049, 529939, 505316, 100139988, 281876, 282644, 282642, 281177, 506485, 282564, 529167, 282089, 508088, 520030	1567	178	11494	1.31866	1	1	1
WIKIPATHWAYS	WP1069:Integrin mediated cell adhesion	18	0.977729	0.0876854	535043, 619066, 508490, 535951, 281876, 100298939, 282644, 506995, 282642, 281873, 510434, 282564, 515718, 509246, 280991, 534923, 783470, 533729	480	81	3200	1.48148	1	1	1
KEGG_PATHWAY	bta05218:Melanoma	14	0.760456	0.0877102	785576, 615013, 505908, 616369, 531391, 282307, 510618, 282308, 100298939, 280730, 282301, 510434, 280991, 534923	890	60	6106	1.60082	1	0.492069	0.462337
INTERPRO	IPR015919:Cadherin-like	11	0.597501	0.0877325	539654, 281439, 529902, 514447, 522422, 523226, 514537, 281131, 538194, 281063, 508251	1673	47	12540	1.75427	1	1	1
GOTERM_CC_DIRECT	GO:0035097~histone methyltransferase complex	5	0.271592	0.0878191	538885, 100125836, 506805, 513162, 539431	1649	13	12159	2.83598	1	1	0.98708
UP_SEQ_FEATURE	DOMAIN:LDL-receptor class A 1	3	0.162955	0.0883046	281276, 338067, 505043	1673	4	12565	5.63285	1	1	1
UP_SEQ_FEATURE	DNA_BIND:HMG box 2	3	0.162955	0.0883046	613729, 540444, 282691	1673	4	12565	5.63285	1	1	1
UP_SEQ_FEATURE	DOMAIN:Glycosyl transferase 64	3	0.162955	0.0883046	783970, 281151, 540527	1673	4	12565	5.63285	1	1	1
UP_SEQ_FEATURE	DOMAIN:LDL-receptor class A 2	3	0.162955	0.0883046	281276, 338067, 505043	1673	4	12565	5.63285	1	1	1
UP_SEQ_FEATURE	DNA_BIND:HMG box 1	3	0.162955	0.0883046	613729, 540444, 282691	1673	4	12565	5.63285	1	1	1
UP_SEQ_FEATURE	DOMAIN:I/LWEQ	3	0.162955	0.0883046	505919, 783470, 528252	1673	4	12565	5.63285	1	1	1
INTERPRO	IPR005788:Disulphide isomerase	3	0.162955	0.0886231	613927, 281373, 415110	1673	4	12540	5.62164	1	1	1
INTERPRO	IPR002558:I/LWEQ domain	3	0.162955	0.0886231	505919, 783470, 528252	1673	4	12540	5.62164	1	1	1
GOTERM_MF_DIRECT	GO:0030246~carbohydrate binding	15	0.814775	0.0889781	515687, 540155, 515570, 524529, 506903, 788252, 504832, 527449, 787200, 529049, 281036, 281278, 326598, 282241, 515309	1456	70	10653	1.56785	1	1	1
GOTERM_BP_DIRECT	GO:0042594~response to starvation	5	0.271592	0.0891765	282856, 526310, 781626, 521416, 505968	1567	13	11494	2.82117	1	1	1
GOTERM_BP_DIRECT	GO:0045047~protein targeting to ER	5	0.271592	0.0891765	512792, 511453, 511008, 505064, 613577	1567	13	11494	2.82117	1	1	1
GOTERM_BP_DIRECT	GO:0032469~endoplasmic reticulum calcium ion homeostasis	5	0.271592	0.0891765	540167, 616210, 510225, 613577, 100299595	1567	13	11494	2.82117	1	1	1
UP_SEQ_FEATURE	DOMAIN:EGF-like 1	7	0.380228	0.0894818	281876, 282644, 515222, 281276, 282564, 281154, 281913	1673	24	12565	2.19055	1	1	1
GOTERM_MF_DIRECT	GO:0048306~calcium-dependent protein binding	12	0.65182	0.0895375	619066, 505679, 337886, 618250, 407179, 532569, 404146, 510355, 282467, 282343, 282123, 533894	1456	52	10653	1.68845	1	1	1
GOTERM_MF_DIRECT	GO:0005520~insulin-like growth factor binding	5	0.271592	0.0898195	282326, 616368, 282262, 281849, 282261	1456	13	10653	2.81408	1	1	1
GOTERM_BP_DIRECT	GO:0006099~tricarboxylic acid cycle	8	0.434546	0.0898291	327669, 511135, 407109, 281235, 512723, 537713, 281481, 613610	1567	29	11494	2.02346	1	1	1
GOTERM_BP_DIRECT	GO:0032868~response to insulin	8	0.434546	0.0898291	511591, 507878, 540067, 509863, 100139219, 532053, 282261, 515914	1567	29	11494	2.02346	1	1	1
INTERPRO	IPR008952:Tetraspanin, EC2 domain	7	0.380228	0.0901666	506713, 404156, 281465, 514741, 616881, 282113, 509386	1673	24	12540	2.18619	1	1	1
SMART	SM00674:CENPB	4	0.217273	0.0902138	101903505, 517625, 788381, 101903701	848	9	6824	3.57652	1	1	1
SMART	SM00387:HATPase_c	4	0.217273	0.0902138	767874, 282646, 505005, 510841	848	9	6824	3.57652	1	1	1
KEGG_PATHWAY	bta04934:Cushing syndrome	25	1.35796	0.0904454	540688, 100337066, 616369, 506805, 539431, 531391, 504357, 519217, 100125836, 509936, 510618, 785086, 508008, 445417, 530005, 445419, 281793, 510434, 281276, 505691, 281791, 538507, 511308, 515669, 282162	890	125	6106	1.37213	1	0.498957	0.468809
GOTERM_CC_DIRECT	GO:0005588~collagen type V trimer	3	0.162955	0.0912861	100848491, 538590, 507010	1649	4	12159	5.53017	1	1	0.98708
GOTERM_CC_DIRECT	GO:0045254~pyruvate dehydrogenase complex	3	0.162955	0.0912861	407109, 512723, 613610	1649	4	12159	5.53017	1	1	0.98708
GOTERM_BP_DIRECT	GO:1904382~mannose trimming involved in glycoprotein ERAD pathway	3	0.162955	0.0921459	513253, 511008, 519058	1567	4	11494	5.50128	1	1	1
GOTERM_BP_DIRECT	GO:0046655~folic acid metabolic process	3	0.162955	0.0921459	516864, 508809, 507197	1567	4	11494	5.50128	1	1	1
GOTERM_BP_DIRECT	GO:0042773~ATP synthesis coupled electron transport	3	0.162955	0.0921459	3283887, 3283886, 3283885	1567	4	11494	5.50128	1	1	1
GOTERM_BP_DIRECT	GO:0007044~cell-substrate junction assembly	3	0.162955	0.0921459	282642, 280794, 783470	1567	4	11494	5.50128	1	1	1
GOTERM_BP_DIRECT	GO:0032099~negative regulation of appetite	3	0.162955	0.0921459	616334, 281992, 509003	1567	4	11494	5.50128	1	1	1
GOTERM_BP_DIRECT	GO:1905832~positive regulation of spindle assembly	3	0.162955	0.0921459	513654, 513091, 537748	1567	4	11494	5.50128	1	1	1
GOTERM_BP_DIRECT	GO:0048671~negative regulation of collateral sprouting	3	0.162955	0.0921459	538797, 526310, 537480	1567	4	11494	5.50128	1	1	1
GOTERM_BP_DIRECT	GO:0048298~positive regulation of isotype switching to IgA isotypes	3	0.162955	0.0921459	533115, 282089, 540769	1567	4	11494	5.50128	1	1	1
GOTERM_BP_DIRECT	GO:0060666~dichotomous subdivision of terminal units involved in salivary gland branching	3	0.162955	0.0921459	537777, 531240, 781625	1567	4	11494	5.50128	1	1	1
GOTERM_BP_DIRECT	GO:0032392~DNA geometric change	3	0.162955	0.0921459	613729, 540444, 282691	1567	4	11494	5.50128	1	1	1
GOTERM_MF_DIRECT	GO:0003945~N-acetyllactosamine synthase activity	3	0.162955	0.092554	282407, 281781, 511328	1456	4	10653	5.48747	1	1	1
GOTERM_MF_DIRECT	GO:0010698~acetyltransferase activator activity	3	0.162955	0.092554	614673, 509123, 521416	1456	4	10653	5.48747	1	1	1
GOTERM_MF_DIRECT	GO:0019212~phosphatase inhibitor activity	3	0.162955	0.092554	507203, 281142, 515119	1456	4	10653	5.48747	1	1	1
GOTERM_MF_DIRECT	GO:0001665~alpha-N-acetylgalactosaminide alpha-2,6-sialyltransferase activity	3	0.162955	0.092554	511690, 404124, 407222	1456	4	10653	5.48747	1	1	1
SMART	SM00150:SPEC	7	0.380228	0.0941998	530799, 526027, 527711, 506730, 522886, 540504, 514360	848	26	6824	2.16655	1	1	1
UP_SEQ_FEATURE	ACT_SITE:Proton acceptor	59	3.20478	0.0943542	404125, 511222, 525504, 540907, 511381, 533692, 524343, 100300490, 504652, 533729, 512626, 516864, 517953, 515854, 538797, 407223, 618691, 519217, 510440, 521633, 505968, 281417, 282301, 508324, 507477, 536925, 519328, 535496, 535137, 505839, 505719, 338037, 507817, 506812, 281769, 523154, 281124, 530871, 535327, 280991, 509246, 533908, 281360, 515515, 505280, 514903, 373543, 516328, 505709, 5214…	1673	368	12565	1.20412	1	1	1
UP_KW_MOLECULAR_FUNCTION	KW-0511~Multifunctional enzyme	9	0.488865	0.0957444	512373, 504261, 281134, 102030942, 517397, 513458, 280890, 511381, 517539	760	34	5383	1.87488	0.999936	1	0.989474
GOTERM_MF_DIRECT	GO:0042802~identical protein binding	131	7.1157	0.0967737	518976, 615470, 538467, 286764, 616320, 414921, 511381, 531391, 407154, 540826, 505542, 768330, 535109, 281181, 540254, 541101, 511774, 510440, 520267, 614134, 509857, 281614, 282307, 505537, 507554, 537812, 512578, 510796, 281055, 347700, 508088, 512653, 785005, 615335, 338036, 615059, 509802, 281849, 767979, 614921, 511280, 407770, 493720, 527278, 524683, 505323, 507346, 100139219, 507345, 5092…	1456	855	10653	1.12103	1	1	1
WIKIPATHWAYS	WP3161:Extracellular vesicle mediated signaling in recipient cells	8	0.434546	0.0968146	504357, 100298939, 530005, 100139219, 505709, 280991, 282089, 281913	480	27	3200	1.97531	1	1	1
GOTERM_BP_DIRECT	GO:0008203~cholesterol metabolic process	10	0.543183	0.096874	507878, 280722, 526535, 281157, 535379, 281276, 282123, 529661, 280815, 534582	1567	41	11494	1.78903	1	1	1
WIKIPATHWAYS	WP989:Mitochondrial long chain fatty acid beta oxidation	6	0.32591	0.0974568	506812, 518852, 511222, 508918, 100138312, 505968	480	17	3200	2.35294	1	1	1
SMART	SM00112:CA	10	0.543183	0.098018	539654, 529902, 514447, 522422, 523226, 514537, 281131, 538194, 281063, 508251	848	45	6824	1.78826	1	1	1
GOTERM_BP_DIRECT	GO:0007160~cell-matrix adhesion	11	0.597501	0.0981272	281876, 404156, 282644, 506995, 282642, 280794, 282862, 513531, 282564, 338049, 510833	1567	47	11494	1.71671	1	1	1
INTERPRO	IPR014720:Double-stranded RNA-binding-like domain	6	0.32591	0.098343	614936, 540254, 521761, 513944, 347700, 516282	1673	19	12540	2.36701	1	1	1
GOTERM_BP_DIRECT	GO:0009887~animal organ morphogenesis	12	0.65182	0.0984565	526377, 511043, 540688, 525795, 100336873, 522045, 617311, 506751, 507620, 785576, 520030, 529939	1567	53	11494	1.66076	1	1	1
GOTERM_BP_DIRECT	GO:0006457~protein folding	18	0.977729	0.0990482	535494, 534182, 540167, 100125317, 514610, 407129, 522986, 281419, 539220, 767874, 282646, 506316, 281833, 281036, 506157, 281373, 100125882, 415110	1567	90	11494	1.46701	1	1	1

## Sheet: BRU UP
Category	Term	Count	%	PValue	Genes	List Total	Pop Hits	Pop Total	Fold Enrichment	Bonferroni	Benjamini	FDR
UP_KW_CELLULAR_COMPONENT	KW-0539~Nucleus	498	25.1388	7.18027e-37	513562, 538742, 408005, 510177, 539955, 513446, 535113, 614382, 511387, 525428, 780856, 534386, 100140419, 535470, 521194, 445424, 521196, 538615, 282034, 523250, 539841, 509292, 538995, 615340, 513312, 512586, 535127, 787259, 523019, 614017, 614139, 525563, 526652, 504962, 504844, 618849, 526771, 767872, 282023, 777788, 538961, 537511, 513466, 513587, 535457, 767618, 534003, 523474, 504755, 5256…	1100	2315	8081	1.58034	3.37473e-35	3.37473e-35	3.30292e-35
GOTERM_CC_DIRECT	GO:0005634~nucleus	654	33.0136	1.18016e-29	513562, 538742, 408005, 539955, 513446, 535113, 732539, 538866, 525428, 780856, 614027, 100140419, 540824, 533296, 535470, 540947, 534262, 521196, 536558, 538615, 282034, 789791, 282392, 539841, 534150, 509292, 538995, 536696, 537784, 615340, 513312, 512586, 535127, 523019, 614017, 614139, 525563, 526652, 504962, 504844, 618849, 526771, 521089, 534029, 512457, 539958, 777788, 282382, 513221, 5389…	1753	3168	12159	1.43189	9.29969e-27	9.29969e-27	9.20528e-27
UP_SEQ_FEATURE	REGION:Disordered	1421	71.7314	2.75394e-23	538860, 781700, 513562, 535113, 539955, 732539, 538624, 538866, 511387, 615598, 100140419, 100138102, 533174, 540705, 540947, 534262, 521194, 521196, 526887, 282277, 282034, 785072, 538632, 539960, 536696, 537542, 537784, 615340, 539967, 512464, 537305, 513312, 535127, 537304, 787259, 533188, 504835, 100138353, 526652, 788351, 618849, 504602, 504844, 534029, 767872, 100140430, 512457, 539958, 513…	1825	8572	12565	1.14133	4.98463e-20	4.98463e-20	4.93781e-20
UP_SEQ_FEATURE	COMPBIAS:Polar residues	810	40.8884	2.2693e-21	538860, 781700, 513562, 535113, 538624, 538866, 615598, 100140419, 100138102, 540947, 534262, 521194, 521196, 526887, 282034, 785072, 538632, 536696, 537542, 539967, 512464, 513312, 537304, 787259, 533188, 100138353, 788351, 618849, 504844, 534029, 767872, 100140430, 512457, 539958, 536421, 511168, 537511, 513587, 532067, 527708, 505723, 522265, 528802, 526865, 789216, 282258, 513579, 515517, 513…	1825	4346	12565	1.2832	4.10743e-18	2.05372e-18	2.03443e-18
UP_SEQ_FEATURE	COMPBIAS:Basic and acidic residues	702	35.4366	1.50453e-19	533051, 514773, 781700, 538742, 510175, 510177, 539955, 535113, 614382, 732539, 515620, 527607, 615598, 505818, 504967, 533055, 100140419, 533296, 533174, 504727, 526887, 788468, 536558, 513438, 512106, 282034, 539829, 785072, 539841, 511011, 534150, 538632, 539960, 538995, 286773, 536696, 537784, 537542, 539967, 539843, 513312, 535006, 514521, 512586, 533188, 100138353, 618849, 504602, 521089, 5…	1825	3704	12565	1.30487	2.72321e-16	9.07736e-17	8.9921e-17
GOTERM_MF_DIRECT	GO:0003723~RNA binding	159	8.02625	2.42672e-18	513562, 515226, 529071, 535113, 614540, 509864, 533971, 618228, 515582, 618226, 614417, 506237, 788468, 507564, 509583, 523250, 509460, 537542, 515057, 513279, 787259, 519254, 504835, 505408, 338446, 504958, 539286, 286819, 505019, 528433, 508405, 767872, 506983, 508005, 100140430, 535450, 507180, 521686, 781847, 785768, 767855, 508948, 615726, 505723, 614759, 523474, 768310, 527679, 506017, 2820…	1581	548	10653	1.95504	2.69851e-15	2.69851e-15	2.67181e-15
UP_KW_DOMAIN	KW-0863~Zinc-finger	168	8.48057	3.40879e-15	520939, 100335242, 517489, 104974573, 509866, 515582, 100140419, 527058, 521196, 529115, 508410, 538615, 540396, 509462, 524182, 523250, 618296, 540379, 536696, 327705, 539843, 535006, 520269, 523019, 539040, 506859, 504844, 532401, 785123, 528315, 100137827, 509694, 539138, 538445, 540766, 541218, 536389, 539931, 540245, 536149, 789846, 767618, 520631, 516451, 533550, 513185, 539497, 785768, 539…	949	738	7420	1.77988	9.63674e-14	9.54461e-14	9.54461e-14
UP_SEQ_FEATURE	COMPBIAS:Basic residues	126	6.36042	6.41595e-15	539955, 618228, 788978, 518291, 506237, 529633, 282034, 513716, 510604, 785072, 540379, 538632, 537542, 539843, 513279, 510442, 615069, 505499, 521089, 505533, 506983, 508005, 100140276, 508367, 615050, 540888, 521686, 519320, 781847, 506656, 532578, 537901, 507066, 510347, 534759, 512527, 528483, 513451, 540514, 529061, 540353, 541201, 781333, 785776, 540878, 100301114, 535064, 614749, 534129, 5…	1825	436	12565	1.98968	1.16551e-11	2.90322e-12	2.87595e-12
UP_KW_MOLECULAR_FUNCTION	KW-0694~RNA-binding	115	5.80515	6.95473e-15	513562, 515226, 781788, 535113, 519028, 537016, 614540, 509864, 534664, 614417, 282319, 509502, 507564, 508378, 509583, 509460, 539841, 541229, 537542, 515057, 513279, 519254, 505408, 407144, 614017, 338446, 504958, 286819, 505019, 508405, 508005, 518874, 785768, 615726, 614759, 523474, 768310, 506017, 282018, 533700, 507066, 540891, 493722, 528483, 509591, 513451, 541202, 540872, 506917, 515193,…	808	380	5383	2.01617	6.01519e-13	5.98107e-13	5.63333e-13
GOTERM_CC_DIRECT	GO:0005654~nucleoplasm	387	19.5356	1.74329e-14	514530, 538742, 525428, 504967, 100140419, 535350, 521194, 445424, 789791, 282392, 538995, 536696, 537784, 539967, 539843, 787259, 523019, 504962, 526771, 534029, 282388, 524590, 535450, 514555, 513587, 535457, 534003, 781847, 282378, 534358, 282130, 281160, 535340, 513331, 513451, 407125, 513692, 538733, 780882, 538614, 506917, 540919, 100125591, 513326, 539636, 538545, 515301, 538426, 615796, 5…	1753	1906	12159	1.40833	1.37352e-11	6.86855e-12	6.79882e-12
INTERPRO	IPR000504:RNA recognition motif domain	70	3.53357	1.12564e-13	781788, 535113, 519028, 537016, 614540, 509864, 504409, 615156, 534586, 618226, 615796, 100298738, 614417, 504217, 507801, 508615, 534216, 507564, 541044, 512824, 538794, 534073, 537542, 513279, 539249, 338446, 537341, 505019, 508722, 767872, 282588, 511489, 512693, 512330, 536067, 512694, 511763, 541016, 767937, 538880, 505922, 768310, 280796, 506017, 282018, 534315, 507066, 511512, 540891, 5377…	1842	191	12540	2.49501	2.49582e-10	2.49554e-10	2.47978e-10
UP_SEQ_FEATURE	DOMAIN:RRM	66	3.33165	1.49382e-12	781788, 535113, 519028, 537016, 614540, 509864, 504409, 615156, 534586, 618226, 615796, 100298738, 614417, 507801, 508615, 507564, 541044, 512824, 538794, 534073, 537542, 513279, 539249, 505408, 338446, 537341, 505019, 508722, 767872, 282588, 511489, 512693, 512330, 536067, 511763, 541016, 538880, 505922, 768310, 280796, 506017, 282018, 534315, 507066, 511512, 540891, 537706, 527471, 509591, 5134…	1825	185	12565	2.45625	2.70379e-09	5.40763e-10	5.35684e-10
UP_KW_BIOLOGICAL_PROCESS	KW-0804~Transcription	172	8.68248	2.67604e-12	408005, 617375, 513446, 614382, 100140419, 504336, 615869, 521194, 282319, 505422, 504452, 509107, 497024, 526480, 538615, 509583, 515219, 618296, 536696, 783336, 615340, 513312, 514246, 516781, 523019, 539040, 506618, 338446, 517192, 618849, 617914, 526771, 281577, 505533, 509212, 505251, 777788, 509694, 513065, 536389, 534883, 540245, 513466, 515367, 540488, 767618, 520631, 534003, 539376, 5263…	659	709	4353	1.60245	3.29158e-10	3.29152e-10	3.18448e-10
UP_KW_PTM	KW-0597~Phosphoprotein	456	23.0187	3.45447e-12	538860, 510175, 539955, 513446, 535113, 515620, 504967, 780856, 535470, 408001, 521194, 521196, 512468, 539829, 539841, 509292, 286773, 615340, 513312, 535126, 535127, 538514, 787259, 504958, 540815, 526652, 504962, 618849, 504602, 281057, 282388, 777788, 282382, 513585, 513221, 538961, 536421, 317692, 767618, 338039, 527708, 282018, 789216, 282378, 282258, 514428, 514548, 282132, 282254, 282130,…	667	2709	4824	1.21741	8.63615e-11	8.98162e-11	8.98162e-11
INTERPRO	IPR012677:Nucleotide-binding, alpha-beta plait	73	3.68501	8.47303e-12	781788, 535113, 519028, 537016, 614540, 509864, 504409, 615156, 534586, 618226, 615796, 100298738, 614417, 504217, 507801, 508615, 534216, 507564, 541044, 512824, 530659, 538794, 534073, 537542, 513279, 539249, 338446, 537341, 505019, 524155, 508722, 767872, 282588, 511489, 512693, 512330, 536067, 512694, 511763, 541016, 767937, 538880, 505723, 505922, 768310, 280796, 506017, 282018, 534315, 5070…	1842	220	12540	2.25896	1.87846e-08	9.39235e-09	9.33304e-09
GOTERM_CC_DIRECT	GO:0016607~nuclear speck	90	4.54316	1.30944e-11	538783, 100125224, 539955, 535113, 510177, 515145, 540223, 100336530, 513521, 534664, 524139, 618226, 615796, 535470, 281946, 521194, 616638, 282319, 507801, 521196, 509107, 512866, 505463, 515939, 541044, 282034, 540191, 509583, 509264, 523250, 528142, 539841, 520500, 527935, 516462, 540735, 614017, 281814, 522372, 524155, 520472, 508722, 100140430, 512693, 404144, 507180, 540404, 541013, 534883…	1753	305	12159	2.04672	1.03184e-08	3.43947e-09	3.40455e-09
GOTERM_MF_DIRECT	GO:0003729~mRNA binding	64	3.23069	3.70002e-11	508491, 513562, 539955, 535113, 510177, 519028, 515145, 615156, 615796, 100298738, 614417, 616638, 282319, 534216, 783330, 541044, 510604, 540852, 539841, 541229, 783258, 539249, 512586, 537341, 504958, 286819, 513906, 282588, 519808, 535450, 512693, 535131, 511763, 540641, 538525, 767937, 618127, 507738, 504831, 531049, 282018, 534315, 529699, 514548, 511512, 540170, 529294, 537706, 493722, 5366…	1581	185	10653	2.33103	4.11442e-08	2.05721e-08	2.03686e-08
UP_KW_BIOLOGICAL_PROCESS	KW-0805~Transcription regulation	162	8.17769	3.70204e-11	408005, 513446, 614382, 100140419, 504336, 615869, 521194, 282319, 505422, 509107, 497024, 526480, 538615, 509583, 515219, 536696, 783336, 615340, 514246, 516781, 523019, 539040, 506618, 338446, 517192, 618849, 617914, 526771, 281577, 505533, 509212, 505251, 777788, 509694, 519808, 513065, 536389, 534883, 540245, 513466, 515367, 540488, 767618, 520631, 534003, 539376, 526343, 504755, 505169, 7898…	659	674	4353	1.58766	4.55351e-09	2.27675e-09	2.20271e-09
SMART	SM00360:RRM	65	3.28117	1.82026e-10	535113, 519028, 537016, 614540, 509864, 504409, 615156, 534586, 618226, 615796, 100298738, 614417, 507801, 508615, 534216, 507564, 541044, 512824, 538794, 534073, 537542, 513279, 539249, 338446, 537341, 505019, 508722, 767872, 282588, 511489, 512693, 512330, 536067, 511763, 541016, 767937, 538880, 505922, 768310, 280796, 506017, 282018, 534315, 507066, 511512, 537706, 527471, 509591, 513451, 5385…	1118	180	6824	2.20413	8.19115e-08	8.19115e-08	8.10014e-08
GOTERM_BP_DIRECT	GO:0006357~regulation of transcription from RNA polymerase II promoter	209	10.5502	2.10877e-10	408005, 614382, 525428, 509866, 505818, 534386, 281867, 527058, 532635, 529115, 538615, 540396, 789791, 540379, 538995, 615340, 509855, 523019, 539166, 614139, 526771, 521089, 532401, 505251, 539135, 513587, 540245, 513466, 534126, 767618, 517263, 509889, 539376, 528802, 789216, 541221, 510866, 407125, 513692, 519314, 517496, 538296, 515193, 281713, 511829, 528135, 532986, 534129, 508301, 1001255…	1693	944	11494	1.5031	8.61854e-07	8.25629e-07	8.23811e-07
GOTERM_BP_DIRECT	GO:0045944~positive regulation of transcription from RNA polymerase II promoter	142	7.1681	4.04126e-10	104974573, 515462, 618226, 534386, 100140419, 504727, 535470, 540947, 281867, 521194, 521196, 531942, 509107, 529115, 497024, 509583, 515219, 524184, 539566, 615340, 515332, 513279, 535127, 514246, 510442, 509855, 506618, 539321, 338446, 538594, 526652, 617914, 281577, 521089, 100140276, 505251, 512457, 519808, 540766, 539135, 540245, 513466, 515367, 540488, 767618, 615211, 534003, 505169, 282018…	1693	583	11494	1.65361	1.65166e-06	8.25629e-07	8.23811e-07
UP_KW_LIGAND	KW-0862~Zinc	310	15.6487	1.16052e-09	539399, 782597, 537533, 517489, 514094, 532641, 509866, 519541, 780856, 614027, 100140419, 533296, 521073, 512907, 527058, 521196, 529115, 783330, 508410, 538615, 540396, 282034, 789791, 523250, 540379, 618296, 534150, 538632, 509292, 541229, 536696, 327705, 539843, 512586, 535006, 338045, 523019, 539040, 539166, 504844, 508406, 506223, 532401, 100137827, 539138, 538841, 541218, 536421, 512257, 5…	602	1578	3921	1.27954	4.40997e-08	4.40997e-08	4.40997e-08
UP_KW_BIOLOGICAL_PROCESS	KW-0507~mRNA processing	60	3.02877	6.63276e-09	538860, 529071, 539955, 535113, 510177, 515145, 534664, 530188, 533971, 615156, 615796, 282319, 613968, 532996, 534216, 533643, 507564, 540191, 507240, 512824, 523250, 539841, 520500, 505408, 504523, 522372, 504962, 510719, 282588, 281492, 512330, 512694, 541013, 535457, 767937, 767817, 533351, 507944, 614759, 614837, 282018, 533700, 784123, 512327, 507066, 537706, 512527, 493722, 326578, 514705,…	659	188	4353	2.10813	8.15829e-07	2.71943e-07	2.63099e-07
GOTERM_CC_DIRECT	GO:0005829~cytosol	455	22.9682	2.53833e-08	538866, 511387, 338058, 505818, 504967, 533055, 540824, 100138102, 535470, 408001, 534262, 535350, 521196, 788468, 536558, 282392, 534150, 509292, 536696, 535127, 537304, 338045, 787259, 526526, 533188, 523019, 614017, 100138353, 526652, 504602, 521089, 534029, 100140430, 281057, 282388, 535450, 536421, 535457, 534122, 781847, 525408, 505723, 525655, 504994, 282378, 504752, 514548, 282254, 515517…	1753	2539	12159	1.24298	2.00018e-05	5.0005e-06	4.94974e-06
UP_KW_PTM	KW-1017~Isopeptide bond	123	6.20899	5.40574e-08	539955, 535113, 510331, 513446, 614382, 517489, 504727, 504336, 281225, 509107, 505387, 507564, 515219, 539841, 615340, 513312, 514246, 539040, 504958, 505379, 508005, 541077, 510956, 282382, 512891, 536389, 534883, 785768, 618207, 508948, 768314, 444874, 788087, 506656, 534918, 523474, 526343, 664655, 282018, 533700, 505324, 789216, 505563, 507066, 541221, 506097, 326578, 281040, 509591, 407125,…	667	567	4824	1.56893	1.35143e-06	7.02746e-07	7.02746e-07
UP_KW_BIOLOGICAL_PROCESS	KW-0508~mRNA splicing	50	2.52398	6.6587e-08	539955, 510177, 515145, 534664, 533971, 615156, 615796, 282319, 613968, 532996, 534216, 533643, 507564, 540191, 507240, 512824, 523250, 539841, 520500, 505408, 504523, 522372, 504962, 510719, 281492, 512330, 512694, 541013, 535457, 767937, 767817, 533351, 507944, 614759, 282018, 533700, 512327, 507066, 537706, 493722, 326578, 509591, 512680, 506917, 528135, 281115, 534721, 514934, 508343, 504381	659	153	4353	2.15865	8.19017e-06	2.04755e-06	1.98096e-06
UP_SEQ_FEATURE	CROSSLNK:Glycyl lysine isopeptide (Lys-Gly) (interchain with G-Cter in SUMO2)	85	4.29076	1.16343e-07	513446, 535113, 539636, 404126, 515266, 515145, 517489, 615156, 407194, 615796, 616638, 509107, 505387, 533643, 507564, 510008, 509264, 533927, 512824, 540194, 539841, 514246, 526848, 525756, 539040, 504958, 783538, 506945, 508049, 282588, 100141289, 541077, 281492, 505293, 510956, 514355, 512330, 512891, 536389, 534883, 539052, 767937, 767817, 540846, 785768, 508948, 768314, 534918, 506656, 5234…	1825	332	12565	1.76271	0.000210558	3.50967e-05	3.47671e-05
UP_KW_PTM	KW-0832~Ubl conjugation	161	8.12721	1.17255e-07	615197, 539955, 535113, 510331, 513446, 614382, 539679, 517489, 504336, 281225, 509107, 505387, 497024, 507564, 515219, 539841, 615340, 513312, 514246, 286811, 539040, 506618, 338446, 504958, 505379, 508005, 528315, 281452, 282388, 541077, 777788, 510956, 282382, 512891, 538445, 536421, 536389, 534883, 515125, 540488, 614881, 785768, 538284, 618207, 508948, 768314, 444874, 506656, 534918, 523474,…	667	807	4824	1.44289	2.93138e-06	1.01621e-06	1.01621e-06
GOTERM_CC_DIRECT	GO:0005681~spliceosomal complex	30	1.51439	1.35253e-07	512694, 535113, 535457, 615156, 534586, 767817, 615796, 539497, 533351, 282319, 613968, 533700, 534216, 512327, 507564, 540191, 537706, 523250, 509591, 512680, 541229, 506917, 520500, 505408, 537341, 522372, 510719, 528135, 510259, 517947	1753	74	12159	2.81194	0.000106574	2.13159e-05	2.10995e-05
UP_KW_MOLECULAR_FUNCTION	KW-0678~Repressor	58	2.92781	2.07005e-07	408005, 513446, 404126, 515266, 540345, 615156, 618226, 523726, 100140419, 504336, 282319, 505502, 509107, 509583, 515219, 512824, 540852, 614292, 516781, 524868, 539040, 767828, 506945, 617914, 538549, 510359, 507232, 777788, 522091, 519808, 520631, 515680, 404183, 280714, 537791, 504831, 504755, 282018, 534712, 789216, 507066, 506097, 510866, 509591, 512682, 535263, 534170, 540474, 517336, 5395…	808	196	5383	1.97145	1.78023e-05	8.90123e-06	8.38371e-06
GOTERM_CC_DIRECT	GO:0005730~nucleolus	134	6.76426	2.86635e-07	514530, 513600, 540661, 618228, 521106, 504336, 531945, 768056, 524743, 510568, 512508, 618296, 538632, 783336, 515332, 539967, 515057, 540135, 286811, 787259, 519254, 516380, 504958, 286819, 504962, 614924, 521240, 767872, 508005, 507155, 509212, 529245, 510956, 614920, 508948, 523474, 526343, 100294758, 533700, 505324, 514945, 282130, 512925, 513617, 535340, 539147, 509871, 781850, 614472, 5411…	1753	610	12159	1.52367	0.000225843	3.76447e-05	3.72625e-05
GOTERM_MF_DIRECT	GO:0003724~RNA helicase activity	24	1.21151	5.11645e-07	541024, 515145, 529929, 519254, 534331, 504958, 510093, 508728, 506405, 286819, 505988, 510826, 528433, 513906, 281115, 533700, 534721, 512327, 100140430, 508378, 508660, 540191, 509583, 528483	1581	53	10653	3.05123	0.000568788	0.00018965	0.000187774
WIKIPATHWAYS	WP1023:mRNA Processing	39	1.9687	5.51725e-07	508491, 512694, 507180, 510177, 535457, 533971, 615156, 618226, 615796, 507801, 280796, 282018, 534216, 529633, 784123, 512327, 507564, 613808, 507066, 512326, 523250, 527471, 512680, 540475, 541202, 614017, 100301114, 537341, 506405, 504962, 528433, 505499, 281115, 508722, 282588, 510852, 519808, 507051, 504381	498	111	3200	2.25768	0.000103167	0.000103173	9.87588e-05
INTERPRO	IPR011545:DNA/RNA helicase, DEAD/DEAH box type, N-terminal	25	1.26199	1.02169e-06	515145, 529929, 539372, 510093, 508728, 510826, 533700, 512327, 540191, 509583, 528483, 541024, 519254, 534331, 504958, 507418, 506405, 286819, 529207, 528433, 513906, 281115, 534721, 100140430, 508660	1842	59	12540	2.88467	0.00226253	0.000755032	0.000750264
INTERPRO	IPR013087:Zinc finger C2H2-type/integrase DNA-binding domain	105	5.30035	1.62679e-06	520939, 100335242, 104974573, 509866, 527058, 518291, 529115, 788468, 526480, 540396, 509462, 789791, 524182, 540379, 517876, 539843, 520269, 523019, 539166, 506859, 532401, 785123, 100137827, 540766, 539931, 789846, 767618, 520631, 516451, 539376, 100294758, 528802, 507985, 541221, 534759, 513617, 407125, 511795, 540872, 519314, 517496, 535183, 511829, 526233, 534129, 522795, 509599, 512915, 524…	1842	456	12540	1.56759	0.00360011	0.00090165	0.000895956
UP_SEQ_FEATURE	DOMAIN:Helicase C-terminal	34	1.7163	2.35778e-06	515145, 529929, 539372, 539275, 510093, 508728, 505988, 510826, 533700, 505123, 512327, 508378, 540191, 509583, 528483, 541024, 522908, 535026, 519254, 534331, 504958, 507418, 506405, 286819, 529207, 528433, 513906, 281115, 505992, 534721, 523664, 100140430, 508660, 517947	1825	100	12565	2.34088	0.0042585	0.000609656	0.00060393
INTERPRO	IPR004827:Basic-leucine zipper domain	22	1.11055	2.59806e-06	616076, 515266, 513587, 514246, 509889, 538296, 531350, 538594, 281713, 506967, 281678, 517192, 617914, 280831, 509107, 534129, 531389, 497024, 535008, 777788, 515219, 506097	1842	50	12540	2.99544	0.00574335	0.00115198	0.0011447
GOTERM_BP_DIRECT	GO:0006397~mRNA processing	36	1.81726	3.29219e-06	508491, 538860, 541013, 519743, 530188, 533971, 504409, 532021, 507738, 282319, 532996, 282018, 534315, 533643, 784123, 507564, 282034, 537706, 512527, 493722, 512824, 514705, 539841, 509591, 539700, 506917, 516462, 520500, 505408, 504523, 528135, 508722, 534721, 508343, 281492, 518738	1693	109	11494	2.24228	0.0133651	0.00435034	0.00434076
GOTERM_CC_DIRECT	GO:0010494~cytoplasmic stress granule	25	1.26199	4.03295e-06	535450, 538525, 529929, 767937, 509864, 533574, 781847, 510093, 505723, 783330, 510923, 540170, 509583, 515517, 781653, 538533, 539249, 514141, 539286, 528135, 513906, 281751, 327694, 519708, 541050	1753	64	12159	2.70942	0.00317293	0.000453995	0.000449386
GOTERM_BP_DIRECT	GO:0043484~regulation of RNA splicing	19	0.959112	4.25878e-06	512694, 538796, 535113, 541202, 615156, 506917, 516462, 615796, 537341, 280796, 505499, 531336, 506017, 282018, 534315, 529633, 533643, 613808, 514613	1693	40	11494	3.22484	0.0172551	0.00435034	0.00434076
GOTERM_MF_DIRECT	GO:0000981~RNA polymerase II transcription factor activity, sequence-specific DNA binding	136	6.86522	4.92244e-06	539676, 408005, 614382, 520939, 100335242, 525428, 509866, 527058, 505422, 529631, 529115, 531389, 497024, 526480, 540396, 789791, 515219, 538995, 615340, 539843, 514246, 520269, 509855, 523019, 539166, 506618, 517192, 617914, 526771, 505251, 540766, 513587, 540245, 513466, 515125, 540488, 520631, 509889, 505169, 528802, 789216, 526104, 510866, 407125, 511795, 112443729, 539547, 519314, 531384, 5…	1581	636	10653	1.44086	0.00545881	0.00109577	0.00108493
GOTERM_MF_DIRECT	GO:0000978~RNA polymerase II core promoter proximal region sequence-specific DNA binding	150	7.57193	4.92701e-06	539676, 408005, 520939, 525428, 509866, 518291, 505422, 529631, 509107, 529115, 531389, 497024, 526480, 538615, 540396, 509583, 515219, 540379, 615340, 539843, 514246, 520269, 509855, 523019, 506618, 506859, 517192, 617914, 526771, 532401, 100140276, 505251, 777788, 540766, 540245, 513466, 515125, 540488, 767618, 520631, 534003, 509889, 539376, 505169, 100294758, 528802, 524960, 789216, 526104, 5…	1581	716	10653	1.41162	0.00546387	0.00109577	0.00108493
GOTERM_BP_DIRECT	GO:0000398~mRNA splicing, via spliceosome	40	2.01918	5.99171e-06	512694, 507180, 535113, 541013, 515145, 535457, 767937, 530188, 615156, 534586, 767817, 615796, 505922, 614759, 507944, 768310, 534216, 506212, 507564, 507066, 511512, 540191, 507240, 512527, 523250, 326578, 100299693, 512680, 781016, 541229, 100301114, 535064, 506405, 522372, 504962, 510719, 613858, 508660, 768060, 504381	1693	130	11494	2.08896	0.0241908	0.00489643	0.00488564
INTERPRO	IPR001650:Helicase, C-terminal	33	1.66583	6.98409e-06	515145, 529929, 539372, 539275, 510093, 508728, 505988, 510826, 533700, 505123, 512327, 508378, 540191, 509583, 528483, 541024, 522908, 535026, 519254, 534331, 504958, 507418, 506405, 286819, 529207, 528433, 513906, 281115, 505992, 534721, 523664, 100140430, 508660	1842	99	12540	2.26927	0.0153645	0.00258062	0.00256432
KEGG_PATHWAY	bta03040:Spliceosome	44	2.2211	8.64228e-06	512330, 512694, 507180, 540964, 535113, 541013, 510177, 515145, 535457, 615156, 534586, 767817, 615796, 507738, 614759, 507944, 280796, 768310, 533700, 512327, 507066, 282254, 540191, 537706, 507240, 523250, 326578, 512824, 509591, 100299693, 512680, 614553, 520500, 100301114, 506405, 505019, 522372, 504962, 528135, 100140430, 506123, 510852, 508660, 504381	838	162	6106	1.97902	0.00271863	0.00179661	0.00168824
UP_SEQ_FEATURE	COMPBIAS:Acidic residues	146	7.37002	9.183e-06	515226, 538742, 513600, 732539, 509866, 515582, 521106, 533055, 504336, 613968, 509109, 506237, 529115, 505387, 788468, 508410, 540396, 523250, 524184, 785072, 540379, 100139162, 539967, 520027, 538754, 537305, 286816, 526652, 616826, 508405, 281577, 533853, 785123, 511489, 507155, 519808, 507393, 615050, 513065, 618042, 511168, 534883, 513587, 521686, 504900, 538284, 539374, 507985, 505324, 5149…	1825	714	12565	1.40784	0.0164839	0.00191137	0.00189342
UP_SEQ_FEATURE	DOMAIN:C2H2-type	96	4.84604	9.50407e-06	618141, 101907389, 540342, 520939, 538545, 618783, 100335242, 104974573, 509866, 527058, 518291, 529115, 100137855, 788468, 526480, 535702, 540396, 509462, 524182, 789791, 540731, 540379, 535200, 540613, 539923, 539843, 513235, 527935, 520269, 523019, 539166, 534353, 613522, 539120, 506859, 280961, 532401, 507236, 785123, 784871, 505177, 100137827, 516259, 540766, 535254, 535775, 515564, 616189, …	1825	428	12565	1.54428	0.0170553	0.00191137	0.00189342
UP_KW_MOLECULAR_FUNCTION	KW-0238~DNA-binding	123	6.20899	9.73239e-06	408005, 539955, 513446, 614382, 525428, 534664, 533296, 282319, 531945, 505422, 529631, 509107, 533720, 497024, 526480, 538615, 509583, 515219, 538995, 615340, 513312, 514246, 509855, 523019, 506618, 504844, 517192, 617914, 526771, 506501, 505533, 505251, 777788, 529245, 538445, 100849063, 534883, 537511, 540245, 536149, 513466, 515125, 540488, 767618, 614881, 520631, 534003, 100139295, 539376, 5…	808	571	5383	1.4351	0.00083664	0.000247343	0.000232963
UP_KW_DOMAIN	KW-0175~Coiled coil	264	13.3266	9.89e-06	538981, 537894, 510177, 539955, 513446, 515620, 525428, 533055, 533296, 521194, 532635, 526887, 532996, 505387, 533720, 538615, 512106, 510604, 539841, 534150, 539960, 537542, 516024, 539967, 537304, 538514, 787259, 533188, 540815, 526652, 534705, 614924, 508405, 505379, 100140430, 541110, 505371, 539135, 618042, 519320, 539497, 614920, 281169, 534358, 513579, 507462, 515639, 513331, 511030, 5412…	949	1647	7420	1.25328	0.000276883	0.00013846	0.00013846
WIKIPATHWAYS	WP3236:TWEAK signaling pathway	18	0.908632	1.04621e-05	282291, 539314, 539003, 514386, 408016, 404126, 616115, 525408, 504727, 617439, 522670, 521196, 280831, 508367, 526392, 508233, 790875, 281073	498	37	3200	3.12602	0.00195451	0.000978206	0.000936358
UP_KW_MOLECULAR_FUNCTION	KW-0010~Activator	60	3.02877	1.15043e-05	614382, 615156, 540109, 521194, 509107, 533643, 497024, 512789, 509583, 509264, 541303, 539003, 540695, 527935, 524868, 616115, 506618, 338446, 281814, 783538, 280961, 507114, 505251, 515928, 777788, 505293, 509694, 519808, 101906272, 767937, 534003, 767817, 613751, 540846, 280831, 503622, 505169, 282018, 789216, 506331, 506097, 509591, 512682, 513331, 407125, 513730, 517336, 614276, 521378, 7679…	808	230	5383	1.73795	0.000988888	0.000247343	0.000232963
GOTERM_MF_DIRECT	GO:0001228~transcriptional activator activity, RNA polymerase II transcription regulatory region sequence-specific binding	72	3.63453	1.33347e-05	614382, 515266, 618783, 525428, 531350, 281946, 505422, 529631, 509107, 497024, 535702, 515219, 540731, 615340, 514246, 539361, 527935, 616115, 534353, 506618, 281814, 539120, 617914, 526771, 517192, 505251, 509135, 777788, 515406, 614040, 535530, 538523, 513587, 539458, 540245, 616189, 515125, 540488, 767618, 100124519, 534003, 767817, 509889, 540846, 280831, 789017, 505884, 505169, 509448, 7892…	1581	294	10653	1.65016	0.0147188	0.00247136	0.00244691
KEGG_PATHWAY	bta04668:TNF signaling pathway	33	1.66583	1.3737e-05	539314, 282081, 536421, 516353, 533199, 508608, 504727, 504408, 281647, 531942, 280831, 281666, 789216, 509107, 508233, 282291, 519958, 514386, 408016, 514246, 616115, 281839, 281735, 281713, 280845, 534129, 508105, 282488, 508367, 282122, 282023, 281094, 281073	838	109	6106	2.20597	0.00431783	0.00179661	0.00168824
UP_KW_CELLULAR_COMPONENT	KW-0747~Spliceosome	29	1.46391	1.62303e-05	512330, 512694, 541013, 510177, 515145, 767817, 615796, 533351, 282319, 614759, 507944, 533700, 534216, 507564, 540191, 537706, 507240, 326578, 509591, 100299693, 512680, 541229, 506917, 520500, 505408, 522372, 504962, 528135, 504381	1100	91	8081	2.34115	0.000762541	0.000381413	0.000373298
KEGG_PATHWAY	bta04210:Apoptosis	37	1.86774	1.71105e-05	404122, 404144, 539314, 112442685, 533199, 100138102, 112443216, 504727, 618405, 281108, 504336, 281647, 788087, 521196, 280831, 507426, 509107, 282333, 505463, 281662, 508233, 510767, 541140, 282291, 507390, 514386, 408016, 616115, 282488, 508367, 327694, 100141266, 777788, 493999, 281350, 327711, 281073	838	130	6106	2.07382	0.00537536	0.00179661	0.00168824
UP_SEQ_FEATURE	DOMAIN:Helicase ATP-binding	33	1.66583	1.72395e-05	515145, 529929, 539372, 539275, 510093, 508728, 510826, 533700, 505123, 512327, 508378, 540191, 509583, 528483, 541024, 522908, 535026, 519254, 534331, 504958, 507418, 506405, 286819, 529207, 528433, 513906, 281115, 505992, 534721, 523664, 100140430, 508660, 517947	1825	104	12565	2.18464	0.030722	0.00312035	0.00309104
UP_SEQ_FEATURE	DOMAIN:BZIP	18	0.908632	2.45301e-05	616076, 515266, 513587, 509889, 538296, 531350, 538594, 281713, 506967, 281678, 517192, 280831, 509107, 534129, 531389, 497024, 535008, 777788	1825	41	12565	3.02265	0.0434288	0.00388714	0.00385063
UP_SEQ_FEATURE	MOTIF:Q motif	15	0.757193	2.57711e-05	515145, 529929, 504958, 510093, 508728, 286819, 510826, 528433, 513906, 533700, 534721, 100140430, 508660, 540191, 528483	1825	30	12565	3.44247	0.0455751	0.00388714	0.00385063
INTERPRO	IPR000629:RNA helicase, ATP-dependent, DEAD-box, conserved site	13	0.656234	2.69545e-05	515145, 519254, 504958, 510093, 286819, 507418, 528433, 513906, 533700, 534721, 100140430, 508660, 528483	1842	23	12540	3.8479	0.0580085	0.00755276	0.00750507
INTERPRO	IPR014014:RNA helicase, DEAD-box type, Q motif	15	0.757193	2.93546e-05	515145, 529929, 504958, 510093, 508728, 286819, 510826, 528433, 513906, 533700, 534721, 100140430, 508660, 540191, 528483	1842	30	12540	3.40391	0.0630076	0.00755276	0.00750507
UP_SEQ_FEATURE	DOMAIN:Bromo	16	0.807673	3.04831e-05	540621, 537246, 535498, 540661, 518785, 540563, 535775, 614048, 533296, 112446776, 505358, 532986, 507996, 508442, 508330, 100336626	1825	34	12565	3.23997	0.0536808	0.00424419	0.00420433
INTERPRO	IPR014001:Helicase, superfamily 1/2, ATP-binding domain	32	1.61535	3.06607e-05	515145, 529929, 539372, 539275, 510093, 508728, 510826, 533700, 505123, 512327, 508378, 540191, 509583, 528483, 541024, 522908, 535026, 519254, 534331, 504958, 507418, 506405, 286819, 529207, 528433, 513906, 281115, 505992, 534721, 523664, 100140430, 508660	1842	101	12540	2.15693	0.065717	0.00755276	0.00750507
UP_SEQ_FEATURE	REGION:Basic motif	13	0.656234	4.16535e-05	515266, 514246, 281713, 506967, 281678, 517192, 617914, 280831, 509107, 497024, 777788, 515219, 506097	1825	24	12565	3.72934	0.0726223	0.0053852	0.00533462
KEGG_PATHWAY	bta04064:NF-kappa B signaling pathway	27	1.36295	5.02274e-05	539314, 536421, 286849, 540824, 504727, 618405, 281408, 281647, 529757, 504994, 505463, 508233, 510923, 282291, 519958, 514386, 539124, 616115, 281839, 280845, 522670, 508105, 508367, 514978, 526392, 282023, 281073	838	86	6106	2.28759	0.0156975	0.00395541	0.00371683
UP_SEQ_FEATURE	ZN_FING:C3H1-type	19	0.959112	5.10018e-05	512330, 540975, 512680, 781653, 512586, 521686, 504409, 614773, 513185, 540735, 535064, 527679, 529699, 506983, 508004, 783330, 540891, 510825, 510866	1825	47	12565	2.78327	0.0881828	0.00615422	0.00609642
GOTERM_BP_DIRECT	GO:0008380~RNA splicing	28	1.41343	5.24344e-05	541013, 539955, 533971, 282319, 507801, 280796, 532996, 533700, 282018, 533643, 512327, 537706, 493722, 512824, 539841, 509591, 781653, 513451, 506917, 520500, 505408, 504523, 528135, 507114, 534721, 514934, 508343, 510934	1693	85	11494	2.23642	0.192898	0.0317882	0.0317181
UP_KW_PTM	KW-0007~Acetylation	252	12.7208	5.40932e-05	514772, 537894, 535113, 539955, 513446, 541597, 338058, 535470, 521073, 533603, 768056, 530577, 614817, 505387, 509502, 507564, 280891, 508410, 506231, 286773, 516024, 513312, 509977, 539040, 504958, 282023, 510956, 513585, 539138, 539378, 538961, 540488, 538284, 523474, 534918, 789216, 282018, 281169, 281961, 509764, 510741, 507222, 100336710, 282254, 282130, 512805, 281160, 510866, 281040, 5110…	667	1499	4824	1.21585	0.00135145	0.000351606	0.000351606
GOTERM_BP_DIRECT	GO:1902895~positive regulation of pri-miRNA transcription from RNA polymerase II promoter	16	0.807673	5.44584e-05	540313, 540106, 535530, 407125, 540488, 515125, 539361, 534069, 281814, 281946, 280831, 505169, 531389, 508233, 535702, 506152	1693	35	11494	3.1036	0.199547	0.0317882	0.0317181
SMART	SM00490:HELICc	33	1.66583	6.16029e-05	515145, 529929, 539372, 539275, 510093, 508728, 505988, 510826, 533700, 505123, 512327, 508378, 540191, 509583, 528483, 541024, 522908, 535026, 519254, 534331, 504958, 507418, 506405, 286819, 529207, 528433, 513906, 281115, 505992, 534721, 523664, 100140430, 508660	1118	99	6824	2.03459	0.0273414	0.0104236	0.0103078
GOTERM_MF_DIRECT	GO:0003700~transcription factor activity, sequence-specific DNA binding	52	2.62494	6.37046e-05	539676, 525428, 521742, 531350, 281946, 518291, 529631, 509107, 497024, 538615, 524182, 540379, 615340, 616076, 509855, 523019, 616115, 506618, 281814, 538594, 526771, 517192, 532401, 777788, 540766, 535530, 539458, 509889, 613751, 540846, 505169, 789216, 507268, 535008, 508233, 506097, 510866, 540313, 512684, 541125, 515674, 539503, 539584, 539222, 520800, 281713, 281678, 534129, 786795, 1001255…	1581	202	10653	1.73457	0.0683908	0.0101199	0.0100198
SMART	SM00338:BRLZ	20	1.00959	6.94907e-05	616076, 515266, 514246, 509889, 538296, 531350, 281713, 506967, 281678, 517192, 617914, 280831, 509107, 534129, 531389, 497024, 535008, 777788, 515219, 506097	1118	47	6824	2.59734	0.030788	0.0104236	0.0103078
UP_SEQ_FEATURE	DOMAIN:bZIP	13	0.656234	6.95506e-05	515266, 514246, 281713, 506967, 281678, 517192, 617914, 280831, 509107, 497024, 777788, 515219, 506097	1825	25	12565	3.58016	0.118289	0.00767356	0.00760149
UP_SEQ_FEATURE	DOMAIN:C3H1-type	18	0.908632	7.20722e-05	512330, 540975, 512680, 781653, 512586, 521686, 504409, 614773, 513185, 540735, 535064, 527679, 529699, 506983, 508004, 783330, 540891, 510825	1825	44	12565	2.81656	0.122304	0.00767356	0.00760149
INTERPRO	IPR018359:Bromodomain, conserved site	13	0.656234	7.78777e-05	540621, 537246, 535498, 540661, 518785, 535775, 614048, 112446776, 505358, 532986, 507996, 508442, 100336626	1842	25	12540	3.54007	0.158578	0.0158046	0.0157048
INTERPRO	IPR001487:Bromodomain	16	0.807673	7.84169e-05	540621, 537246, 535498, 540661, 518785, 540563, 535775, 614048, 533296, 112446776, 505358, 532986, 507996, 508442, 508330, 100336626	1842	36	12540	3.0257	0.159583	0.0158046	0.0157048
GOTERM_BP_DIRECT	GO:0006355~regulation of transcription, DNA-templated	76	3.83645	9.32475e-05	539676, 513562, 513000, 538742, 618141, 512153, 408005, 540342, 538545, 540345, 521742, 505619, 618226, 531350, 281946, 504408, 535394, 504336, 518291, 509107, 534612, 510368, 526480, 538615, 524182, 534073, 517876, 540613, 536696, 539967, 539843, 516781, 520269, 338446, 618849, 280961, 505533, 507114, 100141289, 515928, 510315, 777788, 522091, 513544, 534883, 515125, 540488, 615211, 520631, 5156…	1693	335	11494	1.54022	0.316904	0.0476262	0.0475213
UP_KW_DOMAIN	KW-0040~ANK repeat	39	1.9687	9.93973e-05	540885, 538981, 538961, 520313, 505818, 522810, 540207, 509719, 525408, 535030, 534739, 504811, 531942, 504954, 541180, 504991, 507983, 525335, 281961, 511852, 529494, 282291, 784529, 509490, 541024, 327705, 518403, 785478, 100847355, 522429, 527565, 527124, 508405, 508668, 538606, 282100, 529062, 509032, 541172	949	161	7420	1.89398	0.00277939	0.000927709	0.000927709
INTERPRO	IPR000571:Zinc finger, CCCH-type	19	0.959112	0.000112116	512330, 540975, 512680, 781653, 512586, 521686, 504409, 614773, 513185, 540735, 535064, 527679, 529699, 506983, 508004, 783330, 540891, 510825, 510866	1842	49	12540	2.63977	0.220088	0.0207134	0.0205826
KEGG_PATHWAY	bta03015:mRNA surveillance pathway	26	1.31247	0.000114796	508491, 529071, 541013, 515145, 529929, 509864, 537131, 614837, 280796, 533788, 784123, 540191, 541083, 537706, 524361, 510604, 783336, 100138550, 787259, 282588, 541077, 508045, 282320, 781181, 541270, 507051	838	85	6106	2.22878	0.0355168	0.00723215	0.00679592
GOTERM_BP_DIRECT	GO:0045893~positive regulation of transcription, DNA-templated	64	3.23069	0.000150849	100848152, 513446, 509866, 540824, 281867, 505229, 614978, 531942, 529631, 509107, 508330, 539003, 513312, 513510, 539760, 338446, 281814, 783538, 618849, 100138517, 532401, 777788, 505293, 509694, 540181, 282382, 507060, 515964, 513983, 535775, 540169, 533430, 533199, 613751, 540207, 540846, 280831, 505169, 505401, 281402, 789216, 538957, 513579, 527199, 506097, 407125, 540353, 536676, 522269, 5…	1693	274	11494	1.58578	0.460205	0.0684854	0.0683346
WIKIPATHWAYS	WP987:Adipogenesis	31	1.56487	0.000153643	404144, 538104, 282081, 537712, 515125, 525428, 280714, 281946, 618405, 505169, 505884, 524960, 534712, 507300, 505463, 535702, 513497, 781653, 539003, 540475, 539361, 506618, 338446, 281814, 281713, 618849, 520472, 522155, 282488, 538549, 777788	498	100	3200	1.99197	0.0283245	0.00957707	0.00916735
SMART	SM00487:DEXDc	32	1.61535	0.000190017	515145, 529929, 539372, 539275, 510093, 508728, 510826, 533700, 505123, 512327, 508378, 540191, 509583, 528483, 541024, 522908, 535026, 519254, 534331, 504958, 507418, 506405, 286819, 529207, 528433, 513906, 281115, 505992, 534721, 523664, 100140430, 508660	1118	100	6824	1.9532	0.0819615	0.0213769	0.0211394
GOTERM_BP_DIRECT	GO:0000381~regulation of alternative mRNA splicing, via spliceosome	20	1.00959	0.000193936	539841, 509591, 538533, 781653, 538775, 541013, 515145, 540475, 767937, 615156, 618127, 613858, 282018, 532996, 533700, 527679, 534216, 541044, 515307, 512824	1693	55	11494	2.46878	0.547375	0.0792422	0.0790676
UP_SEQ_FEATURE	REGION:Leucine-zipper	16	0.807673	0.000201963	515266, 514246, 520800, 281713, 506967, 281678, 517192, 617914, 280831, 509107, 497024, 510359, 777788, 515219, 506097, 281073	1825	39	12565	2.82459	0.306213	0.0203086	0.0201178
INTERPRO	IPR019542:Enhancer of polycomb-like, N-terminal	7	0.353357	0.000213004	539432, 507996, 535775, 506664, 534386, 509264, 100336626	1842	8	12540	5.95684	0.376421	0.0363253	0.036096
GOTERM_MF_DIRECT	GO:0004843~thiol-dependent ubiquitin-specific protease activity	27	1.36295	0.000246675	540984, 536421, 539931, 539513, 786875, 534067, 538284, 534262, 507307, 505106, 525655, 506996, 532257, 529395, 539643, 407168, 535683, 515332, 532672, 524749, 528907, 532721, 508105, 504581, 100141289, 509694, 508042	1581	87	10653	2.09115	0.239924	0.0342879	0.0339487
GOTERM_BP_DIRECT	GO:0045892~negative regulation of transcription, DNA-templated	55	2.77638	0.00025081	404126, 104974573, 505619, 504408, 504336, 531945, 531942, 532635, 506237, 512468, 539003, 617684, 539843, 513235, 532695, 516781, 538594, 531515, 506945, 618849, 507114, 523664, 526138, 506983, 777788, 507393, 537511, 100124519, 521686, 789846, 516375, 540209, 534916, 505169, 789216, 613629, 526104, 506097, 510866, 512682, 541248, 535263, 537246, 540474, 512840, 539547, 515594, 768225, 522670, 5…	1693	230	11494	1.62349	0.641271	0.0931645	0.0929593
SMART	SM00297:BROMO	16	0.807673	0.000270126	540621, 537246, 535498, 540661, 518785, 540563, 535775, 614048, 533296, 112446776, 505358, 532986, 507996, 508442, 508330, 100336626	1118	36	6824	2.71278	0.114474	0.0243114	0.0240412
WIKIPATHWAYS	WP965:Translation factors	17	0.858152	0.000293862	521926, 515226, 511189, 539052, 521730, 286811, 534165, 504958, 286819, 531049, 506564, 281751, 504752, 327694, 783760, 541077, 513958	498	42	3200	2.60088	0.0534772	0.013738	0.0131503
UP_KW_MOLECULAR_FUNCTION	KW-0347~Helicase	30	1.51439	0.000323809	515145, 529929, 539275, 510093, 508728, 505988, 531945, 510826, 533700, 512327, 508378, 540191, 509583, 528483, 541024, 519254, 534331, 504958, 507418, 506405, 286819, 529207, 528433, 513906, 281115, 534721, 523664, 100140430, 508660, 517947	808	102	5383	1.95945	0.0274678	0.00556952	0.00524571
KEGG_PATHWAY	bta04380:Osteoclast differentiation	30	1.51439	0.000334602	535376, 282081, 536421, 534069, 509889, 533199, 533527, 280831, 504733, 282258, 531389, 508233, 510008, 282291, 519958, 539124, 514246, 338045, 509855, 616115, 281713, 517192, 522670, 521681, 508367, 536822, 526392, 281094, 282382, 281073	838	111	6106	1.9693	0.100051	0.0175666	0.016507
GOTERM_BP_DIRECT	GO:0006366~transcription from RNA polymerase II promoter	22	1.11055	0.000336821	509591, 540731, 539003, 513065, 617375, 538523, 614472, 513510, 540245, 540488, 540345, 785612, 540846, 534176, 281867, 511829, 281139, 503622, 505422, 508503, 504452, 506097	1693	66	11494	2.26304	0.74762	0.105704	0.105471
GOTERM_BP_DIRECT	GO:0034063~stress granule assembly	11	0.555275	0.000345901	538533, 513906, 539249, 538525, 327694, 519708, 541050, 540170, 100125221, 514141, 510093	1693	21	11494	3.55621	0.756817	0.105704	0.105471
GOTERM_BP_DIRECT	GO:1900246~positive regulation of RIG-I signaling pathway	6	0.302877	0.000362177	535450, 508405, 507116, 508378, 540170, 538284	1693	6	11494	6.78913	0.772473	0.105704	0.105471
GOTERM_MF_DIRECT	GO:1990247~N6-methyladenosine-containing RNA binding	6	0.302877	0.000375494	613858, 541024, 538525, 507564, 519708, 541050	1581	6	10653	6.73814	0.341393	0.0433693	0.0429402
GOTERM_MF_DIRECT	GO:0003743~translation initiation factor activity	18	0.908632	0.000428469	521926, 515226, 511189, 539052, 286811, 534165, 504958, 286819, 615726, 506564, 281751, 504752, 509764, 327694, 783760, 511844, 514449, 513958	1581	49	10653	2.47524	0.379084	0.0433693	0.0429402
GOTERM_MF_DIRECT	GO:0003712~transcription cofactor activity	32	1.61535	0.000429012	536067, 540964, 511003, 534126, 505619, 615039, 537791, 504811, 504755, 280796, 506331, 510008, 541248, 541303, 534073, 614292, 536696, 540695, 513235, 517336, 513279, 517456, 614276, 524868, 516781, 536073, 616217, 338446, 618849, 523664, 505293, 784070	1581	114	10653	1.89141	0.379459	0.0433693	0.0429402
KEGG_PATHWAY	bta04137:Mitophagy - animal	27	1.36295	0.00043645	510032, 535530, 519269, 517263, 538284, 508608, 408001, 444874, 280831, 664655, 509107, 617809, 508410, 508233, 541140, 534150, 614074, 781575, 521378, 338045, 520800, 281814, 534252, 508406, 327694, 281370, 513902	838	97	6106	2.02817	0.128476	0.0196403	0.0184556
KEGG_PATHWAY	bta05203:Viral carcinogenesis	38	1.91822	0.000507257	533491, 286862, 404126, 533136, 510093, 280831, 534712, 509107, 508233, 511754, 510824, 785291, 326578, 541140, 513497, 282291, 408016, 513510, 517456, 522269, 509855, 767928, 785612, 616115, 112446776, 511829, 524770, 281713, 527124, 528135, 526233, 522155, 534129, 282126, 100125591, 526392, 509135, 510417	838	157	6106	1.76359	0.147708	0.0199733	0.0187685
UP_SEQ_FEATURE	DOMAIN:UBA	16	0.807673	0.000516892	517788, 513312, 514555, 100337254, 338045, 525906, 506539, 280710, 508208, 504217, 281225, 532257, 539529, 535935, 100125221, 282392	1825	42	12565	2.62283	0.607734	0.0492407	0.0487783
INTERPRO	IPR018200:Peptidase C19, ubiquitin carboxyl-terminal hydrolase 2, conserved site	17	0.858152	0.000543763	407168, 536421, 786875, 534067, 538284, 534262, 507307, 505106, 525655, 506996, 532721, 532257, 504581, 100141289, 509694, 508042, 529395	1842	46	12540	2.51593	0.700563	0.0861087	0.0855649
UP_SEQ_FEATURE	DOMAIN:USP	18	0.908632	0.000567529	407168, 536421, 786875, 534067, 538284, 534262, 507307, 788351, 505106, 525655, 506996, 532721, 532257, 504581, 100141289, 509694, 508042, 529395	1825	51	12565	2.42998	0.642106	0.0513614	0.050879
GOTERM_MF_DIRECT	GO:0003730~mRNA 3'-UTR binding	20	1.00959	0.000589986	535450, 538794, 519028, 511202, 537016, 540475, 614540, 767937, 509864, 618127, 538880, 508948, 539286, 505723, 280796, 533700, 507564, 513326, 540170, 509583	1581	59	10653	2.28412	0.481211	0.054672	0.0541312
KEGG_PATHWAY	bta05202:Transcriptional misregulation in cancer	37	1.86774	0.000620669	536067, 539314, 535376, 541218, 404126, 540488, 407194, 286849, 540846, 618405, 281408, 540947, 280952, 530358, 505766, 529631, 280796, 533700, 526104, 505463, 508233, 508330, 513497, 534073, 514386, 515310, 510442, 616115, 506618, 535183, 539222, 520800, 506967, 521089, 509135, 777788, 512915	838	153	6106	1.76207	0.177635	0.0217234	0.0204131
INTERPRO	IPR019787:Zinc finger, PHD-finger	22	1.11055	0.000635428	540621, 541248, 519826, 513000, 537246, 535498, 513235, 535775, 517489, 615211, 515680, 785776, 533296, 618757, 613759, 532986, 507996, 506664, 508442, 508330, 509264, 100336626	1842	69	12540	2.17061	0.755659	0.0939162	0.0933231
INTERPRO	IPR003954:RNA recognition motif domain, eukaryote	10	0.504796	0.00070962	509591, 512694, 538533, 512680, 508722, 520376, 614540, 540891, 512824, 535064	1842	19	12540	3.58306	0.792741	0.0983268	0.0977058
GOTERM_CC_DIRECT	GO:0001650~fibrillar center	32	1.61535	0.000788998	511587, 513080, 515462, 526343, 507524, 789017, 526227, 505884, 524960, 613629, 504994, 534799, 538615, 514449, 538915, 540852, 541306, 515057, 533188, 508944, 534029, 533336, 508367, 509599, 282388, 511723, 507155, 510315, 511225, 508660, 541270, 507393	1753	121	12159	1.83434	0.463117	0.0777163	0.0769273
GOTERM_MF_DIRECT	GO:0031490~chromatin DNA binding	17	0.858152	0.000796195	512682, 507060, 515314, 539135, 535530, 515125, 522269, 536073, 338446, 112446776, 280952, 281115, 507300, 100140276, 508233, 516318, 530659	1581	47	10653	2.4372	0.587584	0.0681053	0.0674316
UP_KW_MOLECULAR_FUNCTION	KW-0396~Initiation factor	17	0.858152	0.000872647	521926, 515226, 539052, 286811, 534165, 504958, 286819, 615726, 506564, 281751, 504752, 509764, 327694, 783760, 511844, 514449, 513958	808	47	5383	2.40971	0.0723311	0.0125079	0.0117807
GOTERM_CC_DIRECT	GO:0071013~catalytic step 2 spliceosome	22	1.11055	0.000917549	509591, 512680, 539598, 781016, 510177, 541013, 515145, 541202, 615796, 504958, 286819, 522372, 504962, 614759, 507944, 528135, 504397, 533700, 784123, 518738, 523250, 504381	1753	72	12159	2.11937	0.514881	0.0803365	0.0795209
GOTERM_CC_DIRECT	GO:0016604~nuclear body	50	2.52398	0.00102263	781788, 529071, 539598, 540068, 535030, 614978, 529115, 508410, 450214, 510923, 506152, 514960, 538632, 541229, 539524, 616675, 525756, 506945, 507911, 506501, 538549, 511844, 508442, 100137827, 281094, 541218, 511366, 511168, 533430, 781847, 507426, 504796, 508115, 507300, 510825, 539940, 513497, 617265, 536676, 519754, 616730, 522269, 100300349, 515193, 527565, 768225, 281115, 505992, 282488, 5…	1753	220	12159	1.57639	0.553469	0.0805833	0.0797652
GOTERM_BP_DIRECT	GO:0001701~in utero embryonic development	40	2.01918	0.00104016	615492, 515964, 534082, 535376, 520939, 515125, 534465, 616638, 280952, 505169, 522265, 531389, 781252, 282132, 282034, 540092, 515219, 515835, 529494, 539841, 519958, 507390, 539003, 539124, 538733, 513730, 516044, 522943, 613785, 526652, 522372, 505611, 523485, 617914, 507932, 613858, 506501, 525106, 781063, 100296004	1693	162	11494	1.67633	0.985783	0.283339	0.282715
SMART	SM00355:ZnF_C2H2	95	4.79556	0.00109219	618141, 101907389, 540342, 520939, 538545, 618783, 100335242, 104974573, 509866, 527058, 518291, 529115, 100137855, 788468, 526480, 535702, 540396, 509462, 524182, 789791, 540731, 540379, 535200, 540613, 539923, 539843, 513235, 527935, 520269, 523019, 539166, 534353, 613522, 539120, 506859, 280961, 532401, 507236, 785123, 784871, 505177, 100137827, 516259, 540766, 535254, 515564, 616189, 510277, …	1118	428	6824	1.35481	0.388448	0.0819144	0.0810042
INTERPRO	IPR015940:Ubiquitin-associated/translation elongation factor EF1B, N-terminal, eukaryote	15	0.757193	0.00111155	517788, 514555, 100337254, 338045, 525906, 506539, 508208, 504217, 281225, 532257, 100141289, 539529, 535935, 100125221, 282392	1842	40	12540	2.55293	0.91505	0.14496	0.144044
GOTERM_BP_DIRECT	GO:0016579~protein deubiquitination	21	1.06007	0.00114492	407168, 535683, 536421, 539931, 786875, 534067, 538284, 528907, 534262, 507307, 505106, 525655, 506996, 532721, 508105, 532257, 504581, 507179, 100141289, 508042, 529395	1693	67	11494	2.12794	0.990739	0.292384	0.29174
INTERPRO	IPR001394:Peptidase C19, ubiquitin carboxyl-terminal hydrolase 2	17	0.858152	0.00119078	407168, 536421, 786875, 534067, 538284, 534262, 507307, 505106, 525655, 506996, 532721, 532257, 504581, 100141289, 509694, 508042, 529395	1842	49	12540	2.3619	0.928748	0.146664	0.145738
GOTERM_MF_DIRECT	GO:0003677~DNA binding	120	6.05755	0.00128991	408005, 539955, 617375, 513446, 100335242, 614540, 532641, 533296, 100140419, 539275, 282319, 527058, 504452, 509107, 533720, 497024, 508378, 526480, 783330, 517876, 536696, 515332, 539967, 513312, 338446, 504844, 517192, 618849, 526771, 505533, 523664, 777788, 529245, 100849063, 539135, 534883, 537511, 536149, 515125, 540488, 614881, 615211, 534003, 509889, 534916, 789854, 541221, 506097, 540095…	1581	619	10653	1.30626	0.761956	0.102455	0.101442
GOTERM_BP_DIRECT	GO:0006413~translational initiation	12	0.605755	0.00129875	286819, 615726, 521926, 515226, 281751, 511189, 509764, 286811, 514449, 534165, 513958, 510093	1693	28	11494	2.90963	0.995065	0.312158	0.311471
KEGG_PATHWAY	bta05169:Epstein-Barr virus infection	41	2.06966	0.00133194	512891, 541218, 512456, 404126, 286849, 504727, 525408, 618405, 280831, 534712, 282258, 505463, 508233, 507781, 511754, 510767, 326578, 513497, 282291, 519958, 507390, 282490, 535683, 539124, 408016, 539547, 509855, 767928, 616115, 281839, 522670, 533216, 508105, 282488, 508367, 100125591, 281057, 526392, 538549, 510417, 281073	838	182	6106	1.64144	0.342849	0.0419562	0.0394255
UP_SEQ_FEATURE	DOMAIN:PHD-type	22	1.11055	0.00148769	540621, 541248, 513331, 519826, 513000, 537246, 535498, 513235, 535775, 615211, 785776, 613785, 533296, 618757, 613759, 532986, 507996, 506664, 508442, 508330, 509264, 100336626	1825	74	12565	2.04687	0.932439	0.128225	0.127021
SMART	SM00361:RRM_1	10	0.504796	0.00158	509591, 512694, 538533, 512680, 508722, 520376, 614540, 540891, 512824, 535064	1118	19	6824	3.2125	0.509123	0.101571	0.100443
INTERPRO	IPR001965:Zinc finger, PHD-type	23	1.16103	0.00176336	540621, 541248, 513331, 519826, 513000, 537246, 535498, 540563, 513235, 535775, 517489, 615211, 785776, 533296, 618757, 613759, 532986, 507996, 506664, 508442, 508330, 509264, 100336626	1842	79	12540	1.98202	0.980016	0.205756	0.204457
KEGG_PATHWAY	bta03008:Ribosome biogenesis in eukaryotes	24	1.21151	0.00184421	514870, 509871, 540772, 515057, 616675, 286811, 527607, 360191, 614984, 102216273, 521240, 526343, 505324, 507369, 524743, 514945, 511723, 538915, 510315, 510568, 507155, 507132, 532708, 506152	838	90	6106	1.94304	0.440919	0.0522564	0.0491044
UP_SEQ_FEATURE	DOMAIN:YTH	5	0.252398	0.00195745	613858, 541024, 538525, 519708, 541050	1825	5	12565	6.88493	0.971174	0.161045	0.159533
UP_KW_BIOLOGICAL_PROCESS	KW-0690~Ribosome biogenesis	19	0.959112	0.00195817	511294, 522917, 540772, 541169, 518501, 616675, 286811, 513081, 783948, 508728, 526343, 505125, 505324, 524743, 510820, 514945, 507155, 510956, 513617	659	59	4353	2.12718	0.21423	0.0481709	0.0466044
GOTERM_BP_DIRECT	GO:0048024~regulation of mRNA splicing, via spliceosome	8	0.403836	0.00195887	538775, 541229, 613858, 528135, 508722, 508343, 516462, 493722	1693	14	11494	3.8795	0.999669	0.444664	0.443685
INTERPRO	IPR007275:YTH domain	5	0.252398	0.00204472	613858, 541024, 538525, 519708, 541050	1842	5	12540	6.80782	0.989303	0.215864	0.214501
INTERPRO	IPR000451:NF-kappa-B/Rel/Dorsal	5	0.252398	0.00204472	522670, 526392, 509135, 508233, 616115	1842	5	12540	6.80782	0.989303	0.215864	0.214501
KEGG_PATHWAY	bta05220:Chronic myeloid leukemia	21	1.06007	0.00207353	282291, 513497, 541218, 535376, 512841, 404126, 515125, 534069, 533199, 616115, 618405, 521196, 529631, 534712, 538957, 505463, 508233, 511754, 282382, 281073, 541140	838	75	6106	2.04019	0.479954	0.0522564	0.0491044
GOTERM_CC_DIRECT	GO:0030688~preribosome, small subunit precursor	7	0.353357	0.00213649	507702, 522917, 510240, 540772, 510820, 360191, 512925	1753	11	12159	4.41389	0.814621	0.15305	0.151497
KEGG_PATHWAY	bta03082:ATP-dependent chromatin remodeling	24	1.21151	0.00215661	540621, 541248, 517876, 404122, 539432, 513000, 615062, 535498, 534883, 404126, 513235, 540169, 614881, 505619, 534353, 534386, 540947, 505229, 532986, 505992, 508442, 527199, 540181, 100337206	838	91	6106	1.92169	0.493417	0.0522564	0.0491044
GOTERM_MF_DIRECT	GO:0031625~ubiquitin protein ligase binding	50	2.52398	0.00229573	540984, 404122, 783645, 510331, 539513, 516353, 286849, 540824, 504727, 408001, 512907, 504336, 531945, 281225, 508410, 506790, 539124, 338045, 506618, 338446, 281814, 504885, 508406, 533216, 100141289, 282382, 281370, 539931, 515125, 540488, 613676, 615658, 444874, 506218, 504437, 280831, 534712, 508233, 282254, 790875, 539940, 282291, 513497, 510381, 512841, 521857, 510817, 782395, 513326, 5163…	1581	222	10653	1.5176	0.922369	0.17019	0.168507
INTERPRO	IPR002110:Ankyrin repeat	42	2.12014	0.00231705	540885, 538961, 520313, 505818, 522810, 540207, 509719, 525408, 535030, 534739, 504811, 531942, 541180, 504991, 507983, 525335, 281961, 511852, 529494, 282291, 784529, 509490, 541024, 327705, 518403, 513730, 539986, 785478, 100847355, 616115, 522429, 527565, 527124, 528597, 508405, 508668, 526392, 538606, 282100, 529062, 509032, 541172	1842	180	12540	1.58849	0.994159	0.233495	0.232021
UP_SEQ_FEATURE	DOMAIN:G-patch	10	0.504796	0.00232921	768314, 512694, 534216, 100124519, 533971, 516462, 540878, 518738, 534759, 510866	1825	22	12565	3.12951	0.985313	0.183299	0.181577
KEGG_PATHWAY	bta05166:Human T-cell leukemia virus 1 infection	43	2.17062	0.0023317	615030, 535376, 614382, 515125, 505619, 534069, 533199, 286849, 540109, 539594, 281647, 533527, 280831, 281148, 534712, 509107, 531389, 538957, 508233, 510568, 785291, 541140, 540313, 513497, 282291, 539369, 282490, 777693, 407125, 616115, 281839, 112446776, 281713, 280845, 527124, 522670, 534129, 508367, 526392, 282120, 282382, 510417, 281073	838	199	6106	1.57445	0.520658	0.0524632	0.0492987
GOTERM_BP_DIRECT	GO:0006511~ubiquitin-dependent protein catabolic process	44	2.2211	0.00243977	518834, 536421, 510331, 533136, 786875, 519541, 534067, 539871, 538284, 613676, 529905, 534262, 507307, 541180, 525655, 508513, 506996, 532257, 540195, 783330, 508410, 539529, 507781, 540891, 282034, 282392, 529395, 407168, 540733, 513479, 540353, 615069, 518880, 540859, 527565, 532721, 504581, 100141289, 509774, 512457, 513326, 509694, 508042, 505050	1693	191	11494	1.56399	0.999954	0.524678	0.523523
INTERPRO	IPR000467:G-patch domain	10	0.504796	0.00252314	768314, 512694, 534216, 100124519, 533971, 516462, 540878, 518738, 534759, 510866	1842	22	12540	3.09446	0.996305	0.243209	0.241673
GOTERM_CC_DIRECT	GO:0000785~chromatin	52	2.62494	0.00262752	539234, 520939, 525428, 104974573, 618226, 615039, 497024, 281662, 529395, 539566, 614292, 783336, 539449, 281814, 618849, 508405, 507114, 538549, 507060, 535254, 515125, 520631, 534322, 614048, 504900, 534918, 505169, 524960, 534712, 789854, 507985, 789216, 538915, 508233, 507781, 510825, 527153, 515314, 407125, 539700, 515399, 614276, 521378, 515594, 536073, 768225, 505358, 522670, 528135, 5089…	1753	241	12159	1.49659	0.874219	0.17254	0.170789
UP_KW_BIOLOGICAL_PROCESS	KW-0090~Biological rhythms	18	0.908632	0.00274795	407125, 540404, 404126, 515594, 618226, 539584, 407122, 338446, 112446776, 280714, 281713, 506945, 768225, 520472, 281115, 533700, 509107, 506097	659	56	4353	2.12318	0.287135	0.056333	0.054501
UP_SEQ_FEATURE	COMPBIAS:Pro residues	254	12.8218	0.00283917	513562, 538981, 781700, 513446, 515620, 525428, 509866, 505818, 533296, 540947, 521194, 532635, 529115, 512106, 540396, 539829, 785072, 538632, 541229, 327705, 538754, 540135, 338045, 533188, 540815, 526771, 404548, 511489, 777789, 541110, 100137827, 618042, 540488, 517263, 532067, 504994, 281169, 282132, 514548, 506374, 515517, 513692, 512125, 540353, 539700, 522269, 785776, 521857, 785659, 5234…	1825	1492	12565	1.1721	0.994179	0.214121	0.212109
UP_SEQ_FEATURE	DOMAIN:UDENN	8	0.403836	0.00295894	537662, 536760, 784484, 510498, 516544, 515939, 508078, 514906	1825	15	12565	3.67196	0.995316	0.214227	0.212215
UP_KW_MOLECULAR_FUNCTION	KW-0788~Thiol protease	21	1.06007	0.00298528	407168, 536421, 408016, 539931, 615089, 524749, 538284, 338039, 534262, 281108, 505106, 525655, 507820, 532721, 532257, 100141289, 281662, 509694, 508042, 327711, 529395	808	71	5383	1.97049	0.226723	0.0366763	0.0345439
SMART	SM00356:ZnF_C3H1	15	0.757193	0.00317452	512330, 512680, 781653, 521686, 504409, 614773, 540735, 535064, 527679, 529699, 506983, 508004, 783330, 510825, 510866	1118	40	6824	2.28891	0.760883	0.178566	0.176582
GOTERM_CC_DIRECT	GO:0000932~P-body	19	0.959112	0.00322235	535450, 540852, 783258, 540641, 538525, 519743, 338045, 614773, 525916, 406231, 614759, 504217, 513906, 281751, 534799, 783330, 514548, 519708, 541050	1753	64	12159	2.05916	0.921395	0.195324	0.193341
UP_KW_CELLULAR_COMPONENT	KW-0963~Cytoplasm	344	17.365	0.0032297	541597, 511387, 517001, 780856, 533055, 504967, 281509, 112443216, 535470, 101905689, 408001, 512907, 445424, 521196, 613968, 504733, 614817, 533720, 508410, 506231, 528142, 534150, 509292, 615340, 327705, 327708, 513312, 540135, 535127, 535006, 338045, 787259, 509977, 614017, 614139, 100138353, 525563, 526652, 505499, 506221, 282388, 777788, 538961, 536421, 540245, 539931, 540488, 520631, 522810…	1100	2239	8081	1.1287	0.141047	0.0505986	0.049522
GOTERM_MF_DIRECT	GO:0000976~transcription regulatory region sequence-specific DNA binding	21	1.06007	0.00324069	539676, 615340, 509855, 520313, 618226, 407194, 520800, 280714, 538594, 783538, 531515, 531945, 280831, 505169, 789216, 534612, 526138, 497024, 100125591, 516318, 532936	1581	72	10653	1.96529	0.972935	0.225228	0.223
UP_SEQ_FEATURE	DOMAIN:RRM 1	9	0.454316	0.00328843	282018, 534216, 767937, 507564, 506917, 615796, 511512, 768060, 512824	1825	19	12565	3.26128	0.997425	0.220446	0.218376
UP_SEQ_FEATURE	DOMAIN:RRM 2	9	0.454316	0.00328843	282018, 534216, 767937, 507564, 506917, 615796, 511512, 768060, 512824	1825	19	12565	3.26128	0.997425	0.220446	0.218376
GOTERM_BP_DIRECT	GO:0016567~protein ubiquitination	55	2.77638	0.0037238	520979, 514773, 282081, 615197, 510331, 511387, 534664, 524139, 533296, 539871, 529905, 497024, 508410, 511852, 282034, 617091, 511571, 539643, 540733, 513479, 513951, 518880, 528508, 525756, 616753, 100847355, 540859, 507911, 508406, 613759, 528315, 508004, 512457, 281370, 513902, 518834, 513023, 538445, 518310, 538086, 509719, 444874, 541180, 613629, 505086, 507781, 540891, 511639, 527153, 7871…	1693	257	11494	1.45293	1	0.760772	0.759096
KEGG_PATHWAY	bta04218:Cellular senescence	34	1.7163	0.00373798	535376, 535530, 519269, 515125, 538866, 525428, 618104, 534069, 533199, 618405, 616801, 533527, 521196, 534712, 613629, 538957, 505463, 281662, 508233, 511754, 541140, 540313, 513497, 536656, 539767, 338045, 522943, 614773, 616115, 506618, 527124, 282120, 282382, 510417	838	151	6106	1.64065	0.69262	0.0784976	0.0737628
GOTERM_MF_DIRECT	GO:0043565~sequence-specific DNA binding	29	1.46391	0.00409161	535530, 614382, 539458, 614027, 540846, 281946, 535394, 505422, 505169, 497024, 538615, 516929, 510866, 533927, 540313, 538995, 407125, 616076, 541125, 539547, 100300349, 767928, 506618, 338446, 281814, 515193, 615539, 508288, 515406	1581	114	10653	1.71409	0.98953	0.26764	0.264992
INTERPRO	IPR005112:dDENN domain	7	0.353357	0.00413629	536760, 784484, 510498, 516544, 515939, 508078, 514906	1842	12	12540	3.97123	0.999898	0.366807	0.36449
INTERPRO	IPR001194:DENN domain	7	0.353357	0.00413629	536760, 784484, 510498, 516544, 515939, 508078, 514906	1842	12	12540	3.97123	0.999898	0.366807	0.36449
KEGG_PATHWAY	bta05160:Hepatitis C	30	1.51439	0.00415806	282081, 286862, 414922, 533199, 534165, 504727, 521196, 534712, 282258, 508233, 511754, 790875, 510767, 524361, 541140, 513497, 282291, 539003, 539124, 408016, 509855, 616115, 533216, 282488, 282126, 327694, 100125591, 508045, 282320, 281073	838	129	6106	1.69451	0.730859	0.0818617	0.076924
WIKIPATHWAYS	WP3226:Aryl hydrocarbon receptor	14	0.706714	0.00433767	513497, 533199, 616115, 112446776, 280714, 521196, 505884, 524960, 534712, 497024, 538549, 508233, 512468, 282023	498	39	3200	2.30666	0.556434	0.135191	0.129407
WIKIPATHWAYS	WP3230:Exercise induced circadian regulation	14	0.706714	0.00433767	513376, 101907541, 282490, 516024, 525329, 538494, 532835, 614417, 768016, 281032, 516318, 524361, 523250, 493722	498	39	3200	2.30666	0.556434	0.135191	0.129407
GOTERM_CC_DIRECT	GO:0071004~U2-type prespliceosome	8	0.403836	0.00441424	535131, 505547, 535113, 510177, 539955, 614553, 100301114, 504381	1753	16	12159	3.46805	0.969381	0.248459	0.245936
GOTERM_BP_DIRECT	GO:0032922~circadian regulation of gene expression	17	0.858152	0.00458095	407125, 404126, 540641, 767937, 515594, 407122, 338446, 506945, 768225, 522670, 520472, 524960, 509107, 613629, 534799, 508330, 516318	1693	55	11494	2.09846	1	0.891321	0.889358
UP_SEQ_FEATURE	DOMAIN:DEAD-box RNA helicase Q	10	0.504796	0.00466437	286819, 528433, 513906, 533700, 529929, 100140430, 508660, 504958, 510093, 528483	1825	24	12565	2.86872	0.999789	0.285545	0.282863
UP_SEQ_FEATURE	DOMAIN:SANT	10	0.504796	0.00466437	512086, 538742, 532635, 506525, 515332, 505401, 508556, 538549, 523726, 535394	1825	24	12565	2.86872	0.999789	0.285545	0.282863
UP_SEQ_FEATURE	REPEAT:ANK	35	1.76678	0.00473278	540885, 520313, 505818, 509719, 525408, 535030, 534739, 504811, 531942, 504991, 507983, 525335, 281961, 511852, 529494, 282291, 784529, 509490, 541024, 327705, 518403, 513730, 539986, 785478, 616115, 522429, 527565, 527124, 528597, 508405, 508668, 526392, 538606, 529062, 541172	1825	150	12565	1.60648	0.999813	0.285545	0.282863
INTERPRO	IPR008917:Eukaryotic transcription factor, Skn-1-like, DNA-binding	8	0.403836	0.00491424	617914, 280831, 517192, 514246, 497024, 538296, 515219, 531350	1842	16	12540	3.40391	0.999982	0.400463	0.397934
UP_SEQ_FEATURE	DOMAIN:BTB	34	1.7163	0.00499711	540885, 538545, 511387, 531350, 539376, 529905, 525011, 534714, 507985, 514967, 541143, 541221, 507385, 617091, 509462, 515835, 538695, 514920, 513632, 513775, 539843, 539986, 100125777, 524207, 525916, 538296, 510817, 507911, 528597, 613717, 785123, 784871, 510136, 512915	1825	145	12565	1.6144	0.999885	0.291767	0.289027
INTERPRO	IPR017884:SANT domain	10	0.504796	0.00503651	512086, 538742, 532635, 506525, 515332, 505401, 508556, 538549, 523726, 535394	1842	24	12540	2.83659	0.999986	0.400463	0.397934
GOTERM_BP_DIRECT	GO:0048008~platelet-derived growth factor receptor signaling pathway	10	0.504796	0.00512584	508150, 539369, 540106, 540975, 523485, 520454, 506790, 527550, 515406, 783538	1693	24	11494	2.8288	1	0.952008	0.949911
KEGG_PATHWAY	bta05211:Renal cell carcinoma	19	0.959112	0.00517707	540313, 513497, 540106, 512841, 540388, 327708, 520454, 518880, 534069, 533199, 520800, 112446776, 281814, 540859, 526652, 521196, 280831, 538957, 541140	838	70	6106	1.97774	0.80505	0.0959281	0.090142
WIKIPATHWAYS	WP1018:Apoptosis	21	1.06007	0.00518145	282291, 507390, 539314, 538632, 514386, 408016, 615340, 616115, 525408, 504727, 338039, 280845, 280831, 789216, 282488, 100125591, 537922, 508233, 493999, 510767, 281073	498	72	3200	1.87416	0.621466	0.138419	0.132497
INTERPRO	IPR000210:BTB/POZ-like	34	1.7163	0.00531776	540885, 538545, 511387, 531350, 539376, 529905, 525011, 534714, 507985, 514967, 541143, 541221, 507385, 617091, 509462, 515835, 538695, 514920, 513632, 513775, 539843, 539986, 100125777, 524207, 525916, 538296, 510817, 507911, 528597, 613717, 785123, 784871, 510136, 512915	1842	144	12540	1.6074	0.999993	0.400463	0.397934
INTERPRO	IPR019786:Zinc finger, PHD-type, conserved site	17	0.858152	0.00541898	540621, 541248, 511990, 519826, 513000, 537246, 540563, 535775, 517489, 615211, 533296, 532986, 507996, 506664, 508442, 509264, 100336626	1842	56	12540	2.06666	0.999994	0.400463	0.397934
INTERPRO	IPR008598:Drought induced 19/ RING finger protein 114	5	0.252398	0.00541898	538445, 513479, 519541, 535183, 613522	1842	6	12540	5.67318	0.999994	0.400463	0.397934
GOTERM_BP_DIRECT	GO:0060136~embryonic process involved in female pregnancy	5	0.252398	0.00547283	540766, 507667, 514246, 521378, 536628	1693	6	11494	5.65761	1	0.97226	0.970119
INTERPRO	IPR011333:BTB/POZ fold	35	1.76678	0.00564679	540885, 538545, 511387, 531350, 539376, 529905, 525011, 534714, 507985, 514967, 541143, 541221, 507385, 617091, 509462, 515835, 538695, 514920, 513632, 513775, 539843, 539986, 100125777, 524207, 525916, 538296, 540859, 510817, 507911, 528597, 613717, 785123, 784871, 510136, 512915	1842	150	12540	1.58849	0.999996	0.403837	0.401286
INTERPRO	IPR008271:Serine/threonine-protein kinase, active site	55	2.77638	0.00629486	104968453, 512153, 100336651, 538866, 112442685, 525506, 534620, 515462, 100138102, 504727, 504408, 532713, 521196, 509109, 529633, 613808, 510920, 539449, 100337254, 517478, 506539, 534705, 528478, 614924, 508208, 526376, 505499, 526379, 508367, 282382, 539655, 535376, 540404, 540322, 533199, 504437, 505766, 526227, 281402, 511754, 790875, 100849076, 529061, 514787, 540675, 519754, 618599, 40712…	1842	264	12540	1.4183	0.999999	0.436116	0.433362
UP_SEQ_FEATURE	DOMAIN:ARID	7	0.353357	0.00636479	531515, 517876, 505229, 534612, 532938, 540181, 783538	1825	13	12565	3.70727	0.99999	0.349099	0.34582
UP_SEQ_FEATURE	DOMAIN:HTH myb-type	7	0.353357	0.00636479	539676, 512086, 506501, 515332, 505401, 538549, 767817	1825	13	12565	3.70727	0.99999	0.349099	0.34582
SMART	SM00249:PHD	23	1.16103	0.00672543	540621, 541248, 513331, 519826, 513000, 537246, 535498, 540563, 513235, 535775, 517489, 615211, 785776, 533296, 618757, 613759, 532986, 507996, 506664, 508442, 508330, 509264, 100336626	1118	79	6824	1.77704	0.952005	0.29394	0.290674
INTERPRO	IPR001606:ARID/BRIGHT DNA-binding domain	7	0.353357	0.00673579	531515, 517876, 505229, 534612, 532938, 540181, 783538	1842	13	12540	3.66575	1	0.452523	0.449665
UP_SEQ_FEATURE	DOMAIN:MPN	8	0.403836	0.00686294	510727, 535683, 515332, 512456, 504796, 510233, 507179, 532672	1825	17	12565	3.23997	0.999996	0.365351	0.361919
SMART	SM00799:DENN	7	0.353357	0.00718521	536760, 784484, 510498, 516544, 515939, 508078, 514906	1118	12	6824	3.56052	0.961032	0.29394	0.290674
SMART	SM00801:dDENN	7	0.353357	0.00718521	536760, 784484, 510498, 516544, 515939, 508078, 514906	1118	12	6824	3.56052	0.961032	0.29394	0.290674
KEGG_PATHWAY	bta04068:FoxO signaling pathway	27	1.36295	0.00755566	535376, 535530, 540404, 520939, 515125, 534069, 533199, 100138102, 618405, 100300012, 521196, 613629, 538957, 505463, 541140, 513497, 507390, 538598, 539449, 512665, 521554, 506618, 112446776, 527124, 515928, 282382, 281073	838	117	6106	1.68148	0.908285	0.132224	0.124249
GOTERM_CC_DIRECT	GO:0005737~cytoplasm	480	24.2302	0.00768935	513562, 538624, 538866, 511387, 525428, 504967, 780856, 533055, 540824, 112443216, 529905, 535470, 540705, 408001, 445424, 521196, 538992, 534150, 509292, 286773, 537784, 615340, 513312, 535127, 787259, 533188, 504958, 614139, 100138353, 525563, 526652, 526771, 534029, 282388, 512457, 282023, 777788, 535450, 538961, 539931, 514555, 615211, 534122, 338039, 527708, 504871, 664655, 789216, 281169, 5…	1753	3037	12159	1.09626	0.997718	0.403947	0.399846
UP_KW_BIOLOGICAL_PROCESS	KW-0509~mRNA transport	16	0.807673	0.00806214	538775, 541229, 519028, 541013, 515145, 615796, 785768, 506836, 504786, 281115, 281751, 507564, 507066, 540191, 537706, 493722	659	52	4353	2.03245	0.630522	0.141663	0.137056
GOTERM_BP_DIRECT	GO:0007179~transforming growth factor beta receptor signaling pathway	18	0.908632	0.00807948	519958, 535376, 616981, 540488, 515125, 517456, 521378, 534069, 538284, 768226, 526652, 787471, 507307, 280831, 527910, 613629, 538957, 282382	1693	63	11494	1.93975	1	1	0.998042
GOTERM_BP_DIRECT	GO:0000184~nuclear-transcribed mRNA catabolic process, nonsense-mediated decay	11	0.555275	0.00838664	615492, 524155, 783258, 541013, 515145, 787259, 514548, 541077, 781181, 534165, 537131	1693	30	11494	2.48935	1	1	0.998042
UP_SEQ_FEATURE	DOMAIN:RHD	6	0.302877	0.00854576	522670, 538523, 526392, 509135, 508233, 616115	1825	10	12565	4.13096	1	0.441938	0.437787
KEGG_PATHWAY	bta03018:RNA degradation	18	0.908632	0.00874335	535340, 783258, 518225, 519743, 509864, 533245, 768016, 614759, 513906, 524155, 508005, 511821, 541054, 281032, 514548, 540891, 509583, 512508	838	68	6106	1.92875	0.937104	0.144956	0.136212
WIKIPATHWAYS	WP3167:Quercetin and Nf kB AP 1 induced cell apoptosis	7	0.353357	0.00881687	282291, 280831, 497024, 282023, 616115, 515219, 514969	498	13	3200	3.45999	0.809112	0.206094	0.197277
GOTERM_CC_DIRECT	GO:0030687~preribosome, large subunit precursor	9	0.454316	0.00889844	505875, 510240, 505387, 286811, 513081, 512925, 510956, 513617, 522370	1753	22	12159	2.8375	0.999127	0.438248	0.433799
INTERPRO	IPR013083:Zinc finger, RING/FYVE/PHD-type	71	3.58405	0.0089615	540621, 511582, 519826, 513000, 535674, 782597, 517489, 524139, 519541, 533296, 539871, 525906, 529318, 540195, 783330, 508410, 282034, 508330, 510923, 509264, 529395, 511571, 538632, 540733, 539124, 513479, 513235, 518880, 528508, 525756, 539040, 112446776, 508406, 613759, 507996, 506664, 528315, 100141289, 508004, 509774, 508442, 509694, 516259, 538445, 535498, 540563, 783784, 535775, 615211, 5…	1842	363	12540	1.33156	1	0.568349	0.56476
INTERPRO	IPR011539:Rel homology domain	6	0.302877	0.00897258	522670, 538523, 526392, 509135, 508233, 616115	1842	10	12540	4.08469	1	0.568349	0.56476
GOTERM_BP_DIRECT	GO:0038061~NIK/NF-kappaB signaling	6	0.302877	0.0090753	522670, 539124, 526392, 509135, 508233, 281073	1693	10	11494	4.07348	1	1	0.998042
GOTERM_MF_DIRECT	GO:0004842~ubiquitin-protein transferase activity	30	1.51439	0.00923453	510331, 783784, 511387, 533136, 515582, 525906, 281225, 504994, 526424, 540195, 783330, 508410, 540891, 511639, 511571, 784529, 539124, 534211, 787118, 613423, 527565, 507911, 511508, 527520, 508406, 508105, 533336, 541130, 326583, 513326	1581	126	10653	1.60432	0.999967	0.570489	0.564845
KEGG_PATHWAY	bta04622:RIG-I-like receptor signaling pathway	16	0.807673	0.00969917	282291, 539124, 536421, 539513, 519541, 616115, 535470, 525408, 504727, 510093, 533216, 508378, 100125591, 508233, 510923, 281073	838	58	6106	2.01004	0.953586	0.152762	0.143548
UP_SEQ_FEATURE	MOTIF:DEAD box	7	0.353357	0.00978655	286819, 510826, 515145, 534721, 529929, 504958, 508728	1825	14	12565	3.44247	1	0.492046	0.487425
GOTERM_MF_DIRECT	GO:0001227~transcriptional repressor activity, RNA polymerase II transcription regulatory region sequence-specific binding	45	2.27158	0.00984008	540766, 535530, 515266, 515680, 520631, 531350, 539376, 281946, 529707, 280831, 505502, 505169, 100294758, 281148, 529115, 507985, 527910, 100137855, 535008, 538615, 508233, 541221, 510866, 538995, 513775, 541125, 112443729, 539547, 520269, 531384, 616115, 517496, 539166, 534353, 538296, 535183, 506859, 506945, 768225, 532401, 506983, 784871, 510136, 781063, 512915	1581	210	10653	1.44389	0.999983	0.575903	0.570206
UP_KW_DOMAIN	KW-0677~Repeat	255	12.8723	0.00997919	513562, 510177, 537533, 512354, 511387, 281509, 281627, 529905, 539275, 509502, 281983, 507564, 508410, 617091, 789791, 528142, 524908, 783336, 327705, 535126, 537305, 523019, 539166, 504602, 618849, 614804, 535450, 538961, 536421, 767618, 517263, 520631, 522810, 539376, 785768, 527708, 505169, 528802, 282018, 281169, 282258, 534358, 281961, 541221, 407125, 518225, 540474, 538975, 536676, 540475,…	949	1759	7420	1.13348	0.244836	0.0698543	0.0698543
SMART	SM00443:G_patch	9	0.454316	0.0099931	768314, 512694, 534216, 100124519, 533971, 516462, 540878, 534759, 510866	1118	20	6824	2.74669	0.989106	0.37027	0.366156
GOTERM_BP_DIRECT	GO:0000122~negative regulation of transcription from RNA polymerase II promoter	89	4.49268	0.0100496	538742, 781665, 520939, 404126, 537016, 540345, 538426, 505619, 505818, 618226, 523726, 534386, 539871, 505502, 281148, 509107, 100137855, 505463, 538615, 535702, 541044, 506790, 510008, 539566, 539003, 539124, 539361, 338045, 527935, 539040, 539166, 112446776, 100138353, 783538, 526652, 506945, 281139, 528433, 517192, 538549, 512457, 777788, 519808, 100849063, 614040, 540888, 536389, 540245, 515…	1693	472	11494	1.28015	1	1	0.998042
GOTERM_BP_DIRECT	GO:0006378~mRNA polyadenylation	9	0.454316	0.0101133	100298738, 529071, 614837, 507524, 282588, 100138550, 511412, 541270, 510604	1693	22	11494	2.77737	1	1	0.998042
KEGG_PATHWAY	bta04722:Neurotrophin signaling pathway	26	1.31247	0.0103235	535530, 538624, 520454, 533199, 100138102, 504408, 525408, 532713, 521196, 280831, 526227, 509107, 508233, 790875, 541140, 540731, 282291, 539124, 534170, 538598, 515034, 512841, 327708, 616115, 617701, 281350	838	114	6106	1.66181	0.961948	0.154852	0.145512
GOTERM_CC_DIRECT	GO:0070761~pre-snoRNP complex	5	0.252398	0.0104475	505578, 509599, 507155, 509212, 532936	1753	7	12159	4.95436	0.999745	0.466653	0.461916
GOTERM_BP_DIRECT	GO:0000470~maturation of LSU-rRNA	7	0.353357	0.0104746	511294, 541169, 505387, 286811, 513081, 504835, 508948	1693	14	11494	3.39457	1	1	0.998042
GOTERM_CC_DIRECT	GO:0032777~Piccolo NuA4 histone acetyltransferase complex	4	0.201918	0.0106596	539432, 513000, 505619, 534386	1753	4	12159	6.93611	0.999785	0.466653	0.461916
UP_SEQ_FEATURE	DOMAIN:UmuC	4	0.201918	0.0108906	541218, 515909, 616986, 513606	1825	4	12565	6.88493	1	0.530753	0.525768
UP_KW_LIGAND	KW-0479~Metal-binding	354	17.8698	0.0109158	538860, 782597, 537533, 517489, 532641, 509866, 519541, 780856, 100140419, 533296, 281627, 521073, 512907, 527058, 521196, 526887, 529115, 280891, 508410, 538615, 540396, 282034, 789791, 523250, 540379, 618296, 534150, 538632, 509292, 541229, 536696, 327705, 539843, 535006, 338045, 523019, 539040, 539166, 525563, 504844, 508406, 507315, 506223, 532401, 100137827, 282023, 282382, 539138, 513221, 5…	602	2132	3921	1.08147	0.341033	0.207401	0.207401
UP_SEQ_FEATURE	DNA_BIND:Fork-head	10	0.504796	0.0111429	503622, 535530, 505502, 101906272, 112443729, 538955, 539458, 507300, 521742, 506618	1825	27	12565	2.54997	1	0.530753	0.525768
KEGG_PATHWAY	bta05167:Kaposi sarcoma-associated herpesvirus infection	36	1.81726	0.0112091	533051, 540106, 287018, 533199, 408001, 444874, 533527, 521196, 280831, 614838, 534712, 282258, 508233, 511754, 790875, 510767, 541140, 513497, 282291, 539003, 408016, 509855, 616115, 281839, 112446776, 281814, 281713, 522155, 533216, 282488, 100125591, 282023, 100297496, 510417, 281370, 281073	838	174	6106	1.50753	0.971299	0.156105	0.146689
GOTERM_MF_DIRECT	GO:0004674~protein serine/threonine kinase activity	56	2.82686	0.0112287	104968453, 512153, 522917, 100336651, 538866, 112442685, 525506, 534620, 100138102, 504408, 521196, 509109, 529633, 613808, 538659, 539449, 540772, 100337254, 517478, 506539, 534705, 528478, 614924, 508208, 526376, 505499, 533216, 282382, 533192, 535376, 540404, 540322, 512290, 533199, 540207, 280710, 505766, 526227, 281402, 534799, 790875, 100849076, 529061, 515034, 512125, 514787, 540675, 51975…	1581	275	10653	1.37213	0.999996	0.604437	0.598458
INTERPRO	IPR017961:DNA polymerase, Y-family, little finger domain	4	0.201918	0.0112496	541218, 515909, 616986, 513606	1842	4	12540	6.80782	1	0.674063	0.669807
INTERPRO	IPR001126:DNA-repair protein, UmuC-like	4	0.201918	0.0112496	541218, 515909, 616986, 513606	1842	4	12540	6.80782	1	0.674063	0.669807
GOTERM_BP_DIRECT	GO:1901796~regulation of signal transduction by p53 class mediator	5	0.252398	0.0112858	537246, 511294, 505125, 541169, 510956	1693	7	11494	4.84938	1	1	0.998042
GOTERM_BP_DIRECT	GO:0071455~cellular response to hyperoxia	4	0.201918	0.0113361	521681, 282488, 506618, 281040	1693	4	11494	6.78913	1	1	0.998042
GOTERM_BP_DIRECT	GO:0042921~glucocorticoid receptor signaling pathway	4	0.201918	0.0113361	282126, 493638, 507781, 540181	1693	4	11494	6.78913	1	1	0.998042
GOTERM_BP_DIRECT	GO:1903527~positive regulation of membrane tubulation	4	0.201918	0.0113361	515552, 327705, 533918, 510723	1693	4	11494	6.78913	1	1	0.998042
KEGG_PATHWAY	bta04625:C-type lectin receptor signaling pathway	22	1.11055	0.0113981	282291, 536421, 519269, 509855, 616115, 540824, 525906, 522670, 521196, 531942, 280831, 533527, 526233, 533216, 789216, 504994, 508367, 526392, 508233, 282023, 281073, 541140	838	92	6106	1.7424	0.972976	0.156105	0.146689
GOTERM_MF_DIRECT	GO:0061629~RNA polymerase II sequence-specific DNA binding transcription factor binding	25	1.26199	0.0114147	540766, 408005, 614040, 280831, 505169, 281148, 534712, 509107, 497024, 541221, 540313, 539940, 539003, 513692, 539547, 521378, 531384, 785612, 521857, 281713, 506945, 281115, 512457, 781063, 777788	1581	101	10653	1.66786	0.999997	0.604437	0.598458
WIKIPATHWAYS	WP1045:TGF beta signaling pathway	29	1.46391	0.0115185	511582, 535376, 515266, 404126, 515125, 525428, 533199, 504967, 521196, 280831, 505884, 527910, 527550, 326578, 281040, 540313, 513497, 519958, 539124, 540353, 514246, 100337254, 616730, 535183, 112446776, 522795, 507179, 282382, 513902	498	118	3200	1.5792	0.885417	0.218392	0.209049
SMART	SM00343:ZnF_C2HC	7	0.353357	0.0115195	504831, 541229, 539598, 507116, 767937, 511821, 282034	1118	13	6824	3.28664	0.994559	0.37027	0.366156
SMART	SM00501:BRIGHT	7	0.353357	0.0115195	531515, 517876, 505229, 534612, 532938, 540181, 783538	1118	13	6824	3.28664	0.994559	0.37027	0.366156
INTERPRO	IPR001766:Transcription factor, fork head	10	0.504796	0.0119749	503622, 535530, 505502, 101906272, 112443729, 538955, 539458, 507300, 521742, 506618	1842	27	12540	2.52141	1	0.69864	0.694229
GOTERM_CC_DIRECT	GO:0016605~PML body	19	0.959112	0.0119996	100848152, 510381, 540353, 538866, 511387, 525506, 338045, 522943, 534165, 338446, 504336, 506604, 504844, 513807, 533216, 534712, 613629, 523321, 538615	1753	72	12159	1.83036	0.999926	0.497666	0.492613
GOTERM_MF_DIRECT	GO:0046872~metal ion binding	222	11.2065	0.0122417	538860, 782597, 517489, 780856, 100140419, 521073, 512907, 521196, 280891, 783330, 789791, 534150, 538632, 536696, 327705, 512586, 535006, 539040, 539166, 504844, 508406, 507315, 506223, 282023, 282382, 539138, 513221, 541218, 512257, 539931, 540488, 767618, 615211, 520631, 539376, 785768, 534918, 525655, 528802, 529699, 282132, 541221, 515999, 510866, 513331, 518225, 540353, 780882, 517496, 5329…	1581	1302	10653	1.1489	0.999999	0.618762	0.612641
KEGG_PATHWAY	bta05132:Salmonella infection	47	2.37254	0.0124987	538366, 101907541, 404122, 539314, 538486, 513301, 539679, 533199, 338058, 537790, 112443216, 504727, 338039, 537396, 506218, 521196, 280831, 100294979, 100141038, 508233, 531907, 511776, 540092, 510767, 282291, 519958, 514386, 539003, 539124, 408016, 515552, 535127, 540838, 540719, 616115, 538771, 540815, 100295973, 281577, 531336, 282601, 281597, 100141266, 100141021, 326600, 768062, 281073	838	243	6106	1.4093	0.980973	0.164045	0.154151
INTERPRO	IPR011011:Zinc finger, FYVE/PHD-type	28	1.41343	0.0125047	540621, 511582, 516259, 519826, 513000, 535498, 535674, 782597, 540563, 535775, 517489, 615211, 533296, 508330, 509264, 541248, 511990, 537246, 513235, 785776, 613785, 618757, 613759, 532986, 507996, 506664, 508442, 100336626	1842	119	12540	1.60184	1	0.706841	0.702377
INTERPRO	IPR001005:SANT/Myb domain	14	0.706714	0.0127531	539676, 512086, 538742, 515332, 519320, 767817, 523726, 535394, 532635, 506525, 506501, 505401, 508556, 538549	1842	46	12540	2.07194	1	0.706841	0.702377
UP_KW_BIOLOGICAL_PROCESS	KW-0648~Protein biosynthesis	23	1.16103	0.0128346	520979, 521926, 515226, 518874, 539052, 286811, 534165, 504958, 527467, 286819, 615726, 532822, 506564, 281751, 504752, 509764, 327694, 783760, 511844, 514449, 541077, 541083, 513958	659	90	4353	1.68806	0.795845	0.197332	0.190915
GOTERM_MF_DIRECT	GO:0003713~transcription coactivator activity	37	1.86774	0.0130096	507060, 539135, 540345, 533136, 525329, 505619, 533430, 540824, 540947, 535394, 504336, 521194, 531942, 280796, 524960, 613629, 505401, 510923, 509264, 326578, 532936, 537246, 539003, 510240, 536696, 515332, 513312, 521378, 524868, 338446, 112446776, 783538, 281115, 786476, 513326, 522091, 505293	1581	168	10653	1.484	1	0.625232	0.619047
WIKIPATHWAYS	WP3178:Interleukin 1 IL 1 structural pathway	14	0.706714	0.0132183	282291, 519958, 539124, 515034, 539513, 533199, 616115, 525408, 504408, 281751, 508367, 100125591, 508233, 281073	498	44	3200	2.04454	0.916949	0.218392	0.209049
GOTERM_MF_DIRECT	GO:0003714~transcription corepressor activity	31	1.56487	0.0134942	100849063, 538742, 781665, 404126, 540345, 538426, 523726, 539013, 535394, 504336, 768016, 531942, 532635, 524960, 613629, 508556, 282254, 510008, 326578, 784529, 513692, 536696, 540474, 541201, 521378, 515594, 616217, 506525, 538549, 536901, 507393	1581	135	10653	1.54728	1	0.625232	0.619047
UP_SEQ_FEATURE	DOMAIN:ELM2	6	0.302877	0.0138149	538742, 532635, 506525, 508556, 523726, 535394	1825	11	12565	3.75542	1	0.641151	0.635129
GOTERM_CC_DIRECT	GO:0033290~eukaryotic 48S preinitiation complex	7	0.353357	0.0138372	515226, 506564, 509764, 539052, 327694, 514449, 534165	1753	15	12159	3.23685	0.999983	0.545184	0.539649
WIKIPATHWAYS	WP984:EBV LMP1 signaling	8	0.403836	0.0139854	282291, 539124, 281666, 508367, 526392, 508233, 616115, 281073	498	18	3200	2.85587	0.92819	0.218392	0.209049
WIKIPATHWAYS	WP3126:Apoptosis related network due to altered Notch3 in ovarian cancer	15	0.757193	0.0140144	540313, 513497, 282081, 510331, 404126, 521554, 526848, 112442685, 338045, 616115, 531942, 505455, 507365, 537922, 512468	498	49	3200	1.96705	0.928584	0.218392	0.209049
GOTERM_MF_DIRECT	GO:0003899~DNA-directed 5'-3' RNA polymerase activity	9	0.454316	0.0141438	618296, 617375, 504452, 511587, 614472, 100125877, 508049, 282342, 529410	1581	23	10653	2.63666	1	0.629115	0.622892
GOTERM_BP_DIRECT	GO:0006338~chromatin remodeling	30	1.51439	0.0143337	538742, 404126, 104974573, 614048, 404183, 535394, 505229, 616638, 504437, 280952, 505169, 505401, 534799, 509264, 100337206, 532936, 534170, 515332, 515594, 767828, 539040, 505358, 532986, 505992, 100140276, 509212, 508343, 513326, 509694, 540181	1693	131	11494	1.55476	1	1	0.998042
INTERPRO	IPR000949:ELM2 domain	6	0.302877	0.0144833	538742, 532635, 506525, 508556, 523726, 535394	1842	11	12540	3.71336	1	0.748163	0.743439
INTERPRO	IPR005113:uDENN domain	6	0.302877	0.0144833	536760, 784484, 510498, 516544, 515939, 514906	1842	11	12540	3.71336	1	0.748163	0.743439
INTERPRO	IPR001878:Zinc finger, CCHC-type	8	0.403836	0.0145111	504831, 541229, 539598, 507116, 767937, 511821, 507066, 282034	1842	19	12540	2.86645	1	0.748163	0.743439
GOTERM_BP_DIRECT	GO:0050860~negative regulation of T cell receptor signaling pathway	6	0.302877	0.0146442	508150, 540888, 514555, 615432, 505251, 525906	1693	11	11494	3.70316	1	1	0.998042
GOTERM_CC_DIRECT	GO:1990904~ribonucleoprotein complex	28	1.41343	0.0151854	511763, 511202, 509864, 527607, 104974573, 533700, 506017, 509502, 507564, 510568, 512824, 527471, 539841, 540475, 541202, 539249, 539700, 522269, 506917, 614773, 539760, 528135, 281115, 100138517, 534204, 520376, 509212, 508343	1753	123	12159	1.57895	0.999994	0.569816	0.564031
GOTERM_MF_DIRECT	GO:0070628~proteasome binding	7	0.353357	0.0158673	535683, 505106, 539378, 614817, 100141289, 533574, 528142	1581	15	10653	3.14447	1	0.6535	0.647035
GOTERM_MF_DIRECT	GO:0070063~RNA polymerase binding	7	0.353357	0.0158673	540964, 541024, 281115, 521089, 519754, 507781, 407194	1581	15	10653	3.14447	1	0.6535	0.647035
KEGG_PATHWAY	bta04120:Ubiquitin mediated proteolysis	29	1.46391	0.0162166	518834, 539314, 282081, 510331, 533136, 515582, 525906, 613676, 444874, 281647, 281225, 508513, 507781, 514386, 777693, 540733, 539124, 518880, 534211, 787118, 613423, 540859, 505512, 533336, 541130, 326583, 512457, 281370, 513902	838	136	6106	1.55372	0.994201	0.20433	0.192005
INTERPRO	IPR016024:Armadillo-type fold	60	3.02877	0.0165028	782635, 540105, 514530, 100337421, 539234, 510177, 539679, 618228, 515187, 534067, 535350, 282516, 510568, 281022, 528142, 541283, 539566, 511451, 517876, 782964, 539003, 537784, 515657, 511059, 510487, 788312, 507677, 534227, 523664, 505572, 540181, 535450, 519724, 522819, 515964, 535498, 513301, 534322, 537790, 538086, 537396, 507307, 533788, 504752, 532257, 522301, 510425, 539529, 540170, 5158…	1842	307	12540	1.33052	1	0.831514	0.826264
UP_KW_BIOLOGICAL_PROCESS	KW-0866~Nonsense-mediated mRNA decay	8	0.403836	0.0167817	615492, 524155, 783258, 541013, 515145, 787259, 514548, 541077	659	19	4353	2.78125	0.875277	0.229349	0.221891
WIKIPATHWAYS	WP3271:IL 1 signaling pathway	15	0.757193	0.0167842	535054, 282291, 519958, 539124, 515034, 338045, 533199, 616115, 525408, 280831, 541130, 508367, 509135, 508233, 281073	498	50	3200	1.92771	0.957798	0.241434	0.231105
SMART	SM00717:SANT	14	0.706714	0.0168877	539676, 512086, 538742, 515332, 519320, 767817, 523726, 535394, 532635, 506525, 506501, 505401, 508556, 538549	1118	43	6824	1.98727	0.999531	0.50663	0.501001
GOTERM_BP_DIRECT	GO:0030308~negative regulation of cell growth	19	0.959112	0.0169932	508150, 513497, 513265, 539630, 515125, 534069, 539073, 539321, 524608, 510093, 281867, 526652, 508406, 534712, 613629, 507114, 786476, 510689, 768073	1693	73	11494	1.76703	1	1	0.998042
GOTERM_BP_DIRECT	GO:0007249~I-kappaB kinase/NF-kappaB signaling	11	0.555275	0.0170788	282291, 539003, 522670, 539124, 531942, 515034, 539513, 508367, 509135, 508233, 540824	1693	33	11494	2.26304	1	1	0.998042
KEGG_PATHWAY	bta05134:Legionellosis	14	0.706714	0.0174757	282291, 408016, 338058, 616115, 282601, 529633, 617809, 613808, 526392, 508233, 282254, 515999, 510767, 541083	838	51	6106	2.00019	0.996126	0.211725	0.198955
INTERPRO	IPR017930:Myb domain	9	0.454316	0.0174938	539676, 512086, 532635, 506525, 506501, 515332, 505401, 538549, 767817	1842	24	12540	2.55293	1	0.861861	0.856418
GOTERM_BP_DIRECT	GO:0018105~peptidyl-serine phosphorylation	30	1.51439	0.0175197	104968453, 540106, 535376, 538866, 512290, 540207, 100138102, 504408, 535030, 526227, 613808, 534799, 790875, 511451, 529061, 539449, 514787, 519754, 407122, 526873, 528478, 534705, 508208, 513807, 527889, 533216, 282684, 535935, 282382, 281073	1693	133	11494	1.53138	1	1	0.998042
GOTERM_MF_DIRECT	GO:0016887~ATPase activity	52	2.62494	0.0175865	515269, 537894, 515145, 521103, 539275, 510093, 508728, 505988, 508378, 536558, 540191, 509583, 541024, 519254, 534751, 614017, 504958, 286819, 528433, 513906, 533699, 523664, 100140430, 529245, 517947, 537739, 514355, 317692, 529929, 100337161, 510826, 533700, 505123, 281641, 512327, 510301, 282254, 528483, 518785, 535026, 504735, 102216273, 506715, 506405, 523485, 281115, 538090, 505992, 534721…	1581	258	10653	1.35807	1	0.698436	0.691527
UP_KW_PTM	KW-0488~Methylation	59	2.97829	0.0178785	404122, 541597, 404126, 287018, 615156, 615796, 615869, 616638, 521196, 533603, 533643, 507488, 507564, 536558, 506231, 539524, 327708, 526526, 513152, 506618, 112446776, 783538, 281577, 508049, 282588, 541077, 540583, 529245, 100296004, 514355, 767618, 613751, 404183, 536021, 504831, 280710, 280796, 282215, 100336710, 282254, 537706, 510825, 493722, 524361, 509591, 515314, 512680, 538975, 407122…	667	323	4824	1.32109	0.363014	0.0929683	0.0929683
GOTERM_BP_DIRECT	GO:0001889~liver development	12	0.605755	0.0179734	538104, 540766, 280831, 100294979, 515125, 539547, 521378, 508651, 508233, 618423, 781181, 514705	1693	38	11494	2.14394	1	1	0.998042
GOTERM_BP_DIRECT	GO:0006364~rRNA processing	21	1.06007	0.0179766	539147, 510240, 515145, 515057, 510487, 518501, 513081, 533375, 508728, 505875, 526343, 505324, 767872, 508005, 534721, 511723, 509212, 532708, 512925, 522370, 528483	1693	84	11494	1.69728	1	1	0.998042
KEGG_PATHWAY	bta04010:MAPK signaling pathway	49	2.4735	0.0181974	533491, 540106, 519269, 540388, 615432, 534620, 534069, 504408, 504336, 533527, 521196, 509109, 509107, 505463, 533929, 539124, 327708, 616115, 517192, 508367, 777788, 281094, 282382, 507061, 535376, 618644, 533199, 618405, 280831, 615727, 526227, 538957, 508233, 282254, 281160, 541140, 519958, 408016, 512841, 515310, 617701, 615879, 522670, 282488, 526392, 512798, 282122, 281350, 281073	838	261	6106	1.36794	0.996927	0.212303	0.199497
SMART	SM00248:ANK	40	2.01918	0.018269	540885, 538961, 520313, 505818, 522810, 540207, 509719, 525408, 535030, 534739, 531942, 541180, 504991, 507983, 525335, 281961, 511852, 529494, 282291, 784529, 509490, 327705, 518403, 513730, 539986, 785478, 100847355, 616115, 522429, 527565, 527124, 528597, 508405, 508668, 526392, 538606, 282100, 529062, 509032, 541172	1118	172	6824	1.41948	0.999751	0.513815	0.508106
GOTERM_BP_DIRECT	GO:0045727~positive regulation of translation	13	0.656234	0.0184591	512693, 540852, 515226, 515145, 767937, 286811, 787259, 618127, 534165, 539286, 505723, 531942, 515517	1693	43	11494	2.05253	1	1	0.998042
GOTERM_MF_DIRECT	GO:0061630~ubiquitin protein ligase activity	45	2.27158	0.0186104	535054, 513023, 539314, 538445, 533136, 515680, 524139, 518310, 519541, 539871, 525906, 616801, 281647, 529318, 508513, 540195, 783330, 508410, 505086, 507781, 282034, 510923, 527153, 511571, 514386, 537246, 540733, 539124, 513479, 540353, 615069, 518880, 528508, 613522, 785659, 527565, 525740, 508406, 613759, 523321, 528315, 508004, 509774, 512457, 513902	1581	218	10653	1.3909	1	0.700112	0.693187
GOTERM_BP_DIRECT	GO:0031398~positive regulation of protein ubiquitination	14	0.706714	0.0186341	535054, 520979, 539314, 540733, 514386, 540353, 539767, 533136, 540824, 525906, 281647, 534918, 282392, 281040	1693	48	11494	1.98016	1	1	0.998042
UP_KW_DOMAIN	KW-0853~WD repeat	26	1.31247	0.0187748	508051, 516477, 513080, 516375, 404183, 767999, 539594, 526343, 505125, 788468, 513977, 538915, 508078, 516921, 524645, 787118, 527934, 512380, 505875, 521240, 525169, 508388, 508045, 509793, 541270, 326600	949	128	7420	1.58818	0.411802	0.105139	0.105139
GOTERM_MF_DIRECT	GO:0003676~nucleic acid binding	35	1.76678	0.0190758	781788, 535254, 515542, 529929, 100124519, 530088, 539372, 539497, 510093, 768314, 504217, 533700, 529115, 508477, 282034, 534759, 513617, 535340, 618296, 614472, 540878, 538494, 507418, 506405, 504962, 528433, 614749, 513906, 534721, 534204, 511821, 100140430, 511489, 508660, 518738	1581	161	10653	1.46481	1	0.700112	0.693187
KEGG_PATHWAY	bta04110:Cell cycle	31	1.56487	0.0194018	539234, 286862, 404126, 540322, 515301, 515125, 525428, 534322, 534069, 515462, 618405, 539594, 533788, 534712, 538957, 505463, 511754, 790875, 524361, 513497, 539566, 777693, 518880, 112446776, 527124, 282126, 510972, 282320, 529245, 512915, 528175	838	150	6106	1.50586	0.997912	0.21827	0.205104
GOTERM_MF_DIRECT	GO:0002039~p53 binding	16	0.807673	0.0195175	513265, 540733, 537246, 404126, 514225, 515594, 519541, 112446776, 281814, 504336, 508406, 613629, 515928, 513326, 790875, 532936	1581	58	10653	1.8588	1	0.700112	0.693187
GOTERM_BP_DIRECT	GO:0030488~tRNA methylation	10	0.504796	0.0198052	508051, 511197, 781788, 517675, 506221, 505650, 535768, 516044, 614311, 509460	1693	29	11494	2.34108	1	1	0.998042
UP_SEQ_FEATURE	REPEAT:ANK 3	12	0.605755	0.0198148	527565, 527124, 541180, 538961, 281961, 511852, 520313, 282100, 100847355, 522810, 540207, 509032	1825	39	12565	2.11844	1	0.860485	0.852403
GOTERM_BP_DIRECT	GO:0071108~protein K48-linked deubiquitination	8	0.403836	0.0198221	540984, 539643, 407168, 539931, 508105, 524749, 534067, 528907	1693	20	11494	2.71565	1	1	0.998042
GOTERM_BP_DIRECT	GO:0010501~RNA secondary structure unwinding	5	0.252398	0.0199636	281115, 540191, 509583, 406231, 510093	1693	8	11494	4.24321	1	1	0.998042
GOTERM_BP_DIRECT	GO:2000146~negative regulation of cell motility	5	0.252398	0.0199636	505169, 512841, 526848, 515328, 535470	1693	8	11494	4.24321	1	1	0.998042
GOTERM_BP_DIRECT	GO:0035065~regulation of histone acetylation	5	0.252398	0.0199636	526652, 532578, 505401, 534003, 539584	1693	8	11494	4.24321	1	1	0.998042
GOTERM_BP_DIRECT	GO:0060674~placenta blood vessel development	5	0.252398	0.0199636	282081, 513730, 531389, 541044, 533199	1693	8	11494	4.24321	1	1	0.998042
UP_SEQ_FEATURE	REPEAT:ANK 1	13	0.656234	0.0199671	538961, 327705, 520313, 100847355, 522810, 540207, 527565, 527124, 541180, 281961, 511852, 282100, 509032	1825	44	12565	2.03418	1	0.860485	0.852403
UP_SEQ_FEATURE	REPEAT:ANK 2	13	0.656234	0.0199671	538961, 327705, 520313, 100847355, 522810, 540207, 527565, 527124, 541180, 281961, 511852, 282100, 509032	1825	44	12565	2.03418	1	0.860485	0.852403
WIKIPATHWAYS	WP1025:B cell receptor signaling pathway	21	1.06007	0.0199926	540313, 282291, 100125224, 512841, 520454, 616730, 533199, 617215, 616115, 506618, 100138102, 540824, 281713, 521196, 280831, 504733, 504994, 509135, 508233, 790875, 281073	498	81	3200	1.66592	0.977097	0.260522	0.249377
GOTERM_CC_DIRECT	GO:0000791~euchromatin	9	0.454316	0.0202608	509591, 281713, 539003, 537246, 280831, 538733, 613629, 532578, 533245	1753	25	12159	2.497	1	0.694487	0.687436
GOTERM_CC_DIRECT	GO:0071006~U2-type catalytic step 1 spliceosome	6	0.302877	0.0202705	512330, 781016, 541013, 515145, 514934, 512527	1753	12	12159	3.46805	1	0.694487	0.687436
WIKIPATHWAYS	WP1066:Eukaryotic transcription initiation	12	0.605755	0.0208975	618296, 511829, 504452, 511587, 614472, 513510, 508049, 515462, 282342, 540207, 102216273, 534176	498	37	3200	2.08401	0.980731	0.260522	0.249377
KEGG_PATHWAY	bta03083:Polycomb repressive complex	19	0.959112	0.0210921	615050, 784529, 522819, 100849063, 536696, 537511, 404126, 615211, 539040, 616217, 404183, 534353, 100140419, 112446776, 537791, 534916, 532556, 326583, 522091	838	80	6106	1.73052	0.998787	0.225886	0.212261
UP_SEQ_FEATURE	DOMAIN:Fork-head	9	0.454316	0.0211263	535530, 505502, 101906272, 112443729, 538955, 539458, 507300, 521742, 506618	1825	25	12565	2.47858	1	0.88927	0.880918
GOTERM_BP_DIRECT	GO:2000379~positive regulation of reactive oxygen species metabolic process	7	0.353357	0.021516	513497, 540106, 535376, 280960, 280685, 497024, 505463	1693	16	11494	2.97025	1	1	0.998042
GOTERM_BP_DIRECT	GO:0032786~positive regulation of DNA-templated transcription, elongation	6	0.302877	0.0221097	100298738, 521089, 522908, 407194, 540191, 519808	1693	12	11494	3.39457	1	1	0.998042
GOTERM_BP_DIRECT	GO:0006376~mRNA splice site selection	6	0.302877	0.0221097	535131, 613858, 539955, 540475, 537341, 512824	1693	12	11494	3.39457	1	1	0.998042
GOTERM_BP_DIRECT	GO:0046697~decidualization	6	0.302877	0.0221097	539630, 540563, 514246, 521378, 538428, 282023	1693	12	11494	3.39457	1	1	0.998042
INTERPRO	IPR011009:Protein kinase-like domain	82	4.13932	0.022284	104968453, 512153, 522917, 100336651, 519743, 538866, 112442685, 525506, 534620, 286846, 515462, 100138102, 504727, 504408, 540705, 532713, 521196, 504733, 509109, 529633, 613808, 538659, 510920, 539449, 540772, 100337254, 517478, 506539, 534705, 528478, 614924, 508208, 526376, 505499, 533216, 526379, 507632, 508367, 511845, 282382, 539655, 533192, 535376, 540404, 518632, 513301, 540322, 512290, …	1842	446	12540	1.25166	1	1	0.994134
KEGG_PATHWAY	bta05215:Prostate cancer	21	1.06007	0.0223426	282291, 513497, 540106, 539003, 540388, 533199, 616115, 506618, 100138102, 535183, 112446776, 281408, 281713, 521196, 534712, 509107, 534129, 508233, 790875, 281073, 541140	838	92	6106	1.6632	0.999189	0.225886	0.212261
SMART	SM01189:SM01189	6	0.302877	0.0226736	538742, 532635, 506525, 508556, 523726, 535394	1118	11	6824	3.32932	0.999967	0.554852	0.548687
SMART	SM00800:uDENN	6	0.302877	0.0226736	536760, 784484, 510498, 516544, 515939, 514906	1118	11	6824	3.32932	0.999967	0.554852	0.548687
UP_KW_MOLECULAR_FUNCTION	KW-0723~Serine/threonine-protein kinase	41	2.06966	0.0226946	533192, 535376, 522917, 540322, 100336651, 525506, 112442685, 515462, 533199, 540207, 280710, 532713, 521196, 504437, 281402, 529633, 613808, 511754, 790875, 781335, 529061, 539449, 512125, 540772, 540675, 519754, 100337254, 517478, 618599, 407122, 506539, 526873, 508208, 526376, 527889, 505499, 508424, 282684, 535935, 282382, 281073	808	196	5383	1.39361	0.861131	0.243967	0.229783
GOTERM_MF_DIRECT	GO:0045182~translation regulator activity	6	0.302877	0.0227865	504831, 538794, 537016, 618127, 100141021, 538880	1581	12	10653	3.36907	1	0.791831	0.783998
KEGG_PATHWAY	bta05212:Pancreatic cancer	18	0.908632	0.0229471	513497, 541218, 535376, 540388, 515125, 534069, 533199, 616115, 618405, 521196, 534712, 538957, 505463, 508233, 511754, 282382, 281073, 541140	838	75	6106	1.74874	0.999333	0.225886	0.212261
KEGG_PATHWAY	bta04657:IL-17 signaling pathway	18	0.908632	0.0229471	282291, 539124, 408016, 512125, 616115, 615796, 616801, 281735, 517192, 280831, 281666, 533216, 508105, 531389, 508233, 282023, 790875, 281073	838	75	6106	1.74874	0.999333	0.225886	0.212261
SMART	SM00339:FH	10	0.504796	0.0234271	503622, 535530, 505502, 101906272, 112443729, 538955, 539458, 507300, 521742, 506618	1118	27	6824	2.26065	0.999977	0.554852	0.548687
KEGG_PATHWAY	bta05100:Bacterial invasion of epithelial cells	16	0.807673	0.0237305	404122, 538486, 539003, 783645, 512841, 517456, 540838, 526848, 533188, 540207, 281577, 281597, 527550, 326600, 510704, 281040	838	64	6106	1.8216	0.999482	0.226518	0.212855
UP_SEQ_FEATURE	DOMAIN:DDT	4	0.201918	0.0242902	540621, 532986, 535498, 508442	1825	5	12565	5.50795	1	0.977006	0.967829
UP_SEQ_FEATURE	DOMAIN:Brix	4	0.201918	0.0242902	511294, 518501, 513081, 522370	1825	5	12565	5.50795	1	0.977006	0.967829
INTERPRO	IPR004088:K Homology domain, type 1	10	0.504796	0.0243182	513562, 529318, 538775, 508405, 541229, 528135, 519028, 533245, 618127, 493722	1842	30	12540	2.26927	1	1	0.994134
INTERPRO	IPR008967:p53-like transcription factor, DNA-binding	10	0.504796	0.0243182	522670, 529631, 538523, 532556, 526392, 767928, 509135, 508233, 616115, 781063	1842	30	12540	2.26927	1	1	0.994134
INTERPRO	IPR018501:DDT domain superfamily	4	0.201918	0.0250569	540621, 532986, 535498, 508442	1842	5	12540	5.44625	1	1	0.994134
INTERPRO	IPR007109:Brix domain	4	0.201918	0.0250569	511294, 518501, 513081, 522370	1842	5	12540	5.44625	1	1	0.994134
GOTERM_BP_DIRECT	GO:0000395~mRNA 5'-splice site recognition	4	0.201918	0.0252417	505547, 614553, 512326, 615796	1693	5	11494	5.43131	1	1	0.998042
GOTERM_BP_DIRECT	GO:0035332~positive regulation of hippo signaling	4	0.201918	0.0252417	530910, 541123, 614540, 535716	1693	5	11494	5.43131	1	1	0.998042
GOTERM_BP_DIRECT	GO:0050852~T cell receptor signaling pathway	15	0.757193	0.0253828	521926, 539124, 538775, 540824, 525906, 538275, 504733, 505169, 504782, 504994, 783760, 783330, 537922, 515939, 513958	1693	55	11494	1.85158	1	1	0.998042
GOTERM_BP_DIRECT	GO:0051028~mRNA transport	11	0.555275	0.0257423	519028, 541013, 281115, 515145, 614773, 507066, 615796, 785768, 506836, 538771, 493722	1693	35	11494	2.13373	1	1	0.998042
GOTERM_BP_DIRECT	GO:0048538~thymus development	11	0.555275	0.0257423	507390, 538104, 539003, 521196, 505169, 526104, 539547, 521378, 533199, 522091, 282382	1693	35	11494	2.13373	1	1	0.998042
GOTERM_MF_DIRECT	GO:0001223~transcription coactivator binding	10	0.504796	0.0258103	505169, 521089, 515125, 508233, 541221, 507385, 505293, 512915, 281814, 112446776	1581	30	10653	2.24605	1	0.869729	0.861126
GOTERM_CC_DIRECT	GO:0032993~protein-DNA complex	10	0.504796	0.0268252	531945, 539003, 526771, 497024, 534799, 512897, 534003, 777788, 539584, 512915	1753	31	12159	2.23745	1	0.853257	0.844595
KEGG_PATHWAY	bta04140:Autophagy - animal	32	1.61535	0.0268477	540404, 519269, 539513, 534126, 519982, 517263, 525506, 112442685, 533199, 100138102, 618207, 532261, 408001, 444874, 281108, 100300012, 521196, 508354, 524361, 541140, 534150, 513771, 539124, 538598, 617367, 338045, 534211, 281814, 327694, 282320, 533918, 281370	838	160	6106	1.45728	0.999811	0.248736	0.233733
GOTERM_CC_DIRECT	GO:0015030~Cajal body	12	0.605755	0.0270704	504523, 788351, 505922, 506604, 539147, 506983, 508410, 614553, 520500, 507155, 281492, 102216273	1753	41	12159	2.03008	1	0.853257	0.844595
GOTERM_BP_DIRECT	GO:0030154~cell differentiation	54	2.7259	0.0282031	282081, 517882, 539076, 510093, 521196, 509703, 281148, 505422, 533929, 509583, 510769, 538995, 615062, 513479, 538955, 506618, 505611, 532721, 507632, 505251, 510239, 513902, 404189, 535376, 101906272, 536149, 515125, 540488, 767937, 540846, 538086, 618405, 788087, 280710, 503622, 505169, 534712, 508115, 507300, 514748, 493722, 281160, 281040, 540313, 513730, 541125, 112443729, 784366, 281713, 7…	1693	279	11494	1.31403	1	1	0.998042
KEGG_PATHWAY	bta04936:Alcoholic liver disease	25	1.26199	0.0283698	535530, 540404, 615156, 534586, 504727, 613629, 508233, 282130, 790875, 282291, 519958, 539003, 539124, 408016, 513996, 512665, 539361, 616115, 506618, 338446, 533216, 282488, 508367, 514978, 281073	838	118	6106	1.54373	0.999884	0.255328	0.239927
INTERPRO	IPR018122:Transcription factor, fork head, conserved site	7	0.353357	0.0288641	503622, 101906272, 112443729, 538955, 539458, 507300, 521742	1842	17	12540	2.80322	1	1	0.994134
INTERPRO	IPR011709:Domain of unknown function DUF1605	7	0.353357	0.0288641	506405, 529207, 541024, 281115, 512327, 517947, 509583	1842	17	12540	2.80322	1	1	0.994134
GOTERM_CC_DIRECT	GO:0005852~eukaryotic translation initiation factor 3 complex	6	0.302877	0.0291084	515226, 539052, 286811, 514449, 534165, 510093	1753	13	12159	3.20128	1	0.882208	0.873251
GOTERM_BP_DIRECT	GO:0043923~positive regulation by host of viral transcription	7	0.353357	0.0292071	280831, 510240, 505123, 407194, 326578, 112446776, 100336537	1693	17	11494	2.79552	1	1	0.998042
INTERPRO	IPR009060:UBA-like	14	0.706714	0.0296627	539940, 517788, 618672, 514555, 338045, 508208, 504217, 281225, 532257, 100141289, 539529, 535935, 100125221, 282392	1842	51	12540	1.86881	1	1	0.994134
SMART	SM00225:BTB	33	1.66583	0.0300774	540885, 538545, 511387, 531350, 539376, 529905, 525011, 534714, 507985, 514967, 541143, 541221, 507385, 617091, 509462, 538695, 514920, 513632, 513775, 539843, 539986, 100125777, 524207, 525916, 538296, 510817, 507911, 528597, 613717, 785123, 784871, 510136, 512915	1118	141	6824	1.42854	0.999999	0.676741	0.669222
INTERPRO	IPR001841:Zinc finger, RING-type	45	2.27158	0.0303698	539314, 538445, 515680, 524139, 518310, 519541, 539871, 525906, 533296, 281647, 529318, 526424, 540195, 783330, 508410, 505086, 540891, 282034, 510923, 511639, 511571, 538632, 514386, 537246, 540733, 539124, 513479, 540353, 514225, 518880, 528508, 525756, 539040, 534176, 785659, 525740, 511508, 508406, 613759, 523321, 528315, 508004, 509774, 508442, 513326	1842	227	12540	1.34957	1	1	0.994134
GOTERM_BP_DIRECT	GO:0051898~negative regulation of protein kinase B signaling	10	0.504796	0.0303924	508150, 526652, 508406, 613629, 280960, 520454, 512798, 282320, 777788, 785291	1693	31	11494	2.19004	1	1	0.998042
GOTERM_BP_DIRECT	GO:0043966~histone H3 acetylation	10	0.504796	0.0303924	100848152, 789854, 535775, 506664, 536833, 516318, 509694, 509264, 100336626, 532936	1693	31	11494	2.19004	1	1	0.998042
GOTERM_BP_DIRECT	GO:0008285~negative regulation of cell proliferation	40	2.01918	0.0304941	520979, 508150, 539630, 540888, 540488, 614540, 789846, 517263, 534069, 533199, 539076, 537010, 281867, 768016, 521196, 280831, 509703, 505169, 789216, 524743, 539090, 538957, 507385, 508330, 517876, 537246, 539003, 511433, 539767, 616730, 535183, 523042, 527124, 618849, 100138517, 508424, 541054, 281032, 100126047, 512915	1693	197	11494	1.3785	1	1	0.998042
KEGG_PATHWAY	bta04390:Hippo signaling pathway	27	1.36295	0.0307546	404122, 539314, 535376, 286862, 513466, 540488, 515125, 520631, 534069, 530910, 538957, 790875, 785291, 524361, 281160, 539687, 514386, 539003, 526848, 528478, 508208, 526771, 282126, 508045, 282320, 535935, 282382	838	131	6106	1.50178	0.999947	0.258219	0.242644
KEGG_PATHWAY	bta04660:T cell receptor signaling pathway	22	1.11055	0.0310311	282291, 533199, 616115, 100138102, 540824, 525906, 525408, 521196, 280831, 533527, 504733, 533788, 504994, 508367, 508233, 508045, 282320, 790875, 785291, 524361, 281073, 541140	838	101	6106	1.58714	0.999951	0.258219	0.242644
GOTERM_BP_DIRECT	GO:0042752~regulation of circadian rhythm	11	0.555275	0.0310869	506945, 768225, 507307, 540404, 540641, 507114, 533136, 407122, 785659, 338446, 527471	1693	36	11494	2.07446	1	1	0.998042
KEGG_PATHWAY	bta04152:AMPK signaling pathway	23	1.16103	0.0311503	511451, 519724, 535530, 538598, 540404, 512665, 287019, 521730, 539361, 407183, 506618, 100138102, 338446, 281713, 100300012, 534928, 533788, 613629, 534129, 783373, 508045, 282320, 524361	838	107	6106	1.56623	0.999953	0.258219	0.242644
GOTERM_BP_DIRECT	GO:1990403~embryonic brain development	6	0.302877	0.0316627	519172, 539003, 615156, 518370, 529707, 101905689	1693	13	11494	3.13345	1	1	0.998042
GOTERM_MF_DIRECT	GO:0003727~single-stranded RNA binding	10	0.504796	0.0317283	535340, 504831, 281115, 508378, 614553, 508343, 506917, 538494, 515307, 406231	1581	31	10653	2.17359	1	1	0.990999
GOTERM_MF_DIRECT	GO:0070888~E-box binding	10	0.504796	0.0317283	506945, 768225, 505169, 404126, 539547, 520631, 515594, 516318, 535183, 281814	1581	31	10653	2.17359	1	1	0.990999
GOTERM_MF_DIRECT	GO:0042974~retinoic acid receptor binding	5	0.252398	0.0326122	618849, 522269, 522091, 539067, 326578	1581	9	10653	3.74341	1	1	0.990999
UP_SEQ_FEATURE	DOMAIN:WW	13	0.656234	0.0328021	782315, 540964, 100336530, 532597, 100301114, 535470, 532887, 532952, 534358, 540393, 512457, 507781, 513902	1825	47	12565	1.90434	1	1	0.991155
UP_SEQ_FEATURE	DOMAIN:Protein kinase	74	3.73549	0.0329955	104968453, 512153, 522917, 100336651, 519743, 538866, 112442685, 525506, 534620, 515462, 100138102, 504727, 504408, 532713, 521196, 504733, 509109, 529633, 613808, 538659, 510920, 539449, 100337254, 517478, 506539, 534705, 528478, 614924, 508208, 526376, 505499, 533216, 526379, 507632, 508367, 511845, 282382, 539655, 533192, 535376, 540404, 518632, 540322, 512290, 522810, 533199, 540207, 280710, …	1825	409	12565	1.24568	1	1	0.991155
INTERPRO	IPR001876:Zinc finger, RanBP2-type	8	0.403836	0.0330563	534073, 536067, 536696, 280796, 534216, 514225, 616217, 785768	1842	22	12540	2.47557	1	1	0.994134
UP_SEQ_FEATURE	DOMAIN:HECT	9	0.454316	0.0333032	527565, 527520, 508513, 533336, 533136, 515582, 512457, 507781, 513902	1825	27	12565	2.29498	1	1	0.991155
GOTERM_BP_DIRECT	GO:0001541~ovarian follicle development	8	0.403836	0.0334842	281867, 521926, 618042, 280961, 789854, 533136, 783760, 513958	1693	22	11494	2.46878	1	1	0.998042
SMART	SM00879:SM00879	4	0.201918	0.0337387	511294, 518501, 513081, 522370	1118	5	6824	4.88301	1	0.690109	0.682441
SMART	SM00571:DDT	4	0.201918	0.0337387	540621, 532986, 535498, 508442	1118	5	6824	4.88301	1	0.690109	0.682441
GOTERM_CC_DIRECT	GO:0005923~bicellular tight junction	17	0.858152	0.0337759	539687, 100849076, 539003, 414922, 516024, 515620, 538514, 407101, 537010, 524770, 532952, 526127, 510125, 541110, 785291, 282382, 522392	1753	69	12159	1.7089	1	0.985757	0.975749
GOTERM_BP_DIRECT	GO:0007030~Golgi organization	20	1.00959	0.0341972	513771, 515788, 515552, 515620, 613760, 526526, 787118, 527934, 407122, 538584, 527565, 532845, 531359, 521790, 785042, 504543, 404548, 538805, 540583, 281022	1693	84	11494	1.61646	1	1	0.998042
GOTERM_MF_DIRECT	GO:0051082~unfolded protein binding	19	0.959112	0.034295	514355, 513277, 510572, 781575, 513312, 514621, 538426, 515580, 112442685, 534751, 504735, 508727, 538090, 282215, 533678, 533699, 541274, 493638, 282254	1581	78	10653	1.64134	1	1	0.990999
INTERPRO	IPR000569:HECT	9	0.454316	0.0353574	527565, 527520, 508513, 533336, 533136, 515582, 512457, 507781, 513902	1842	27	12540	2.26927	1	1	0.994134
INTERPRO	IPR001202:WW domain	13	0.656234	0.0354346	782315, 540964, 100336530, 532597, 100301114, 535470, 532887, 532952, 534358, 540393, 512457, 507781, 513902	1842	47	12540	1.88301	1	1	0.994134
GOTERM_BP_DIRECT	GO:1990830~cellular response to leukemia inhibitory factor	17	0.858152	0.035483	512682, 538445, 282081, 615211, 519541, 522810, 536073, 783538, 281713, 531945, 613629, 539090, 281285, 507066, 535702, 282122, 510923	1693	68	11494	1.69728	1	1	0.998042
WIKIPATHWAYS	WP3148:Apoptosis modulation and signaling	18	0.908632	0.0355131	282291, 507390, 539314, 514386, 539124, 408016, 534211, 616115, 504727, 338039, 504336, 280831, 282488, 281664, 508367, 282333, 493999, 510767	498	70	3200	1.65232	0.998843	0.415059	0.397302
KEGG_PATHWAY	bta04530:Tight junction	29	1.46391	0.0355201	404122, 538486, 540404, 414922, 515620, 533531, 112443216, 280831, 529631, 536558, 507781, 785291, 524361, 539687, 512665, 538514, 522269, 540838, 407101, 524770, 528478, 281597, 787466, 510810, 541110, 508045, 282320, 100141266, 326600	838	145	6106	1.45728	0.999989	0.283095	0.266019
GOTERM_BP_DIRECT	GO:0043409~negative regulation of MAPK cascade	9	0.454316	0.0358514	507061, 615727, 515310, 540563, 615432, 618644, 519882, 613633, 281040	1693	27	11494	2.26304	1	1	0.998042
UP_KW_CELLULAR_COMPONENT	KW-9994~DNA-directed RNA polymerase	8	0.403836	0.0358885	618296, 617375, 504452, 511587, 614472, 100125877, 508049, 529410	1100	24	8081	2.44879	0.820535	0.337352	0.330175
UP_KW_CELLULAR_COMPONENT	KW-0240~DNA-directed RNA polymerase	8	0.403836	0.0358885	618296, 617375, 504452, 511587, 614472, 100125877, 508049, 529410	1100	24	8081	2.44879	0.820535	0.337352	0.330175
KEGG_PATHWAY	bta04144:Endocytosis	42	2.12014	0.0359486	511582, 516259, 538486, 100125224, 535376, 510574, 515125, 520311, 338058, 525906, 615954, 100294979, 100141038, 783373, 506374, 507781, 282254, 281022, 281040, 539687, 539124, 327705, 514423, 540838, 532672, 538771, 528478, 505438, 317659, 616849, 508900, 281577, 282601, 613817, 281597, 507572, 533918, 326600, 282382, 510417, 513902, 518839	838	227	6106	1.34814	0.99999	0.283095	0.266019
GOTERM_MF_DIRECT	GO:0042826~histone deacetylase binding	20	1.00959	0.036538	539566, 784529, 100849063, 539124, 538742, 404126, 539700, 519754, 539547, 100337254, 618226, 523726, 281814, 531942, 528433, 524960, 508556, 538549, 508233, 509583	1581	84	10653	1.60432	1	1	0.990999
GOTERM_BP_DIRECT	GO:0033209~tumor necrosis factor-mediated signaling pathway	10	0.504796	0.0369395	282291, 539124, 535530, 282488, 522269, 508233, 540207, 281073, 506480, 616801	1693	32	11494	2.1216	1	1	0.998042
GOTERM_BP_DIRECT	GO:1905168~positive regulation of double-strand break repair via homologous recombination	10	0.504796	0.0369395	517876, 538486, 539432, 535254, 513000, 280796, 534883, 522908, 505619, 534386	1693	32	11494	2.1216	1	1	0.998042
GOTERM_MF_DIRECT	GO:0043022~ribosome binding	14	0.706714	0.0369631	514960, 538794, 538777, 536676, 537016, 538525, 286811, 527607, 787259, 614128, 538880, 327694, 505086, 519708	1581	52	10653	1.81411	1	1	0.990999
GOTERM_MF_DIRECT	GO:0004197~cysteine-type endopeptidase activity	14	0.706714	0.0369631	407168, 534067, 538284, 338039, 534262, 281108, 507307, 525655, 532721, 504994, 532257, 504581, 100141289, 327711	1581	52	10653	1.81411	1	1	0.990999
INTERPRO	IPR007502:Helicase-associated domain	7	0.353357	0.0380625	506405, 529207, 541024, 281115, 512327, 517947, 509583	1842	18	12540	2.64748	1	1	0.994134
GOTERM_BP_DIRECT	GO:0010592~positive regulation of lamellipodium assembly	7	0.353357	0.0385021	101907541, 538486, 281597, 540838, 540092, 100141021, 615039	1693	18	11494	2.64022	1	1	0.998042
GOTERM_MF_DIRECT	GO:0004713~protein tyrosine kinase activity	12	0.605755	0.0386051	104968453, 280710, 504733, 505499, 504782, 507632, 529633, 540322, 538866, 613808, 508442, 511845	1581	42	10653	1.92518	1	1	0.990999
WIKIPATHWAYS	WP982:Hypertrophy model	6	0.302877	0.0387748	515266, 281751, 282132, 522921, 535183, 541283	498	13	3200	2.96571	0.999386	0.421694	0.403654
UP_KW_BIOLOGICAL_PROCESS	KW-0810~Translation regulation	16	0.807673	0.0393781	538775, 541229, 518225, 541013, 100533104, 515145, 787259, 406231, 281115, 281751, 509502, 327694, 509583, 541083, 536619, 493722	659	62	4353	1.70464	0.992856	0.484351	0.468599
GOTERM_CC_DIRECT	GO:0015629~actin cytoskeleton	30	1.51439	0.0394356	538981, 783645, 519403, 615430, 533531, 615412, 281509, 538584, 503622, 539090, 533720, 281660, 527550, 540194, 540514, 512841, 514787, 535127, 522269, 526848, 537282, 504819, 613741, 523485, 281115, 531336, 526379, 538967, 538606, 509695	1753	145	12159	1.43506	1	1	0.991105
GOTERM_MF_DIRECT	GO:0008327~methyl-CpG binding	7	0.353357	0.0397663	616638, 540558, 539843, 784871, 510136, 515594, 100337206	1581	18	10653	2.62039	1	1	0.990999
GOTERM_CC_DIRECT	GO:0031410~cytoplasmic vesicle	35	1.76678	0.04015	536760, 618042, 317692, 536149, 540388, 100337161, 519882, 100138102, 518370, 532261, 408001, 616801, 505106, 507667, 515939, 539529, 508078, 514906, 282392, 281040, 783333, 538514, 338045, 526526, 527934, 513152, 523285, 508900, 505554, 530027, 525169, 507013, 538805, 541110, 533918	1753	175	12159	1.38722	1	1	0.991105
WIKIPATHWAYS	WP3132:Regulation of toll like receptor signaling pathway	24	1.21151	0.0405909	535054, 282291, 519958, 539124, 536421, 615340, 515034, 338045, 533199, 616753, 616115, 286849, 504727, 407131, 280831, 614838, 533216, 508105, 282258, 100125591, 526392, 508233, 515749, 281073	498	103	3200	1.49725	0.999569	0.421694	0.403654
INTERPRO	IPR017441:Protein kinase, ATP binding site	59	2.97829	0.041955	104968453, 512153, 100336651, 538866, 525506, 534620, 515462, 100138102, 504408, 532713, 521196, 504733, 529633, 613808, 538659, 510920, 539449, 100337254, 517478, 506539, 534705, 528478, 508208, 526376, 505499, 533216, 526379, 507632, 508367, 511845, 282382, 539655, 535376, 540404, 518632, 540322, 512290, 533199, 280710, 504437, 526227, 281402, 511754, 790875, 781335, 512125, 514787, 540675, 519…	1842	317	12540	1.26707	1	1	0.994134
GOTERM_BP_DIRECT	GO:0000462~maturation of SSU-rRNA from tricistronic rRNA transcript (SSU-rRNA, 5.8S rRNA, LSU-rRNA)	8	0.403836	0.0422072	529207, 511210, 614572, 510820, 514945, 510315, 521106, 614984	1693	23	11494	2.36144	1	1	0.998042
GOTERM_CC_DIRECT	GO:0005851~eukaryotic translation initiation factor 2B complex	4	0.201918	0.0425401	521926, 327694, 783760, 513958	1753	6	12159	4.62407	1	1	0.991105
GOTERM_BP_DIRECT	GO:0080182~histone H3-K4 trimethylation	6	0.302877	0.0434338	531515, 783336, 538481, 534003, 539584, 508330	1693	14	11494	2.90963	1	1	0.998042
GOTERM_BP_DIRECT	GO:0035162~embryonic hemopoiesis	6	0.302877	0.0434338	519172, 535376, 505169, 509107, 508330, 281814	1693	14	11494	2.90963	1	1	0.998042
GOTERM_BP_DIRECT	GO:0055010~ventricular cardiac muscle tissue morphogenesis	6	0.302877	0.0434338	537784, 614040, 507300, 286816, 100296004, 514705	1693	14	11494	2.90963	1	1	0.998042
GOTERM_CC_DIRECT	GO:0000922~spindle pole	20	1.00959	0.0434417	539003, 539449, 515301, 538547, 510233, 513080, 534211, 504967, 504437, 508208, 100138517, 523321, 525136, 506840, 524180, 282320, 535935, 537739, 524361, 100336537	1753	88	12159	1.57639	1	1	0.991105
GOTERM_BP_DIRECT	GO:0042273~ribosomal large subunit biogenesis	9	0.454316	0.0439313	505875, 511294, 505125, 286811, 509793, 783948, 510956, 532708, 513617	1693	28	11494	2.18222	1	1	0.998042
WIKIPATHWAYS	WP3231:Senescence and autophagy in cancer	22	1.11055	0.0439998	513497, 615340, 515125, 517263, 338045, 533199, 506759, 281408, 408001, 508948, 618849, 521196, 280831, 522155, 507359, 789216, 534712, 100125591, 281057, 508330, 533918, 790875	498	93	3200	1.52006	0.999778	0.43305	0.414524
PIR_SUPERFAMILY	PIRSF037993:proto-oncogene serine/threonine-protein kinase Pim-1	3	0.151439	0.0441701	281402, 100336651, 508424	167	3	1306	7.82036	0.998634	1	1
KEGG_PATHWAY	bta03020:RNA polymerase	9	0.454316	0.0442175	618296, 617375, 504452, 511587, 614472, 100125877, 508049, 282342, 529410	838	30	6106	2.18592	0.999999	0.326562	0.306864
KEGG_PATHWAY	bta04710:Circadian rhythm	9	0.454316	0.0442175	281713, 506945, 768225, 540712, 540404, 512665, 518880, 516318, 506097	838	30	6106	2.18592	0.999999	0.326562	0.306864
INTERPRO	IPR001370:Baculoviral inhibition of apoptosis protein repeat	4	0.201918	0.0446948	281647, 539314, 514386, 534211	1842	6	12540	4.53855	1	1	0.994134
GOTERM_BP_DIRECT	GO:0043161~proteasome-mediated ubiquitin-dependent protein catabolic process	28	1.41343	0.0447478	535054, 512891, 615197, 512456, 511387, 505619, 767999, 613676, 504437, 505106, 541180, 281225, 613629, 497024, 507781, 524361, 535683, 539003, 613423, 785659, 510817, 527565, 507911, 523321, 508203, 512457, 777788, 513902	1693	132	11494	1.44012	1	1	0.998042
GOTERM_BP_DIRECT	GO:0060038~cardiac muscle cell proliferation	4	0.201918	0.0450105	517876, 540488, 507300, 534069	1693	6	11494	4.52609	1	1	0.998042
GOTERM_BP_DIRECT	GO:0006369~termination of RNA polymerase II transcription	4	0.201918	0.0450105	100298738, 614837, 540695, 510604	1693	6	11494	4.52609	1	1	0.998042
GOTERM_BP_DIRECT	GO:0032784~regulation of DNA-templated transcription, elongation	4	0.201918	0.0450105	532578, 507114, 533643, 519808	1693	6	11494	4.52609	1	1	0.998042
GOTERM_BP_DIRECT	GO:0046620~regulation of organ growth	4	0.201918	0.0450105	507390, 508208, 507300, 535935	1693	6	11494	4.52609	1	1	0.998042
GOTERM_MF_DIRECT	GO:0030374~ligand-dependent nuclear receptor transcription coactivator activity	12	0.605755	0.0451764	540313, 524770, 541303, 618849, 513279, 507114, 522269, 524645, 511512, 509694, 338446, 540947	1581	43	10653	1.88041	1	1	0.990999
GOTERM_CC_DIRECT	GO:0005942~phosphatidylinositol 3-kinase complex	7	0.353357	0.0451976	514773, 282081, 614838, 513301, 616753, 537790, 537396	1753	19	12159	2.55541	1	1	0.991105
KEGG_PATHWAY	bta05210:Colorectal cancer	19	0.959112	0.0455526	513497, 507390, 539003, 541218, 408016, 535376, 540388, 515125, 534069, 533199, 618405, 521196, 280831, 538957, 505463, 790875, 510767, 282382, 541140	838	87	6106	1.59128	1	0.326562	0.306864
KEGG_PATHWAY	bta04621:NOD-like receptor signaling pathway	28	1.41343	0.045615	539314, 539513, 504727, 525408, 338039, 408001, 281647, 615869, 280831, 282258, 512866, 508233, 506790, 282291, 519958, 514386, 539124, 519754, 536656, 509855, 616115, 506759, 520472, 533216, 508105, 100125591, 282120, 281073	838	142	6106	1.43675	1	0.326562	0.306864
INTERPRO	IPR013078:Histidine phosphatase superfamily, clade-1	5	0.252398	0.0465608	534928, 514555, 287019, 407183, 508608	1842	10	12540	3.40391	1	1	0.994134
UP_SEQ_FEATURE	DOMAIN:RanBP2-type	7	0.353357	0.0466526	534073, 536067, 536696, 280796, 514225, 616217, 785768	1825	19	12565	2.53655	1	1	0.991155
UP_SEQ_FEATURE	DOMAIN:Cyclin-like	7	0.353357	0.0466526	538796, 534712, 521089, 534796, 514613, 407194, 523293	1825	19	12565	2.53655	1	1	0.991155
WIKIPATHWAYS	WP3161:Extracellular vesicle mediated signaling in recipient cells	9	0.454316	0.0468719	539003, 521196, 535376, 614838, 540388, 515125, 538957, 534069, 282382	498	27	3200	2.1419	0.999874	0.438253	0.419504
GOTERM_BP_DIRECT	GO:0035994~response to muscle stretch	5	0.252398	0.0469625	282291, 521196, 280831, 508233, 616115	1693	10	11494	3.39457	1	1	0.998042
GOTERM_BP_DIRECT	GO:0008608~attachment of spindle microtubules to kinetochore	5	0.252398	0.0469625	504796, 510233, 505177, 522810, 539594	1693	10	11494	3.39457	1	1	0.998042
GOTERM_MF_DIRECT	GO:0047485~protein N-terminus binding	17	0.858152	0.0478353	539566, 539124, 513996, 404126, 522908, 522943, 533199, 534176, 534165, 504336, 100294979, 505463, 538549, 508233, 531907, 507393, 528175	1581	70	10653	1.63641	1	1	0.990999
GOTERM_MF_DIRECT	GO:0034511~U3 snoRNA binding	5	0.252398	0.048106	531945, 506604, 529207, 510820, 514945	1581	10	10653	3.36907	1	1	0.990999
[truncated: 152 more rows]

## Sheet: BRU DOWN
Category	Term	Count	%	PValue	Genes	List Total	Pop Hits	Pop Total	Fold Enrichment	Bonferroni	Benjamini	FDR
[truncated: 474 more rows]

[truncated: 3 more sheets: SFN vs BRU, SFN vs BRU UP, SFN vs BRU DOWN]
