# Supplementary material for: The Experimental and In Silico-Based Evaluation of NRF2 Modulators, Sulforaphane and Brusatol, on the Transcriptome of Immortalized Bovine Mammary Alveolar Cells
Source: Int J Mol Sci. 2024 Apr 12;25(8):4264. doi: 10.3390/ijms25084264 (PMC11049820; doi:10.3390/ijms25084264)
Supplement: Supplementary file 1 [file ijms-25-04264-s001.zip › Supplementary File S6.xlsx]

## Sheet: Overall pathways
Category	SFN vs. CTR		BRU vs. CTR		SFN vs. BRU								500	250	-250
1. Metabolism	88.1855	25.885	434.405	-319.662	407.844	279.784
0.1 Metabolic Pathways	52.8829	8.83506	348.444	-201.504	328.774	181.282
1.1 Carbohydrate Metabolism	64.8125	41.3701	286.278	-150.83	353.167	223.367
1.2 Energy Metabolism	49.8076	-24.3796	545.195	-499.68	284.981	146.927
1.3 Lipid Metabolism	77.22	30.3487	289.439	-138.094	239.715	69.6377
1.4 Nucleotide Metabolism	116.101	-27.9903	174.24	-10.8101	210.979	24.6353
1.5 Amino Acid Metabolism	26.6719	-10.3611	467.948	-400.961	311.44	229.524
1.6 Metabolism of Other Amino Acids	280.387	79.4715	539.168	-254.125	387.177	245.261
1.7 Glycan Biosynthesis and Metabolism	55.5678	29.8441	550.342	-502.453	638.199	590.921
1.8 Metabolism of Cofactors and Vitamins	148.782	78.0893	800.445	-684.732	847.856	722.535
1.9 Metabolism of Terpenoids and Polyketides	79.3634	-79.3634	34.3166	34.3166	131.988	-92.5927
1.10 Biosynthesis of Other Secondary Metabolites			315.745	64.564	348.148	-56.1002
1.11 Xenobiotics Biodegradation and Metabolism	52.0826	-36.058	122.639	-80.4523	185.082	40.938
2. Genetic Information Processing	52.0045	-27.6041	271.072	-17.3015	319.129	-8.16099
2.1 Transcription	37.4649	26.9009	252.327	151.127	292.376	-105.777
2.2 Translation	45.255	-44.4535	269.909	115.257	302.301	-245.738
2.3 Folding, Sorting and Degradation	53.7402	1.40462	332.907	-86.2021	410.671	155.614
2.4 Replication and Repair	60.7398	-60.7398	209.273	-131.597	239.732	47.5561
3. Environmental Information Processing	50.8589	2.66771	376.007	-22.6506	402.404	54.5877
3.1 Membrane transport	47.1506	-10.5084	390.117	-309.018	514.171	250.469
3.2 Signal Transduction	41.9305	2.64638	362.931	-1.58448	331.221	19.311
3.3 Signaling Molecules and Interaction	76.3388	6.02038	408.439	-8.99054	570.216	102.628
4. Cellular Processes	131.303	-15.1543	362.988	-48.1842	443.616	105.843
4.1 Transport and Catabolism	94.3465	63.8881	254.263	-85.7294	358.426	229.631
4.2 Cell Motility	46.333	-5.57857	327.972	-111.912	390.273	195.341
4.3 Cell Growth and Death	253.802	-117.765	542.095	24.8701	585.076	-115.502
4.4 Cell Communication	67.0016	6.01952	328.542	-58.3751	421.981	150.079
5. Organismal Systems	59.3491	0.183423	454.807	-40.2757	449.849	35.8859
5.1 Immune System	57.261	-2.02163	503.67	208.094	496.518	-167.842
5.2 Endocrine System	75.0334	-29.7727	363.184	-107.517	380.956	134.37
5.3 Circulatory System	25.2533	12.896	317.459	-138.723	230.599	141.985
5.4 Digestive System	58.7595	9.97475	524.417	-396.742	514.987	391.645
5.5 Excretory System	79.3852	23.7876	556.174	-321.566	465.408	280.308
5.6 Nervous System	32.5502	7.49672	290.249	37.7265	282.912	-35.6369
5.7 Sensory System	23.8031	-23.8031	162.559	-22.174	154.336	-3.22554
5.8 Development	71.9213	21.7197	564.546	209.755	530.442	-246.081
5.9 Environmental Adaptation	32.7019	-32.7019	418.107	418.107	1023.52	-1023.52
6. Human Diseases	57.5198	3.86918	397.124	87.4559	383.206	-50.4533
6.1 Cancers	41.5769	-4.55267	466.528	44.3023	395.599	-8.49949
6.2 Immune System Diseases	119.31	30.1796	263.564	188.537	329.496	-265.168
6.3 Neurodegenerative Diseases	22.6102	-16.3715	245.444	-131.596	175.77	58.7677
6.4 Cardiovascular Diseases	44.7263	31.2049	332.717	-95.3506	458.47	262.765
6.5 Metabolic Diseases	60.2805	-23.4204	333.569	258.31	368.238	-256.391
6.6 Infectious Diseases	66.1039	8.08862	485.032	210.614	466.606	-97.925

## Sheet: Details pathways
										Flux	=	-250		-125		0		125		250			Impact		=	0		62.5		125		250		500
Path ID	CATEGORY	SUB-CATEGORY	PATHWAY	SFN vs. CTR		BRU vs. CTR		SFN vs. BRU
bta00010	1. Metabolism	1.1 Carbohydrate Metabolism	Glycolysis / Gluconeogenesis	83.749	83.749	262.511	-262.511	482.72	406.587																																							83.749	1
bta00020	1. Metabolism	1.1 Carbohydrate Metabolism	Citrate cycle (TCA cycle)	8.88002	8.88002	456.804	-255.374	377.164	226.565																																							8.88002	1
bta00030	1. Metabolism	1.1 Carbohydrate Metabolism	Pentose phosphate pathway	95.032	95.032	166.679	-166.679	560.319	560.319																																							95.032	1
bta00040	1. Metabolism	1.1 Carbohydrate Metabolism	Pentose and glucuronate interconversions			142.397	-142.397	156.48	156.48
bta00051	1. Metabolism	1.1 Carbohydrate Metabolism	Fructose and mannose metabolism	123.245	101.44	788.257	372.165	659.863	7.07012																																							101.44	1
bta00052	1. Metabolism	1.1 Carbohydrate Metabolism	Galactose metabolism	69.9538	69.9538	139.612	-139.612	249.778	209.761																																							69.9538	1
bta00053	1. Metabolism	1.1 Carbohydrate Metabolism	Ascorbate and aldarate metabolism			465.063	-465.063	246.676	246.676
bta00061	1. Metabolism	1.3 Lipid Metabolism	Fatty acid biosynthesis					96.925	-96.925
bta00062	1. Metabolism	1.3 Lipid Metabolism	Fatty acid elongation in mitochondria			533.07	-533.07	660.605	660.605
bta00071	1. Metabolism	1.3 Lipid Metabolism	Fatty acid metabolism	29.8745	15.9545	243.575	-190.152	238.227	177.676																																							15.9545	1
bta00072	1. Metabolism	1.3 Lipid Metabolism	Synthesis and degradation of ketone bodies	40.2932	-40.2932			23.3872	-23.3872																																							-40.2932	1
bta00100	1. Metabolism	1.3 Lipid Metabolism	Steroid biosynthesis	85.8059	-23.0878	567.289	-411.909	460.95	166.815																																							-23.0878	1
bta00120	1. Metabolism	1.3 Lipid Metabolism	Primary bile acid biosynthesis	44.1356	-44.1356	166.422	-108.273	296.143	-171.111																																							-44.1356	1
bta00130	1. Metabolism	1.8 Metabolism of Cofactors and Vitamins	Ubiquinone and other terpenoid-quinone biosynthesis
bta00140	1. Metabolism	1.3 Lipid Metabolism	Steroid hormone biosynthesis					71.8964	-13.925
bta00190	1. Metabolism	1.2 Energy Metabolism	Oxidative phosphorylation	37.8297	13.0263	211.794	-153.502	126.62	61.1157																																							13.0263	1
bta00230	1. Metabolism	1.4 Nucleotide Metabolism	Purine metabolism	40.1393	-2.81801	152.618	-11.7772	216.232	84.5781																																							-2.81801	1
bta00232	1. Metabolism	1.10 Biosynthesis of Other Secondary Metabolites	Caffeine metabolism			315.745	64.564	470.815	-107.582
bta00240	1. Metabolism	1.4 Nucleotide Metabolism	Pyrimidine metabolism	192.063	-53.1626	195.862	-9.84299	205.726	-35.3075																																							-53.1626	1
bta00250	1. Metabolism	1.5 Amino Acid Metabolism	Alanine, aspartate and glutamate metabolism	30.8047	-30.8047	819.895	-796.085	468.568	454.866																																							-30.8047	1
bta00260	1. Metabolism	1.5 Amino Acid Metabolism	Glycine, serine and threonine metabolism	24.7865	0.936224	2154.07	-2021.73	1126.38	1126.38																																							0.936224	1
bta00270	1. Metabolism	1.5 Amino Acid Metabolism	Cysteine and methionine metabolism	41.9641	7.98622	194.691	-4.94125	271.982	-74.5054																																							7.98622	1
bta00280	1. Metabolism	1.5 Amino Acid Metabolism	Valine, leucine and isoleucine degradation	40.2816	-40.2816	248.219	-248.219	193.929	142.563																																							-40.2816	1
bta00290	1. Metabolism	1.5 Amino Acid Metabolism	Valine, leucine and isoleucine biosynthesis			810.258	-810.258	594.903	594.903
bta00300	1. Metabolism	1.5 Amino Acid Metabolism	Lysine biosynthesis
bta00310	1. Metabolism	1.5 Amino Acid Metabolism	Lysine degradation	5.74629	-5.74629	284.033	-154.174	284.593	153.086																																							-5.74629	1
bta00330	1. Metabolism	1.5 Amino Acid Metabolism	Arginine and proline metabolism	30.3462	8.15655	415.981	-308.993	323.531	142.131																																							8.15655	1
bta00340	1. Metabolism	1.5 Amino Acid Metabolism	Histidine metabolism			328.28	-328.28	238.699	160.993
bta00350	1. Metabolism	1.5 Amino Acid Metabolism	Tyrosine metabolism			82.9227	3.36143	41.5301	-11.31
bta00360	1. Metabolism	1.5 Amino Acid Metabolism	Phenylalanine metabolism			75.2137	59.6052	46.5265	-36.0361
bta00380	1. Metabolism	1.5 Amino Acid Metabolism	Tryptophan metabolism	12.7741	-12.7741	170.591	-170.591	125.662	80.2404																																							-12.7741	1
bta00400	1. Metabolism	1.5 Amino Acid Metabolism	Phenylalanine, tyrosine and tryptophan biosynthesis			31.2172	-31.2172	20.9807	20.9807
bta00410	1. Metabolism	1.6 Metabolism of Other Amino Acids	beta-Alanine metabolism	23.6368	-23.6368	327.008	-233.221	226.154	136.469																																							-23.6368	1
bta00430	1. Metabolism	1.6 Metabolism of Other Amino Acids	Taurine and hypotaurine metabolism	83.2621	-83.2621			136.917	-136.917																																							-83.2621	1
bta00450	1. Metabolism	1.6 Metabolism of Other Amino Acids	Selenoamino acid metabolism	803.467	359.712	231.091	231.091	289.474	-27.4105																																							359.712	1
bta00460	1. Metabolism	1.6 Metabolism of Other Amino Acids	Cyanoamino acid metabolism	97.1392	-97.1392	1101.84	-1101.84	795.279	795.279																																							-97.1392	1
bta00471	1. Metabolism	1.6 Metabolism of Other Amino Acids	D-Glutamine and D-glutamate metabolism
bta00472	1. Metabolism	1.6 Metabolism of Other Amino Acids	D-Arginine and D-ornithine metabolism
bta00480	1. Metabolism	1.6 Metabolism of Other Amino Acids	Glutathione metabolism	394.428	241.683	496.731	87.4728	488.06	458.887																																							241.683	1
bta00500	1. Metabolism	1.1 Carbohydrate Metabolism	Starch and sucrose metabolism	97.5362	97.5362	111.523	-111.523	408.352	378.662																																							97.5362	1
bta00510	1. Metabolism	1.7 Glycan Biosynthesis and Metabolism	N-Glycan biosynthesis			296.794	-259.361	400.949	314.448
bta00511	1. Metabolism	1.7 Glycan Biosynthesis and Metabolism	Other glycan degradation	18.5047	18.5047	331.692	-104.228	252.115	221.369																																							18.5047	1
bta00512	1. Metabolism	1.7 Glycan Biosynthesis and Metabolism	O-Glycan biosynthesis	66.1657	66.1657	198.726	-29.9418	221.83	221.83																																							66.1657	1
bta00514	1. Metabolism	1.7 Glycan Biosynthesis and Metabolism	O-Mannosyl glycan biosynthesis			378.962	-305.305	422.16	307.553
bta00520	1. Metabolism	1.1 Carbohydrate Metabolism	Amino sugar and nucleotide sugar metabolism	90.5555	-0.433819	193.578	-193.578	457.657	309.938																																							-0.433819	1
bta00524	1. Metabolism	1.10 Biosynthesis of Other Secondary Metabolites	Butirosin and neomycin biosynthesis					225.48	-4.61877
bta00531	1. Metabolism	1.7 Glycan Biosynthesis and Metabolism	Glycosaminoglycan degradation	21.26	21.26	524.829	-524.829	967.62	967.62																																							21.26	1
bta00532	1. Metabolism	1.7 Glycan Biosynthesis and Metabolism	Glycosaminoglycan biosynthesis - chondroitin sulfate	72.204	72.204	478.831	-478.831	608.395	608.395																																							72.204	1
bta00533	1. Metabolism	1.7 Glycan Biosynthesis and Metabolism	Glycosaminoglycan biosynthesis - keratan sulfate	60.9134	-17.5901	595.793	-595.793	540.04	540.04																																							-17.5901	1
bta00534	1. Metabolism	1.7 Glycan Biosynthesis and Metabolism	Glycosaminoglycan biosynthesis - heparan sulfate	48.0315	48.0315	270.822	-270.822	492.682	409.581																																							48.0315	1
bta00561	1. Metabolism	1.3 Lipid Metabolism	Glycerolipid metabolism	41.2548	41.2548	433.978	-248.984	331.596	230.99																																							41.2548	1
bta00562	1. Metabolism	1.1 Carbohydrate Metabolism	Inositol phosphate metabolism			424.558	109.867	363.619	-179.097
bta00563	1. Metabolism	1.7 Glycan Biosynthesis and Metabolism	Glycosylphosphatidylinositol(GPI)-anchor biosynthesis	65.0679	-65.0679	126.697	-59.361	236.081	-16.3079																																							-65.0679	1
bta00564	1. Metabolism	1.3 Lipid Metabolism	Glycerophospholipid metabolism			293.984	-16.024	290.362	19.3486
bta00565	1. Metabolism	1.3 Lipid Metabolism	Ether lipid metabolism			51.4619	10.1864	5.82611	5.82611
bta00590	1. Metabolism	1.3 Lipid Metabolism	Arachidonic acid metabolism	238.823	202.396	64.6334	64.6334	170.363	60.8372																																							202.396	1
bta00591	1. Metabolism	1.3 Lipid Metabolism	Linoleic acid metabolism
bta00592	1. Metabolism	1.3 Lipid Metabolism	alpha-Linolenic acid metabolism			17.0265	17.0265	18.7294	-18.7294
bta00600	1. Metabolism	1.3 Lipid Metabolism	Sphingolipid metabolism	60.353	60.353	566.888	-30.6984	462.638	-12.6391																																							60.353	1
bta00601	1. Metabolism	1.7 Glycan Biosynthesis and Metabolism	Glycosphingolipid biosynthesis - lacto and neolacto series	24.2987	-24.2987	948.946	-948.946	743.298	743.298																																							-24.2987	1
bta00603	1. Metabolism	1.7 Glycan Biosynthesis and Metabolism	Glycosphingolipid biosynthesis - globo series	159.118	159.118	1682.38	-1682.38	1527.97	1527.97																																							159.118	1
bta00604	1. Metabolism	1.7 Glycan Biosynthesis and Metabolism	Glycosphingolipid biosynthesis - ganglio series	20.1144	20.1144	769.64	-769.64	1245.26	1245.26																																							20.1144	1
bta00620	1. Metabolism	1.1 Carbohydrate Metabolism	Pyruvate metabolism	41.8499	41.8499	416.363	-416.363	530.509	475.604																																							41.8499	1
bta00630	1. Metabolism	1.1 Carbohydrate Metabolism	Glyoxylate and dicarboxylate metabolism	38.1181	-38.1181	24.3634	-24.3634	41.269	-5.38352																																							-38.1181	1
bta00640	1. Metabolism	1.1 Carbohydrate Metabolism	Propanoate metabolism	49.3651	9.83522	194.61	-194.61	236.543	177.571																																							9.83522	1
bta00650	1. Metabolism	1.1 Carbohydrate Metabolism	Butanoate metabolism	14.6521	-14.6521	221.576	-221.576	173.388	156.38																																							-14.6521	1
bta00670	1. Metabolism	1.8 Metabolism of Cofactors and Vitamins	One carbon pool by folate	73.1162	-73.1162	654.988	-548.615	646.6	403.616																																							-73.1162	1
bta00730	1. Metabolism	1.8 Metabolism of Cofactors and Vitamins	Thiamine metabolism			109.895	109.895
bta00740	1. Metabolism	1.8 Metabolism of Cofactors and Vitamins	Riboflavin metabolism	58.095	58.095	375.602	-271.734	1122.42	1122.42																																							58.095	1
bta00750	1. Metabolism	1.8 Metabolism of Cofactors and Vitamins	Vitamin B6 metabolism			4398.99	-4398.99	2772.6	2701.61
bta00760	1. Metabolism	1.8 Metabolism of Cofactors and Vitamins	Nicotinate and nicotinamide metabolism			224.324	-172.351	119.041	119.041
bta00770	1. Metabolism	1.8 Metabolism of Cofactors and Vitamins	Pantothenate and CoA biosynthesis	79.5804	-79.5804	199.961	-67.4861	463.994	-162.389																																							-79.5804	1
bta00780	1. Metabolism	1.8 Metabolism of Cofactors and Vitamins	Biotin metabolism
bta00785	1. Metabolism	1.8 Metabolism of Cofactors and Vitamins	Lipoic acid metabolism
bta00790	1. Metabolism	1.8 Metabolism of Cofactors and Vitamins	Folate biosynthesis			408.243	-408.243	507.116	507.116
bta00830	1. Metabolism	1.8 Metabolism of Cofactors and Vitamins	Retinol metabolism	289.932	241.86	594.273	-203.575	209.024	146.813																																							241.86	1
bta00860	1. Metabolism	1.8 Metabolism of Cofactors and Vitamins	Porphyrin and chlorophyll metabolism	243.188	243.188	237.731	-201.489	942.057	942.057																																							243.188	1
bta00900	1. Metabolism	1.9 Metabolism of Terpenoids and Polyketides	Terpenoid backbone biosynthesis	79.3634	-79.3634	34.3166	34.3166	131.988	-92.5927																																							-79.3634	1
bta00910	1. Metabolism	1.2 Energy Metabolism	Nitrogen metabolism	61.7856	-61.7856	878.596	-845.857	655.732	307.073																																							-61.7856	1
bta00920	1. Metabolism	1.2 Energy Metabolism	Sulfur metabolism					72.5925	72.5925
bta00970	2. Genetic Information Processing	2.2 Translation	Aminoacyl-tRNA biosynthesis	19.1611	-19.1611	57.7854	-29.6791	89.2689	-56.3298																																							-19.1611	1
bta00980	1. Metabolism	1.11 Xenobiotics Biodegradation and Metabolism	Metabolism of xenobiotics by cytochrome P450	12.5731	12.5731	90.7929	-90.7929	130.71	88.0971																																							12.5731	1
bta00982	1. Metabolism	1.11 Xenobiotics Biodegradation and Metabolism	Drug metabolism - cytochrome P450	11.4638	11.4638	82.7818	-82.7818	119.177	80.3238																																							11.4638	1
bta00983	1. Metabolism	1.11 Xenobiotics Biodegradation and Metabolism	Drug metabolism - other enzymes	132.211	-132.211	194.342	-67.7822	305.359	-45.6069																																							-132.211	1
bta01040	1. Metabolism	1.3 Lipid Metabolism	Biosynthesis of unsaturated fatty acids			245.502	-71.7676	228.364	-10.4533
bta01100	1. Metabolism	0.1 Metabolic pathways	Metabolic pathways	52.8829	8.83506	348.444	-201.504	328.774	181.282																																							8.83506	1
bta02010	3. Environmental Information Processing	3.1 Membrane Transport	ABC transporters	47.1506	-10.5084	390.117	-309.018	514.171	250.469																																							-10.5084	1
bta03008	2. Genetic Information Processing	2.2 Translation	Ribosome biogenesis in eukaryotes	22.7274	-22.7274	507.032	388.332	638.448	-571.979																																							-22.7274	1
bta03010	2. Genetic Information Processing	2.2 Translation	Ribosome	31.1621	-31.1621	79.716	-69.6979	69.1943	15.7336																																							-31.1621	1
bta03013	2. Genetic Information Processing	2.2 Translation	RNA transport	99.9074	-95.8999	316.431	65.2979	291.866	-219.622																																							-95.8999	1
bta03015	2. Genetic Information Processing	2.2 Translation	mRNA surveillance pathway	53.317	-53.317	388.578	222.031	422.727	-396.49																																							-53.317	1
bta03018	2. Genetic Information Processing	2.3 Folding, Sorting and Degradation	RNA degradation	41.3821	-34.1478	489.632	289.387	368.739	-330.411																																							-34.1478	1
bta03020	2. Genetic Information Processing	2.1 Transcription	RNA polymerase	39.5437	39.5437	246.345	117.359	246.335	79.1692																																							39.5437	1
bta03022	2. Genetic Information Processing	2.1 Transcription	Basal transcription factors			198.844	119.826	239.218	-104.475
bta03030	2. Genetic Information Processing	2.4 Replication and Repair	DNA replication	92.8427	-92.8427	121.66	-102.731	144.526	25.1171																																							-92.8427	1
bta03040	2. Genetic Information Processing	2.1 Transcription	Spliceosome	35.386	14.258	311.792	216.195	391.576	-292.025																																							14.258	1
bta03050	2. Genetic Information Processing	2.3 Folding, Sorting and Degradation	Proteasome	48.0883	9.80736	196.818	-1.15455	263.968	63.4081																																							9.80736	1
bta03060	2. Genetic Information Processing	2.3 Folding, Sorting and Degradation	Protein export	59.668	23.6117	615.422	-488.339	928.563	752.689																																							23.6117	1
bta03320	5. Organismal Systems	5.2 Endocrine System	PPAR signaling pathway	62.6153	33.875	221.817	-120.173	250.373	128.485																																							33.875	1
bta03410	2. Genetic Information Processing	2.4 Replication and Repair	Base excision repair	31.6451	-31.6451	463.529	-463.529	491.169	364.095																																							-31.6451	1
bta03420	2. Genetic Information Processing	2.4 Replication and Repair	Nucleotide excision repair	40.4201	-40.4201	200.875	-21.3484	233.863	-70.1765																																							-40.4201	1
bta03430	2. Genetic Information Processing	2.4 Replication and Repair	Mismatch repair	123.179	-123.179	239.921	-207.742	275.904	134.611																																							-123.179	1
bta03440	2. Genetic Information Processing	2.4 Replication and Repair	Homologous recombination	56.0339	-56.0339	101.297	-25.3742	99.5057	-65.3171																																							-56.0339	1
bta03450	2. Genetic Information Processing	2.4 Replication and Repair	Non-homologous end-joining	20.3186	-20.3186	128.357	31.1416	193.422	-102.992																																							-20.3186	1
bta04010	3. Environmental Information Processing	3.2 Signal Transduction	MAPK signaling pathway	53.0186	-25.6063	481.175	53.0107	516.463	-149.14																																							-25.6063	1
bta04012	3. Environmental Information Processing	3.2 Signal Transduction	ErbB signaling pathway	47.8507	19.7174	332.662	6.13901	282.382	-106.02																																							19.7174	1
bta04020	3. Environmental Information Processing	3.2 Signal Transduction	Calcium signaling pathway	22.6643	22.6643	188.629	-5.29594	222.534	79.492																																							22.6643	1
bta04060	3. Environmental Information Processing	3.3 Signaling Molecules and Interaction	Cytokine-cytokine receptor interaction	40.4497	1.50943	300.467	221.041	398.174	-316.726																																							1.50943	1
bta04062	5. Organismal Systems	5.1 Immune System	Chemokine signaling pathway	17.9775	-2.37132	354.62	-55.0151	354.515	-42.9411																																							-2.37132	1
bta04070	3. Environmental Information Processing	3.2 Signal Transduction	Phosphatidylinositol signaling system	21.4085	-10.8294	370.501	-152.948	221.732	118.562																																							-10.8294	1
bta04080	3. Environmental Information Processing	3.3 Signaling Molecules and Interaction	Neuroactive ligand-receptor interaction	76.9922	36.4294	96.8494	77.7108	201.946	-55.5467																																							36.4294	1
bta04110	4. Cellular Processes	4.3 Cell Growth and Death	Cell cycle	371.67	-359.611	415.767	-234.597	567.885	-48.9094																																							-359.611	1
bta04114	4. Cellular Processes	4.3 Cell Growth and Death	Oocyte meiosis	238.122	-230.104	165.909	-19.7436	323.676	-212.848																																							-230.104	1
bta04115	4. Cellular Processes	4.3 Cell Growth and Death	p53 signaling pathway	343.494	91.4627	848.385	-130.03	746.509	-17.3798																																							91.4627	1
bta04120	2. Genetic Information Processing	2.3 Folding, Sorting and Degradation	Ubiquitin mediated proteolysis	77.9855	-54.8948	206.042	81.0515	290.118	-106.92																																							-54.8948	1
bta04122	2. Genetic Information Processing	2.3 Folding, Sorting and Degradation	Sulfur relay system			245.684	-245.684	287.295	287.295
bta04130	2. Genetic Information Processing	2.3 Folding, Sorting and Degradation	SNARE interactions in vesicular transport	25.2885	25.2885	103.049	41.0548	118.39	-4.5371																																							25.2885	1
bta04140	4. Cellular Processes	4.1 Transport and Catabolism	Regulation of autophagy			67.438	-17.2362	79.6465	61.7226
bta04141	2. Genetic Information Processing	2.3 Folding, Sorting and Degradation	Protein processing in endoplasmic reticulum	70.0287	38.7627	473.703	-279.73	617.622	427.776																																							38.7627	1
bta04142	4. Cellular Processes	4.1 Transport and Catabolism	Lysosome	53.5872	53.5872	467.735	-254.729	684.265	595.378																																							53.5872	1
bta04144	4. Cellular Processes	4.1 Transport and Catabolism	Endocytosis	68.0359	37.2791	224.026	36.5472	246.486	16.1281																																							37.2791	1
bta04145	4. Cellular Processes	4.1 Transport and Catabolism	Phagosome	97.6771	51.4236	280.679	-19.3929	368.395	205.199																																							51.4236	1
bta04146	4. Cellular Processes	4.1 Transport and Catabolism	Peroxisome	158.086	113.262	231.436	-173.836	413.335	269.727																																							113.262	1
bta04150	3. Environmental Information Processing	3.2 Signal Transduction	mTOR signaling pathway	55.0629	-18.2544	497.698	109.294	330.733	-21.6966																																							-18.2544	1
bta04210	4. Cellular Processes	4.3 Cell Growth and Death	Apoptosis	61.9229	27.1942	738.32	483.85	702.235	-182.872																																							27.1942	1
bta04260	5. Organismal Systems	5.3 Circulatory System	Cardiac muscle contraction	18.088	-6.62653	453.005	-268.396	225.485	172.47																																							-6.62653	1
bta04270	5. Organismal Systems	5.3 Circulatory System	Vascular smooth muscle contraction	32.4186	32.4186	181.914	-9.05022	235.713	111.5																																							32.4186	1
bta04310	3. Environmental Information Processing	3.2 Signal Transduction	Wnt signaling pathway	33.3326	26.293	466.561	-46.8354	393.15	77.0802																																							26.293	1
bta04320	5. Organismal Systems	5.8 Development	Dorso-ventral axis formation			261.136	172.129	321.373	-321.373
bta04330	3. Environmental Information Processing	3.2 Signal Transduction	Notch signaling pathway	35.6878	17.0419	259.3	94.4952	262.404	-9.36779																																							17.0419	1
bta04340	3. Environmental Information Processing	3.2 Signal Transduction	Hedgehog signaling pathway	29.9455	-17.0533	285.902	-263.443	442.16	334.155																																							-17.0533	1
bta04350	3. Environmental Information Processing	3.2 Signal Transduction	TGF-beta signaling pathway	51.999	-15.0758	340.989	27.2265	297.548	-56.13																																							-15.0758	1
bta04360	5. Organismal Systems	5.8 Development	Axon guidance	37.4004	8.81848	549.973	-146.225	481.439	116.679																																							8.81848	1
bta04370	3. Environmental Information Processing	3.2 Signal Transduction	VEGF signaling pathway	69.0517	29.0323	430.866	35.0547	280.9	76.3037																																							29.0323	1
bta04380	5. Organismal Systems	5.8 Development	Osteoclast differentiation	106.442	34.621	882.53	603.361	788.515	-533.551																																							34.621	1
bta04510	4. Cellular Processes	4.4 Cell Communication	Focal adhesion	49.4008	35.5018	602.732	-229.697	688.736	443.111																																							35.5018	1
bta04512	3. Environmental Information Processing	3.3 Signaling Molecules and Interaction	ECM-receptor interaction	85.1938	40.1758	620.656	-509.73	982.21	906.761																																							40.1758	1
bta04514	3. Environmental Information Processing	3.3 Signaling Molecules and Interaction	Cell adhesion molecules (CAMs)	102.72	-54.0331	615.784	175.016	698.535	-123.976																																							-54.0331	1
bta04520	4. Cellular Processes	4.4 Cell Communication	Adherens junction	34.543	28.5685	220.965	-4.93185	359.477	39.5746																																							28.5685	1
bta04530	4. Cellular Processes	4.4 Cell Communication	Tight junction	81.9114	-3.06557	233.221	79.8895	298.898	-72.2024																																							-3.06557	1
bta04540	4. Cellular Processes	4.4 Cell Communication	Gap junction	102.151	-36.9267	257.252	-78.761	340.813	189.831																																							-36.9267	1
bta04610	5. Organismal Systems	5.1 Immune System	Complement and coagulation cascades	71.2586	-47.8403	162.74	151.926	178.31	-147.867																																							-47.8403	1
bta04612	5. Organismal Systems	5.1 Immune System	Antigen processing and presentation	168.334	88.5577	379.75	46.0711	572.364	239.009																																							88.5577	1
bta04614	5. Organismal Systems	5.2 Endocrine System	Renin-angiotensin system			504.012	-504.012	702.966	702.966
bta04620	5. Organismal Systems	5.1 Immune System	Toll-like receptor signaling pathway	53.2072	20.6491	628.278	454.563	615.263	-295.553																																							20.6491	1
bta04621	5. Organismal Systems	5.1 Immune System	NOD-like receptor signaling pathway	68.4483	27.9244	1192.38	293.989	1089.02	-358.753																																							27.9244	1
bta04622	5. Organismal Systems	5.1 Immune System	RIG-I-like receptor signaling pathway	39.4044	29.6877	722.125	560.038	612.392	-394.396																																							29.6877	1
bta04623	5. Organismal Systems	5.1 Immune System	Cytosolic DNA-sensing pathway	27.7053	16.4068	673.244	580.904	704.659	-554.327																																							16.4068	1
bta04630	3. Environmental Information Processing	3.2 Signal Transduction	Jak-STAT signaling pathway	41.2142	1.18045	337.964	125.874	393.419	-130.817																																							1.18045	1
bta04640	5. Organismal Systems	5.1 Immune System	Hematopoietic cell lineage	151.369	-20.3819	336.127	63.0907	526.739	-137.227																																							-20.3819	1
bta04650	5. Organismal Systems	5.1 Immune System	Natural killer cell mediated cytotoxicity	26.6892	-26.6892	405.827	97.7612	324.475	-124.807																																							-26.6892	1
bta04660	5. Organismal Systems	5.1 Immune System	T cell receptor signaling pathway	42.5563	-36.6361	624.095	377.778	503.767	-274.811																																							-36.6361	1
bta04662	5. Organismal Systems	5.1 Immune System	B cell receptor signaling pathway	25.8989	-17.512	875.504	585.045	713.427	-425.876																																							-17.512	1
bta04664	5. Organismal Systems	5.1 Immune System	Fc epsilon RI signaling pathway	31.3381	-31.3381	300.775	-188.167	206.535	148.509																																							-31.3381	1
bta04666	5. Organismal Systems	5.1 Immune System	Fc gamma R-mediated phagocytosis	29.2388	-20.1098	204.101	-76.3384	194.598	123.526																																							-20.1098	1
bta04670	5. Organismal Systems	5.1 Immune System	Leukocyte transendothelial migration	70.193	-45.9678	442.227	8.32043	540.798	-46.9162																																							-45.9678	1
bta04672	5. Organismal Systems	5.1 Immune System	Intestinal immune network for IgA production	35.2963	35.2963	253.259	221.443	310.912	-225.195																																							35.2963	1
bta04710	5. Organismal Systems	5.9 Environmental Adaptation	Circadian rhythm - mammal	32.7019	-32.7019	418.107	418.107	1023.52	-1023.52																																							-32.7019	1
bta04720	5. Organismal Systems	5.6 Nervous System	Long-term potentiation	6.68157	6.68157	272.515	-47.4039	274.95	69.7669																																							6.68157	1
bta04722	5. Organismal Systems	5.6 Nervous System	Neurotrophin signaling pathway	58.4188	8.31188	576.349	254.103	482.676	-214.67																																							8.31188	1
bta04724	5. Organismal Systems	5.6 Nervous System	Glutamatergic synapse			145.96	16.1143	185.009	-67.9922
bta04730	5. Organismal Systems	5.6 Nervous System	Long-term depression			166.171	-71.9072	189.012	70.3472
bta04740	5. Organismal Systems	5.7 Sensory System	Olfactory transduction
bta04742	5. Organismal Systems	5.7 Sensory System	Taste transduction			184.733	-184.733	143.545	143.545
bta04744	5. Organismal Systems	5.7 Sensory System	Phototransduction	23.8031	-23.8031	140.385	140.385	165.128	-149.996																																							-23.8031	1
bta04810	4. Cellular Processes	4.2 Cell Motility	Regulation of actin cytoskeleton	46.333	-5.57857	327.972	-111.912	390.273	195.341																																							-5.57857	1
bta04910	5. Organismal Systems	5.2 Endocrine System	Insulin signaling pathway	54.4297	-0.621344	379.187	-91.8736	256.622	25.2307																																							-0.621344	1
bta04912	5. Organismal Systems	5.2 Endocrine System	GnRH signaling pathway	17.2715	17.2715	229.897	16.5369	228.053	65.9573																																							17.2715	1
bta04914	5. Organismal Systems	5.2 Endocrine System	Progesterone-mediated oocyte maturation	282.345	-244.168	253.902	-128.212	382.917	-28.7145																																							-244.168	1
bta04916	5. Organismal Systems	5.2 Endocrine System	Melanogenesis	5.21711	5.21711	306.975	-189.663	324.47	234.375																																							5.21711	1
bta04920	5. Organismal Systems	5.2 Endocrine System	Adipocytokine signaling pathway	28.3212	9.7896	646.496	264.777	521.291	-187.708																																							9.7896	1
bta04930	6. Human Diseases	6.5 Metabolic Diseases	Type II diabetes mellitus	47.069	-21.1995	304.534	78.7576	264.771	70.7716																																							-21.1995	1
bta04940	6. Human Diseases	6.5 Metabolic Diseases	Type I diabetes mellitus	95.0718	-10.3607	303.987	303.987	303.8	-303.8																																							-10.3607	1
bta04950	6. Human Diseases	6.5 Metabolic Diseases	Maturity onset diabetes of the young	38.7008	-38.7008	392.187	392.187	536.144	-536.144																																							-38.7008	1
bta04960	5. Organismal Systems	5.5 Excretory System	Aldosterone-regulated sodium reabsorption	175.107	86.9234	576.955	-395.276	754.637	610.385																																							86.9234	1
bta04961	5. Organismal Systems	5.5 Excretory System	Endocrine and other factor-regulated calcium reabsorption	7.38593	-7.38593	369.322	-369.322	367.596	367.596																																							-7.38593	1
bta04962	5. Organismal Systems	5.5 Excretory System	Vasopressin-regulated water reabsorption	70.6342	-70.6342	529.491	223.321	521.845	-237.875																																							-70.6342	1
bta04964	5. Organismal Systems	5.5 Excretory System	Proximal tubule bicarbonate reclamation	16.8821	-16.8821	1204.54	-1167.12	666.506	644.974																																							-16.8821	1
bta04966	5. Organismal Systems	5.5 Excretory System	Collecting duct acid secretion	126.917	126.917	100.567	100.567	16.4581	16.4581																																							126.917	1
bta04970	5. Organismal Systems	5.4 Digestive System	Salivary secretion	12.344	2.88999	215.798	-204.433	249.199	249.199																																							2.88999	1
bta04971	5. Organismal Systems	5.4 Digestive System	Gastric acid secretion	12.8583	3.01041	375.136	-265.084	308.792	276.894																																							3.01041	1
bta04972	5. Organismal Systems	5.4 Digestive System	Pancreatic secretion	42.6192	-42.6192	278.987	-172.562	371.952	134.079																																							-42.6192	1
bta04973	5. Organismal Systems	5.4 Digestive System	Carbohydrate digestion and absorption	55.1148	-55.1148	567.785	-394.174	454.213	380.688																																							-55.1148	1
bta04974	5. Organismal Systems	5.4 Digestive System	Protein digestion and absorption	41.795	-41.795	1921.85	-1873.92	1704.45	1497.57																																							-41.795	1
bta04975	5. Organismal Systems	5.4 Digestive System	Fat digestion and absorption			72.4986	-53.2796	55.2004	55.2004
bta04976	5. Organismal Systems	5.4 Digestive System	Bile secretion	38.7169	13.091	303.688	-241.45	273.802	206.667																																							13.091	1
bta04977	5. Organismal Systems	5.4 Digestive System	Vitamin digestion and absorption			252.869	-196.09	180.27	81.4647
bta04978	5. Organismal Systems	5.4 Digestive System	Mineral absorption	207.868	190.361	731.142	-169.681	1037.01	643.041																																							190.361	1
bta05010	6. Human Diseases	6.3 Neurodegenerative Diseases	Alzheimer's disease	7.46717	-2.3551	174.659	-101.041	150.328	85.9015																																							-2.3551	1
bta05012	6. Human Diseases	6.3 Neurodegenerative Diseases	Parkinson's disease	12.5542	-9.79587	221.146	-161.667	140.993	41.0671																																							-9.79587	1
bta05014	6. Human Diseases	6.3 Neurodegenerative Diseases	Amyotrophic lateral sclerosis (ALS)	5.07085	5.07085	123.264	-4.03612	91.5188	0.0342443																																							5.07085	1
bta05016	6. Human Diseases	6.3 Neurodegenerative Diseases	Huntington's disease	19.816	-6.63476	245.492	-37.2757	229.531	17.9545																																							-6.63476	1
bta05020	6. Human Diseases	6.3 Neurodegenerative Diseases	Prion diseases	68.1427	-68.1427	462.661	-353.958	266.478	148.881																																							-68.1427	1
bta05100	6. Human Diseases	6.6 Infectious Diseases	Bacterial invasion of epithelial cells	53.6725	15.6212	376.518	-48.0862	444.248	258.696																																							15.6212	1
bta05140	6. Human Diseases	6.6 Infectious Diseases	Leishmaniasis	82.0394	48.4854	816.52	546.467	656.601	-340.651																																							48.4854	1
bta05142	6. Human Diseases	6.6 Infectious Diseases	Chagas disease	68.8742	-30.845	601.315	330.057	535.145	-225.943																																							-30.845	1
bta05143	6. Human Diseases	6.6 Infectious Diseases	African trypanosomiasis			319.318	179.663	229.319	-137.614
bta05144	6. Human Diseases	6.6 Infectious Diseases	Malaria	39.9099	39.9099	246.755	225.545	271.09	-212.249																																							39.9099	1
bta05145	6. Human Diseases	6.6 Infectious Diseases	Toxoplasmosis	74.9436	34.6989	581.786	181.319	637.84	-5.24173																																							34.6989	1
bta05146	6. Human Diseases	6.6 Infectious Diseases	Amoebiasis	67.6299	-0.0129128	517.572	-164.23	782.994	241.286																																							-0.0129128	1
bta05150	6. Human Diseases	6.6 Infectious Diseases	Staphylococcus aureus infection	24.2032	24.2032	303.351	279.195	179.331	-144.314																																							24.2032	1
bta05152	6. Human Diseases	6.6 Infectious Diseases	Tuberculosis	35.6025	9.05325	336.333	69.6794	291.269	18.4269																																							9.05325	1
bta05160	6. Human Diseases	6.6 Infectious Diseases	Hepatitis C	72.5177	-39.6166	522.88	242.358	558.747	-278.15																																							-39.6166	1
bta05162	6. Human Diseases	6.6 Infectious Diseases	Measles	141.646	-20.6111	713.007	474.784	546.078	-251.421																																							-20.6111	1
bta05200	6. Human Diseases	6.1 Cancers	Pathways in cancer (overview)	59.9487	10.6851	506.816	-59.3472	484.693	91.2534																																							10.6851	1
bta05210	6. Human Diseases	6.1 Cancers	Colorectal cancer	46.3117	-37.153	508.336	72.4697	356.25	-43.7267																																							-37.153	1
bta05211	6. Human Diseases	6.1 Cancers	Renal cell carcinoma	28.3947	-6.77388	333.204	149.265	272.545	-44.7048																																							-6.77388	1
bta05212	6. Human Diseases	6.1 Cancers	Pancreatic cancer	38.3636	-29.7685	468.166	136.742	364.184	-113.513																																							-29.7685	1
bta05213	6. Human Diseases	6.1 Cancers	Endometrial cancer	34.7613	-12.6087	299.795	-4.01781	232.355	50.9469																																							-12.6087	1
bta05214	6. Human Diseases	6.1 Cancers	Glioma	25.6902	-12.9952	368.983	-17.1726	236.237	90.6297																																							-12.9952	1
bta05215	6. Human Diseases	6.1 Cancers	Prostate cancer	45.2894	-10.9299	634.932	358.661	665.301	-283.219																																							-10.9299	1
bta05216	6. Human Diseases	6.1 Cancers	Thyroid cancer	20.1014	20.1014	307.267	-120.574	256.038	-16.786																																							20.1014	1
bta05217	6. Human Diseases	6.1 Cancers	Basal cell carcinoma	21.0258	-21.0258	439.715	-356.929	391.586	285.706																																							-21.0258	1
bta05218	6. Human Diseases	6.1 Cancers	Melanoma	37.0625	-17.6789	396.093	35.7715	280.355	20.785																																							-17.6789	1
bta05219	6. Human Diseases	6.1 Cancers	Bladder cancer	100.373	100.373	314.652	-112.064	342.019	130.157																																							100.373	1
bta05220	6. Human Diseases	6.1 Cancers	Chronic myeloid leukemia	30.7586	-22.7774	653.831	360.146	472.405	-189.105																																							-22.7774	1
bta05221	6. Human Diseases	6.1 Cancers	Acute myeloid leukemia	43.6256	-30.7773	450.362	103.9	483.883	-166.042																																							-30.7773	1
bta05222	6. Human Diseases	6.1 Cancers	Small cell lung cancer	68.7365	26.2507	924.198	138.618	834.056	45.3994																																							26.2507	1
bta05223	6. Human Diseases	6.1 Cancers	Non-small cell lung cancer	23.2113	-23.2113	391.567	-20.9349	262.081	14.7275																																							-23.2113	1
bta05310	6. Human Diseases	6.2 Immune System Diseases	Asthma	84.7111	84.7111	172.436	172.436	321.174	-321.174																																							84.7111	1
bta05320	6. Human Diseases	6.2 Immune System Diseases	Autoimmune thyroid disease	118.84	-12.9509	203.59	203.59	292.071	-292.071																																							-12.9509	1
bta05322	6. Human Diseases	6.2 Immune System Diseases	Systemic lupus erythematosus
bta05323	6. Human Diseases	6.2 Immune System Diseases	Rheumatoid arthritis	232.755	183.324	395.288	375.013	470.832	-240.353																																							183.324	1
bta05330	6. Human Diseases	6.2 Immune System Diseases	Allograft rejection	118.84	-12.9509	203.59	203.59	292.071	-292.071																																							-12.9509	1
bta05332	6. Human Diseases	6.2 Immune System Diseases	Graft-versus-host disease	111.849	-12.1891	158.554	158.554	116.494	-116.494																																							-12.1891	1
bta05340	6. Human Diseases	6.2 Immune System Diseases	Primary immunodeficiency	48.8669	-48.8669	447.927	18.0382	484.335	-328.843																																							-48.8669	1
bta05410	6. Human Diseases	6.4 Cardiovascular Diseases	Hypertrophic cardiomyopathy (HCM)	29.2011	29.2011	329.469	-110.816	418.922	338.169																																							29.2011	1
bta05412	6. Human Diseases	6.4 Cardiovascular Diseases	Arrhythmogenic right ventricular cardiomyopathy (ARVC)	50.0758	42.8494	324.842	-239.05	525.458	426.322																																							42.8494	1
bta05414	6. Human Diseases	6.4 Cardiovascular Diseases	Dilated cardiomyopathy (DCM)	28.2112	28.2112	321.624	-139.015	445.387	371.93																																							28.2112	1
bta05416	6. Human Diseases	6.4 Cardiovascular Diseases	Viral myocarditis	71.417	24.5581	354.933	107.478	444.115	-85.3597																																							24.5581	1

## Sheet: Pathways sorted
Pathway	SFN vs. CTR			Pathway	BRU vs. CTR			Pathway	SFN vs. BRU						500	250	-250
Selenoamino acid metabolism	803.467	359.712		Vitamin B6 metabolism	4398.99	-4398.99		Vitamin B6 metabolism	2772.6	2701.61
Glutathione metabolism	394.428	241.683		Glycine, serine and threonine metabolism	2154.07	-2021.73		Protein digestion and absorption	1704.45	1497.57
Cell cycle	371.67	-359.611		Protein digestion and absorption	1921.85	-1873.92		Glycosphingolipid biosynthesis - globo series	1527.97	1527.97
p53 signaling pathway	343.494	91.4627		Glycosphingolipid biosynthesis - globo series	1682.38	-1682.38		Glycosphingolipid biosynthesis - ganglio series	1245.26	1245.26
Retinol metabolism	289.932	241.86		Proximal tubule bicarbonate reclamation	1204.54	-1167.12		Glycine, serine and threonine metabolism	1126.38	1126.38
Progesterone-mediated oocyte maturation	282.345	-244.168		NOD-like receptor signaling pathway	1192.38	293.989		Riboflavin metabolism	1122.42	1122.42
Porphyrin and chlorophyll metabolism	243.188	243.188		Cyanoamino acid metabolism	1101.84	-1101.84		NOD-like receptor signaling pathway	1089.02	-358.753
Arachidonic acid metabolism	238.823	202.396		Glycosphingolipid biosynthesis - lacto and neolacto series	948.946	-948.946		Mineral absorption	1037.01	643.041
Oocyte meiosis	238.122	-230.104		Small cell lung cancer	924.198	138.618		Circadian rhythm - mammal	1023.52	-1023.52
Rheumatoid arthritis	232.755	183.324		Osteoclast differentiation	882.53	603.361		ECM-receptor interaction	982.21	906.761
Mineral absorption	207.868	190.361		Nitrogen metabolism	878.596	-845.857		Glycosaminoglycan degradation	967.62	967.62
Pyrimidine metabolism	192.063	-53.1626		B cell receptor signaling pathway	875.504	585.045		Porphyrin and chlorophyll metabolism	942.057	942.057
Aldosterone-regulated sodium reabsorption	175.107	86.9234		p53 signaling pathway	848.385	-130.03		Protein export	928.563	752.689
Antigen processing and presentation	168.334	88.5577		Alanine, aspartate and glutamate metabolism	819.895	-796.085		Small cell lung cancer	834.056	45.3994
Glycosphingolipid biosynthesis - globo series	159.118	159.118		Leishmaniasis	816.52	546.467		Cyanoamino acid metabolism	795.279	795.279
Peroxisome	158.086	113.262		Valine, leucine and isoleucine biosynthesis	810.258	-810.258		Osteoclast differentiation	788.515	-533.551
Hematopoietic cell lineage	151.369	-20.3819		Fructose and mannose metabolism	788.257	372.165		Amoebiasis	782.994	241.286
Measles	141.646	-20.6111		Glycosphingolipid biosynthesis - ganglio series	769.64	-769.64		Aldosterone-regulated sodium reabsorption	754.637	610.385
Drug metabolism - other enzymes	132.211	-132.211		Apoptosis	738.32	483.85		p53 signaling pathway	746.509	-17.3798
Collecting duct acid secretion	126.917	126.917		Mineral absorption	731.142	-169.681		Glycosphingolipid biosynthesis - lacto and neolacto series	743.298	743.298
Fructose and mannose metabolism	123.245	101.44		RIG-I-like receptor signaling pathway	722.125	560.038		B cell receptor signaling pathway	713.427	-425.876
Mismatch repair	123.179	-123.179		Measles	713.007	474.784		Cytosolic DNA-sensing pathway	704.659	-554.327
Autoimmune thyroid disease	118.84	-12.9509		Cytosolic DNA-sensing pathway	673.244	580.904		Renin-angiotensin system	702.966	702.966
Allograft rejection	118.84	-12.9509		One carbon pool by folate	654.988	-548.615		Apoptosis	702.235	-182.872
Graft-versus-host disease	111.849	-12.1891		Chronic myeloid leukemia	653.831	360.146		Cell adhesion molecules (CAMs)	698.535	-123.976
Osteoclast differentiation	106.442	34.621		Adipocytokine signaling pathway	646.496	264.777		Focal adhesion	688.736	443.111
Cell adhesion molecules (CAMs)	102.72	-54.0331		Prostate cancer	634.932	358.661		Lysosome	684.265	595.378
Gap junction	102.151	-36.9267		Toll-like receptor signaling pathway	628.278	454.563		Proximal tubule bicarbonate reclamation	666.506	644.974
Bladder cancer	100.373	100.373		T cell receptor signaling pathway	624.095	377.778		Prostate cancer	665.301	-283.219
RNA transport	99.9074	-95.8999		ECM-receptor interaction	620.656	-509.73		Fatty acid elongation in mitochondria	660.605	660.605
Phagosome	97.6771	51.4236		Cell adhesion molecules (CAMs)	615.784	175.016		Fructose and mannose metabolism	659.863	7.07012
Starch and sucrose metabolism	97.5362	97.5362		Protein export	615.422	-488.339		Leishmaniasis	656.601	-340.651
Cyanoamino acid metabolism	97.1392	-97.1392		Focal adhesion	602.732	-229.697		Nitrogen metabolism	655.732	307.073
Type I diabetes mellitus	95.0718	-10.3607		Chagas disease	601.315	330.057		One carbon pool by folate	646.6	403.616
Pentose phosphate pathway	95.032	95.032		Glycosaminoglycan biosynthesis - keratan sulfate	595.793	-595.793		Ribosome biogenesis in eukaryotes	638.448	-571.979
DNA replication	92.8427	-92.8427		Retinol metabolism	594.273	-203.575		Toxoplasmosis	637.84	-5.24173
Amino sugar and nucleotide sugar metabolism	90.5555	-0.433819		Toxoplasmosis	581.786	181.319		Protein processing in endoplasmic reticulum	617.622	427.776
Steroid biosynthesis	85.8059	-23.0878		Aldosterone-regulated sodium reabsorption	576.955	-395.276		Toll-like receptor signaling pathway	615.263	-295.553
ECM-receptor interaction	85.1938	40.1758		Neurotrophin signaling pathway	576.349	254.103		RIG-I-like receptor signaling pathway	612.392	-394.396
Asthma	84.7111	84.7111		Carbohydrate digestion and absorption	567.785	-394.174		Glycosaminoglycan biosynthesis - chondroitin sulfate	608.395	608.395
Glycolysis / Gluconeogenesis	83.749	83.749		Steroid biosynthesis	567.289	-411.909		Valine, leucine and isoleucine biosynthesis	594.903	594.903
Taurine and hypotaurine metabolism	83.2621	-83.2621		Sphingolipid metabolism	566.888	-30.6984		Antigen processing and presentation	572.364	239.009
Leishmaniasis	82.0394	48.4854		Axon guidance	549.973	-146.225		Cell cycle	567.885	-48.9094
Tight junction	81.9114	-3.06557		Fatty acid elongation in mitochondria	533.07	-533.07		Pentose phosphate pathway	560.319	560.319
Pantothenate and CoA biosynthesis	79.5804	-79.5804		Vasopressin-regulated water reabsorption	529.491	223.321		Hepatitis C	558.747	-278.15
Terpenoid backbone biosynthesis	79.3634	-79.3634		Glycosaminoglycan degradation	524.829	-524.829		Measles	546.078	-251.421
Ubiquitin mediated proteolysis	77.9855	-54.8948		Hepatitis C	522.88	242.358		Leukocyte transendothelial migration	540.798	-46.9162
Neuroactive ligand-receptor interaction	76.9922	36.4294		Amoebiasis	517.572	-164.23		Glycosaminoglycan biosynthesis - keratan sulfate	540.04	540.04
Toxoplasmosis	74.9436	34.6989		Colorectal cancer	508.336	72.4697		Maturity onset diabetes of the young	536.144	-536.144
One carbon pool by folate	73.1162	-73.1162		Ribosome biogenesis in eukaryotes	507.032	388.332		Chagas disease	535.145	-225.943
Hepatitis C	72.5177	-39.6166		Pathways in cancer (overview)	506.816	-59.3472		Pyruvate metabolism	530.509	475.604
Glycosaminoglycan biosynthesis - chondroitin sulfate	72.204	72.204		Renin-angiotensin system	504.012	-504.012		Hematopoietic cell lineage	526.739	-137.227
Viral myocarditis	71.417	24.5581		mTOR signaling pathway	497.698	109.294		Arrhythmogenic right ventricular cardiomyopathy (ARVC)	525.458	426.322
Complement and coagulation cascades	71.2586	-47.8403		Glutathione metabolism	496.731	87.4728		Vasopressin-regulated water reabsorption	521.845	-237.875
Vasopressin-regulated water reabsorption	70.6342	-70.6342		RNA degradation	489.632	289.387		Adipocytokine signaling pathway	521.291	-187.708
Leukocyte transendothelial migration	70.193	-45.9678		MAPK signaling pathway	481.175	53.0107		MAPK signaling pathway	516.463	-149.14
Protein processing in endoplasmic reticulum	70.0287	38.7627		Glycosaminoglycan biosynthesis - chondroitin sulfate	478.831	-478.831		ABC transporters	514.171	250.469
Galactose metabolism	69.9538	69.9538		Protein processing in endoplasmic reticulum	473.703	-279.73		Folate biosynthesis	507.116	507.116
VEGF signaling pathway	69.0517	29.0323		Pancreatic cancer	468.166	136.742		T cell receptor signaling pathway	503.767	-274.811
Chagas disease	68.8742	-30.845		Lysosome	467.735	-254.729		Glycosaminoglycan biosynthesis - heparan sulfate	492.682	409.581
Small cell lung cancer	68.7365	26.2507		Wnt signaling pathway	466.561	-46.8354		Base excision repair	491.169	364.095
NOD-like receptor signaling pathway	68.4483	27.9244		Ascorbate and aldarate metabolism	465.063	-465.063		Glutathione metabolism	488.06	458.887
Prion diseases	68.1427	-68.1427		Base excision repair	463.529	-463.529		Pathways in cancer (overview)	484.693	91.2534
Endocytosis	68.0359	37.2791		Prion diseases	462.661	-353.958		Primary immunodeficiency	484.335	-328.843
Amoebiasis	67.6299	-0.0129128		Citrate cycle (TCA cycle)	456.804	-255.374		Acute myeloid leukemia	483.883	-166.042
O-Glycan biosynthesis	66.1657	66.1657		Cardiac muscle contraction	453.005	-268.396		Glycolysis / Gluconeogenesis	482.72	406.587
Glycosylphosphatidylinositol(GPI)-anchor biosynthesis	65.0679	-65.0679		Acute myeloid leukemia	450.362	103.9		Neurotrophin signaling pathway	482.676	-214.67
PPAR signaling pathway	62.6153	33.875		Primary immunodeficiency	447.927	18.0382		Axon guidance	481.439	116.679
Apoptosis	61.9229	27.1942		Leukocyte transendothelial migration	442.227	8.32043		Chronic myeloid leukemia	472.405	-189.105
Nitrogen metabolism	61.7856	-61.7856		Basal cell carcinoma	439.715	-356.929		Rheumatoid arthritis	470.832	-240.353
Glycosaminoglycan biosynthesis - keratan sulfate	60.9134	-17.5901		Glycerolipid metabolism	433.978	-248.984		Caffeine metabolism	470.815	-107.582
Sphingolipid metabolism	60.353	60.353		VEGF signaling pathway	430.866	35.0547		Alanine, aspartate and glutamate metabolism	468.568	454.866
Pathways in cancer (overview)	59.9487	10.6851		Inositol phosphate metabolism	424.558	109.867		Pantothenate and CoA biosynthesis	463.994	-162.389
Protein export	59.668	23.6117		Circadian rhythm - mammal	418.107	418.107		Sphingolipid metabolism	462.638	-12.6391
Neurotrophin signaling pathway	58.4188	8.31188		Pyruvate metabolism	416.363	-416.363		Steroid biosynthesis	460.95	166.815
Riboflavin metabolism	58.095	58.095		Arginine and proline metabolism	415.981	-308.993		Amino sugar and nucleotide sugar metabolism	457.657	309.938
Homologous recombination	56.0339	-56.0339		Cell cycle	415.767	-234.597		Carbohydrate digestion and absorption	454.213	380.688
Carbohydrate digestion and absorption	55.1148	-55.1148		Folate biosynthesis	408.243	-408.243		Dilated cardiomyopathy (DCM)	445.387	371.93
mTOR signaling pathway	55.0629	-18.2544		Natural killer cell mediated cytotoxicity	405.827	97.7612		Bacterial invasion of epithelial cells	444.248	258.696
Insulin signaling pathway	54.4297	-0.621344		Melanoma	396.093	35.7715		Viral myocarditis	444.115	-85.3597
Bacterial invasion of epithelial cells	53.6725	15.6212		Rheumatoid arthritis	395.288	375.013		Hedgehog signaling pathway	442.16	334.155
Lysosome	53.5872	53.5872		Maturity onset diabetes of the young	392.187	392.187		mRNA surveillance pathway	422.727	-396.49
mRNA surveillance pathway	53.317	-53.317		Non-small cell lung cancer	391.567	-20.9349		O-Mannosyl glycan biosynthesis	422.16	307.553
Toll-like receptor signaling pathway	53.2072	20.6491		ABC transporters	390.117	-309.018		Hypertrophic cardiomyopathy (HCM)	418.922	338.169
MAPK signaling pathway	53.0186	-25.6063		mRNA surveillance pathway	388.578	222.031		Peroxisome	413.335	269.727
Metabolic pathways	52.8829	8.83506		Antigen processing and presentation	379.75	46.0711		Starch and sucrose metabolism	408.352	378.662
TGF-beta signaling pathway	51.999	-15.0758		Insulin signaling pathway	379.187	-91.8736		N-Glycan biosynthesis	400.949	314.448
Arrhythmogenic right ventricular cardiomyopathy (ARVC)	50.0758	42.8494		O-Mannosyl glycan biosynthesis	378.962	-305.305		Cytokine-cytokine receptor interaction	398.174	-316.726
Focal adhesion	49.4008	35.5018		Bacterial invasion of epithelial cells	376.518	-48.0862		Jak-STAT signaling pathway	393.419	-130.817
Propanoate metabolism	49.3651	9.83522		Riboflavin metabolism	375.602	-271.734		Wnt signaling pathway	393.15	77.0802
Primary immunodeficiency	48.8669	-48.8669		Gastric acid secretion	375.136	-265.084		Basal cell carcinoma	391.586	285.706
Proteasome	48.0883	9.80736		Phosphatidylinositol signaling system	370.501	-152.948		Spliceosome	391.576	-292.025
Glycosaminoglycan biosynthesis - heparan sulfate	48.0315	48.0315		Endocrine and other factor-regulated calcium reabsorption	369.322	-369.322		Regulation of actin cytoskeleton	390.273	195.341
ErbB signaling pathway	47.8507	19.7174		Glioma	368.983	-17.1726		Progesterone-mediated oocyte maturation	382.917	-28.7145
ABC transporters	47.1506	-10.5084		Viral myocarditis	354.933	107.478		Citrate cycle (TCA cycle)	377.164	226.565
Type II diabetes mellitus	47.069	-21.1995		Chemokine signaling pathway	354.62	-55.0151		Pancreatic secretion	371.952	134.079
Regulation of actin cytoskeleton	46.333	-5.57857		Metabolic pathways	348.444	-201.504		RNA degradation	368.739	-330.411
Colorectal cancer	46.3117	-37.153		TGF-beta signaling pathway	340.989	27.2265		Phagosome	368.395	205.199
Prostate cancer	45.2894	-10.9299		Jak-STAT signaling pathway	337.964	125.874		Endocrine and other factor-regulated calcium reabsorption	367.596	367.596
Primary bile acid biosynthesis	44.1356	-44.1356		Tuberculosis	336.333	69.6794		Pancreatic cancer	364.184	-113.513
Acute myeloid leukemia	43.6256	-30.7773		Hematopoietic cell lineage	336.127	63.0907		Inositol phosphate metabolism	363.619	-179.097
Pancreatic secretion	42.6192	-42.6192		Renal cell carcinoma	333.204	149.265		Adherens junction	359.477	39.5746
T cell receptor signaling pathway	42.5563	-36.6361		ErbB signaling pathway	332.662	6.13901		Colorectal cancer	356.25	-43.7267
Cysteine and methionine metabolism	41.9641	7.98622		Other glycan degradation	331.692	-104.228		Chemokine signaling pathway	354.515	-42.9411
Pyruvate metabolism	41.8499	41.8499		Hypertrophic cardiomyopathy (HCM)	329.469	-110.816		Bladder cancer	342.019	130.157
Protein digestion and absorption	41.795	-41.795		Histidine metabolism	328.28	-328.28		Gap junction	340.813	189.831
RNA degradation	41.3821	-34.1478		Regulation of actin cytoskeleton	327.972	-111.912		Glycerolipid metabolism	331.596	230.99
Glycerolipid metabolism	41.2548	41.2548		beta-Alanine metabolism	327.008	-233.221		mTOR signaling pathway	330.733	-21.6966
Jak-STAT signaling pathway	41.2142	1.18045		Arrhythmogenic right ventricular cardiomyopathy (ARVC)	324.842	-239.05		Metabolic pathways	328.774	181.282
Cytokine-cytokine receptor interaction	40.4497	1.50943		Dilated cardiomyopathy (DCM)	321.624	-139.015		Natural killer cell mediated cytotoxicity	324.475	-124.807
Nucleotide excision repair	40.4201	-40.4201		African trypanosomiasis	319.318	179.663		Melanogenesis	324.47	234.375
Synthesis and degradation of ketone bodies	40.2932	-40.2932		RNA transport	316.431	65.2979		Oocyte meiosis	323.676	-212.848
Valine, leucine and isoleucine degradation	40.2816	-40.2816		Caffeine metabolism	315.745	64.564		Arginine and proline metabolism	323.531	142.131
Purine metabolism	40.1393	-2.81801		Bladder cancer	314.652	-112.064		Dorso-ventral axis formation	321.373	-321.373
Malaria	39.9099	39.9099		Spliceosome	311.792	216.195		Asthma	321.174	-321.174
RNA polymerase	39.5437	39.5437		Thyroid cancer	307.267	-120.574		Intestinal immune network for IgA production	310.912	-225.195
RIG-I-like receptor signaling pathway	39.4044	29.6877		Melanogenesis	306.975	-189.663		Gastric acid secretion	308.792	276.894
Bile secretion	38.7169	13.091		Type II diabetes mellitus	304.534	78.7576		Drug metabolism - other enzymes	305.359	-45.6069
Maturity onset diabetes of the young	38.7008	-38.7008		Type I diabetes mellitus	303.987	303.987		Type I diabetes mellitus	303.8	-303.8
Pancreatic cancer	38.3636	-29.7685		Bile secretion	303.688	-241.45		Tight junction	298.898	-72.2024
Glyoxylate and dicarboxylate metabolism	38.1181	-38.1181		Staphylococcus aureus infection	303.351	279.195		TGF-beta signaling pathway	297.548	-56.13
Oxidative phosphorylation	37.8297	13.0263		Fc epsilon RI signaling pathway	300.775	-188.167		Primary bile acid biosynthesis	296.143	-171.111
Axon guidance	37.4004	8.81848		Cytokine-cytokine receptor interaction	300.467	221.041		Autoimmune thyroid disease	292.071	-292.071
Melanoma	37.0625	-17.6789		Endometrial cancer	299.795	-4.01781		Allograft rejection	292.071	-292.071
Notch signaling pathway	35.6878	17.0419		N-Glycan biosynthesis	296.794	-259.361		RNA transport	291.866	-219.622
Tuberculosis	35.6025	9.05325		Glycerophospholipid metabolism	293.984	-16.024		Tuberculosis	291.269	18.4269
Spliceosome	35.386	14.258		Hedgehog signaling pathway	285.902	-263.443		Glycerophospholipid metabolism	290.362	19.3486
Intestinal immune network for IgA production	35.2963	35.2963		Lysine degradation	284.033	-154.174		Ubiquitin mediated proteolysis	290.118	-106.92
Endometrial cancer	34.7613	-12.6087		Phagosome	280.679	-19.3929		Selenoamino acid metabolism	289.474	-27.4105
Adherens junction	34.543	28.5685		Pancreatic secretion	278.987	-172.562		Sulfur relay system	287.295	287.295
Wnt signaling pathway	33.3326	26.293		Long-term potentiation	272.515	-47.4039		Lysine degradation	284.593	153.086
Circadian rhythm - mammal	32.7019	-32.7019		Glycosaminoglycan biosynthesis - heparan sulfate	270.822	-270.822		ErbB signaling pathway	282.382	-106.02
Vascular smooth muscle contraction	32.4186	32.4186		Glycolysis / Gluconeogenesis	262.511	-262.511		VEGF signaling pathway	280.9	76.3037
Base excision repair	31.6451	-31.6451		Dorso-ventral axis formation	261.136	172.129		Melanoma	280.355	20.785
Fc epsilon RI signaling pathway	31.3381	-31.3381		Notch signaling pathway	259.3	94.4952		Mismatch repair	275.904	134.611
Ribosome	31.1621	-31.1621		Gap junction	257.252	-78.761		Long-term potentiation	274.95	69.7669
Alanine, aspartate and glutamate metabolism	30.8047	-30.8047		Progesterone-mediated oocyte maturation	253.902	-128.212		Bile secretion	273.802	206.667
Chronic myeloid leukemia	30.7586	-22.7774		Intestinal immune network for IgA production	253.259	221.443		Renal cell carcinoma	272.545	-44.7048
Arginine and proline metabolism	30.3462	8.15655		Vitamin digestion and absorption	252.869	-196.09		Cysteine and methionine metabolism	271.982	-74.5054
Hedgehog signaling pathway	29.9455	-17.0533		Valine, leucine and isoleucine degradation	248.219	-248.219		Malaria	271.09	-212.249
Fatty acid metabolism	29.8745	15.9545		Malaria	246.755	225.545		Prion diseases	266.478	148.881
Fc gamma R-mediated phagocytosis	29.2388	-20.1098		RNA polymerase	246.345	117.359		Type II diabetes mellitus	264.771	70.7716
Hypertrophic cardiomyopathy (HCM)	29.2011	29.2011		Sulfur relay system	245.684	-245.684		Proteasome	263.968	63.4081
Renal cell carcinoma	28.3947	-6.77388		Biosynthesis of unsaturated fatty acids	245.502	-71.7676		Notch signaling pathway	262.404	-9.36779
Adipocytokine signaling pathway	28.3212	9.7896		Huntington's disease	245.492	-37.2757		Non-small cell lung cancer	262.081	14.7275
Dilated cardiomyopathy (DCM)	28.2112	28.2112		Fatty acid metabolism	243.575	-190.152		Insulin signaling pathway	256.622	25.2307
Cytosolic DNA-sensing pathway	27.7053	16.4068		Mismatch repair	239.921	-207.742		Thyroid cancer	256.038	-16.786
Natural killer cell mediated cytotoxicity	26.6892	-26.6892		Porphyrin and chlorophyll metabolism	237.731	-201.489		Other glycan degradation	252.115	221.369
B cell receptor signaling pathway	25.8989	-17.512		Tight junction	233.221	79.8895		PPAR signaling pathway	250.373	128.485
Glioma	25.6902	-12.9952		Peroxisome	231.436	-173.836		Galactose metabolism	249.778	209.761
SNARE interactions in vesicular transport	25.2885	25.2885		Selenoamino acid metabolism	231.091	231.091		Salivary secretion	249.199	249.199
Glycine, serine and threonine metabolism	24.7865	0.936224		GnRH signaling pathway	229.897	16.5369		Ascorbate and aldarate metabolism	246.676	246.676
Glycosphingolipid biosynthesis - lacto and neolacto series	24.2987	-24.2987		Nicotinate and nicotinamide metabolism	224.324	-172.351		Endocytosis	246.486	16.1281
Staphylococcus aureus infection	24.2032	24.2032		Endocytosis	224.026	36.5472		RNA polymerase	246.335	79.1692
Phototransduction	23.8031	-23.8031		PPAR signaling pathway	221.817	-120.173		Basal transcription factors	239.218	-104.475
beta-Alanine metabolism	23.6368	-23.6368		Butanoate metabolism	221.576	-221.576		Histidine metabolism	238.699	160.993
Non-small cell lung cancer	23.2113	-23.2113		Parkinson's disease	221.146	-161.667		Fatty acid metabolism	238.227	177.676
Ribosome biogenesis in eukaryotes	22.7274	-22.7274		Adherens junction	220.965	-4.93185		Propanoate metabolism	236.543	177.571
Calcium signaling pathway	22.6643	22.6643		Salivary secretion	215.798	-204.433		Glioma	236.237	90.6297
Phosphatidylinositol signaling system	21.4085	-10.8294		Oxidative phosphorylation	211.794	-153.502		Glycosylphosphatidylinositol(GPI)-anchor biosynthesis	236.081	-16.3079
Glycosaminoglycan degradation	21.26	21.26		Ubiquitin mediated proteolysis	206.042	81.0515		Vascular smooth muscle contraction	235.713	111.5
Basal cell carcinoma	21.0258	-21.0258		Fc gamma R-mediated phagocytosis	204.101	-76.3384		Nucleotide excision repair	233.863	-70.1765
Non-homologous end-joining	20.3186	-20.3186		Autoimmune thyroid disease	203.59	203.59		Endometrial cancer	232.355	50.9469
Glycosphingolipid biosynthesis - ganglio series	20.1144	20.1144		Allograft rejection	203.59	203.59		Huntington's disease	229.531	17.9545
Thyroid cancer	20.1014	20.1014		Nucleotide excision repair	200.875	-21.3484		African trypanosomiasis	229.319	-137.614
Huntington's disease	19.816	-6.63476		Pantothenate and CoA biosynthesis	199.961	-67.4861		Biosynthesis of unsaturated fatty acids	228.364	-10.4533
Aminoacyl-tRNA biosynthesis	19.1611	-19.1611		Basal transcription factors	198.844	119.826		GnRH signaling pathway	228.053	65.9573
Other glycan degradation	18.5047	18.5047		O-Glycan biosynthesis	198.726	-29.9418		beta-Alanine metabolism	226.154	136.469
Cardiac muscle contraction	18.088	-6.62653		Proteasome	196.818	-1.15455		Cardiac muscle contraction	225.485	172.47
Chemokine signaling pathway	17.9775	-2.37132		Pyrimidine metabolism	195.862	-9.84299		Butirosin and neomycin biosynthesis	225.48	-4.61877
GnRH signaling pathway	17.2715	17.2715		Cysteine and methionine metabolism	194.691	-4.94125		Calcium signaling pathway	222.534	79.492
Proximal tubule bicarbonate reclamation	16.8821	-16.8821		Propanoate metabolism	194.61	-194.61		O-Glycan biosynthesis	221.83	221.83
Butanoate metabolism	14.6521	-14.6521		Drug metabolism - other enzymes	194.342	-67.7822		Phosphatidylinositol signaling system	221.732	118.562
Gastric acid secretion	12.8583	3.01041		Amino sugar and nucleotide sugar metabolism	193.578	-193.578		Purine metabolism	216.232	84.5781
Tryptophan metabolism	12.7741	-12.7741		Calcium signaling pathway	188.629	-5.29594		Retinol metabolism	209.024	146.813
Metabolism of xenobiotics by cytochrome P450	12.5731	12.5731		Taste transduction	184.733	-184.733		Fc epsilon RI signaling pathway	206.535	148.509
Parkinson's disease	12.5542	-9.79587		Vascular smooth muscle contraction	181.914	-9.05022		Pyrimidine metabolism	205.726	-35.3075
Salivary secretion	12.344	2.88999		Alzheimer's disease	174.659	-101.041		Neuroactive ligand-receptor interaction	201.946	-55.5467
Drug metabolism - cytochrome P450	11.4638	11.4638		Asthma	172.436	172.436		Fc gamma R-mediated phagocytosis	194.598	123.526
Citrate cycle (TCA cycle)	8.88002	8.88002		Tryptophan metabolism	170.591	-170.591		Valine, leucine and isoleucine degradation	193.929	142.563
Alzheimer's disease	7.46717	-2.3551		Pentose phosphate pathway	166.679	-166.679		Non-homologous end-joining	193.422	-102.992
Endocrine and other factor-regulated calcium reabsorption	7.38593	-7.38593		Primary bile acid biosynthesis	166.422	-108.273		Long-term depression	189.012	70.3472
Long-term potentiation	6.68157	6.68157		Long-term depression	166.171	-71.9072		Glutamatergic synapse	185.009	-67.9922
Lysine degradation	5.74629	-5.74629		Oocyte meiosis	165.909	-19.7436		Vitamin digestion and absorption	180.27	81.4647
Melanogenesis	5.21711	5.21711		Complement and coagulation cascades	162.74	151.926		Staphylococcus aureus infection	179.331	-144.314
Amyotrophic lateral sclerosis (ALS)	5.07085	5.07085		Graft-versus-host disease	158.554	158.554		Complement and coagulation cascades	178.31	-147.867
Pentose and glucuronate interconversions				Purine metabolism	152.618	-11.7772		Butanoate metabolism	173.388	156.38
Ascorbate and aldarate metabolism				Glutamatergic synapse	145.96	16.1143		Arachidonic acid metabolism	170.363	60.8372
Fatty acid biosynthesis				Pentose and glucuronate interconversions	142.397	-142.397		Phototransduction	165.128	-149.996
Fatty acid elongation in mitochondria				Phototransduction	140.385	140.385		Pentose and glucuronate interconversions	156.48	156.48
Ubiquinone and other terpenoid-quinone biosynthesis				Galactose metabolism	139.612	-139.612		Alzheimer's disease	150.328	85.9015
Steroid hormone biosynthesis				Non-homologous end-joining	128.357	31.1416		DNA replication	144.526	25.1171
Caffeine metabolism				Glycosylphosphatidylinositol(GPI)-anchor biosynthesis	126.697	-59.361		Taste transduction	143.545	143.545
Valine, leucine and isoleucine biosynthesis				Amyotrophic lateral sclerosis (ALS)	123.264	-4.03612		Parkinson's disease	140.993	41.0671
Lysine biosynthesis				DNA replication	121.66	-102.731		Taurine and hypotaurine metabolism	136.917	-136.917
Histidine metabolism				Starch and sucrose metabolism	111.523	-111.523		Terpenoid backbone biosynthesis	131.988	-92.5927
Tyrosine metabolism				Thiamine metabolism	109.895	109.895		Metabolism of xenobiotics by cytochrome P450	130.71	88.0971
Phenylalanine metabolism				SNARE interactions in vesicular transport	103.049	41.0548		Oxidative phosphorylation	126.62	61.1157
Phenylalanine, tyrosine and tryptophan biosynthesis				Homologous recombination	101.297	-25.3742		Tryptophan metabolism	125.662	80.2404
D-Glutamine and D-glutamate metabolism				Collecting duct acid secretion	100.567	100.567		Drug metabolism - cytochrome P450	119.177	80.3238
D-Arginine and D-ornithine metabolism				Neuroactive ligand-receptor interaction	96.8494	77.7108		Nicotinate and nicotinamide metabolism	119.041	119.041
N-Glycan biosynthesis				Metabolism of xenobiotics by cytochrome P450	90.7929	-90.7929		SNARE interactions in vesicular transport	118.39	-4.5371
O-Mannosyl glycan biosynthesis				Tyrosine metabolism	82.9227	3.36143		Graft-versus-host disease	116.494	-116.494
Butirosin and neomycin biosynthesis				Drug metabolism - cytochrome P450	82.7818	-82.7818		Homologous recombination	99.5057	-65.3171
Inositol phosphate metabolism				Ribosome	79.716	-69.6979		Fatty acid biosynthesis	96.925	-96.925
Glycerophospholipid metabolism				Phenylalanine metabolism	75.2137	59.6052		Amyotrophic lateral sclerosis (ALS)	91.5188	0.0342443
Ether lipid metabolism				Fat digestion and absorption	72.4986	-53.2796		Aminoacyl-tRNA biosynthesis	89.2689	-56.3298
Linoleic acid metabolism				Regulation of autophagy	67.438	-17.2362		Regulation of autophagy	79.6465	61.7226
alpha-Linolenic acid metabolism				Arachidonic acid metabolism	64.6334	64.6334		Sulfur metabolism	72.5925	72.5925
Thiamine metabolism				Aminoacyl-tRNA biosynthesis	57.7854	-29.6791		Steroid hormone biosynthesis	71.8964	-13.925
Vitamin B6 metabolism				Ether lipid metabolism	51.4619	10.1864		Ribosome	69.1943	15.7336
Nicotinate and nicotinamide metabolism				Terpenoid backbone biosynthesis	34.3166	34.3166		Fat digestion and absorption	55.2004	55.2004
Biotin metabolism				Phenylalanine, tyrosine and tryptophan biosynthesis	31.2172	-31.2172		Phenylalanine metabolism	46.5265	-36.0361
Lipoic acid metabolism				Glyoxylate and dicarboxylate metabolism	24.3634	-24.3634		Tyrosine metabolism	41.5301	-11.31
Folate biosynthesis				alpha-Linolenic acid metabolism	17.0265	17.0265		Glyoxylate and dicarboxylate metabolism	41.269	-5.38352
Sulfur metabolism				Fatty acid biosynthesis				Synthesis and degradation of ketone bodies	23.3872	-23.3872
Biosynthesis of unsaturated fatty acids				Synthesis and degradation of ketone bodies				Phenylalanine, tyrosine and tryptophan biosynthesis	20.9807	20.9807
Basal transcription factors				Ubiquinone and other terpenoid-quinone biosynthesis				alpha-Linolenic acid metabolism	18.7294	-18.7294
Sulfur relay system				Steroid hormone biosynthesis				Collecting duct acid secretion	16.4581	16.4581
Regulation of autophagy				Lysine biosynthesis				Ether lipid metabolism	5.82611	5.82611
Dorso-ventral axis formation				Taurine and hypotaurine metabolism				Ubiquinone and other terpenoid-quinone biosynthesis
Renin-angiotensin system				D-Glutamine and D-glutamate metabolism				Lysine biosynthesis
Glutamatergic synapse				D-Arginine and D-ornithine metabolism				D-Glutamine and D-glutamate metabolism
Long-term depression				Butirosin and neomycin biosynthesis				D-Arginine and D-ornithine metabolism
Olfactory transduction				Linoleic acid metabolism				Linoleic acid metabolism
Taste transduction				Biotin metabolism				Thiamine metabolism
Fat digestion and absorption				Lipoic acid metabolism				Biotin metabolism
Vitamin digestion and absorption				Sulfur metabolism				Lipoic acid metabolism
African trypanosomiasis				Olfactory transduction				Olfactory transduction
Systemic lupus erythematosus				Systemic lupus erythematosus				Systemic lupus erythematosus

## Sheet: UPTF overall
Type	Classification	SFN vs. CTR		BRU vs. CTR		SFN vs. BRU																																				1000
Superclass	0 Yet undefined DNA-binding domains																																									500
Class	0 Uncharacterized																																									-500
Family	0.0.5 PUR
Subfamily	0.0.5.0.1 Pur-α (PURA, PUR1)
Class	0.3 Leucine-rich repeat flightless-interacting proteins
Family	0.3.1 LRRFIP factors
Subfamily	0.3.1.0.1 LRRFIP1 (GCF2, TRIP)
Superclass	1 Basic domains	546.115	392.64	1862.49	-504.048	1523.18	555.423
Class	1.1 Basic leucine zipper factors (bZIP)	821.065	575.391	2260.34	-571.061	1543.8	621.5
Family	1.1.1 Jun-related factors	652	515.354	1190.26	1118.91	1296.63	-1140.08
Subfamily	1.1.1.1 Jun factors	558.419	353.451	902.818	807.695	1383.78	-1070.7
Subfamily	1.1.1.2 NF-E2-like factors					274.88	-274.88
Subfamily	1.1.1.3 ATF-2-like factors	839.162	839.162	2052.57	2052.57	2144.06	-2144.06
Family	1.1.2 Fos-related factors	999.397	272.467	2967.14	98.8989	1551.89	138.209
Subfamily	1.1.2.1 Fos factors	1285.17	410.643	2081.16	2006.88	882.003	-543.772
Subfamily	1.1.2.2 ATF-3-like factors	142.064	-142.064	5625.06	-5625.06	3561.54	2184.15
Family	1.1.3 Maf-related factors	2098.8	2098.8			4289.93	4289.93
Subfamily	1.1.3.1 Large Maf factors
Subfamily	1.1.3.2 Small Maf factors	2098.8	2098.8			4289.93	4289.93
Family	1.1.6 ATF-4-related factors	1471.84	1045.65	12006.4	-9938.12	4678.01	4678.01
Subfamily	1.1.6.0.1 ATF-4	1471.84	1045.65	12006.4	-9938.12	4678.01	4678.01
Family	1.1.7 CREB-related factors	111.473	111.473	337.067	-237.03	419.656	88.5406
Subfamily	1.1.7.1 CREB-like factors	111.473	111.473	337.067	-237.03	419.656	88.5406
Subfamily	1.1.7.2 CREB-3-like factors
Family	1.1.8 C/EBP-related	322.763	276.032	1148.76	-756.247	459.44	351.909
Subfamily	1.1.8.1 C/EBP	322.763	276.032	1148.76	-756.247	459.44	351.909
Subfamily	1.1.8.2 PAR factors
Class	1.2 Basic helix-loop-helix factors (bHLH)	194.53	164.627	1547	-538.981	1713.34	542.207
Family	1.2.2 MyoD / ASC-related factors
Subfamily	1.2.2.1 Myogenic transcription factors
Subfamily	1.2.2.2 Achaete-Scute-like factors
Family	1.2.3 Tal-related factors	18.5065	-0.935165	309.236	-138.072	698.744	656.228
Subfamily	1.2.3.1 Tal / HEN-like factors	18.5065	-0.935165	309.236	-138.072	93.7915	8.75871
Subfamily	1.2.3.4 Neurogenin / Atonal-like factors					1303.7	1303.7
Family	1.2.4 Hairy-related factors
Subfamily	1.2.4.1 Hairy-like factors
Family	1.2.5 PAS domain factors	189.956	161.026	224.257	-46.7039	335.699	148.951
Subfamily	1.2.5.1 Ahr-like factors	189.956	161.026	224.257	-46.7039	335.699	148.951
Subfamily	1.2.5.2 Arnt-like factors
Subfamily	1.2.5.5 SOHLH-like factors
Family	1.2.6 bHLH-ZIP factors	220.983	189.307	2101.75	-736.905	2396.84	621.988
Subfamily	1.2.6.1 TFE3-like factors
Subfamily	1.2.6.2 USF factors	222.004	222.004	345.802	-97.1148	366.555	366.555
Subfamily	1.2.6.3 SREBP factors			4620.26	-4620.26	4733.03	4733.03
Subfamily	1.2.6.5 Myc / Max factors	97.49	23.5796	1593.37	1425.47	2192.89	-1948.42
Subfamily	1.2.6.7 Mad-like factors	405.202	405.202
Class	1.3 Basic helix-span-helix factors (bHSH)	104.449	70.6931	456.046	173.221	291.753	33.4208
Family	1.3.1 AP-2	104.449	70.6931	456.046	173.221	291.753	33.4208
Subfamily	1.3.1.0.1 AP-2α	148.692	148.692	602.796	369.695	284.39	43.4904
Subfamily	1.3.1.0.2 AP-2β
Subfamily	1.3.1.0.3 AP-2γ	60.2068	-7.30598	309.296	-23.2534	299.117	23.3511
Superclass	2 Zinc-coordinating DNA-binding domains	399.241	159.807	1063.79	-479.511	1440.56	420.528
Class	2.1 Nuclear receptors with C4 zinc fingers	153.699	106.731	793.375	-485.055	932.909	615.479
Family	2.1.1 Steroid hormone receptors (NR3)	65.3612	-18.2522	212.292	85.4034	187.526	-61.5433
Subfamily	2.1.1.1 GR-like receptors (NR3C)	51.3798	-6.69699	211.719	130.668	170.318	-80.7728
Subfamily	2.1.1.2 ER-like receptors (NR3A&B)	79.3427	-29.8075	213.153	17.506	213.338	-32.6992
Family	2.1.2 Thyroid hormone receptor-related factors (NR1)	242.037	231.714	710.321	-393.873	821.51	521.553
Subfamily	2.1.2.1 Retinoic acid receptors (NR1B)			492.346	120.3	363.835	-252.041
Subfamily	2.1.2.2 Thyroid hormone receptors (NR1A)
Subfamily	2.1.2.3 Rev-ErbA (NR1D)
Subfamily	2.1.2.4 Vitamin D receptor (NR1I)	18.8583	-1.78731	192.873	-113.296	366.32	282.791
Subfamily	2.1.2.5 PPAR (NR1C)	465.216	465.216	1200.6	-923.706	2647.24	2546.26
Subfamily	2.1.2.6 ROR (NR1F)
Subfamily	2.1.2.7 LXR (NR1H)
Class	2.2 Other C4 zinc finger-type factors	55.3845	-2.92039	286.388	-66.7618	309.789	75.5014
Family	2.2.1 GATA-type zinc fingers	55.3845	-2.92039	286.388	-66.7618	309.789	75.5014
Subfamily	2.2.1.1 Two zinc-finger GATA factors	55.3845	-2.92039	286.388	-66.7618	309.789	75.5014
Class	2.3 C2H2 zinc finger factors	567.052	218.181	1614.27	-590.708	2296.13	331.739
Family	2.3.1 Three-zinc finger Krüppel-related factors	263.312	-201.126	1967.39	-1720.89	2239.24	1999.74
Subfamily	2.3.1.1 Sp1-like factors	103.062	52.4021	1490.44	-1251.41	1650.48	1544.76
Subfamily	2.3.1.2 Krüppel-like factors	518.918	-518.918	2910.13	-2781.98	3919.02	3746.33
Subfamily	2.3.1.3 EGR factors	72.5975	-72.5975	570.033	53.9182	645.95	-128.488
Family	2.3.2 Other factors with up to three adjacent zinc fingers
Subfamily	2.3.2.2 Factors with 2-3 adjacent zinc fingers
Family	2.3.3 More than 3 adjacent zinc finger factors	964.374	849.601	1432.27	627.313	2696.38	-1280.27
Subfamily	2.3.3.0 unclassified	266.191	-266.191	483.431	-483.431
Subfamily	2.3.3.1 GLI-like factors
Subfamily	2.3.3.10 ZNF24-like factors
Subfamily	2.3.3.13 ZNF148-like factors	3648.54	3648.54	477.783	477.783	2277.86	2147.56
Subfamily	2.3.3.2 Snail-like factors	542.739	542.739	5700.96	5700.96	10912.8	-10912.8
Subfamily	2.3.3.21 GFI1 factors			300.082	-300.082	605.036	-346.971
Subfamily	2.3.3.25 PLAG factors
Subfamily	2.3.3.29 ZNF652-like factors
Subfamily	2.3.3.3 ZFP91-like factors
Subfamily	2.3.3.37 ZNF362-like factors
Subfamily	2.3.3.38 ZNF282-like factors
Subfamily	2.3.3.42 ZNF773-like factors
Subfamily	2.3.3.46 ZXD-factors
Subfamily	2.3.3.47 ZNF222-like factors	343.653	343.653			1032.72	1032.72
Subfamily	2.3.3.50 CTCF-like factors
Subfamily	2.3.3.8 ZBTB7 factors
Subfamily	2.3.3.9 YY1-like factors	20.7409	-20.7409	1147.92	-1147.92	744.838	744.838
Family	2.3.4 Factors with multiple dispersed zinc fingers	333.097	-312.1	234.423	12.4687	236.005	-4.22644
Subfamily	2.3.4.0 unclassified	333.097	-312.1	234.423	12.4687	236.005	-4.22644
Subfamily	2.3.4.1 ZNF417-like factors
Subfamily	2.3.4.15 BCL11
Subfamily	2.3.4.20 TRERF1-like factors
Subfamily	2.3.4.24 ZNF134-like factors
Subfamily	2.3.4.3 Sal-like factors
Subfamily	2.3.4.4 Ikaros
Subfamily	2.3.4.8 MAZ-like factors
Class	2.5 DM-type intertwined zinc finger factors
Family	2.5.1 DMRT
Subfamily	2.5.1.4 DMRT4
Class	2.9 C2CH THAP-type zinc finger factors
Family	2.9.1 THAP-related factors
Subfamily	2.9.1.0.7 THAP7
Superclass	3 Helix-turn-helix domains	687.029	40.1297	928.017	247.524	1301.76	37.4031
Class	3.1 Homeo domain factors	909.342	351.521	881.649	161.683	1888.78	765.339
Family	3.1.1 HOX-related factors	1297.74	1297.74	384.452	384.452	1685.02	1454.78
Subfamily	3.1.1.14 MEOX			384.452	384.452	345.364	-345.364
Subfamily	3.1.1.15 PDX
Subfamily	3.1.1.5 HOX5
Subfamily	3.1.1.7 HOX8
Subfamily	3.1.1.8 HOX9-13
Subfamily	3.1.1.9 CDX (Caudal type homeobox)	1297.74	1297.74			2354.85	2354.85
Family	3.1.2 NK-related factors	293.26	-293.26	1055.43	1055.43	1562.61	-1562.61
Subfamily	3.1.2.5 DLX
Subfamily	3.1.2.7 EN (Engrailed-like factors)	293.26	-293.26	347.916	347.916	2209.21	-2209.21
Subfamily	3.1.2.12 NANOG			1762.94	1762.94	916.002	-916.002
Subfamily	3.1.2.14 NK-2.1
Family	3.1.3 Paired-related HD factors
Subfamily	3.1.3.18 PHOX
Subfamily	3.1.3.20 PROP
Family	3.1.4 TALE-type homeo domain factors
Subfamily	3.1.4.4 PBX
Subfamily	3.1.4.5 PKNOX
Family	3.1.5 HD-LIM factors
Subfamily	3.1.5.3 Lhx-2-like factors
Family	3.1.8 HD-ZF factors	593.558	593.558	1799.91	-1799.91	5906.79	5906.79
Subfamily	3.1.8.3 ZEB	593.558	593.558	1799.91	-1799.91	5906.79	5906.79
Family	3.1.9 HD-CUT factors	1380.2	-1380.2			941.924	-941.924
Subfamily	3.1.9.1 ONECUT
Subfamily	3.1.9.2 CUX	1380.2	-1380.2			941.924	-941.924
Subfamily	3.1.9.3 SATB
Family	3.1.10 POU domain factors			113.021	113.021	81.2632	-81.2632
Subfamily	3.1.10.2 POU2 (Oct-1/2-like factors)
Subfamily	3.1.10.4 POU4 (Brn-3-like factors)
Subfamily	3.1.10.6 POU6 (Brn-5-like factors)
Subfamily	3.1.10.7 HNF1-like factors			113.021	113.021	81.2632	-81.2632
Class	3.2 Paired box factors			1517.91	1332.57	5456.4	-5456.4
Family	3.2.2 Paired domain only			1517.91	1332.57	5456.4	-5456.4
Subfamily	3.2.2.2 PAX-2-like factors (partial homeobox)			1517.91	1332.57	5456.4	-5456.4
Class	3.3 Fork head / winged helix factors	355.074	-276.579	1389.34	245.002	917.139	-491.746
Family	3.3.1 Forkhead box (FOX) factors	615.049	-404.178	2084.84	461.716	1927.39	-1030.55
Subfamily	3.3.1.1 FOXA	73.7585	-4.38152	364.246	-20.5324	396.912	9.20823
Subfamily	3.3.1.15 FOXO	1963.76	-1963.76	3203.71	-575.118	4194	-2253.63
Subfamily	3.3.1.16 FOXP	211.338	175.715	1826.27	1739.67	426.02	-327.347
Subfamily	3.3.1.6 FOXF
Family	3.3.2 E2F-related factors	192.892	-189.566	230.166	-116.188	176.486	-73.066
Subfamily	3.3.2.1 E2F	192.892	-189.566	230.166	-116.188	176.486	-73.066
Family	3.3.3 RFX-related factors	288.265	-288.265			309.801	-309.801
Subfamily	3.3.3.0.1 RFX1 (EF-C)
Subfamily	3.3.3.0.5 RFX5	288.265	-288.265			309.801	-309.801
Class	3.4 Heat shock factors			327.223	327.223	405.604	-405.604
Subfamily	3.4.1.1 HSF1			218.149	218.149	270.403	-270.403
Subfamily	3.4.1.2 HSF2			436.297	436.297	540.805	-540.805
Class	3.5 Tryptophan cluster factors	1073.3	309.372	355.198	-65.8292	996.368	900.667
Family	3.5.1 Myb/SANT domain factors	1184.48	-951.154	268.855	-27.9715	952.454	811.431
Subfamily	3.5.1.1 Myb-like factors	1184.48	-951.154	268.855	-27.9715	952.454	811.431
Family	3.5.2 Ets-related factors	1315.76	1294.03	372.467	-73.4007	1158.81	1087.01
Subfamily	3.5.2.1 Ets-like factors	1851.28	1818.68	324.486	-202.626	984.317	894.016
Subfamily	3.5.2.2 Elk-like factors			550.53	550.53
Subfamily	3.5.2.3 Elf-1-like factors	244.724	244.724	587.558	-587.558	2797.05	2797.05
Subfamily	3.5.2.5 Spi-like factors			75.2762	75.2762	44.0698	-44.0698
Subfamily	3.5.2.7 SPDEF-like factors
Family	3.5.3 Interferon-regulatory factors	123.542	-123.542			612.214	479.442
Subfamily	3.5.3.1 IRF1	123.542	-123.542			460.269	194.725
Subfamily	3.5.3.2 IRF2					764.159	764.159
Subfamily	3.5.3.6 IRF6
Subfamily	3.5.3.7 IRF7
Class	3.6 TEA domain factors
Family	3.6.1 TEF-1-related factors
Subfamily	3.6.1.0.1 TEF-1 (TEAD-1, TCF-13)
Class	3.7 ARID domain factors
Family	3.7.1 ARID-related factors
Subfamily	3.7.1.4 ARID4
Superclass	4 Other all-α-helical DNA-binding domains	241.99	241.99	2521.28	2017.01	292.747	-292.747
Class	4.1 High-mobility group (HMG) domain factors	241.99	241.99	2521.28	2017.01	393.307	-393.307
Family	4.1.1 SOX-related factors
Subfamily	4.1.1.5 Group E
Family	4.1.3 TCF-7-related factors	241.99	241.99	2521.28	2017.01	393.307	-393.307
Subfamily	4.1.1.9 Further Sox-related factors					144.717	-144.717
Subfamily	4.1.3.0.2 TCF-7L1 (TCF-3) [1]
Subfamily	4.1.3.0.3 TCF-7L2 (TCF-4) [1]	241.99	241.99	2521.28	2017.01	641.896	-641.896
Family	4.1.5 WHSC1-related factors
Subfamily	4.1.5.0.1 WHSC1 (TRX-5) [1]
Class	4.2 Heteromeric CCAAT-binding factors					91.6267	-91.6267
Family	4.2.1 Heteromeric CCAAT-binding factors					91.6267	-91.6267
Subfamily	4.2.1.0.1 NF-YA (CP1A, CBF-B)					91.6267	-91.6267
Subfamily	4.2.1.0.2 NF-YB (CP1B, CBF-A)
Superclass	5 S α-Helices exposed by β-structures
Class	5.1 MADS box factors			550.53	550.53
Family	5.1.1 Regulators of differentiation
Subfamily	5.1.1.1 MEF-2
Family	5.1.2 Responders to external signals (SRF/RLM1)			550.53	550.53
Subfamily	5.1.2.0.1 SRF			550.53	550.53
Superclass	6 Immunoglobulin fold	231.622	-30.9388	1219.93	1049.75	1181.41	-814.929
Class	6.1 Rel homology region (RHR) factors	358.393	215.08	1987.41	1881.25	1568.84	-1163.07
Family	6.1.1 NF-kappaB-related factors	358.393	215.08	738.293	590.745	761.028	-208.588
Subfamily	6.1.1.1 NF-kappaB p50 subunit-like factors	548.093	470.36	496.373	336.567	853.671	424.056
Subfamily	6.1.1.2 NF-kappaB p65 subunit-like factors	168.693	-40.1989	859.254	717.835	714.707	-524.91
Family	6.1.3 NFAT-related factors			3861.09	3817.01	2780.55	-2594.78
Subfamily	6.1.3.0.1 NFATc1			7678.1	7678.1	5375.33	-5375.33
Subfamily	6.1.3.0.2 NFATc2 (NFATp, NFAT1)
Subfamily	6.1.3.0.3 NFATc3 (NFATx)
Subfamily	6.1.3.0.5 NFAT5			44.0845	-44.0845	185.767	185.767
Family	6.1.4 CSL-related factors
Subfamily	6.1.4.1 M
Class	6.2 STAT domain factors	200.532	-200.532	766.704	427.223	1224.87	-874.09
Family	6.2.1 STAT factors	200.532	-200.532	766.704	427.223	1224.87	-874.09
Subfamily	6.2.1.0.1 STAT1	308.811	-308.811	988.1	597.464	2016.01	-1383.14
Subfamily	6.2.1.0.2 STAT2
Subfamily	6.2.1.0.3 STAT3	92.2521	-92.2521	545.309	256.983	433.724	-365.038
Subfamily	6.2.1.0.5 STAT5A
Subfamily	6.2.1.0.6 STAT5B
Subfamily	6.2.1.0.7 STAT6
Class	6.3 p53 domain factors	167.835	-81.8897	242.931	78.9374	506.712	-195.26
Family	6.3.1 p53-related factors	167.835	-81.8897	242.931	78.9374	506.712	-195.26
Subfamily	6.3.1.0.1 P53	114.358	-33.7117	175.672	-0.48693	337.306	-56.1322
Subfamily	6.3.1.0.2 P63	309.765	-166.453	286.894	154.339	744.361	-367.477
Subfamily	6.3.1.0.3 P73	79.3813	-45.5046	266.227	82.9598	438.47	-162.171
Class	6.4 Runt domain factors
Family	6.4.1 Runt-related factors
Subfamily	6.4.1.0.1 Runx2 (PEBP2αA, CBF-α1)
Subfamily	6.4.1.0.2 Runx1 (PEBP2αB, CBF-α2, AML-1)
Class	6.5 T-Box factors
Family	6.5.2 TBrain-related factors
Subfamily	6.5.2.0.3 TBX21 (T-bet)
Class	6.7 Grainyhead domain factors
Family	6.7.2 CP2-related factors
Subfamily	6.7.2.0.1 CP2 (LSF, SEF)
Superclass	7 β-Hairpin exposed by an α/β-scaffold	166.551	166.551			88.8163	88.8163
Class	7.1 SMAD/NF-1 DNA-binding domain factors	166.551	166.551			88.8163	88.8163
Family	7.1.1 SMAD factors	166.551	166.551			88.8163	88.8163
Subfamily	7.1.1.1 Regulatory Smads (R-Smad)	166.551	166.551			88.8163	88.8163
Superclass	8 β-Sheet binding to DNA			2598.83	-2598.83	2671.57	2671.57
Class	8.1 TATA-binding proteins			2598.83	-2598.83	2671.57	2671.57
Family	8.1.1 TBP-related factors			2598.83	-2598.83	2671.57	2671.57
Subfamily	8.1.1.0.1 TBP			2598.83	-2598.83	2671.57	2671.57
Superclass	9 β-Barrel DNA-binding domains	53.5755	-16.3125	240.191	-27.2721	267.56	9.49314
Class	9.1 Cold-shock domain factors	53.5755	-16.3125	240.191	-27.2721	267.56	9.49314
Family	9.1.1 Dbp factors	53.5755	-16.3125	240.191	-27.2721	267.56	9.49314
Subfamily	9.1.1.1 A (DbpA-like)
Subfamily	9.1.1.2 B (DbpB/YB-1-like)	53.5755	-16.3125	240.191	-27.2721	267.56	9.49314
LdNR		141.41	66.9343	779.593	-443.831	897.253	545.442
Non-LdNR		538.289	183.41	1442.76	23.5604	1418.11	123.196

## Sheet: UPTF details
						Flux	=	-500		-250		0		250		500			Impact		=	0		125		250		500		1000
Type	Superclass	Class	Family	Subfamily	TR	SFN vs. CTR		BRU vs. CTR		SFN vs. BRU
Non-LdNR	No classified	No classified	No classified	No classified	AFF4
LdNR	1 Basic domains	1.2 Basic helix-loop-helix factors (bHLH)	1.2.5 PAS domain factors	1.2.5.1 Ahr-like factors	AHR
LdNR	2 Zinc-coordinating DNA-binding domains	2.1 Nuclear receptors with C4 zinc fingers	2.1.1 Steroid hormone receptors (NR3)	2.1.1.1 GR-like receptors (NR3C)	AR	51.3798	-6.69699	263.061	19.9101	277.988	-9.3526																																			-6.69699	1
Non-LdNR	1 Basic domains	1.2 Basic helix-loop-helix factors (bHLH)	1.2.5 PAS domain factors	1.2.5.2 Arnt-like factors	ARNT
Non-LdNR	1 Basic domains	1.2 Basic helix-loop-helix factors (bHLH)	1.2.2 MyoD / ASC-related factors	1.2.2.2 Achaete-Scute-like factors	ASCL1
Non-LdNR	1 Basic domains	1.1 Basic leucine zipper factors (bZIP)	1.1.7 CREB-related factors	1.1.7.1 CREB-like factors	ATF1	139.671	139.671	100.037	100.037	151.468	-151.468																																			139.671	1
Non-LdNR	1 Basic domains	1.1 Basic leucine zipper factors (bZIP)	1.1.1 Jun-related factors	1.1.1.3 ATF-2-like factors	ATF2	839.162	839.162	2052.57	2052.57	2144.06	-2144.06																																			839.162	1
Non-LdNR	1 Basic domains	1.1 Basic leucine zipper factors (bZIP)	1.1.2 Fos-related factors	1.1.2.2 ATF-3-like factors	ATF3	142.064	-142.064	5625.06	-5625.06	3561.54	2184.15																																			-142.064	1
Non-LdNR	1 Basic domains	1.1 Basic leucine zipper factors (bZIP)	1.1.6 ATF-4-related factors	1.1.6.0.1 ATF-4	ATF4	1471.84	1045.65	12006.4	-9938.12	4678.01	4678.01																																			1045.65	1
Non-LdNR	2 Zinc-coordinating DNA-binding domains	2.3 C2H2 zinc finger factors	2.3.4 Factors with multiple dispersed zinc fingers	2.3.4.15 BCL11	BCL11A
Non-LdNR	3 Helix-turn-helix domains	3.7 ARID domain factors	3.7.1 ARID-related factors	3.7.1.4 ARID4	BRCA1
Non-LdNR	3 Helix-turn-helix domains	3.1 Homeo domain factors	3.1.1 HOX-related factors	3.1.1.9 CDX (Caudal type homeobox)	CDX1	1297.74	1297.74			2354.85	2354.85																																			1297.74	1
Non-LdNR	3 Helix-turn-helix domains	3.1 Homeo domain factors	3.1.1 HOX-related factors	3.1.1.9 CDX (Caudal type homeobox)	CDX2	1297.74	1297.74			2354.85	2354.85																																			1297.74	1
Non-LdNR	1 Basic domains	1.1 Basic leucine zipper factors (bZIP)	1.1.8 C/EBP-related	1.1.8.1 C/EBP	CEBPA	278.822	278.822	269.643	48.5521	347.641	174.724																																			278.822	1
Non-LdNR	1 Basic domains	1.1 Basic leucine zipper factors (bZIP)	1.1.8 C/EBP-related	1.1.8.1 C/EBP	CEBPB	201.789	156.927	1215.97	-998.258	464.193	290.305																																			156.927	1
Non-LdNR	1 Basic domains	1.1 Basic leucine zipper factors (bZIP)	1.1.8 C/EBP-related	1.1.8.1 C/EBP	CEBPD	629.372	629.372	545.212	488.922	103.603	103.603																																			629.372	1
Non-LdNR	1 Basic domains	1.1 Basic leucine zipper factors (bZIP)	1.1.8 C/EBP-related	1.1.8.1 C/EBP	CEBPE
Non-LdNR	1 Basic domains	1.1 Basic leucine zipper factors (bZIP)	1.1.8 C/EBP-related	1.1.8.1 C/EBP	CEBPZ					95.4237	-95.4237
Non-LdNR	1 Basic domains	1.1 Basic leucine zipper factors (bZIP)	1.1.7 CREB-related factors	1.1.7.1 CREB-like factors	CREB1	83.2754	83.2754	574.097	-574.097	687.843	328.549																																			83.2754	1
Non-LdNR	1 Basic domains	1.1 Basic leucine zipper factors (bZIP)	1.1.7 CREB-related factors	1.1.7.2 CREB-3-like factors	CREB3
Non-LdNR	1 Basic domains	1.1 Basic leucine zipper factors (bZIP)	1.1.7 CREB-related factors	1.1.7.1 CREB-like factors	CREM
Non-LdNR	9 β-Barrel DNA-binding domains	9.1 Cold-shock domain factors	9.1.1 Dbp factors	9.1.1.1 A (DbpA-like)	CSDA
Non-LdNR	2 Zinc-coordinating DNA-binding domains	2.3 C2H2 zinc finger factors	2.3.3 More than 3 adjacent zinc finger factors	2.3.3.50 CTCF-like factors	CTCF
Non-LdNR	3 Helix-turn-helix domains	3.1 Homeo domain factors	3.1.9 HD-CUT factors	3.1.9.2 CUX	CUTL1	1380.2	-1380.2			941.924	-941.924																																			-1380.2	1
Non-LdNR	1 Basic domains	1.1 Basic leucine zipper factors (bZIP)	1.1.8 C/EBP-related	1.1.8.2 PAR factors	DBP
Non-LdNR	1 Basic domains	1.1 Basic leucine zipper factors (bZIP)	1.1.8 C/EBP-related	1.1.8.1 C/EBP	DDIT3	181.07	39.0061	2564.21	-2564.21	1286.34	1286.34																																			39.0061	1
Non-LdNR	3 Helix-turn-helix domains	3.1 Homeo domain factors	3.1.2 NK-related factors	3.1.2.5 DLX	DLX4
Non-LdNR	2 Zinc-coordinating DNA-binding domains	2.5 DM-type intertwined zinc finger factors	2.5.1 DMRT	2.5.1.4 DMRT4	DMRTA1
Non-LdNR	3 Helix-turn-helix domains	3.3 Fork head / winged helix factors	3.3.2 E2F-related factors	3.3.2.1 E2F	E2F1	181.273	-181.273	294.036	-294.036	323.352	43.4227																																			-181.273	1
Non-LdNR	3 Helix-turn-helix domains	3.3 Fork head / winged helix factors	3.3.2 E2F-related factors	3.3.2.1 E2F	E2F2	194.119	-194.119			93.7348	-93.7348																																			-194.119	1
Non-LdNR	3 Helix-turn-helix domains	3.3 Fork head / winged helix factors	3.3.2 E2F-related factors	3.3.2.1 E2F	E2F3	97.0597	-97.0597			46.8674	-46.8674																																			-97.0597	1
Non-LdNR	3 Helix-turn-helix domains	3.3 Fork head / winged helix factors	3.3.2 E2F-related factors	3.3.2.1 E2F	E2F4	73.4242	-53.4693	215.915	12.9372	254.723	-49.3408																																			-53.4693	1
Non-LdNR	3 Helix-turn-helix domains	3.3 Fork head / winged helix factors	3.3.2 E2F-related factors	3.3.2.1 E2F	E2F5	582.358	-582.358			281.204	-281.204																																			-582.358	1
Non-LdNR	3 Helix-turn-helix domains	3.3 Fork head / winged helix factors	3.3.2 E2F-related factors	3.3.2.1 E2F	E2F6	29.1179	-29.1179	180.545	-67.4655	59.0324	-10.6717																																			-29.1179	1
Non-LdNR	3 Helix-turn-helix domains	3.3 Fork head / winged helix factors	3.3.2 E2F-related factors	3.3.2.1 E2F	E2F7
Non-LdNR	2 Zinc-coordinating DNA-binding domains	2.3 C2H2 zinc finger factors	2.3.4 Factors with multiple dispersed zinc fingers	2.3.4.0 unclassified	E4F1	622.043	-622.043																																							-622.043	1
Non-LdNR	2 Zinc-coordinating DNA-binding domains	2.3 C2H2 zinc finger factors	2.3.1 Three-zinc finger Krüppel-related factors	2.3.1.3 EGR factors	EGR1	72.5975	-72.5975	570.033	53.9182	645.95	-128.488																																			-72.5975	1
Non-LdNR	2 Zinc-coordinating DNA-binding domains	2.3 C2H2 zinc finger factors	2.3.1 Three-zinc finger Krüppel-related factors	2.3.1.3 EGR factors	EGR2
Non-LdNR	3 Helix-turn-helix domains	3.5 Tryptophan cluster factors	3.5.2 Ets-related factors	3.5.2.3 Elf-1-like factors	ELF1
Non-LdNR	3 Helix-turn-helix domains	3.5 Tryptophan cluster factors	3.5.2 Ets-related factors	3.5.2.3 Elf-1-like factors	ELF2	244.724	244.724	587.558	-587.558	2797.05	2797.05																																			244.724	1
Non-LdNR	3 Helix-turn-helix domains	3.5 Tryptophan cluster factors	3.5.2 Ets-related factors	3.5.2.2 Elk-like factors	ELK1			550.53	550.53
Non-LdNR	3 Helix-turn-helix domains	3.5 Tryptophan cluster factors	3.5.2 Ets-related factors	3.5.2.2 Elk-like factors	ELK3
Non-LdNR	3 Helix-turn-helix domains	3.1 Homeo domain factors	3.1.2 NK-related factors	3.1.2.7 EN (Engrailed-like factors)	EN1	293.26	-293.26	347.916	347.916	2209.21	-2209.21																																			-293.26	1
Non-LdNR	1 Basic domains	1.2 Basic helix-loop-helix factors (bHLH)	1.2.5 PAS domain factors	1.2.5.1 Ahr-like factors	EPAS1	333.102	333.102	158.688	-158.688	361.209	361.209																																			333.102	1
Non-LdNR	3 Helix-turn-helix domains	3.5 Tryptophan cluster factors	3.5.2 Ets-related factors	3.5.2.1 Ets-like factors	ERG	3648.54	3648.54			2212.71	2212.71																																			3648.54	1
LdNR	2 Zinc-coordinating DNA-binding domains	2.1 Nuclear receptors with C4 zinc fingers	2.1.1 Steroid hormone receptors (NR3)	2.1.1.2 ER-like receptors (NR3A&B)	ESR1	79.3427	-29.8075	326.355	11.3105	371.602	-35.1184																																			-29.8075	1
LdNR	2 Zinc-coordinating DNA-binding domains	2.1 Nuclear receptors with C4 zinc fingers	2.1.1 Steroid hormone receptors (NR3)	2.1.1.2 ER-like receptors (NR3A&B)	ESR2			99.9502	23.7014	55.0736	-30.2799
LdNR	2 Zinc-coordinating DNA-binding domains	2.1 Nuclear receptors with C4 zinc fingers	2.1.1 Steroid hormone receptors (NR3)	2.1.1.2 ER-like receptors (NR3A&B)	ESRRA
Non-LdNR	3 Helix-turn-helix domains	3.5 Tryptophan cluster factors	3.5.2 Ets-related factors	3.5.2.1 Ets-like factors	ETS1	54.0238	-11.188	230.362	13.3578	260.414	-10.4869																																			-11.188	1
Non-LdNR	3 Helix-turn-helix domains	3.5 Tryptophan cluster factors	3.5.2 Ets-related factors	3.5.2.1 Ets-like factors	ETS2
Non-LdNR	3 Helix-turn-helix domains	3.5 Tryptophan cluster factors	3.5.2 Ets-related factors	3.5.2.2 Elk-like factors	ETV1
Non-LdNR	3 Helix-turn-helix domains	3.5 Tryptophan cluster factors	3.5.2 Ets-related factors	3.5.2.1 Ets-like factors	ETV4			418.609	-418.609	479.826	479.826
Non-LdNR	No classified	No classified	No classified	No classified	EZH2
Non-LdNR	No classified	No classified	No classified	No classified	FBXL10			6827.1	6827.1	3488.62	-3488.62
Non-LdNR	3 Helix-turn-helix domains	3.5 Tryptophan cluster factors	3.5.2 Ets-related factors	3.5.2.1 Ets-like factors	FLI1
Non-LdNR	2 Zinc-coordinating DNA-binding domains	2.3 C2H2 zinc finger factors	2.3.3 More than 3 adjacent zinc finger factors	2.3.3.37 ZNF362-like factors	FLJ25476
Non-LdNR	No classified	No classified	No classified	No classified	FLT1
Non-LdNR	1 Basic domains	1.1 Basic leucine zipper factors (bZIP)	1.1.2 Fos-related factors	1.1.2.1 Fos factors	FOS	484.424	484.424	50.6996	-50.6996	507.346	507.346																																			484.424	1
Non-LdNR	1 Basic domains	1.1 Basic leucine zipper factors (bZIP)	1.1.2 Fos-related factors	1.1.2.1 Fos factors	FOSB
Non-LdNR	1 Basic domains	1.1 Basic leucine zipper factors (bZIP)	1.1.2 Fos-related factors	1.1.2.1 Fos factors	FOSL1	2309.24	1325.39	3885.7	3840.16	801.998	-801.998																																			1325.39	1
Non-LdNR	1 Basic domains	1.1 Basic leucine zipper factors (bZIP)	1.1.2 Fos-related factors	1.1.2.1 Fos factors	FOSL2	1061.86	-577.883	2307.1	2231.2	1336.66	-1336.66																																			-577.883	1
Non-LdNR	3 Helix-turn-helix domains	3.3 Fork head / winged helix factors	3.3.1 Forkhead box (FOX) factors	3.3.1.1 FOXA	FOXA1	73.7585	-4.38152	364.246	-20.5324	396.912	9.20823																																			-4.38152	1
Non-LdNR	3 Helix-turn-helix domains	3.3 Fork head / winged helix factors	3.3.1 Forkhead box (FOX) factors	3.3.1.1 FOXA	FOXA2
Non-LdNR	3 Helix-turn-helix domains	3.3 Fork head / winged helix factors	3.3.1 Forkhead box (FOX) factors	3.3.1.1 FOXA	FOXA3
Non-LdNR	3 Helix-turn-helix domains	3.3 Fork head / winged helix factors	3.3.1 Forkhead box (FOX) factors	3.3.1.6 FOXF	FOXF1
Non-LdNR	3 Helix-turn-helix domains	3.3 Fork head / winged helix factors	3.3.1 Forkhead box (FOX) factors	3.3.1.15 FOXO	FOXO1			3462.13	-3462.13	1602.56	1602.56
Non-LdNR	3 Helix-turn-helix domains	3.3 Fork head / winged helix factors	3.3.1 Forkhead box (FOX) factors	3.3.1.15 FOXO	FOXO3	1963.76	-1963.76	2945.3	2311.89	6785.44	-6109.83																																			-1963.76	1
Non-LdNR	3 Helix-turn-helix domains	3.3 Fork head / winged helix factors	3.3.1 Forkhead box (FOX) factors	3.3.1.16 FOXP	FOXP2	362.984	362.984	3403.72	3403.72	579.238	-579.238																																			362.984	1
Non-LdNR	3 Helix-turn-helix domains	3.3 Fork head / winged helix factors	3.3.1 Forkhead box (FOX) factors	3.3.1.16 FOXP	FOXP3	59.6921	-11.5541	248.815	75.6268	272.802	-75.457																																			-11.5541	1
Non-LdNR	3 Helix-turn-helix domains	3.5 Tryptophan cluster factors	3.5.2 Ets-related factors	3.5.2.1 Ets-like factors	GABPA
Non-LdNR	2 Zinc-coordinating DNA-binding domains	2.2 Other C4 zinc finger-type factors	2.2.1 GATA-type zinc fingers	2.2.1.1 Two zinc-finger GATA factors	GATA1	54.5804	3.1406	294.186	-0.303843	300.824	12.4037																																			3.1406	1
Non-LdNR	2 Zinc-coordinating DNA-binding domains	2.2 Other C4 zinc finger-type factors	2.2.1 GATA-type zinc fingers	2.2.1.1 Two zinc-finger GATA factors	GATA2	52.7852	-6.5174	259.647	1.23086	274.399	1.54241																																			-6.5174	1
Non-LdNR	2 Zinc-coordinating DNA-binding domains	2.2 Other C4 zinc finger-type factors	2.2.1 GATA-type zinc fingers	2.2.1.1 Two zinc-finger GATA factors	GATA3	58.7878	-5.38437	331.411	-7.66668	370.101	-5.77399																																			-5.38437	1
Non-LdNR	2 Zinc-coordinating DNA-binding domains	2.2 Other C4 zinc finger-type factors	2.2.1 GATA-type zinc fingers	2.2.1.1 Two zinc-finger GATA factors	GATA4			260.307	-260.307	293.833	293.833
Non-LdNR	2 Zinc-coordinating DNA-binding domains	2.2 Other C4 zinc finger-type factors	2.2.1 GATA-type zinc fingers	2.2.1.1 Two zinc-finger GATA factors	GATA6
Non-LdNR	2 Zinc-coordinating DNA-binding domains	2.3 C2H2 zinc finger factors	2.3.3 More than 3 adjacent zinc finger factors	2.3.3.21 GFI1 factors	GFI1			300.082	-300.082	575.401	-59.2706
Non-LdNR	2 Zinc-coordinating DNA-binding domains	2.3 C2H2 zinc finger factors	2.3.3 More than 3 adjacent zinc finger factors	2.3.3.21 GFI1 factors	GFI1B					634.672	-634.672
Non-LdNR	2 Zinc-coordinating DNA-binding domains	2.3 C2H2 zinc finger factors	2.3.3 More than 3 adjacent zinc finger factors	2.3.3.1 GLI-like factors	GLI3
Non-LdNR	No classified	No classified	No classified	No classified	GRLF1			602.209	602.209	352.558	-352.558
Non-LdNR	1 Basic domains	1.2 Basic helix-loop-helix factors (bHLH)	1.2.4 Hairy-related factors	1.2.4.1 Hairy-like factors	HES1
Non-LdNR	1 Basic domains	1.2 Basic helix-loop-helix factors (bHLH)	1.2.4 Hairy-related factors	1.2.4.1 Hairy-like factors	HEY1
Non-LdNR	1 Basic domains	1.2 Basic helix-loop-helix factors (bHLH)	1.2.5 PAS domain factors	1.2.5.1 Ahr-like factors	HIF1A	46.8108	-11.0494	289.826	65.2801	310.189	-63.3067																																			-11.0494	1
Non-LdNR	3 Helix-turn-helix domains	3.1 Homeo domain factors	3.1.10 POU domain factors	3.1.10.7 HNF1-like factors	HNF1A			113.021	113.021	81.2632	-81.2632
Non-LdNR	3 Helix-turn-helix domains	3.1 Homeo domain factors	3.1.10 POU domain factors	3.1.10.7 HNF1-like factors	HNF1B
LdNR	2 Zinc-coordinating DNA-binding domains	2.1 Nuclear receptors with C4 zinc fingers	2.1.3 RXR-related receptors (NR2)	2.1.3.2 HNF-4 (NR2A)	HNF4A			39.8596	-39.8596
LdNR	2 Zinc-coordinating DNA-binding domains	2.1 Nuclear receptors with C4 zinc fingers	2.1.3 RXR-related receptors (NR2)	2.1.3.2 HNF-4 (NR2A)	HNF4G
Non-LdNR	3 Helix-turn-helix domains	3.1 Homeo domain factors	3.1.1 HOX-related factors	3.1.1.8 HOX9-13	HOXA10
Non-LdNR	3 Helix-turn-helix domains	3.1 Homeo domain factors	3.1.1 HOX-related factors	3.1.1.8 HOX9-13	HOXA11
Non-LdNR	3 Helix-turn-helix domains	3.1 Homeo domain factors	3.1.1 HOX-related factors	3.1.1.8 HOX9-13	HOXA13
Non-LdNR	3 Helix-turn-helix domains	3.1 Homeo domain factors	3.1.1 HOX-related factors	3.1.1.5 HOX5	HOXA5
Non-LdNR	3 Helix-turn-helix domains	3.1 Homeo domain factors	3.1.1 HOX-related factors	3.1.1.8 HOX9-13	HOXA9
Non-LdNR	3 Helix-turn-helix domains	3.1 Homeo domain factors	3.1.1 HOX-related factors	3.1.1.8 HOX9-13	HOXC11
Non-LdNR	3 Helix-turn-helix domains	3.1 Homeo domain factors	3.1.1 HOX-related factors	3.1.1.7 HOX8	HOXD8
Non-LdNR	3 Helix-turn-helix domains	3.4 Heat shock factors	3.4.1 HSF factors	3.4.1.1 HSF1	HSF1			218.149	218.149	270.403	-270.403
Non-LdNR	3 Helix-turn-helix domains	3.4 Heat shock factors	3.4.1 HSF factors	3.4.1.2 HSF2	HSF2			436.297	436.297	540.805	-540.805
Non-LdNR	2 Zinc-coordinating DNA-binding domains	2.3 C2H2 zinc finger factors	2.3.4 Factors with multiple dispersed zinc fingers	2.3.4.4 Ikaros	IKZF1
Non-LdNR	3 Helix-turn-helix domains	3.5 Tryptophan cluster factors	3.5.3 Interferon-regulatory factors	3.5.3.1 IRF1	IRF1	123.542	-123.542			460.269	194.725																																			-123.542	1
Non-LdNR	3 Helix-turn-helix domains	3.5 Tryptophan cluster factors	3.5.3 Interferon-regulatory factors	3.5.3.2 IRF2	IRF2					764.159	764.159
Non-LdNR	3 Helix-turn-helix domains	3.5 Tryptophan cluster factors	3.5.3 Interferon-regulatory factors	3.5.3.6 IRF6	IRF6
Non-LdNR	3 Helix-turn-helix domains	3.5 Tryptophan cluster factors	3.5.3 Interferon-regulatory factors	3.5.3.7 IRF7	IRF8
Non-LdNR	1 Basic domains	1.1 Basic leucine zipper factors (bZIP)	1.1.1 Jun-related factors	1.1.1.1 Jun factors	JUN	851.372	851.372	1345.74	1136.27	399.595	226.578																																			851.372	1
Non-LdNR	1 Basic domains	1.1 Basic leucine zipper factors (bZIP)	1.1.1 Jun-related factors	1.1.1.1 Jun factors	JUNB			28.463	-28.463
Non-LdNR	1 Basic domains	1.1 Basic leucine zipper factors (bZIP)	1.1.1 Jun-related factors	1.1.1.1 Jun factors	JUND	265.466	-144.471	1334.26	1315.28	2367.97	-2367.97																																			-144.471	1
Non-LdNR	2 Zinc-coordinating DNA-binding domains	2.3 C2H2 zinc finger factors	2.3.1 Three-zinc finger Krüppel-related factors	2.3.1.2 Krüppel-like factors	KLF11
Non-LdNR	2 Zinc-coordinating DNA-binding domains	2.3 C2H2 zinc finger factors	2.3.1 Three-zinc finger Krüppel-related factors	2.3.1.2 Krüppel-like factors	KLF15
Non-LdNR	2 Zinc-coordinating DNA-binding domains	2.3 C2H2 zinc finger factors	2.3.1 Three-zinc finger Krüppel-related factors	2.3.1.2 Krüppel-like factors	KLF4	207.567	-207.567	446.651	-62.1989	172.682	-172.682																																			-207.567	1
Non-LdNR	2 Zinc-coordinating DNA-binding domains	2.3 C2H2 zinc finger factors	2.3.1 Three-zinc finger Krüppel-related factors	2.3.1.2 Krüppel-like factors	KLF5	830.269	-830.269	1017.7	-1017.7																																					-830.269	1
Non-LdNR	2 Zinc-coordinating DNA-binding domains	2.3 C2H2 zinc finger factors	2.3.1 Three-zinc finger Krüppel-related factors	2.3.1.2 Krüppel-like factors	KLF6			7266.03	-7266.03	7665.35	7665.35
Non-LdNR	4 Other all-α-helical DNA-binding domains	4.1 High-mobility group (HMG) domain factors	4.1.3 TCF-7-related factors	4.1.1.9 Further Sox-related factors	LEF1					144.717	-144.717
Non-LdNR	3 Helix-turn-helix domains	3.1 Homeo domain factors	3.1.5 HD-LIM factors	3.1.5.3 Lhx-2-like factors	LHX2
Non-LdNR	0 Yet undefined DNA-binding domains	0.3 Leucine-rich repeat flightless-interacting proteins	0.3.1 LRRFIP factors	0.3.1.0.1 LRRFIP1 (GCF2, TRIP)	LRRFIP1
Non-LdNR	1 Basic domains	1.1 Basic leucine zipper factors (bZIP)	1.1.3 Maf-related factors	1.1.3.1 Large Maf factors	MAF
Non-LdNR	1 Basic domains	1.1 Basic leucine zipper factors (bZIP)	1.1.3 Maf-related factors	1.1.3.1 Large Maf factors	MAFB
Non-LdNR	1 Basic domains	1.1 Basic leucine zipper factors (bZIP)	1.1.3 Maf-related factors	1.1.3.2 Small Maf factors	MAFF
Non-LdNR	1 Basic domains	1.1 Basic leucine zipper factors (bZIP)	1.1.3 Maf-related factors	1.1.3.2 Small Maf factors	MAFG	2098.8	2098.8			4289.93	4289.93																																			2098.8	1
Non-LdNR	1 Basic domains	1.1 Basic leucine zipper factors (bZIP)	1.1.3 Maf-related factors	1.1.3.2 Small Maf factors	MAFK	2098.8	2098.8			4289.93	4289.93																																			2098.8	1
Non-LdNR	1 Basic domains	1.2 Basic helix-loop-helix factors (bHLH)	1.2.6 bHLH-ZIP factors	1.2.6.5 Myc / Max factors	MAX	135.067	135.067	4273.18	4273.18	5861.57	-5861.57																																			135.067	1
Non-LdNR	5 α-Helices exposed by β-structures	5.1 MADS box factors	5.1.1 Regulators of differentiation	5.1.1.1 MEF-2	MEF2A
Non-LdNR	3 Helix-turn-helix domains	3.1 Homeo domain factors	3.1.1 HOX-related factors	3.1.1.14 MEOX	MEOX2			384.452	384.452	345.364	-345.364
Non-LdNR	1 Basic domains	1.2 Basic helix-loop-helix factors (bHLH)	1.2.6 bHLH-ZIP factors	1.2.6.1 TFE3-like factors	MITF
Non-LdNR	1 Basic domains	1.2 Basic helix-loop-helix factors (bHLH)	1.2.6 bHLH-ZIP factors	1.2.6.7 Mad-like factors	MXD1	405.202	405.202																																							405.202	1
Non-LdNR	1 Basic domains	1.2 Basic helix-loop-helix factors (bHLH)	1.2.6 bHLH-ZIP factors	1.2.6.7 Mad-like factors	MXD4	405.202	405.202																																							405.202	1
Non-LdNR	3 Helix-turn-helix domains	3.5 Tryptophan cluster factors	3.5.1 Myb/SANT domain factors	3.5.1.1 Myb-like factors	MYB	771.824	-305.163	268.855	-27.9715	952.454	811.431																																			-305.163	1
Non-LdNR	3 Helix-turn-helix domains	3.5 Tryptophan cluster factors	3.5.1 Myb/SANT domain factors	3.5.1.1 Myb-like factors	MYBL2	1597.14	-1597.14																																							-1597.14	1
Non-LdNR	1 Basic domains	1.2 Basic helix-loop-helix factors (bHLH)	1.2.6 bHLH-ZIP factors	1.2.6.5 Myc / Max factors	MYC	132.48	-53.0169	406.693	89.472	461.643	-161.337																																			-53.0169	1
Non-LdNR	1 Basic domains	1.2 Basic helix-loop-helix factors (bHLH)	1.2.6 bHLH-ZIP factors	1.2.6.5 Myc / Max factors	MYCN	24.9232	-11.3114	100.247	-86.2416	255.46	177.649																																			-11.3114	1
Non-LdNR	1 Basic domains	1.2 Basic helix-loop-helix factors (bHLH)	1.2.2 MyoD / ASC-related factors	1.2.2.1 Myogenic transcription factors	MYF6
Non-LdNR	1 Basic domains	1.2 Basic helix-loop-helix factors (bHLH)	1.2.2 MyoD / ASC-related factors	1.2.2.1 Myogenic transcription factors	MYOD1
Non-LdNR	1 Basic domains	1.2 Basic helix-loop-helix factors (bHLH)	1.2.2 MyoD / ASC-related factors	1.2.2.1 Myogenic transcription factors	MYOG
Non-LdNR	2 Zinc-coordinating DNA-binding domains	2.3 C2H2 zinc finger factors	2.3.3 More than 3 adjacent zinc finger factors	2.3.3.0 unclassified	MZF1
Non-LdNR	3 Helix-turn-helix domains	3.1 Homeo domain factors	3.1.2 NK-related factors	3.1.2.12 NANOG	NANOG			1762.94	1762.94	916.002	-916.002
Non-LdNR	1 Basic domains	1.2 Basic helix-loop-helix factors (bHLH)	1.2.3 Tal-related factors	1.2.3.4 Neurogenin / Atonal-like factors	NEUROD1					1303.7	1303.7
Non-LdNR	1 Basic domains	1.2 Basic helix-loop-helix factors (bHLH)	1.2.3 Tal-related factors	1.2.3.4 Neurogenin / Atonal-like factors	NEUROD2
Non-LdNR	6 Immunoglobulin fold	6.1 Rel homology region (RHR) factors	6.1.3 NFAT-related factors	6.1.3.0.5 NFAT5	NFAT5			44.0845	-44.0845	185.767	185.767
Non-LdNR	6 Immunoglobulin fold	6.1 Rel homology region (RHR) factors	6.1.3 NFAT-related factors	6.1.3.0.1 NFATc1	NFATC1			7678.1	7678.1	5375.33	-5375.33
Non-LdNR	6 Immunoglobulin fold	6.1 Rel homology region (RHR) factors	6.1.3 NFAT-related factors	6.1.3.0.2 NFATc2 (NFATp, NFAT1)	NFATC2
Non-LdNR	6 Immunoglobulin fold	6.1 Rel homology region (RHR) factors	6.1.3 NFAT-related factors	6.1.3.0.3 NFATc3 (NFATx)	NFATC3
Non-LdNR	1 Basic domains	1.1 Basic leucine zipper factors (bZIP)	1.1.1 Jun-related factors	1.1.1.2 NF-E2-like factors	NFE2
Non-LdNR	No classified	No classified	No classified	No classified	NFIC
Non-LdNR	1 Basic domains	1.1 Basic leucine zipper factors (bZIP)	1.1.8 C/EBP-related	1.1.8.2 PAR factors	NFIL3
Non-LdNR	6 Immunoglobulin fold	6.1 Rel homology region (RHR) factors	6.1.1 NF-kappaB-related factors	6.1.1.1 NF-kappaB p50 subunit-like factors	NFKB1	548.093	470.36	496.373	336.567	853.671	424.056																																			470.36	1
Non-LdNR	4 Other all-α-helical DNA-binding domains	4.2 Heteromeric CCAAT-binding factors	4.2.1 Heteromeric CCAAT-binding factors	4.2.1.0.1 NF-YA (CP1A, CBF-B)	NFYA					91.6267	-91.6267
Non-LdNR	4 Other all-α-helical DNA-binding domains	4.2 Heteromeric CCAAT-binding factors	4.2.1 Heteromeric CCAAT-binding factors	4.2.1.0.2 NF-YB (CP1B, CBF-A)	NFYB
Non-LdNR	3 Helix-turn-helix domains	3.1 Homeo domain factors	3.1.2 NK-related factors	3.1.2.14 NK-2.1	NKX2-1
Non-LdNR	No classified	No classified	No classified	No classified	NME2					634.672	-634.672
LdNR	2 Zinc-coordinating DNA-binding domains	2.1 Nuclear receptors with C4 zinc fingers	2.1.2 Thyroid hormone receptor-related factors (NR1)	2.1.2.3 Rev-ErbA (NR1D)	NR1D1
LdNR	2 Zinc-coordinating DNA-binding domains	2.1 Nuclear receptors with C4 zinc fingers	2.1.2 Thyroid hormone receptor-related factors (NR1)	2.1.2.7 LXR (NR1H)	NR1H3
LdNR	2 Zinc-coordinating DNA-binding domains	2.1 Nuclear receptors with C4 zinc fingers	2.1.2 Thyroid hormone receptor-related factors (NR1)	2.1.2.7 LXR (NR1H)	NR1H4
LdNR	2 Zinc-coordinating DNA-binding domains	2.1 Nuclear receptors with C4 zinc fingers	2.1.2 Thyroid hormone receptor-related factors (NR1)	2.1.2.4 Vitamin D receptor (NR1I)	NR1I2	18.8583	-1.78731	119.295	39.8593	148.93	-18.1272																																			-1.78731	1
LdNR	2 Zinc-coordinating DNA-binding domains	2.1 Nuclear receptors with C4 zinc fingers	2.1.2 Thyroid hormone receptor-related factors (NR1)	2.1.2.4 Vitamin D receptor (NR1I)	NR1I3
LdNR	2 Zinc-coordinating DNA-binding domains	2.1 Nuclear receptors with C4 zinc fingers	2.1.3 RXR-related receptors (NR2)	2.1.3.4 Testicular receptors (NR2C)	NR2C1
LdNR	2 Zinc-coordinating DNA-binding domains	2.1 Nuclear receptors with C4 zinc fingers	2.1.3 RXR-related receptors (NR2)	2.1.3.4 Testicular receptors (NR2C)	NR2C2
LdNR	2 Zinc-coordinating DNA-binding domains	2.1 Nuclear receptors with C4 zinc fingers	2.1.3 RXR-related receptors (NR2)	2.1.3.5 COUP-like receptors (NR2F)	NR2F1
LdNR	2 Zinc-coordinating DNA-binding domains	2.1 Nuclear receptors with C4 zinc fingers	2.1.3 RXR-related receptors (NR2)	2.1.3.5 COUP-like receptors (NR2F)	NR2F2			318.877	-318.877
LdNR	2 Zinc-coordinating DNA-binding domains	2.1 Nuclear receptors with C4 zinc fingers	2.1.1 Steroid hormone receptors (NR3)	2.1.1.1 GR-like receptors (NR3C)	NR3C1			86.0299	86.0299	50.3655	-50.3655
LdNR	2 Zinc-coordinating DNA-binding domains	2.1 Nuclear receptors with C4 zinc fingers	2.1.1 Steroid hormone receptors (NR3)	2.1.1.1 GR-like receptors (NR3C)	NR3C2
LdNR	2 Zinc-coordinating DNA-binding domains	2.1 Nuclear receptors with C4 zinc fingers	2.1.4 NGFI-B-related receptors (NR4)	2.1.4.0.1 NGFI-B (NR4A1)	NR4A1			768.905	768.905	690.728	-690.728
LdNR	2 Zinc-coordinating DNA-binding domains	2.1 Nuclear receptors with C4 zinc fingers	2.1.5 FTZ-F1-related receptors (NR5)	2.1.5.0.1 FTZ-F1 (SF-1) (NR5A1)	NR5A1
LdNR	2 Zinc-coordinating DNA-binding domains	2.1 Nuclear receptors with C4 zinc fingers	2.1.5 FTZ-F1-related receptors (NR5)	2.1.5.0.2 LRH-1 (NR5A2)	NR5A2
Non-LdNR	1 Basic domains	1.1 Basic leucine zipper factors (bZIP)	1.1.1 Jun-related factors	1.1.1.2 NF-E2-like factors	NRF1					274.88	-274.88
Non-LdNR	3 Helix-turn-helix domains	3.1 Homeo domain factors	3.1.9 HD-CUT factors	3.1.9.1 ONECUT	ONECUT2
Non-LdNR	No classified	No classified	No classified	No classified	OTX2
Non-LdNR	No classified	No classified	No classified	No classified	PARP1	855.064	-855.064			550.539	-550.539																																			-855.064	1
Non-LdNR	2 Zinc-coordinating DNA-binding domains	2.3 C2H2 zinc finger factors	2.3.4 Factors with multiple dispersed zinc fingers	2.3.4.8 MAZ-like factors	PATZ1
Non-LdNR	3 Helix-turn-helix domains	3.2 Paired box factors	3.2.2 Paired domain only	3.2.2.2 PAX-2-like factors (partial homeobox)	PAX5			185.334	-185.334
Non-LdNR	3 Helix-turn-helix domains	3.2 Paired box factors	3.2.2 Paired domain only	3.2.2.2 PAX-2-like factors (partial homeobox)	PAX8			2850.48	2850.48	5456.4	-5456.4
Non-LdNR	3 Helix-turn-helix domains	3.1 Homeo domain factors	3.1.4 TALE-type homeo domain factors	3.1.4.4 PBX	PBX2
Non-LdNR	3 Helix-turn-helix domains	3.1 Homeo domain factors	3.1.1 HOX-related factors	3.1.1.15 PDX	PDX1
LdNR	2 Zinc-coordinating DNA-binding domains	2.1 Nuclear receptors with C4 zinc fingers	2.1.1 Steroid hormone receptors (NR3)	2.1.1.1 GR-like receptors (NR3C)	PGR			286.065	286.065	182.6	-182.6
Non-LdNR	3 Helix-turn-helix domains	3.1 Homeo domain factors	3.1.3 Paired-related HD factors	3.1.3.18 PHOX	PHOX2B
Non-LdNR	3 Helix-turn-helix domains	3.1 Homeo domain factors	3.1.4 TALE-type homeo domain factors	3.1.4.5 PKNOX	PKNOX1
Non-LdNR	2 Zinc-coordinating DNA-binding domains	2.3 C2H2 zinc finger factors	2.3.3 More than 3 adjacent zinc finger factors	2.3.3.25 PLAG factors	PLAG1
Non-LdNR	2 Zinc-coordinating DNA-binding domains	2.3 C2H2 zinc finger factors	2.3.3 More than 3 adjacent zinc finger factors	2.3.3.25 PLAG factors	PLAGL1
Non-LdNR	3 Helix-turn-helix domains	3.1 Homeo domain factors	3.1.10 POU domain factors	3.1.10.2 POU2 (Oct-1/2-like factors)	POU2F1
Non-LdNR	3 Helix-turn-helix domains	3.1 Homeo domain factors	3.1.10 POU domain factors	3.1.10.4 POU4 (Brn-3-like factors)	POU4F2
Non-LdNR	3 Helix-turn-helix domains	3.1 Homeo domain factors	3.1.10 POU domain factors	3.1.10.6 POU6 (Brn-5-like factors)	POU6F2
LdNR	2 Zinc-coordinating DNA-binding domains	2.1 Nuclear receptors with C4 zinc fingers	2.1.2 Thyroid hormone receptor-related factors (NR1)	2.1.2.5 PPAR (NR1C)	PPARA			106.292	-106.292
LdNR	2 Zinc-coordinating DNA-binding domains	2.1 Nuclear receptors with C4 zinc fingers	2.1.2 Thyroid hormone receptor-related factors (NR1)	2.1.2.5 PPAR (NR1C)	PPARD			356.012	356.012
LdNR	2 Zinc-coordinating DNA-binding domains	2.1 Nuclear receptors with C4 zinc fingers	2.1.2 Thyroid hormone receptor-related factors (NR1)	2.1.2.5 PPAR (NR1C)	PPARG	465.216	465.216	3139.51	-3020.84	2647.24	2546.26																																			465.216	1
Non-LdNR	2 Zinc-coordinating DNA-binding domains	2.3 C2H2 zinc finger factors	2.3.4 Factors with multiple dispersed zinc fingers	2.3.4.0 unclassified	PRDM10
Non-LdNR	2 Zinc-coordinating DNA-binding domains	2.3 C2H2 zinc finger factors	2.3.4 Factors with multiple dispersed zinc fingers	2.3.4.0 unclassified	PRDM14	44.1508	-2.1575	234.423	12.4687	236.005	-4.22644																																			-2.1575	1
Non-LdNR	3 Helix-turn-helix domains	3.1 Homeo domain factors	3.1.3 Paired-related HD factors	3.1.3.20 PROP	PROP1
Non-LdNR	0 Yet undefined DNA-binding domains	0 Uncharacterized	0.0.5 PUR	0.0.5.0.1 Pur-α (PURA, PUR1)	PURA
LdNR	2 Zinc-coordinating DNA-binding domains	2.1 Nuclear receptors with C4 zinc fingers	2.1.2 Thyroid hormone receptor-related factors (NR1)	2.1.2.1 Retinoic acid receptors (NR1B)	RARA			612.646	612.646	615.876	-615.876
LdNR	2 Zinc-coordinating DNA-binding domains	2.1 Nuclear receptors with C4 zinc fingers	2.1.2 Thyroid hormone receptor-related factors (NR1)	2.1.2.1 Retinoic acid receptors (NR1B)	RARB			372.046	-372.046	111.794	111.794
LdNR	2 Zinc-coordinating DNA-binding domains	2.1 Nuclear receptors with C4 zinc fingers	2.1.2 Thyroid hormone receptor-related factors (NR1)	2.1.2.1 Retinoic acid receptors (NR1B)	RARG
Non-LdNR	6 Immunoglobulin fold	6.1 Rel homology region (RHR) factors	6.1.4 CSL-related factors	6.1.4.1 M	RBPJ
Non-LdNR	6 Immunoglobulin fold	6.1 Rel homology region (RHR) factors	6.1.1 NF-kappaB-related factors	6.1.1.2 NF-kappaB p65 subunit-like factors	REL			1047.65	917.622	614.395	-614.395
Non-LdNR	6 Immunoglobulin fold	6.1 Rel homology region (RHR) factors	6.1.1 NF-kappaB-related factors	6.1.1.2 NF-kappaB p65 subunit-like factors	RELA	168.693	-40.1989	670.86	518.047	815.019	-435.426																																			-40.1989	1
Non-LdNR	2 Zinc-coordinating DNA-binding domains	2.3 C2H2 zinc finger factors	2.3.4 Factors with multiple dispersed zinc fingers	2.3.4.0 unclassified	REST
Non-LdNR	3 Helix-turn-helix domains	3.3 Fork head / winged helix factors	3.3.3 RFX-related factors	3.3.3.0.1 RFX1 (EF-C)	RFX1
Non-LdNR	3 Helix-turn-helix domains	3.3 Fork head / winged helix factors	3.3.3 RFX-related factors	3.3.3.0.5 RFX5	RFX5	288.265	-288.265			309.801	-309.801																																			-288.265	1
LdNR	2 Zinc-coordinating DNA-binding domains	2.1 Nuclear receptors with C4 zinc fingers	2.1.2 Thyroid hormone receptor-related factors (NR1)	2.1.2.6 ROR (NR1F)	RORA
Non-LdNR	6 Immunoglobulin fold	6.4 Runt domain factors	6.4.1 Runt-related factors	6.4.1.0.2 Runx1 (PEBP2αB, CBF-α2, AML-1)	RUNX1
Non-LdNR	6 Immunoglobulin fold	6.4 Runt domain factors	6.4.1 Runt-related factors	6.4.1.0.1 Runx2 (PEBP2αA, CBF-α1)	RUNX2
LdNR	2 Zinc-coordinating DNA-binding domains	2.1 Nuclear receptors with C4 zinc fingers	2.1.3 RXR-related receptors (NR2)	2.1.3.1 Retinoid X receptors (NR2B)	RXRA			165.671	-165.671	81.193	81.193
LdNR	2 Zinc-coordinating DNA-binding domains	2.1 Nuclear receptors with C4 zinc fingers	2.1.3 RXR-related receptors (NR2)	2.1.3.1 Retinoid X receptors (NR2B)	RXRB			6160.34	-6160.34	6310.71	6310.71
Non-LdNR	2 Zinc-coordinating DNA-binding domains	2.3 C2H2 zinc finger factors	2.3.4 Factors with multiple dispersed zinc fingers	2.3.4.3 Sal-like factors	SALL4
Non-LdNR	3 Helix-turn-helix domains	3.1 Homeo domain factors	3.1.9 HD-CUT factors	3.1.9.3 SATB	SATB1
Non-LdNR	No classified	No classified	No classified	No classified	SETBP1
Non-LdNR	No classified	No classified	No classified	No classified	SKI
Non-LdNR	No classified	No classified	No classified	No classified	SKIL
Non-LdNR	7 β-Hairpin exposed by an α/β-scaffold	7.1 SMAD/NF-1 DNA-binding domain factors	7.1.1 SMAD factors	7.1.1.1 Regulatory Smads (R-Smad)	SMAD3	166.551	166.551			88.8163	88.8163																																			166.551	1
Non-LdNR	7 β-Hairpin exposed by an α/β-scaffold	7.1 SMAD/NF-1 DNA-binding domain factors	7.1.1 SMAD factors	7.1.1.1 Regulatory Smads (R-Smad)	SMAD4
Non-LdNR	2 Zinc-coordinating DNA-binding domains	2.3 C2H2 zinc finger factors	2.3.3 More than 3 adjacent zinc finger factors	2.3.3.2 Snail-like factors	SNAI1	542.739	542.739																																							542.739	1
Non-LdNR	2 Zinc-coordinating DNA-binding domains	2.3 C2H2 zinc finger factors	2.3.3 More than 3 adjacent zinc finger factors	2.3.3.2 Snail-like factors	SNAI2			5700.96	5700.96	10912.8	-10912.8
Non-LdNR	4 Other all-α-helical DNA-binding domains	4.1 High-mobility group (HMG) domain factors	4.1.1 SOX-related factors	4.1.1.5 Group E	SOX10
Non-LdNR	2 Zinc-coordinating DNA-binding domains	2.3 C2H2 zinc finger factors	2.3.1 Three-zinc finger Krüppel-related factors	2.3.1.1 Sp1-like factors	SP1	102.991	1.67079	439.629	-122.099	544.037	323.093																																			1.67079	1
Non-LdNR	2 Zinc-coordinating DNA-binding domains	2.3 C2H2 zinc finger factors	2.3.1 Three-zinc finger Krüppel-related factors	2.3.1.1 Sp1-like factors	SP2			3633.02	-3633.02	3832.67	3832.67
Non-LdNR	2 Zinc-coordinating DNA-binding domains	2.3 C2H2 zinc finger factors	2.3.1 Three-zinc finger Krüppel-related factors	2.3.1.1 Sp1-like factors	SP3	103.133	103.133	398.659	0.877964	574.728	478.504																																			103.133	1
Non-LdNR	2 Zinc-coordinating DNA-binding domains	2.3 C2H2 zinc finger factors	2.3.1 Three-zinc finger Krüppel-related factors	2.3.1.1 Sp1-like factors	SP4
Non-LdNR	2 Zinc-coordinating DNA-binding domains	2.3 C2H2 zinc finger factors	2.3.1 Three-zinc finger Krüppel-related factors	2.3.1.1 Sp1-like factors	SP7
Non-LdNR	3 Helix-turn-helix domains	3.5 Tryptophan cluster factors	3.5.2 Ets-related factors	3.5.2.7 SPDEF-like factors	SPDEF
Non-LdNR	3 Helix-turn-helix domains	3.5 Tryptophan cluster factors	3.5.2 Ets-related factors	3.5.2.5 Spi-like factors	SPI1			75.2762	75.2762	44.0698	-44.0698
Non-LdNR	3 Helix-turn-helix domains	3.5 Tryptophan cluster factors	3.5.2 Ets-related factors	3.5.2.5 Spi-like factors	SPIB
Non-LdNR	1 Basic domains	1.2 Basic helix-loop-helix factors (bHLH)	1.2.6 bHLH-ZIP factors	1.2.6.3 SREBP factors	SREBF1			6160.34	-6160.34	6310.71	6310.71
Non-LdNR	1 Basic domains	1.2 Basic helix-loop-helix factors (bHLH)	1.2.6 bHLH-ZIP factors	1.2.6.3 SREBP factors	SREBF2			3080.17	-3080.17	3155.36	3155.36
Non-LdNR	5 α-Helices exposed by β-structures	5.1 MADS box factors	5.1.2 Responders to external signals (SRF/RLM1)	5.1.2.0.1 SRF	SRF			550.53	550.53
Non-LdNR	6 Immunoglobulin fold	6.2 STAT domain factors	6.2.1 STAT factors	6.2.1.0.1 STAT1	STAT1	308.811	-308.811	988.1	597.464	2016.01	-1383.14																																			-308.811	1
Non-LdNR	6 Immunoglobulin fold	6.2 STAT domain factors	6.2.1 STAT factors	6.2.1.0.2 STAT2	STAT2
LdNR	6 Immunoglobulin fold	6.2 STAT domain factors	6.2.1 STAT factors	6.2.1.0.3 STAT3	STAT3	92.2521	-92.2521	545.309	256.983	433.724	-365.038																																			-92.2521	1
Non-LdNR	6 Immunoglobulin fold	6.2 STAT domain factors	6.2.1 STAT factors	6.2.1.0.5 STAT5A	STAT5A
Non-LdNR	6 Immunoglobulin fold	6.2 STAT domain factors	6.2.1 STAT factors	6.2.1.0.6 STAT5B	STAT5B
Non-LdNR	6 Immunoglobulin fold	6.2 STAT domain factors	6.2.1 STAT factors	6.2.1.0.7 STAT6	STAT6
Non-LdNR	1 Basic domains	1.2 Basic helix-loop-helix factors (bHLH)	1.2.3 Tal-related factors	1.2.3.1 Tal / HEN-like factors	TAL1	18.5065	-0.935165	309.236	-138.072	93.7915	8.75871																																			-0.935165	1
Non-LdNR	8 β-Sheet binding to DNA	8.1 TATA-binding proteins	8.1.1 TBP-related factors	8.1.1.0.1 TBP	TBP			2598.83	-2598.83	2671.57	2671.57
Non-LdNR	6 Immunoglobulin fold	6.5 T-Box factors	6.5.2 TBrain-related factors	6.5.2.0.3 TBX21 (T-bet)	TBX21
Non-LdNR	4 Other all-α-helical DNA-binding domains	4.1 High-mobility group (HMG) domain factors	4.1.3 TCF-7-related factors	4.1.3.0.2 TCF-7L1 (TCF-3) [1]	TCF3
Non-LdNR	4 Other all-α-helical DNA-binding domains	4.1 High-mobility group (HMG) domain factors	4.1.3 TCF-7-related factors	4.1.3.0.3 TCF-7L2 (TCF-4) [1]	TCF7L2	241.99	241.99	2521.28	2017.01	641.896	-641.896																																			241.99	1
Non-LdNR	1 Basic domains	1.2 Basic helix-loop-helix factors (bHLH)	1.2.5 PAS domain factors	1.2.5.5 SOHLH-like factors	TCFL5
Non-LdNR	3 Helix-turn-helix domains	3.6 TEA domain factors	3.6.1 TEF-1-related factors	3.6.1.0.1 TEF-1 (TEAD-1, TCF-13)	TEAD1
Non-LdNR	1 Basic domains	1.3 Basic helix-span-helix factors (bHSH)	1.3.1 AP-2	1.3.1.0.1 AP-2α	TFAP2A	148.692	148.692	602.796	369.695	284.39	43.4904																																			148.692	1
Non-LdNR	1 Basic domains	1.3 Basic helix-span-helix factors (bHSH)	1.3.1 AP-2	1.3.1.0.2 AP-2β	TFAP2B
Non-LdNR	1 Basic domains	1.3 Basic helix-span-helix factors (bHSH)	1.3.1 AP-2	1.3.1.0.3 AP-2γ	TFAP2C	60.2068	-7.30598	309.296	-23.2534	299.117	23.3511																																			-7.30598	1
Non-LdNR	6 Immunoglobulin fold	6.7 Grainyhead domain factors	6.7.2 CP2-related factors	6.7.2.0.1 CP2 (LSF, SEF)	TFCP2
Non-LdNR	2 Zinc-coordinating DNA-binding domains	2.9 C2CH THAP-type zinc finger factors	2.9.1 THAP-related factors	2.9.1.0.7 THAP7	THAP7
LdNR	2 Zinc-coordinating DNA-binding domains	2.1 Nuclear receptors with C4 zinc fingers	2.1.2 Thyroid hormone receptor-related factors (NR1)	2.1.2.2 Thyroid hormone receptors (NR1A)	THRA
LdNR	2 Zinc-coordinating DNA-binding domains	2.1 Nuclear receptors with C4 zinc fingers	2.1.2 Thyroid hormone receptor-related factors (NR1)	2.1.2.2 Thyroid hormone receptors (NR1A)	THRB
Non-LdNR	No classified	No classified	No classified	No classified	TIAL1
Non-LdNR	6 Immunoglobulin fold	6.3 p53 domain factors	6.3.1 p53-related factors	6.3.1.0.1 P53	TP53	114.358	-33.7117	175.672	-0.48693	337.306	-56.1322																																			-33.7117	1
Non-LdNR	6 Immunoglobulin fold	6.3 p53 domain factors	6.3.1 p53-related factors	6.3.1.0.2 P63	TP63	309.765	-166.453	286.894	154.339	744.361	-367.477																																			-166.453	1
Non-LdNR	6 Immunoglobulin fold	6.3 p53 domain factors	6.3.1 p53-related factors	6.3.1.0.3 P73	TP73	79.3813	-45.5046	266.227	82.9598	438.47	-162.171																																			-45.5046	1
Non-LdNR	2 Zinc-coordinating DNA-binding domains	2.3 C2H2 zinc finger factors	2.3.4 Factors with multiple dispersed zinc fingers	2.3.4.20 TRERF1-like factors	TRERF1
Non-LdNR	No classified	No classified	No classified	No classified	UHRF1			820.978	820.978
Non-LdNR	1 Basic domains	1.2 Basic helix-loop-helix factors (bHLH)	1.2.6 bHLH-ZIP factors	1.2.6.2 USF factors	USF1	122.74	122.74	259.747	-149.1	338.358	338.358																																			122.74	1
Non-LdNR	1 Basic domains	1.2 Basic helix-loop-helix factors (bHLH)	1.2.6 bHLH-ZIP factors	1.2.6.2 USF factors	USF2	321.267	321.267	431.858	-45.1296	394.751	394.751																																			321.267	1
LdNR	2 Zinc-coordinating DNA-binding domains	2.1 Nuclear receptors with C4 zinc fingers	2.1.2 Thyroid hormone receptor-related factors (NR1)	2.1.2.4 Vitamin D receptor (NR1I)	VDR			266.451	-266.451	583.71	583.71
Non-LdNR	4 Other all-α-helical DNA-binding domains	4.1 High-mobility group (HMG) domain factors	4.1.5 WHSC1-related factors	4.1.5.0.1 WHSC1 (TRX-5) [1]	WHSC1
Non-LdNR	2 Zinc-coordinating DNA-binding domains	2.3 C2H2 zinc finger factors	2.3.3 More than 3 adjacent zinc finger factors	2.3.3.0 unclassified	WT1	266.191	-266.191	54.9585	-54.9585																																					-266.191	1
Non-LdNR	No classified	No classified	No classified	No classified	XRCC5
Non-LdNR	9 β-Barrel DNA-binding domains	9.1 Cold-shock domain factors	9.1.1 Dbp factors	9.1.1.2 B (DbpB/YB-1-like)	YBX1	53.5755	-16.3125	240.191	-27.2721	267.56	9.49314																																			-16.3125	1
Non-LdNR	2 Zinc-coordinating DNA-binding domains	2.3 C2H2 zinc finger factors	2.3.3 More than 3 adjacent zinc finger factors	2.3.3.9 YY1-like factors	YY1	20.7409	-20.7409	1147.92	-1147.92	744.838	744.838																																			-20.7409	1
Non-LdNR	2 Zinc-coordinating DNA-binding domains	2.3 C2H2 zinc finger factors	2.3.2 Other factors with up to three adjacent zinc fingers	2.3.2.2 Factors with 2-3 adjacent zinc fingers	ZBTB33
Non-LdNR	2 Zinc-coordinating DNA-binding domains	2.3 C2H2 zinc finger factors	2.3.3 More than 3 adjacent zinc finger factors	2.3.3.0 unclassified	ZBTB44
Non-LdNR	2 Zinc-coordinating DNA-binding domains	2.3 C2H2 zinc finger factors	2.3.3 More than 3 adjacent zinc finger factors	2.3.3.8 ZBTB7 factors	ZBTB7B
Non-LdNR	3 Helix-turn-helix domains	3.1 Homeo domain factors	3.1.8 HD-ZF factors	3.1.8.3 ZEB	ZEB1	644.378	644.378	1799.91	-1799.91	5906.79	5906.79																																			644.378	1
Non-LdNR	3 Helix-turn-helix domains	3.1 Homeo domain factors	3.1.8 HD-ZF factors	3.1.8.3 ZEB	ZEB2	542.739	542.739																																							542.739	1
Non-LdNR	2 Zinc-coordinating DNA-binding domains	2.3 C2H2 zinc finger factors	2.3.3 More than 3 adjacent zinc finger factors	2.3.3.0 unclassified	ZFP64
Non-LdNR	2 Zinc-coordinating DNA-binding domains	2.3 C2H2 zinc finger factors	2.3.3 More than 3 adjacent zinc finger factors	2.3.3.1 GLI-like factors	ZIC2
Non-LdNR	2 Zinc-coordinating DNA-binding domains	2.3 C2H2 zinc finger factors	2.3.4 Factors with multiple dispersed zinc fingers	2.3.4.24 ZNF134-like factors	ZNF134
Non-LdNR	2 Zinc-coordinating DNA-binding domains	2.3 C2H2 zinc finger factors	2.3.3 More than 3 adjacent zinc finger factors	2.3.3.0 unclassified	ZNF135
Non-LdNR	2 Zinc-coordinating DNA-binding domains	2.3 C2H2 zinc finger factors	2.3.3 More than 3 adjacent zinc finger factors	2.3.3.29 ZNF652-like factors	ZNF143
Non-LdNR	2 Zinc-coordinating DNA-binding domains	2.3 C2H2 zinc finger factors	2.3.3 More than 3 adjacent zinc finger factors	2.3.3.13 ZNF148-like factors	ZNF148	3648.54	3648.54	477.783	477.783	2277.86	2147.56																																			3648.54	1
Non-LdNR	2 Zinc-coordinating DNA-binding domains	2.3 C2H2 zinc finger factors	2.3.3 More than 3 adjacent zinc finger factors	2.3.3.0 unclassified	ZNF16
Non-LdNR	2 Zinc-coordinating DNA-binding domains	2.3 C2H2 zinc finger factors	2.3.3 More than 3 adjacent zinc finger factors	2.3.3.0 unclassified	ZNF184
Non-LdNR	2 Zinc-coordinating DNA-binding domains	2.3 C2H2 zinc finger factors	2.3.3 More than 3 adjacent zinc finger factors	2.3.3.0 unclassified	ZNF189
Non-LdNR	2 Zinc-coordinating DNA-binding domains	2.3 C2H2 zinc finger factors	2.3.3 More than 3 adjacent zinc finger factors	2.3.3.10 ZNF24-like factors	ZNF193
Non-LdNR	2 Zinc-coordinating DNA-binding domains	2.3 C2H2 zinc finger factors	2.3.3 More than 3 adjacent zinc finger factors	2.3.3.0 unclassified	ZNF202			911.903	-911.903
Non-LdNR	2 Zinc-coordinating DNA-binding domains	2.3 C2H2 zinc finger factors	2.3.3 More than 3 adjacent zinc finger factors	2.3.3.47 ZNF222-like factors	ZNF224	343.653	343.653			1032.72	1032.72																																			343.653	1
Non-LdNR	2 Zinc-coordinating DNA-binding domains	2.3 C2H2 zinc finger factors	2.3.3 More than 3 adjacent zinc finger factors	2.3.3.0 unclassified	ZNF267
Non-LdNR	2 Zinc-coordinating DNA-binding domains	2.3 C2H2 zinc finger factors	2.3.3 More than 3 adjacent zinc finger factors	2.3.3.0 unclassified	ZNF274
Non-LdNR	2 Zinc-coordinating DNA-binding domains	2.3 C2H2 zinc finger factors	2.3.3 More than 3 adjacent zinc finger factors	2.3.3.37 ZNF362-like factors	ZNF384
Non-LdNR	2 Zinc-coordinating DNA-binding domains	2.3 C2H2 zinc finger factors	2.3.3 More than 3 adjacent zinc finger factors	2.3.3.38 ZNF282-like factors	ZNF398
Non-LdNR	2 Zinc-coordinating DNA-binding domains	2.3 C2H2 zinc finger factors	2.3.4 Factors with multiple dispersed zinc fingers	2.3.4.1 ZNF417-like factors	ZNF417
Non-LdNR	2 Zinc-coordinating DNA-binding domains	2.3 C2H2 zinc finger factors	2.3.3 More than 3 adjacent zinc finger factors	2.3.3.42 ZNF773-like factors	ZNF419
Non-LdNR	2 Zinc-coordinating DNA-binding domains	2.3 C2H2 zinc finger factors	2.3.3 More than 3 adjacent zinc finger factors	2.3.3.3 ZFP91-like factors	ZNF653
Non-LdNR	2 Zinc-coordinating DNA-binding domains	2.3 C2H2 zinc finger factors	2.3.4 Factors with multiple dispersed zinc fingers	2.3.4.24 ZNF134-like factors	ZNF671
Non-LdNR	2 Zinc-coordinating DNA-binding domains	2.3 C2H2 zinc finger factors	2.3.3 More than 3 adjacent zinc finger factors	2.3.3.0 unclassified	ZSCAN18
Non-LdNR	2 Zinc-coordinating DNA-binding domains	2.3 C2H2 zinc finger factors	2.3.3 More than 3 adjacent zinc finger factors	2.3.3.46 ZXD-factors	ZXDA
Non-LdNR	2 Zinc-coordinating DNA-binding domains	2.3 C2H2 zinc finger factors	2.3.3 More than 3 adjacent zinc finger factors	2.3.3.46 ZXD-factors	ZXDC

## Sheet: UPST sorted
TF	SFN vs CTR	Flux		TF	BRU vs CTR	Flux		TF	SFN vs BRU	Flux						500	250	-250
ERG	3648.54	3648.54		ATF4	12006.4	-9938.12		SNAI2	10912.8	-10912.8
ZNF148	3648.54	3648.54		NFATC1	7678.1	7678.1		KLF6	7665.35	7665.35
FOSL1	2309.24	1325.39		KLF6	7266.03	-7266.03		FOXO3	6785.44	-6109.83
MAFG	2098.8	2098.8		FBXL10	6827.1	6827.1		RXRB	6310.71	6310.71
MAFK	2098.8	2098.8		RXRB	6160.34	-6160.34		SREBF1	6310.71	6310.71
FOXO3	1963.76	-1963.76		SREBF1	6160.34	-6160.34		ZEB1	5906.79	5906.79
MYBL2	1597.14	-1597.14		SNAI2	5700.96	5700.96		MAX	5861.57	-5861.57
ATF4	1471.84	1045.65		ATF3	5625.06	-5625.06		PAX8	5456.4	-5456.4
CUTL1	1380.2	-1380.2		MAX	4273.18	4273.18		NFATC1	5375.33	-5375.33
CDX1	1297.74	1297.74		FOSL1	3885.7	3840.16		ATF4	4678.01	4678.01
CDX2	1297.74	1297.74		SP2	3633.02	-3633.02		MAFG	4289.93	4289.93
FOSL2	1061.86	-577.883		FOXO1	3462.13	-3462.13		MAFK	4289.93	4289.93
PARP1	855.064	-855.064		FOXP2	3403.72	3403.72		SP2	3832.67	3832.67
JUN	851.372	851.372		PPARG	3139.51	-3020.84		ATF3	3561.54	2184.15
ATF2	839.162	839.162		SREBF2	3080.17	-3080.17		FBXL10	3488.62	-3488.62
KLF5	830.269	-830.269		FOXO3	2945.3	2311.89		SREBF2	3155.36	3155.36
MYB	771.824	-305.163		PAX8	2850.48	2850.48		ELF2	2797.05	2797.05
ZEB1	644.378	644.378		TBP	2598.83	-2598.83		TBP	2671.57	2671.57
CEBPD	629.372	629.372		DDIT3	2564.21	-2564.21		PPARG	2647.24	2546.26
E4F1	622.043	-622.043		TCF7L2	2521.28	2017.01		JUND	2367.97	-2367.97
E2F5	582.358	-582.358		FOSL2	2307.1	2231.2		CDX1	2354.85	2354.85
NFKB1	548.093	470.36		ATF2	2052.57	2052.57		CDX2	2354.85	2354.85
SNAI1	542.739	542.739		ZEB1	1799.91	-1799.91		ZNF148	2277.86	2147.56
ZEB2	542.739	542.739		NANOG	1762.94	1762.94		ERG	2212.71	2212.71
FOS	484.424	484.424		JUN	1345.74	1136.27		EN1	2209.21	-2209.21
PPARG	465.216	465.216		JUND	1334.26	1315.28		ATF2	2144.06	-2144.06
MXD1	405.202	405.202		CEBPB	1215.97	-998.258		STAT1	2016.01	-1383.14
MXD4	405.202	405.202		YY1	1147.92	-1147.92		FOXO1	1602.56	1602.56
FOXP2	362.984	362.984		REL	1047.65	917.622		FOSL2	1336.66	-1336.66
ZNF224	343.653	343.653		KLF5	1017.7	-1017.7		NEUROD1	1303.7	1303.7
EPAS1	333.102	333.102		STAT1	988.1	597.464		DDIT3	1286.34	1286.34
USF2	321.267	321.267		ZNF202	911.903	-911.903		ZNF224	1032.72	1032.72
TP63	309.765	-166.453		UHRF1	820.978	820.978		MYB	952.454	811.431
STAT1	308.811	-308.811		NR4A1	768.905	768.905		CUTL1	941.924	-941.924
EN1	293.26	-293.26		RELA	670.86	518.047		NANOG	916.002	-916.002
RFX5	288.265	-288.265		RARA	612.646	612.646		NFKB1	853.671	424.056
CEBPA	278.822	278.822		TFAP2A	602.796	369.695		RELA	815.019	-435.426
WT1	266.191	-266.191		GRLF1	602.209	602.209		FOSL1	801.998	-801.998
JUND	265.466	-144.471		ELF2	587.558	-587.558		IRF2	764.159	764.159
ELF2	244.724	244.724		CREB1	574.097	-574.097		YY1	744.838	744.838
TCF7L2	241.99	241.99		EGR1	570.033	53.9182		TP63	744.361	-367.477
KLF4	207.567	-207.567		ELK1	550.53	550.53		NR4A1	690.728	-690.728
CEBPB	201.789	156.927		SRF	550.53	550.53		CREB1	687.843	328.549
E2F2	194.119	-194.119		STAT3	545.309	256.983		EGR1	645.95	-128.488
E2F1	181.273	-181.273		CEBPD	545.212	488.922		TCF7L2	641.896	-641.896
DDIT3	181.07	39.0061		NFKB1	496.373	336.567		GFI1B	634.672	-634.672
RELA	168.693	-40.1989		ZNF148	477.783	477.783		NME2	634.672	-634.672
SMAD3	166.551	166.551		KLF4	446.651	-62.1989		RARA	615.876	-615.876
TFAP2A	148.692	148.692		SP1	439.629	-122.099		REL	614.395	-614.395
ATF3	142.064	-142.064		HSF2	436.297	436.297		VDR	583.71	583.71
ATF1	139.671	139.671		USF2	431.858	-45.1296		FOXP2	579.238	-579.238
MAX	135.067	135.067		ETV4	418.609	-418.609		GFI1	575.401	-59.2706
MYC	132.48	-53.0169		MYC	406.693	89.472		SP3	574.728	478.504
IRF1	123.542	-123.542		SP3	398.659	0.877964		PARP1	550.539	-550.539
USF1	122.74	122.74		MEOX2	384.452	384.452		SP1	544.037	323.093
TP53	114.358	-33.7117		RARB	372.046	-372.046		HSF2	540.805	-540.805
SP3	103.133	103.133		FOXA1	364.246	-20.5324		FOS	507.346	507.346
SP1	102.991	1.67079		PPARD	356.012	356.012		ETV4	479.826	479.826
E2F3	97.0597	-97.0597		EN1	347.916	347.916		CEBPB	464.193	290.305
STAT3	92.2521	-92.2521		GATA3	331.411	-7.66668		MYC	461.643	-161.337
CREB1	83.2754	83.2754		ESR1	326.355	11.3105		IRF1	460.269	194.725
TP73	79.3813	-45.5046		NR2F2	318.877	-318.877		TP73	438.47	-162.171
ESR1	79.3427	-29.8075		TFAP2C	309.296	-23.2534		STAT3	433.724	-365.038
FOXA1	73.7585	-4.38152		TAL1	309.236	-138.072		JUN	399.595	226.578
E2F4	73.4242	-53.4693		GFI1	300.082	-300.082		FOXA1	396.912	9.20823
EGR1	72.5975	-72.5975		GATA1	294.186	-0.303843		USF2	394.751	394.751
TFAP2C	60.2068	-7.30598		E2F1	294.036	-294.036		ESR1	371.602	-35.1184
FOXP3	59.6921	-11.5541		HIF1A	289.826	65.2801		GATA3	370.101	-5.77399
GATA3	58.7878	-5.38437		TP63	286.894	154.339		EPAS1	361.209	361.209
GATA1	54.5804	3.1406		PGR	286.065	286.065		GRLF1	352.558	-352.558
ETS1	54.0238	-11.188		CEBPA	269.643	48.5521		CEBPA	347.641	174.724
YBX1	53.5755	-16.3125		MYB	268.855	-27.9715		MEOX2	345.364	-345.364
GATA2	52.7852	-6.5174		VDR	266.451	-266.451		USF1	338.358	338.358
AR	51.3798	-6.69699		TP73	266.227	82.9598		TP53	337.306	-56.1322
HIF1A	46.8108	-11.0494		AR	263.061	19.9101		E2F1	323.352	43.4227
PRDM14	44.1508	-2.1575		GATA4	260.307	-260.307		HIF1A	310.189	-63.3067
E2F6	29.1179	-29.1179		USF1	259.747	-149.1		RFX5	309.801	-309.801
MYCN	24.9232	-11.3114		GATA2	259.647	1.23086		GATA1	300.824	12.4037
YY1	20.7409	-20.7409		FOXP3	248.815	75.6268		TFAP2C	299.117	23.3511
NR1I2	18.8583	-1.78731		YBX1	240.191	-27.2721		GATA4	293.833	293.833
TAL1	18.5065	-0.935165		PRDM14	234.423	12.4687		TFAP2A	284.39	43.4904
				ETS1	230.362	13.3578		E2F5	281.204	-281.204
				HSF1	218.149	218.149		AR	277.988	-9.3526
				E2F4	215.915	12.9372		NRF1	274.88	-274.88
				PAX5	185.334	-185.334		GATA2	274.399	1.54241
				E2F6	180.545	-67.4655		FOXP3	272.802	-75.457
				TP53	175.672	-0.48693		HSF1	270.403	-270.403
				RXRA	165.671	-165.671		YBX1	267.56	9.49314
				EPAS1	158.688	-158.688		ETS1	260.414	-10.4869
				NR1I2	119.295	39.8593		MYCN	255.46	177.649
				HNF1A	113.021	113.021		E2F4	254.723	-49.3408
				PPARA	106.292	-106.292		PRDM14	236.005	-4.22644
				MYCN	100.247	-86.2416		NFAT5	185.767	185.767
				ATF1	100.037	100.037		PGR	182.6	-182.6
				ESR2	99.9502	23.7014		KLF4	172.682	-172.682
				NR3C1	86.0299	86.0299		ATF1	151.468	-151.468
				SPI1	75.2762	75.2762		NR1I2	148.93	-18.1272
				WT1	54.9585	-54.9585		LEF1	144.717	-144.717
				FOS	50.6996	-50.6996		RARB	111.794	111.794
				NFAT5	44.0845	-44.0845		CEBPD	103.603	103.603
				HNF4A	39.8596	-39.8596		CEBPZ	95.4237	-95.4237
				JUNB	28.463	-28.463		TAL1	93.7915	8.75871
								E2F2	93.7348	-93.7348
								NFYA	91.6267	-91.6267
								SMAD3	88.8163	88.8163
								HNF1A	81.2632	-81.2632
								RXRA	81.193	81.193
								E2F6	59.0324	-10.6717
								ESR2	55.0736	-30.2799
								NR3C1	50.3655	-50.3655
								E2F3	46.8674	-46.8674
								SPI1	44.0698	-44.0698
