# Supplementary material for: The Experimental and In Silico-Based Evaluation of NRF2 Modulators, Sulforaphane and Brusatol, on the Transcriptome of Immortalized Bovine Mammary Alveolar Cells
Source: Int J Mol Sci. 2024 Apr 12;25(8):4264. doi: 10.3390/ijms25084264 (PMC11049820; doi:10.3390/ijms25084264)
Supplement: Supplementary file 1 [file ijms-25-04264-s001.zip › Supplementary File S7.xlsx]

## Sheet: Sulforaphane
Exported data
Target Name	ChEMBL-ID	UniProt ID	PDB Visualization	TTD ID	Probability	Model accuracy
15-hydroxyprostaglandin dehydrogenase [NAD+]	CHEMBL1293255	P15428	2GDZ	Not Available	0.6993	0.8357
5'-nucleotidase	CHEMBL5957	P21589	6TVE	Not Available	0.5334	0.9778
Acyl-CoA desaturase	CHEMBL5555	O00767	4ZYO	T10897	0.5391	0.975
ADAM10	CHEMBL5028	O14672	6BE6	T31902	0.5559	0.975
Adenosine A1 receptor	CHEMBL226	P30542	5N2S	T92072	0.5299	0.9593
Adenosine A2a receptor	CHEMBL251	P29274	5NM4	T77365	0.5059	0.944
Adenosine A2b receptor	CHEMBL255	P29275	Not Available	T86679	0.7267	0.9859
Adenosylhomocysteinase	CHEMBL2664	P23526	1LI4	Not Available	0.5016	0.8667
Aminopeptidase N	CHEMBL1907	P15144	4FYT	T67272	0.5907	0.9331
Androgen Receptor	CHEMBL1871	P10275	3V49	T11211	0.6776	0.9643
Aurora kinase B/Inner centromere protein	CHEMBL3430907	Q96GD4	6YIH	T46781	0.5786	0.975
Beta-glucuronidase	CHEMBL2728	P08236	3HN3	T96413	0.6733	0.7768
Bloom syndrome protein	CHEMBL1293237	P54132	4O3M	Not Available	0.6351	0.7006
Cannabinoid CB1 receptor	CHEMBL218	P21554	6N4B	Not Available	0.5719	0.9661
Carbonic anhydrase III	CHEMBL2885	P07451	3UYQ	Not Available	0.6827	0.8745
Casein kinase II alpha (prime)	CHEMBL4070	P19784	6TGU	Not Available	0.5143	0.9167
Casein kinase II alpha/beta	CHEMBL3038477	P67870	6TLS	T51565	0.5543	0.9923
Caspase-6	CHEMBL3308	P55212	2WDP	Not Available	0.5536	0.9756
Cathepsin B	CHEMBL4072	P07858	3PBH	T61746	0.5159	0.9367
Cathepsin D	CHEMBL2581	P07339	4OD9	T67102	0.8598	0.9895
Cathepsin L	CHEMBL3837	P07711	6JD8	T41141	0.5304	0.9661
CDK2/Cyclin A	CHEMBL3038469	P24941	4BCN	T70176	0.5438	0.9138
Choline kinase alpha	CHEMBL3117	P35790	4DA5	T55709	0.5423	0.78
Complement factor D	CHEMBL2176771	P00746	6QMT	T66383	0.5223	0.98
C-X-C chemokine receptor type 4	CHEMBL2107	P61073	3ODU	T96079	0.5631	0.931
Cyclin-dependent kinase 1/cyclin B1	CHEMBL1907602	P06493	6GU2	T49898	0.6474	0.9124
Cyclin-dependent kinase 2/cyclin E1	CHEMBL1907605	P24864	1W98	T70176	0.5848	0.9288
Cyclin-dependent kinase 5/CDK5 activator 1	CHEMBL1907600	Q00535	1UNL	T20973	0.5234	0.9303
Cysteinyl leukotriene receptor 2	CHEMBL4330	Q9NS75	Not Available	T74238	0.5608	0.98
Cytochrome P450 19A1	CHEMBL1978	P11511	3S79	T13260	0.7322	0.9176
Cytochrome P450 2A6	CHEMBL5282	P11509	2FDV	T06455	0.5116	0.7178
DCN1-like protein 1	CHEMBL4105838	Q96GG9	6BG3	Not Available	0.6354	0.95
Dipeptidyl peptidase II	CHEMBL3976	Q9UHL4	4EBB	Not Available	0.5529	0.9229
Dipeptidyl peptidase IX	CHEMBL4793	Q86TI2	6EOR	Not Available	0.8121	0.9695
Dipeptidyl peptidase VIII	CHEMBL4657	Q6V1X1	6EOP	Not Available	0.6131	0.9721
DNA topoisomerase I	CHEMBL1781	P11387	1K4T	T09826	0.5841	0.97
DNA-(apurinic or apyrimidinic site) lyase	CHEMBL5619	P27695	6BOW	T13348	0.8191	0.9111
Dual specificity phosphatase Cdc25C	CHEMBL2378	P30307	3OP3	Not Available	0.5617	0.9667
Dual specificity protein kinase CLK4	CHEMBL4203	Q9HAZ1	6FYV	Not Available	0.7114	0.9445
Endoplasmic reticulum-associated amyloid beta-peptide-binding protein	CHEMBL4159	Q99714	2O23	Not Available	0.9075	0.7016
Epoxide hydrolase 1	CHEMBL1968	P07099	Not Available	Not Available	0.5228	0.9857
FML2_HUMAN	CHEMBL5646	Q6L5J4	Not Available	Not Available	0.5431	1
Formyl peptide receptor 1	CHEMBL3359	P21462	Not Available	T87831	0.5562	0.9356
Ghrelin receptor	CHEMBL4616	Q92847	6KO5	T59604	0.5129	0.92
Glucose transporter	CHEMBL2535	P11166	6THA	Not Available	0.635	0.9875
Glutamate NMDA receptor; GRIN1/GRIN2B	CHEMBL1907603	Q05586	5EWM	Not Available	0.6501	0.9589
Glutamate receptor ionotropic, AMPA 2	CHEMBL4016	P42262	2WJW	T42392	0.6607	0.8692
Glycine receptor subunit alpha-1	CHEMBL5845	P23415	4X5T	T50269	0.7558	0.9071
Glycine transporter 2	CHEMBL3060	Q9Y345	Not Available	Not Available	0.7155	0.9917
Glycogen synthase kinase-3 beta	CHEMBL262	P49841	1J1B	Not Available	0.5532	0.9572
G-protein coupled bile acid receptor 1	CHEMBL5409	Q8TDU6	7CFM	T86273	0.5263	0.9365
G-protein coupled receptor 35	CHEMBL1293267	Q9HC97	Not Available	Not Available	0.6607	0.8934
G-protein coupled receptor 55	CHEMBL1075322	Q9Y2T6	Not Available	T87670	0.5425	0.7815
Heparanase	CHEMBL3921	Q9Y251	5LA4	T47623	0.5073	0.94
Hexokinase type IV	CHEMBL3820	P35557	3F9M	T87166	0.508	0.9196
Histone acetyltransferase KAT6A	CHEMBL3774298	Q92794	2OZU	Not Available	0.5003	0.975
Histone-lysine N-methyltransferase, H3 lysine-79 specific	CHEMBL1795117	Q8TEK3	3UWP	Not Available	0.5461	0.9356
Hydroxycarboxylic acid receptor 2	CHEMBL3785	Q8TDS4	Not Available	T88185	0.5365	0.9405
Kallikrein 5	CHEMBL4447	Q9Y337	6QFE	Not Available	0.5381	0.875
Kallikrein 7	CHEMBL2443	P49862	2QXI	Not Available	0.5907	0.94
Kelch-like ECH-associated protein 1	CHEMBL2069156	Q14145	6WCQ	Not Available	0.6413	0.8238
Kinesin-like protein 1	CHEMBL4581	P52732	6TIW	T28484	0.6081	0.9318
Kruppel-like factor 5	CHEMBL1293249	Q13887	Not Available	Not Available	0.7307	0.8633
Lipoxin A4 receptor	CHEMBL4227	P25090	6OMM	Not Available	0.6181	1
Macrophage migration inhibitory factor	CHEMBL2085	P14174	6B1K	T39977	0.7975	0.8078
Melanocortin receptor 3	CHEMBL4644	P41968	Not Available	T76846	0.5655	0.9952
Melanocortin receptor 4	CHEMBL259	P32245	7AUE	T72458	0.5189	0.9538
Melanocortin receptor 5	CHEMBL4608	P33032	Not Available	T95302	0.5562	0.97
Metabotropic glutamate receptor 5	CHEMBL3227	P41594	6N4X	Not Available	0.512	0.9642
Methionine aminopeptidase 2	CHEMBL3922	P50579	1B6A	T75596	0.6027	0.9728
Mineralocorticoid receptor	CHEMBL1994	P08235	4PF3	Not Available	0.564	1
Mitogen-activated protein kinase kinase kinase 14	CHEMBL5888	Q99558	6Z1T	Not Available	0.5068	1
Monoamine oxidase A	CHEMBL1951	P21397	2Z5Y	Not Available	0.518	0.9149
Multidrug resistance-associated protein 1	CHEMBL3004	P33527	4C3Z	T11288	0.5408	0.9637
Neuronal acetylcholine receptor; alpha4/beta4	CHEMBL1907591	P30926	6UR8	T70967	0.6353	1
Neurotensin receptor 2	CHEMBL2514	O95665	Not Available	Not Available	0.5651	1
Nicotinamide phosphoribosyltransferase	CHEMBL1744525	P43490	4LVF	T54582	0.6311	0.9625
NT-3 growth factor receptor	CHEMBL5608	Q16288	6KZD	Not Available	0.606	0.9589
Nuclear factor erythroid 2-related factor 2	CHEMBL1075094	Q16236	2FLU	Not Available	0.8978	0.96
Nuclear factor NF-kappa-B p105 subunit	CHEMBL3251	P19838	1SVC	Not Available	0.8686	0.9609
Nuclear receptor ROR-beta	CHEMBL3091268	Q92753	Not Available	Not Available	0.5654	0.955
Nuclear receptor subfamily 4 group A member 1	CHEMBL1293229	P22736	4RZF	Not Available	0.5016	0.78
P2X purinoceptor 7	CHEMBL4805	Q99572	Not Available	T63414	0.5642	0.975
Phosphodiesterase 11A	CHEMBL2717	Q9HCR9	Not Available	Not Available	0.576	0.85
Phosphodiesterase 3B	CHEMBL290	Q13370	1SO2	Not Available	0.5575	0.94
PI3-kinase p110-alpha/p85-alpha	CHEMBL2111367	P27986	4JPS	T80276	0.6652	0.9433
PI3-kinase p110-delta subunit	CHEMBL3130	O00329	6PYR	T67849	0.5237	0.9647
Poly [ADP-ribose] polymerase-1	CHEMBL3105	P09874	4DQY	T06273	0.5139	0.939
Potassium channel subfamily K member 9	CHEMBL2321614	Q9NPC2	6GHP	Not Available	0.5168	0.8
Pregnane X receptor	CHEMBL3401	O75469	6TFI	T82702	0.7583	0.9473
Proteasome component C5	CHEMBL4208	P20618	6KWY	Not Available	0.6081	0.9
Proteasome Macropain subunit	CHEMBL3492	P49721	5LE5	Not Available	0.5404	0.9024
Proteasome subunit beta type-9	CHEMBL1944495	P28065	6E5B	Not Available	0.5789	0.975
Protein Mdm4	CHEMBL1255126	O15151	6Q9Y	T36741	0.5177	0.902
Protein-tyrosine phosphatase 2C	CHEMBL3864	Q06124	5EHR	T13057	0.6201	0.9442
Pyrimidinergic receptor P2Y4	CHEMBL2123	P51582	Not Available	T82083	0.5471	0.9339
Pyrimidinergic receptor P2Y6	CHEMBL4714	Q15077	Not Available	T90782	0.5492	0.88
Relaxin receptor 1	CHEMBL1293316	Q9HBX9	Not Available	T73696	0.6276	0.825
Serine/threonine-protein kinase TBK1	CHEMBL5408	Q9UHD2	6NT9	Not Available	0.5684	0.9048
Sodium channel protein type II alpha subunit	CHEMBL4187	Q99250	6J8E	Not Available	0.5847	0.955
Sodium channel protein type III alpha subunit	CHEMBL5163	Q9NY46	Not Available	T76937	0.6207	0.969
Sodium/hydrogen exchanger 1	CHEMBL2781	P19634	7DSX	T82028	0.5113	0.9024
Sphingosine 1-phosphate receptor Edg-3	CHEMBL3892	Q99500	7C4S	T11241	0.5645	0.9729
Sphingosine 1-phosphate receptor Edg-8	CHEMBL2274	Q9H228	Not Available	T50089	0.5352	1
SUMO-activating enzyme	CHEMBL2095174	Q9UBE0	6XOG	Not Available	0.5758	0.79
Telomerase reverse transcriptase	CHEMBL2916	O14746	7BG9	T86052	0.6431	0.9
Thrombin	CHEMBL204	P00734	5EDM	T94033	0.6105	0.9601
Toll-like receptor 4	CHEMBL5255	O00206	4G8A	T81443	0.5058	0.925
Transcription intermediary factor 1-alpha	CHEMBL3108638	O15164	4YBM	Not Available	0.6892	0.9556
Tyrosyl-DNA phosphodiesterase 1	CHEMBL1075138	Q9NUW8	6N0D	Not Available	0.8475	0.7122
Vascular endothelial growth factor receptor 1	CHEMBL1868	P17948	5T89	Not Available	0.5029	0.9647
Vasopressin V1b receptor	CHEMBL1921	P47901	Not Available	Not Available	0.55	0.925
WD repeat-containing protein 5	CHEMBL1075317	P61964	2GNQ	Not Available	0.5167	0.9633

## Sheet: Brusatol
Exported data
Known strong binders	ChEMBL-ID	UniProt ID	PDB Visualization	TTD ID	Min Activity	Assay type
Nuclear factor erythroid 2-related factor 2	CHEMBL1075094	Q16236	2FLU	Not Available	29.19 nm	IC50
Additionally predicted targets	ChEMBL-ID	UniProt ID	PDB Visualization	TTD ID	Probability	Model accuracy
11-beta-hydroxysteroid dehydrogenase 2	CHEMBL3746	P80365	Not Available	T43721	0.6224	0.9478
5'-nucleotidase	CHEMBL5957	P21589	6TVE	Not Available	0.687	0.9778
Acetyl-CoA carboxylase 1	CHEMBL3351	Q13085	6G2H	Not Available	0.8269	0.9304
Acetyl-CoA carboxylase 2	CHEMBL4829	O00763	3TDC	T08922	0.6784	0.98
Acyl-CoA desaturase	CHEMBL5555	O00767	4ZYO	T10897	0.6934	0.975
ADAM10	CHEMBL5028	O14672	6BE6	T31902	0.8336	0.975
Adaptor-associated kinase	CHEMBL3830	Q2M2I8	5TE0	T98271	0.6051	0.831
Amine oxidase, copper containing	CHEMBL3437	Q16853	2C10	T69619	0.7154	0.94
AMP-activated protein kinase, alpha-1 subunit	CHEMBL4045	Q13131	6C9H	Not Available	0.5379	0.735
Anandamide amidohydrolase	CHEMBL2243	O00519	Not Available	T11754	0.8336	0.9753
Arachidonate 12-lipoxygenase	CHEMBL3687	P18054	3D3L	Not Available	0.9532	0.7557
Aurora kinase B/Inner centromere protein	CHEMBL3430907	Q96GD4	6YIH	T46781	0.531	0.975
Bloom syndrome protein	CHEMBL1293237	P54132	4O3M	Not Available	0.9647	0.7006
C5a anaphylatoxin chemotactic receptor	CHEMBL2373	P21730	6C1R	T15439	0.6514	0.9262
Calpain 1	CHEMBL3891	P07384	1ZCM	Not Available	0.6075	0.9304
Cannabinoid CB2 receptor	CHEMBL253	P34972	6KPF	Not Available	0.7009	0.9725
Casein kinase II alpha/beta	CHEMBL3038477	P67870	6TLS	T51565	0.8638	0.9923
Caspase-8	CHEMBL3776	Q14790	4JJ7	T15700	0.7153	0.9706
Cathepsin D	CHEMBL2581	P07339	4OD9	T67102	0.9095	0.9895
C-C chemokine receptor type 1	CHEMBL2413	P32246	Not Available	T16016	0.7929	0.895
Coagulation factor VII/tissue factor	CHEMBL2095194	P08709	4YLQ	T72702	0.5607	0.9917
Coagulation factor XIII	CHEMBL4530	P00488	4KTY	Not Available	0.6741	0.96
Cyclin-dependent kinase 1/cyclin B	CHEMBL2094127	P06493	6GU2	T49898	0.5751	0.96
Cyclin-dependent kinase 1/cyclin B1	CHEMBL1907602	P06493	6GU2	T49898	0.7753	0.9124
Cyclin-dependent kinase 2/cyclin E1	CHEMBL1907605	P24864	1W98	T70176	0.5877	0.9288
Cyclin-dependent kinase 4/cyclin D1	CHEMBL1907601	P11802	2W96	T12355	0.5056	0.9899
Cyclin-dependent kinase 5	CHEMBL4036	Q00535	4AU8	T20973	0.5851	0.7909
Cyclin-dependent kinase 5/CDK5 activator 1	CHEMBL1907600	Q00535	1UNL	T20973	0.8371	0.9303
Cyclooxygenase-1	CHEMBL221	P23219	6Y3C	Not Available	0.6248	0.9017
Cysteinyl leukotriene receptor 2	CHEMBL4330	Q9NS75	Not Available	T74238	0.5841	0.98
Cystic fibrosis transmembrane conductance regulator	CHEMBL4051	P13569	6MSM	T55654	0.6327	0.9571
Cytochrome P450 3A4	CHEMBL340	P08684	5VCC	T37848	0.8514	0.9119
Dipeptidyl peptidase IX	CHEMBL4793	Q86TI2	6EOR	Not Available	0.8522	0.9695
Dipeptidyl peptidase VIII	CHEMBL4657	Q6V1X1	6EOP	Not Available	0.7612	0.9721
DNA (cytosine-5)-methyltransferase 1	CHEMBL1993	P26358	4WXX	T88304	0.6831	0.9544
DNA topoisomerase II alpha	CHEMBL1806	P11388	6ZY5	T17048	0.8875	0.89
DNA-(apurinic or apyrimidinic site) lyase	CHEMBL5619	P27695	6BOW	T13348	0.9898	0.9111
Dual specificity mitogen-activated protein kinase kinase 2	CHEMBL2964	P36507	1S9I	Not Available	0.7243	0.8
Dual specificity phosphatase Cdc25C	CHEMBL2378	P30307	3OP3	Not Available	0.535	0.9667
Dual specificity protein kinase CLK2	CHEMBL4225	P49760	6KHE	Not Available	0.5465	0.8096
Dual specificity protein kinase CLK4	CHEMBL4203	Q9HAZ1	6FYV	Not Available	0.9021	0.9445
Dual specificity protein phosphatase 3	CHEMBL2635	P51452	3F81	Not Available	0.7547	0.94
dUTP pyrophosphatase	CHEMBL5203	P33316	3ARA	T39054	0.5342	0.9918
Endoplasmic reticulum aminopeptidase 1	CHEMBL5939	Q9NZ08	6Q4R	Not Available	0.5281	1
Formyl peptide receptor 1	CHEMBL3359	P21462	Not Available	T87831	0.6672	0.9356
Fructose-1,6-bisphosphatase	CHEMBL3975	P09467	7C9Q	Not Available	0.6053	0.9295
G protein-coupled receptor kinase 5	CHEMBL5678	P34947	4TND	Not Available	0.5069	0.88
Glucose transporter	CHEMBL2535	P11166	6THA	Not Available	0.627	0.9875
Glutamate NMDA receptor; GRIN1/GRIN2B	CHEMBL1907603	Q05586	5EWM	Not Available	0.7698	0.9589
Glycine receptor subunit alpha-1	CHEMBL5845	P23415	4X5T	T50269	0.6898	0.9071
Glycine transporter 2	CHEMBL3060	Q9Y345	Not Available	Not Available	0.7503	0.9917
Glycogen synthase kinase-3 alpha	CHEMBL2850	P49840	Not Available	Not Available	0.5607	0.8884
G-protein coupled receptor 35	CHEMBL1293267	Q9HC97	Not Available	Not Available	0.9156	0.8934
G-protein coupled receptor 55	CHEMBL1075322	Q9Y2T6	Not Available	T87670	0.7705	0.7815
Growth factor receptor-bound protein 2	CHEMBL3663	P62993	1GRI	Not Available	0.5275	0.9
Heat shock protein HSP 90-alpha	CHEMBL3880	P07900	3Q6M	Not Available	0.8755	0.9621
Heat shock protein HSP 90-beta	CHEMBL4303	P08238	5FWK	Not Available	0.9244	0.9677
Histone deacetylase 10	CHEMBL5103	Q969S8	Not Available	T94324	0.5106	0.9008
Histone deacetylase 2	CHEMBL1937	Q92769	7KBG	T51191	0.6726	0.9475
Hypoxia-inducible factor 1 alpha	CHEMBL4261	Q16665	4H6J	Not Available	0.9587	0.8514
IgG receptor FcRn large subunit p51	CHEMBL5966	P55899	6FGB	Not Available	0.8469	0.9093
Indoleamine 2,3-dioxygenase	CHEMBL4685	P14902	6E43	T89697	0.8037	0.9638
Inhibitor of nuclear factor kappa B kinase alpha subunit	CHEMBL3476	O15111	5EBZ	Not Available	0.5699	0.9583
Integrin alpha-5/beta-1	CHEMBL2095226	P05556	7NWL	T01851	0.5589	0.9639
Kelch-like ECH-associated protein 1	CHEMBL2069156	Q14145	6WCQ	Not Available	0.574	0.8238
Kruppel-like factor 5	CHEMBL1293249	Q13887	Not Available	Not Available	0.7888	0.8633
Lipoxin A4 receptor	CHEMBL4227	P25090	6OMM	Not Available	0.6254	1
L-lactate dehydrogenase B chain	CHEMBL4940	P07195	1I0Z	Not Available	0.5475	0.9553
LSD1/CoREST complex	CHEMBL3137262	O60341	5L3D	Not Available	0.808	0.9709
Lysosomal Pro-X carboxypeptidase	CHEMBL2335	P42785	3N2Z	Not Available	0.6209	1
MAP kinase ERK2	CHEMBL4040	P28482	6SLG	Not Available	0.9971	0.8382
Matrix metalloproteinase 7	CHEMBL4073	P09237	2Y6D	Not Available	0.6575	0.9756
Melanocortin receptor 4	CHEMBL259	P32245	7AUE	T72458	0.722	0.9538
Melanocortin receptor 5	CHEMBL4608	P33032	Not Available	T95302	0.5769	0.97
Methionine aminopeptidase 2	CHEMBL3922	P50579	1B6A	T75596	0.8647	0.9728
Mineralocorticoid receptor	CHEMBL1994	P08235	4PF3	Not Available	0.792	1
Mitogen-activated protein kinase kinase kinase 14	CHEMBL5888	Q99558	6Z1T	Not Available	0.5117	1
Neurotensin receptor 2	CHEMBL2514	O95665	Not Available	Not Available	0.6895	1
Niemann-Pick C1 protein	CHEMBL1293277	O15118	6W5S	Not Available	0.7209	0.8111
NT-3 growth factor receptor	CHEMBL5608	Q16288	6KZD	Not Available	0.8436	0.9589
Nuclear factor NF-kappa-B p105 subunit	CHEMBL3251	P19838	1SVC	Not Available	0.9246	0.9609
Nuclear receptor ROR-beta	CHEMBL3091268	Q92753	Not Available	Not Available	0.8055	0.955
Palmitoleoyl-protein carboxylesterase NOTUM	CHEMBL3714531	Q6P988	4WBH	Not Available	0.5196	0.9714
Phosphodiesterase 3A	CHEMBL241	Q14432	7LRC	T88975	0.7293	0.9294
Phosphodiesterase 7A	CHEMBL3012	Q13946	1ZKL	T39523	0.5102	0.9929
Phospholipase A2 group IIA	CHEMBL3474	P14555	3U8I	Not Available	0.6475	0.9405
PI3-kinase p110-alpha subunit	CHEMBL4005	P42336	4JPS	T80276	0.9054	0.9747
PI3-kinase p110-alpha/p85-alpha	CHEMBL2111367	P27986	4JPS	T80276	0.8606	0.9433
PI3-kinase p110-beta subunit	CHEMBL3145	P42338	Not Available	T05031	0.7763	0.9875
PI3-kinase p110-delta subunit	CHEMBL3130	O00329	6PYR	T67849	0.8121	0.9647
PI3-kinase p110-gamma subunit	CHEMBL3267	P48736	1E8Y	T95913	0.8916	0.9571
Plasminogen	CHEMBL1801	P00747	4DUR	T89034	0.603	0.9244
Plasminogen activator inhibitor-1	CHEMBL3475	P05121	3CVM	T15556	0.5854	0.83
Platelet-derived growth factor receptor	CHEMBL2095189	P09619	3MJG	T53524	0.5591	0.7167
Platelet-derived growth factor receptor alpha	CHEMBL2007	P16234	7LBF	T53524	0.91	0.9107
Pregnane X receptor	CHEMBL3401	O75469	6TFI	T82702	0.6522	0.9473
Proteasome component C5	CHEMBL4208	P20618	6KWY	Not Available	0.6728	0.9
Proteasome Macropain subunit	CHEMBL3492	P49721	5LE5	Not Available	0.5998	0.9024
Proteasome subunit beta type-9	CHEMBL1944495	P28065	6E5B	Not Available	0.6393	0.975
Protein kinase C alpha	CHEMBL299	P17252	4RA4	T12808	0.8818	0.9803
Protein kinase C delta	CHEMBL2996	Q05655	1YRK	T44861	0.8054	0.9779
Protein tyrosine kinase 2 beta	CHEMBL5469	Q14289	4EKU	T07087	0.648	0.9103
Protein-tyrosine phosphatase 1B	CHEMBL335	P18031	5QGF	Not Available	0.5661	0.9517
Protein-tyrosine phosphatase 2C	CHEMBL3864	Q06124	5EHR	T13057	0.6104	0.9442
Purinergic receptor P2Y12	CHEMBL2001	Q9H244	4PXZ	T46937	0.5481	0.96
Relaxin receptor 1	CHEMBL1293316	Q9HBX9	Not Available	T73696	0.6509	0.825
Ribosomal protein S6 kinase alpha 1	CHEMBL2553	Q15418	2Z7Q	Not Available	0.7599	0.8511
Ribosomal protein S6 kinase alpha 3	CHEMBL2345	P51812	4D9T	Not Available	0.6832	0.9564
Ribosomal protein S6 kinase alpha 6	CHEMBL4924	Q9UK32	6G77	Not Available	0.5003	0.8
Serine/threonine-protein kinase Chk1	CHEMBL4630	O14757	3TKI	Not Available	0.779	0.9703
Serine/threonine-protein kinase MST2	CHEMBL4708	Q13188	6AO5	Not Available	0.6284	0.7167
Serine/threonine-protein kinase ULK3	CHEMBL5047	Q6PHR2	6FDY	Not Available	0.5759	0.785
Sodium channel protein type III alpha subunit	CHEMBL5163	Q9NY46	Not Available	T76937	0.7038	0.969
Sodium channel protein type IV alpha subunit	CHEMBL2072	P35499	6AGF	T02546	0.5198	0.9232
Sphingosine 1-phosphate receptor Edg-8	CHEMBL2274	Q9H228	Not Available	T50089	0.6723	1
SUMO-activating enzyme	CHEMBL2095174	Q9UBE0	6XOG	Not Available	0.5635	0.79
T-cell protein-tyrosine phosphatase	CHEMBL3807	P17706	1L8K	Not Available	0.7615	0.93
Thyroid hormone receptor alpha	CHEMBL1860	P10827	3ILZ	T79591	0.5251	0.9915
Tissue factor pathway inhibitor	CHEMBL3713062	P10646	5NMV	T78890	0.729	0.9733
Tissue-type plasminogen activator	CHEMBL1873	P00750	1RTF	T45299	0.5774	0.9333
Toll-like receptor 4	CHEMBL5255	O00206	4G8A	T81443	0.7476	0.925
TRAF2- and NCK-interacting kinase	CHEMBL4527	Q9UKE5	2X7F	Not Available	0.5947	0.7
Transcription intermediary factor 1-alpha	CHEMBL3108638	O15164	4YBM	Not Available	0.8714	0.9556
Tyrosine-protein kinase FER	CHEMBL3982	P16591	6KC4	Not Available	0.5145	0.7811
Tyrosine-protein kinase ITK/TSK	CHEMBL2959	Q08881	4HCU	T91761	0.6402	0.95
Tyrosine-protein kinase ZAP-70	CHEMBL2803	P43403	2OZO	Not Available	0.657	0.825
Tyrosyl-DNA phosphodiesterase 1	CHEMBL1075138	Q9NUW8	6N0D	Not Available	0.7924	0.7122
Urokinase-type plasminogen activator	CHEMBL3286	P00749	1GJ7	T17758	0.8048	0.9788
Voltage-gated N-type calcium channel alpha-1B subunit	CHEMBL4478	Q00975	Not Available	T38338	0.8014	0.9714
Voltage-gated T-type calcium channel alpha-1H subunit	CHEMBL1859	O95180	Not Available	T54644	0.7075	0.9857
WD repeat-containing protein 5	CHEMBL1075317	P61964	2GNQ	Not Available	0.6313	0.9633

## Sheet: Common targets
Predicted Target	Probability
	SFN	BRU
Nuclear factor erythroid 2-related factor 2	0.8978	1
Nuclear factor NF-kappa-B p105 subunit	0.8686	0.9246
Cathepsin D	0.8598	0.9095
Tyrosyl-DNA phosphodiesterase 1	0.8475	0.7924
DNA-(apurinic or apyrimidinic site) lyase	0.8191	0.9898
Dipeptidyl peptidase IX	0.8121	0.8522
Pregnane X receptor	0.7583	0.6522
Glycine receptor subunit alpha-1	0.7558	0.6898
Kruppel-like factor 5	0.7307	0.7888
Glycine transporter 2	0.7155	0.7503
Dual specificity protein kinase CLK4	0.7114	0.9021
Transcription intermediary factor 1-alpha	0.6892	0.8714
PI3-kinase p110-alpha/p85-alpha	0.6652	0.8606
G-protein coupled receptor 35	0.6607	0.9156
Glutamate NMDA receptor	0.6501	0.77
Cyclin-dependent kinase 1/cyclin B1	0.6474	0.7753
Kelch-like ECH-associated protein 1	0.6413	0.574
Bloom syndrome protein	0.6351	0.9647
Glucose transporter	0.635	0.627
Relaxin receptor 1	0.6276	0.6509
Sodium channel protein type III alpha subunit	0.6207	0.7038
Protein-tyrosine phosphatase 2C	0.6201	0.6104
Lipoxin A4 receptor	0.6181	0.6254
Dipeptidyl peptidase VIII	0.6131	0.7612
Proteasome component C5	0.6081	0.6728
NT-3 growth factor receptor	0.606	0.8436
Methionine aminopeptidase 2	0.6027	0.8647
Cyclin-dependent kinase 2/cyclin E1	0.5848	0.5877
Proteasome subunit beta type-9	0.5789	0.6393
Aurora kinase B/Inner centromere protein	0.5786	0.531
SUMO-activating enzyme	0.5758	0.5635
Nuclear receptor ROR-beta	0.5654	0.8055
Neurotensin receptor 2	0.5651	0.6895
Mineralocorticoid receptor	0.564	0.792
Dual specificity phosphatase Cdc25C	0.5617	0.535
Cysteinyl leukotriene receptor 2	0.5608	0.5841
Melanocortin receptor 5	0.5562	0.5769
Formyl peptide receptor 1	0.5562	0.6672
ADAM10	0.5559	0.8336
Casein kinase II alpha/beta	0.5543	0.8638
G-protein coupled receptor 55	0.5425	0.7705
Proteasome Macropain subunit	0.5404	0.5998
Acyl-CoA desaturase	0.5391	0.6934
Sphingosine 1-phosphate receptor Edg-8	0.5352	0.6723
5'-nucleotidase	0.5334	0.687
PI3-kinase p110-delta subunit	0.5237	0.8121
Cyclin-dependent kinase 5/CDK5 activator 1	0.5234	0.8371
Melanocortin receptor 4	0.5189	0.722
WD repeat-containing protein 5	0.5167	0.6313
Mitogen-activated protein kinase kinase kinase 14	0.5068	0.5117
Toll-like receptor 4	0.5058	0.7476
elements
Casein kinase II alpha/beta
Proteasome Macropain subunit
Relaxin receptor 1
Glycine transporter 2
Proteasome component C5
Methionine aminopeptidase 2
Sodium channel protein type III alpha subunit
G-protein coupled receptor 35
WD repeat-containing protein 5
Dual specificity phosphatase Cdc25C
Cathepsin D
Glucose transporter
Sphingosine 1-phosphate receptor Edg-8
Neurotensin receptor 2
5'-nucleotidase
Toll-like receptor 4
Kruppel-like factor 5
Nuclear factor erythroid 2-related factor 2
Melanocortin receptor 4
Cysteinyl leukotriene receptor 2
PI3-kinase p110-alpha/p85-alpha
PI3-kinase p110-delta subunit
Mitogen-activated protein kinase kinase kinase 14
DNA-(apurinic or apyrimidinic site) lyase
Cyclin-dependent kinase 2/cyclin E1
Nuclear receptor ROR-beta
Cyclin-dependent kinase 5/CDK5 activator 1
Mineralocorticoid receptor
Tyrosyl-DNA phosphodiesterase 1
SUMO-activating enzyme
Lipoxin A4 receptor
Glutamate NMDA receptor
Kelch-like ECH-associated protein 1
Glycine receptor subunit alpha-1
Nuclear factor NF-kappa-B p105 subunit
Cyclin-dependent kinase 1/cyclin B1
G-protein coupled receptor 55
Dipeptidyl peptidase VIII
Melanocortin receptor 5
ADAM10
NT-3 growth factor receptor
Dual specificity protein kinase CLK4
Proteasome subunit beta type-9
Acyl-CoA desaturase
Aurora kinase B/Inner centromere protein
Pregnane X receptor
Formyl peptide receptor 1
Dipeptidyl peptidase IX
Protein-tyrosine phosphatase 2C
Bloom syndrome protein
Transcription intermediary factor 1-alpha
