# Supplementary material for: The Experimental and In Silico-Based Evaluation of NRF2 Modulators, Sulforaphane and Brusatol, on the Transcriptome of Immortalized Bovine Mammary Alveolar Cells
Source: Int J Mol Sci. 2024 Apr 12;25(8):4264. doi: 10.3390/ijms25084264 (PMC11049820; doi:10.3390/ijms25084264)
Supplement: Supplementary file 1 [file ijms-25-04264-s001.zip › Supplementary File S8.xlsx]

## Sheet: Up-regulated by SFN pathways
Term	P-value	Adjusted P-value	Odds Ratio	Combined Score	Genes
KEAP1-NFE2L2 Pathway R-HSA-9755511	4.20278e-12	4.03047e-09	9.65503	252.916	NQO1	VCP	PSMD11	SRXN1	TXNRD1	GSR	KEAP1	TALDO1	SLC7A11	PSMD8	GCLC	MAP1LC3B	PSMD2	PRDX1	MAFG	UBC	HMOX1	TKT	SQSTM1
Cellular Response To Chemical Stress R-HSA-9711123	5.47563e-11	1.82651e-08	6.31698	149.258	NQO1	VCP	GPX2	PSMD11	SRXN1	GSTP1	TXNRD1	GSR	KEAP1	TALDO1	SLC7A11	ATOX1	PSMD8	GCLC	MAP1LC3B	PSMD2	PRDX1	MAFG	UBC	HMOX1	BLVRB	TKT	SQSTM1
Nuclear Events Mediated By NFE2L2 R-HSA-9759194	5.71381e-11	1.82651e-08	10.6394	250.936	NQO1	PSMD11	SRXN1	TXNRD1	GSR	TALDO1	SLC7A11	PSMD8	GCLC	PSMD2	PRDX1	MAFG	UBC	HMOX1	TKT	SQSTM1
Cellular Responses To Stress R-HSA-2262752	6.18206e-10	1.48215e-07	3.12972	66.3632	VCP	ACADVL	PSMD11	CXCL8	SRXN1	CITED2	GSTP1	GOSR2	KEAP1	SLC7A11	PSMD8	MAP1LC3B	HSPH1	SERP1	PSMD2	PRDX1	UBC	SERPINH1	HMOX1	ATP6V1E1	MAP4K4	NQO1	HSPA8	HSP90AA1	GPX2	ATP6V0B	HSBP1	TXNRD1	GSR	HSPA6	SYVN1	HMGA1	TALDO1	ATOX1	GCLC	MAPKAPK3	MAFG	BLVRB	TKT	FKBP4	CRYAB	SQSTM1	ATP6V0C	TNRC6A	HSPA1A
Cellular Responses To Stimuli R-HSA-8953897	8.30643e-10	1.59317e-07	3.09741	64.7631	VCP	ACADVL	PSMD11	CXCL8	SRXN1	CITED2	GSTP1	GOSR2	KEAP1	SLC7A11	PSMD8	MAP1LC3B	HSPH1	SERP1	PSMD2	PRDX1	UBC	SERPINH1	HMOX1	ATP6V1E1	MAP4K4	NQO1	HSPA8	HSP90AA1	GPX2	ATP6V0B	HSBP1	TXNRD1	GSR	HSPA6	SYVN1	HMGA1	TALDO1	ATOX1	GCLC	MAPKAPK3	MAFG	BLVRB	TKT	FKBP4	CRYAB	SQSTM1	ATP6V0C	TNRC6A	HSPA1A
Immune System R-HSA-168256	1.74973e-08	2.79665e-06	2.21453	39.5542	EIF4A2	CXCL8	KEAP1	TNFAIP3	PYGL	SRP14	PVR	ACTG1	PSMD8	SEC61A1	IL36A	PSMD2	FTH1	MMP28	LAMP2	COTL1	TIMP1	ATP6V1E1	CTSD	IL13RA1	HSP90AA1	ATP6V0B	TNFRSF12A	MMP1	MMP3	PLAUR	TALDO1	KCNAB2	DUSP6	PJA2	ZEB1	PKM	MAPKAPK3	NPC2	CRISPLD2	CANX	IRF7	SEC22B	CD46	SQSTM1	ATP6V0C	FTL	DNASE1L1	CD63	VCP
Attenuation Phase R-HSA-3371568	5.50519e-08	7.54211e-06	20.9298	349.842	HSPA8	HSP90AA1	HSPH1	HSBP1	HSPA6	SERPINH1	FKBP4	HSPA1A
HSF1-dependent Transactivation R-HSA-3371571	6.50925e-08	7.80296e-06	15.3854	254.589	HSPA8	HSP90AA1	HSPH1	HSBP1	HSPA6	SERPINH1	FKBP4	CRYAB	HSPA1A
HSF1 Activation R-HSA-3371511	1.64097e-07	1.74854e-05	17.4383	272.436	VCP	HSP90AA1	HSPH1	HSBP1	HSPA6	SERPINH1	FKBP4	HSPA1A
Innate Immune System R-HSA-168249	4.25894e-07	4.08432e-05	2.45351	35.9907	CD63	VCP	PSMD11	DHX9	GSTP1	TNFAIP3	PYGL	SRP14	MALT1	ACTG1	PSMD8	PSMD2	FTH1	MMP28	LAMP2	UBC	COTL1	HMOX1	ATP6V1E1	CTSD	CD55	POLR2L	HSPA8	HSP90AA1	ATP6V0B	HSPA6	PLAUR	KCNAB2	BAIAP2	DUSP6	ATOX1	MYO1E	PKM	MAPKAPK3	NPC2	CRISPLD2	IRF7	TAB2	YPEL5	CALM1	CD46	ATP6V0C	HSPA1A	FTL	DNASE1L1
Neutrophil Degranulation R-HSA-6798695	3.1265e-06	0.000272574	3.01927	38.2711	CD63	VCP	PSMD11	GSTP1	PYGL	SRP14	PSMD2	FTH1	MMP28	LAMP2	COTL1	CTSD	CD55	HSPA8	HSP90AA1	HSPA6	PLAUR	KCNAB2	PKM	NPC2	CRISPLD2	YPEL5	ATP6V0C	HSPA1A	FTL	DNASE1L1
Iron Uptake And Transport R-HSA-917937	6.42553e-06	0.000513507	8.03208	96.0254	ATP6V0B	TFRC	FTH1	UBC	HMOX1	NEDD8	ATP6V1E1	ATP6V0C	FTL
Signaling By Interleukins R-HSA-449147	2.57496e-05	0.00189953	2.77319	29.3045	HSPA8	HSP90AA1	PSMD11	CXCL8	MMP1	MMP3	TALDO1	PTPN12	PTGS2	DUSP6	PSMD8	ZEB1	IL36A	MAPKAPK3	PSMD2	CLCF1	CANX	UBC	HMOX1	SDC1	TAB2	TIMP1	SQSTM1	IL13RA1
Interleukin-4 And Interleukin-13 Signaling R-HSA-6785807	3.26451e-05	0.00223619	5.61425	57.9942	HSPA8	HSP90AA1	CXCL8	ZEB1	MMP1	MMP3	HMOX1	TIMP1	PTGS2	IL13RA1
Transport Of Small Molecules R-HSA-382551	3.92805e-05	0.00251133	2.39695	24.3166	VCP	PSMD11	TFRC	SAR1B	SLC20A1	DERL1	SLC2A1	NEDD8	SLC7A11	CLCN3	PSMD8	SLC22A15	PSMD2	FTH1	SLC22A18	UBC	HMOX1	SLC39A7	ATP6V1E1	ASIC1	ABCC3	SLC12A4	ATP6V0B	SLC35C1	ANO8	SLCO4A1	NPC2	CALM1	ATP6V0C	FTL
Disease R-HSA-1643685	4.85621e-05	0.00291069	1.82372	18.1144	CDKN1C	SH3GL3	GBE1	SLC2A1	KEAP1	ENO1	ANTXR2	ACTG1	PSMD8	MAP1LC3B	CCND3	PSMD2	SLC22A18	CHMP1A	LARGE1	HSP90AA1	TPM4	SLC35C1	TALDO1	VPS37B	DUSP6	EREG	CANX	IRF7	FKBP4	CD46	SQSTM1	HBEGF	DDX5	VCP	PSMD11	SAR1B	SUPT4H1	DERL1	POLR2A	CHSY1	PRDX1	UBC	PGK1	HMOX1	ST3GAL1	POLR2L	TXNRD1	PMM2	C1GALT1
Infectious Disease R-HSA-5663205	7.66534e-05	0.00430793	2.08376	19.7461	SH3GL3	DDX5	VCP	PSMD11	SAR1B	SUPT4H1	KEAP1	ENO1	ANTXR2	ACTG1	PSMD8	MAP1LC3B	POLR2A	PSMD2	CHMP1A	UBC	PGK1	HMOX1	ST3GAL1	POLR2L	HSP90AA1	TXNRD1	HMGA1	VPS37B	STAM	BAIAP2	MYO1E	CANX	IRF7	UBAP1	SDC1	TAB2	FKBP4	CALM1	CD46	HBEGF	CRB3	HSPA1A
Cellular Response To Heat Stress R-HSA-3371556	8.23827e-05	0.00430793	4.97192	46.7566	HSPA8	VCP	HSP90AA1	HSPH1	HSBP1	HSPA6	SERPINH1	FKBP4	CRYAB	HSPA1A
Detoxification Of Reactive Oxygen Species R-HSA-3299685	8.95509e-05	0.00430793	9.75891	90.9599	GPX2	GSTP1	PRDX1	TXNRD1	GSR	ATOX1
Metabolism Of Carbohydrates R-HSA-71387	8.98422e-05	0.00430793	3.13251	29.187	PFKFB2	PFKFB3	SLC37A1	GBE1	SLC2A1	TALDO1	B3GALT6	ENO1	PYGL	PKM	CHSY1	UBC	PGK1	SDC1	CALM1	TKT	ST3GAL1
Platelet Degranulation R-HSA-114608	0.000107223	0.00473805	4.36939	39.9389	CD63	TGFB2	TMSB4X	PCDH7	SERPINE1	LAMP2	ENDOD1	ACTN4	TIMP1	CALM1	MANF
EGFR Downregulation R-HSA-182971	0.000108694	0.00473805	9.36798	85.5014	SH3GL3	UBC	PTPN12	STAM	EREG	HBEGF
Cytokine Signaling In Immune System R-HSA-1280215	0.000132314	0.00551694	2.26021	20.1844	EIF4A2	PSMD11	CXCL8	PTGS2	PSMD8	IL36A	PSMD2	UBC	HMOX1	FLNB	TIMP1	IL13RA1	HSPA8	HSP90AA1	TNFRSF12A	MMP1	MMP3	TALDO1	PTPN12	DUSP6	ISG20	ZEB1	MAPKAPK3	CLCF1	CANX	IRF7	SDC1	TAB2	SQSTM1
Response To Elevated Platelet Cytosolic Ca2+ R-HSA-76005	0.000159875	0.00638833	4.15805	36.346	CD63	TGFB2	TMSB4X	PCDH7	SERPINE1	LAMP2	ENDOD1	ACTN4	TIMP1	CALM1	MANF
Asparagine N-linked Glycosylation R-HSA-446203	0.000231766	0.00889053	2.8748	24.0614	VCP	CMAS	SAR1B	SEC16A	GOSR2	SLC35C1	PMM2	USO1	DERL1	SYVN1	CANX	UBC	TMED2	KDELR2	SEC22B	ST3GAL1	CD55
MAPK6/MAPK4 Signaling R-HSA-5687128	0.000244322	0.00901171	4.7671	39.6481	PSMD8	CCND3	PSMD11	PSMD2	CDC42EP3	UBC	CDC42EP2	HSPB1	TNRC6A
ESR-mediated Signaling R-HSA-8939211	0.00026356	0.00936125	3.63181	29.9306	TLE3	DDX5	HSP90AA1	POLR2A	MMP3	FKBP4	CALM1	CTSD	TNRC6A	EREG	HBEGF	POLR2L
Uptake And Function Of Diphtheria Toxin R-HSA-5336415	0.000303439	0.0103928	38.809	314.365	HSP90AA1	TXNRD1	HBEGF
AUF1 (hnRNP D0) Binds And Destabilizes mRNA R-HSA-450408	0.000399751	0.0132193	5.8195	45.5357	PSMD8	HSPA8	PSMD11	PSMD2	UBC	HSPB1	HSPA1A
Uptake And Actions Of Bacterial Toxins R-HSA-5339562	0.00042842	0.0136951	9.27387	71.9226	HSP90AA1	TXNRD1	ANTXR2	CALM1	HBEGF
Signaling By Nuclear Receptors R-HSA-9006931	0.000502813	0.015433	3.01473	22.8977	TLE3	CPT1A	DDX5	HSP90AA1	MMP3	EREG	DHRS9	POLR2A	CALM1	FKBP4	CTSD	TNRC6A	HBEGF	POLR2L
Downregulation Of ERBB2 Signaling R-HSA-8863795	0.000514969	0.015433	8.85179	67.0205	HSP90AA1	UBC	PTPN12	EREG	HBEGF
Vesicle-mediated Transport R-HSA-5653656	0.000657355	0.0191031	2.06072	15.0995	SH3GL3	TFRC	GDI1	SAR1B	GOSR2	USO1	NEDD8	MAP1LC3B	HSPH1	FTH1	UBC	TMED2	DENND5A	CD55	HSPA8	HSP90AA1	SORT1	SEC16A	VPS37B	STAM	EREG	MYO1E	UBAP1	KDELR2	SEC22B	CALM1	HBEGF	FTL
Post-translational Protein Modification R-HSA-597592	0.00072881	0.0202441	1.72686	12.475	DDX5	VCP	CMAS	PSMD11	SAR1B	GOSR2	USO1	DERL1	KEAP1	TNFAIP3	NEDD8	PSMD8	TUBA1B	TUBB3	PSMD2	ARSJ	UBC	TMED2	TIMP1	LARGE1	ST3GAL1	DCAF13	CD55	HSPA8	WSB2	KLHL25	SEC16A	PMM2	SLC35C1	C1GALT1	SYVN1	ANO8	PLAUR	STAM	KLHL20	NR4A2	SPSB2	EID3	TUBB2A	DMTF1	CANX	VWA1	KDELR2	UBA1	SEC22B
Chaperone Mediated Autophagy R-HSA-9613829	0.000738834	0.0202441	11.9622	86.2525	HSPA8	HSP90AA1	LAMP2	UBC
Extracellular Matrix Organization R-HSA-1474244	0.000900441	0.0239867	2.82712	19.8255	TGFB2	MMP1	SERPINE1	MMP3	NTN4	LAMC2	DMTF1	P4HA1	MMP28	SERPINH1	SDC1	TIMP1	ITGA5	CTSD
Estrogen-dependent Gene Expression R-HSA-9018519	0.00108911	0.0282284	4.22731	28.8404	TLE3	DDX5	HSP90AA1	POLR2A	FKBP4	CTSD	TNRC6A	POLR2L
SARS-CoV-1 Infection R-HSA-9678108	0.00126136	0.0318327	5.57041	37.1856	MAP1LC3B	DDX5	VCP	CANX	UBC	ST3GAL1
Signaling By EGFR R-HSA-177929	0.00140721	0.0332806	5.44053	35.7234	SH3GL3	UBC	PTPN12	STAM	EREG	HBEGF
Activation Of Matrix Metalloproteinases R-HSA-1592389	0.00141642	0.0332806	9.71749	63.7431	MMP1	MMP28	MMP3	TIMP1
Membrane Trafficking R-HSA-199991	0.00142284	0.0332806	2.00319	13.1311	SH3GL3	TFRC	GDI1	SAR1B	GOSR2	USO1	NEDD8	MAP1LC3B	FTH1	UBC	TMED2	DENND5A	CD55	HSPA8	SORT1	SEC16A	VPS37B	STAM	EREG	MYO1E	UBAP1	KDELR2	SEC22B	CALM1	HBEGF	FTL
N-glycan Trimming In ER And Calnexin/Calreticulin Cycle R-HSA-532668	0.00153513	0.0350522	6.71229	43.4899	VCP	UBC	CANX	DERL1	SYVN1
Signaling By Receptor Tyrosine Kinases R-HSA-9006934	0.00189553	0.0422747	2.0896	13.0981	SH3GL3	HSP90AA1	ATP6V0B	NTRK3	HSPB1	LAMC2	PTPN12	STAM	BAIAP2	DUSP6	EREG	FOSL1	MAPKAPK3	POLR2A	UBC	TAB2	ATP6V1E1	TRIB1	CALM1	ATP6V0C	HBEGF	POLR2L
Regulation Of HSF1-mediated Heat Shock Response R-HSA-3371453	0.00225441	0.0485404	4.20333	25.6188	HSPA8	HSPH1	HSBP1	HSPA6	SERPINH1	FKBP4	HSPA1A
Pexophagy R-HSA-9664873	0.0022777	0.0485404	14.5489	88.5243	MAP1LC3B	UBC	SQSTM1
Hh Mutants Are Degraded By ERAD R-HSA-5362768	0.00233798	0.0487147	4.87233	29.5188	PSMD8	VCP	PSMD11	PSMD2	UBC	SYVN1
Glycogen Metabolism R-HSA-8982491	0.00243828	0.0487147	8.18166	49.2247	GBE1	UBC	PYGL	CALM1
Signaling By ERBB2 In Cancer R-HSA-1227990	0.00243828	0.0487147	8.18166	49.2247	HSP90AA1	PTPN12	EREG	HBEGF
Hh Mutants Abrogate Ligand Secretion R-HSA-5387390	0.00281755	0.0539337	4.67686	27.462	PSMD8	VCP	PSMD11	PSMD2	UBC	SYVN1
Selective Autophagy R-HSA-9663891	0.00281755	0.0539337	4.67686	27.462	HSPA8	MAP1LC3B	HSP90AA1	VCP	UBC	SQSTM1
Signaling By EGFR In Cancer R-HSA-1643713	0.00286822	0.0539337	7.7721	45.4984	HSP90AA1	UBC	EREG	HBEGF
Autophagy R-HSA-9612973	0.00324657	0.0598743	3.19991	18.336	HSPA8	VCP	MAP1LC3B	HSP90AA1	LAMP2	UBC	UBAP1	VPS37B	SQSTM1
MAPK Family Signaling Cascades R-HSA-5683057	0.00351572	0.0628682	2.33197	13.1768	DUSP5	PSMD11	HSPB1	RASAL2	DUSP6	EREG	PSMD8	CCND3	PSMD2	CDC42EP3	UBC	CDC42EP2	CALM1	TNRC6A	HBEGF
Neddylation R-HSA-8951664	0.00361381	0.0628682	2.50192	14.0683	VCP	PSMD11	WSB2	KLHL25	KEAP1	NEDD8	KLHL20	PSMD8	SPSB2	PSMD2	UBC	SQSTM1	DCAF13
Hedgehog Ligand Biogenesis R-HSA-5358346	0.00367014	0.0628682	4.41133	24.7366	PSMD8	VCP	PSMD11	PSMD2	UBC	SYVN1
Synthesis Of 15-Eicosatetraenoic Acid Derivatives R-HSA-2142770	0.00370101	0.0628682	38.72	216.799	GPX2	PTGS2
Dissolution Of Fibrin Clot R-HSA-75205	0.00380225	0.0628682	11.6377	64.8474	SERPINE1	PLAUR	SERPINB8
p75NTR Recruits Signaling Complexes R-HSA-209543	0.00380225	0.0628682	11.6377	64.8474	PRKCI	UBC	SQSTM1
Interconversion Of Nucleotide Di- And Triphosphates R-HSA-499943	0.00387795	0.0630331	7.06469	39.2263	TXNRD1	AK1	GSR	AK6
Defective CFTR Causes Cystic Fibrosis R-HSA-5678895	0.00399287	0.0638194	4.32937	23.9122	PSMD8	VCP	PSMD11	PSMD2	UBC	DERL1
Hemostasis R-HSA-109582	0.00409284	0.0639268	1.98482	10.9136	CD63	TGFB2	MMP1	PCDH7	SERPINE1	ENDOD1	PLAUR	ACTN4	SLC7A11	TFPI	SERPINB8	LRP8	MANF	EHD2	TMSB4X	MAFG	LAMP2	SDC1	TIMP1	ITGA5	CALM1
Signal Transduction R-HSA-162582	0.00413291	0.0639268	1.46591	8.04605	SH3GL3	RTKN	CXCL8	TFRC	SERPINE1	HSPB1	TNFAIP3	LAMC2	ACTG1	PSMD8	TUBA1B	EDNRA	CCND3	PSMD2	TMED2	ATP6V1E1	CTSD	WLS	DUSP5	TLE3	PRKCI	HSP90AA1	CPT1A	ATP6V0B	EDN2	TPM4	MMP3	RHOC	DUSP6	EREG	MAPKAPK3	CDC42EP3	CDC42EP2	KCTD13	ITGA5	FKBP4	TRIB1	SQSTM1	ATP6V0C	HBEGF	DDX5	VCP	PSMD11	NEDD8	RASAL2
Metabolism Of Proteins R-HSA-392499	0.00420074	0.0639446	1.50964	8.26147	EIF4A2	TRAM1	CMAS	KEAP1	TNFAIP3	SRP14	PSMD8	SEC61A1	TUBA1B	TUBB3	PSMD2	TMED2	TIMP1	LARGE1	CTSD	WSB2	MMP1	SLC35C1	ANO8	PLAUR	EID3	TUBB2A	DMTF1	CANX	VWA1	KDELR2	SEC22B	PFDN4	SQSTM1	DDX5	VCP	PSMD11	SAR1B	GOSR2	USO1	DERL1	NEDD8	TSPAN33	ARSJ	UBC	ST3GAL1	DCAF13	CD55	SEC11C	HSPA8
COPII-mediated Vesicle Transport R-HSA-204005	0.00433613	0.064846	4.2504	23.1255	SAR1B	GOSR2	SEC16A	USO1	TMED2	SEC22B
Cargo Concentration In ER R-HSA-5694530	0.00446281	0.064846	6.75712	36.5694	SAR1B	GOSR2	TMED2	SEC22B
Cooperation Of Prefoldin And TriC/CCT In Actin And Tubulin Folding R-HSA-389958	0.00446281	0.064846	6.75712	36.5694	TUBA1B	TUBB2A	TUBB3	PFDN4
Late Endosomal Microautophagy R-HSA-9615710	0.00510428	0.0719854	6.47518	34.1739	HSPA8	UBC	UBAP1	VPS37B
Transferrin Endocytosis And Recycling R-HSA-917977	0.00510428	0.0719854	6.47518	34.1739	ATP6V0B	TFRC	ATP6V1E1	ATP6V0C
Endosomal Sorting Complex Required For Transport (ESCRT) R-HSA-917729	0.0058047	0.0786585	6.21579	32.0057	UBC	UBAP1	STAM	VPS37B
InlB-mediated Entry Of Listeria Monocytogenes Into Host Cell R-HSA-8875360	0.00582627	0.0786585	9.69693	49.8944	SH3GL3	UBC	STAM
Membrane Binding And Targetting Of GAG Proteins R-HSA-174490	0.00582627	0.0786585	9.69693	49.8944	UBC	UBAP1	VPS37B
Signaling By ERBB2 R-HSA-1227986	0.00590554	0.0786585	4.74425	24.3468	HSP90AA1	UBC	PTPN12	EREG	HBEGF
Regulation Of mRNA Stability By Proteins That Bind AU-rich Elements R-HSA-450531	0.00648308	0.085096	3.41208	17.192	PSMD8	HSPA8	PSMD11	PSMD2	UBC	HSPB1	HSPA1A
Collagen Degradation R-HSA-1442490	0.00656632	0.085096	5.97636	30.036	MMP1	MMP28	MMP3	CTSD
Protein Methylation R-HSA-8876725	0.00703777	0.0888055	8.95047	44.3627	HSPA8	VCP	CALM1
p75NTR Signals Via NF-kB R-HSA-193639	0.00703777	0.0888055	8.95047	44.3627	PRKCI	UBC	SQSTM1
Binding And Uptake Of Ligands By Scavenger Receptors R-HSA-2173782	0.00739134	0.0920557	5.75466	28.2407	HSP90AA1	HSPH1	FTH1	FTL
SLC-mediated Transmembrane Transport R-HSA-425407	0.0079214	0.0973925	2.58977	12.5298	SLC12A4	SLC22A15	SLCO4A1	SLC20A1	SLC22A18	SLC35C1	SLC2A1	SLC7A11	SLC39A7	CALM1
Disorders Of Transmembrane Transporters R-HSA-5619115	0.00810556	0.0983954	2.7469	13.2269	PSMD8	VCP	PSMD11	PSMD2	SLC22A18	SLC35C1	UBC	SLC2A1	DERL1
Early SARS-CoV-2 Infection Events R-HSA-9772572	0.00828182	0.0992783	5.5488	26.5992	DDX5	VCP	MAP1LC3B	SDC1
Assembly Of HIV Virion R-HSA-175474	0.00838755	0.0993044	8.31065	39.7333	UBC	UBAP1	VPS37B
Organic Cation Transport R-HSA-549127	0.00894622	0.101935	19.3576	91.3008	SLC22A15	SLC22A18
Organic Cation/Anion/Zwitterion Transport R-HSA-549132	0.00894622	0.101935	19.3576	91.3008	SLC22A15	SLC22A18
Scavenging By Class F Receptors R-HSA-3000484	0.00894622	0.101935	19.3576	91.3008	HSP90AA1	HSPH1
ABC Transporter Disorders R-HSA-5619084	0.00906535	0.101935	3.5943	16.9051	PSMD8	VCP	PSMD11	PSMD2	UBC	DERL1
ABC-family Proteins Mediated Transport R-HSA-382556	0.00924749	0.101935	3.17287	14.8598	PSMD8	ABCC3	VCP	PSMD11	PSMD2	UBC	DERL1
Cargo Recognition For Clathrin-Mediated Endocytosis R-HSA-8856825	0.00924749	0.101935	3.17287	14.8598	SH3GL3	TFRC	UBC	NEDD8	STAM	EREG	HBEGF
Post-chaperonin Tubulin Folding Pathway R-HSA-389977	0.00987884	0.107657	7.75613	35.8129	TUBA1B	TUBB2A	TUBB3
Degradation Of Extracellular Matrix R-HSA-1474228	0.0103333	0.111344	3.48658	15.942	MMP1	MMP28	MMP3	LAMC2	TIMP1	CTSD
Golgi Associated Vesicle Biogenesis R-HSA-432722	0.0107126	0.113838	4.05065	18.3751	HSPA8	TFRC	SORT1	FTH1	FTL
CLEC7A (Dectin-1) Signaling R-HSA-5607764	0.0109146	0.113838	3.06536	13.8482	PSMD8	PSMD11	PSMD2	UBC	TAB2	CALM1	MALT1
Glucose Metabolism R-HSA-70326	0.0110122	0.113838	3.4351	15.488	PFKFB2	PKM	PFKFB3	SLC37A1	PGK1	ENO1
HSP90 Chaperone Cycle For Steroid Hormone Receptors (SHR) In Presence Of Ligand R-HSA-3371497	0.0113655	0.113838	5.01091	22.4347	HSPA8	HSP90AA1	FKBP4	HSPA1A
Listeria Monocytogenes Entry Into Host Cells R-HSA-8876384	0.0115144	0.113838	7.27093	32.4586	SH3GL3	UBC	STAM
Response Of Mtb To Phagocytosis R-HSA-9637690	0.0115144	0.113838	7.27093	32.4586	UBC	PGK1	ENO1
SHC1 Events In ERBB2 Signaling R-HSA-1250196	0.0115144	0.113838	7.27093	32.4586	PTPN12	EREG	HBEGF
Signaling By ERBB2 TMD/JMD Mutants R-HSA-9665686	0.0115144	0.113838	7.27093	32.4586	HSP90AA1	EREG	HBEGF
DEx/H-box Helicases Activate Type I IFN And Inflammatory Cytokines Production R-HSA-3134963	0.0123163	0.118374	15.4852	68.0857	DHX9	IRF7
Tetrahydrobiopterin (BH4) Synthesis, Recycling, Salvage And Regulation R-HSA-1474151	0.0123163	0.118374	15.4852	68.0857	HSP90AA1	CALM1
FCERI Mediated NF-kB Activation R-HSA-2871837	0.0124638	0.118374	3.33655	14.6305	PSMD8	PSMD11	PSMD2	UBC	TAB2	MALT1
Metabolism Of Polyamines R-HSA-351202	0.0124669	0.118374	3.88815	17.0483	PSMD8	NQO1	PSMD11	SMOX	PSMD2
ER To Golgi Anterograde Transport R-HSA-199977	0.0129246	0.121516	2.71338	11.7994	SAR1B	SEC16A	GOSR2	USO1	TMED2	KDELR2	SEC22B	CD55
Sensory Perception R-HSA-9709957	0.0141366	0.131621	2.49165	10.6119	MYO1E	DHRS9	OR11G2	EBF1	SDC1	EPS8L2	CALM1	LRP8	PLS1
Downstream Signaling Events Of B Cell Receptor (BCR) R-HSA-1168372	0.0148854	0.132367	3.19884	13.4587	PSMD8	PSMD11	PSMD2	UBC	CALM1	MALT1
ER-Phagosome Pathway R-HSA-1236974	0.0148854	0.132367	3.19884	13.4587	PSMD8	SEC61A1	PSMD11	PSMD2	UBC	SEC22B
Aggrephagy R-HSA-9646399	0.0152266	0.132367	6.46226	27.0427	HSP90AA1	VCP	UBC
Formation Of Tubulin Folding Intermediates By CCT/TriC R-HSA-389960	0.0152266	0.132367	6.46226	27.0427	TUBA1B	TUBB2A	TUBB3
Negative Regulation Of MET Activity R-HSA-6807004	0.0152266	0.132367	6.46226	27.0427	SH3GL3	UBC	STAM
PINK1-PRKN Mediated Mitophagy R-HSA-5205685	0.0152266	0.132367	6.46226	27.0427	MAP1LC3B	UBC	SQSTM1
PIWI-interacting RNA (piRNA) Biogenesis R-HSA-5601884	0.0152266	0.132367	6.46226	27.0427	HSP90AA1	POLR2A	POLR2L
Glycolysis R-HSA-70171	0.0154476	0.132367	3.6674	15.2942	PFKFB2	PKM	PFKFB3	PGK1	ENO1
Clathrin-mediated Endocytosis R-HSA-8856828	0.0161123	0.132367	2.59952	10.7313	SH3GL3	HSPA8	TFRC	UBC	NEDD8	STAM	EREG	HBEGF
EGFR Transactivation By Gastrin R-HSA-2179392	0.0161491	0.132367	12.9035	53.2386	MMP3	HBEGF
Inhibition Of Signaling By Overexpressed EGFR R-HSA-5638303	0.0161491	0.132367	12.9035	53.2386	EREG	HBEGF
PI3K Events In ERBB4 Signaling R-HSA-1250342	0.0161491	0.132367	12.9035	53.2386	EREG	HBEGF
RHO GTPases Activate Rhotekin And Rhophilins R-HSA-5666185	0.0161491	0.132367	12.9035	53.2386	RTKN	RHOC
eNOS Activation R-HSA-203615	0.0161491	0.132367	12.9035	53.2386	HSP90AA1	CALM1
Role Of GTSE1 In G2/M Progression After G2 Checkpoint R-HSA-8852276	0.0165381	0.134343	3.59926	14.7645	PSMD8	HSP90AA1	PSMD11	PSMD2	UBC
Downstream TCR Signaling R-HSA-202424	0.0166702	0.134343	3.11316	12.7457	PSMD8	PSMD11	PSMD2	UBC	TAB2	MALT1
Signaling By ERBB2 KD Mutants R-HSA-9664565	0.0173064	0.138307	6.12177	24.8341	HSP90AA1	EREG	HBEGF
Diseases Of Signal Transduction By Growth Factor Receptors And Second Messengers R-HSA-5663202	0.0186271	0.147524	1.81795	7.24114	HSP90AA1	VCP	PSMD11	TPM4	SYVN1	PTPN12	DUSP6	EREG	PSMD8	POLR2A	PSMD2	UBC	RPS6KB2	CALM1	SQSTM1	HBEGF	POLR2L
Ion Channel Transport R-HSA-983712	0.019044	0.147524	2.51505	9.96212	ATP6V0B	UBC	ANO8	ATP6V1E1	CALM1	CLCN3	ATP6V0C	ASIC1
Platelet Activation, Signaling And Aggregation R-HSA-76002	0.0193236	0.147524	2.13867	8.44011	CD63	TGFB2	TMSB4X	PCDH7	SERPINE1	LAMP2	ENDOD1	ACTN4	TIMP1	CALM1	MANF
Abortive Elongation Of HIV-1 Transcript In Absence Of Tat R-HSA-167242	0.0195366	0.147524	5.81533	22.886	POLR2A	SUPT4H1	POLR2L
Infection With Mycobacterium Tuberculosis R-HSA-9635486	0.0195366	0.147524	5.81533	22.886	UBC	PGK1	ENO1
Insulin Receptor Recycling R-HSA-77387	0.0195366	0.147524	5.81533	22.886	ATP6V0B	ATP6V1E1	ATP6V0C
Sealing Of Nuclear Envelope (NE) By ESCRT-III R-HSA-9668328	0.0195366	0.147524	5.81533	22.886	TUBA1B	TUBB2A	TUBB3
SARS-CoV-2 Infection R-HSA-9694516	0.0199889	0.149761	2.04922	8.01775	MAP1LC3B	DDX5	VCP	HSP90AA1	SAR1B	CANX	UBC	IRF7	SDC1	TAB2	ST3GAL1	CRB3
EGFR Interacts With Phospholipase C-gamma R-HSA-212718	0.020419	0.15063	11.0595	43.0357	EREG	HBEGF
IRAK2 Mediated Activation Of TAK1 Complex R-HSA-937042	0.020419	0.15063	11.0595	43.0357	UBC	TAB2
Cell Junction Organization R-HSA-446728	0.021408	0.153723	3.35022	12.8782	PRKCI	LAMC2	PARVA	PVR	CRB3
Extra-nuclear Estrogen Signaling R-HSA-9009391	0.021408	0.153723	3.35022	12.8782	HSP90AA1	MMP3	CALM1	EREG	HBEGF
Regulation Of RAS By GAPs R-HSA-5658442	0.021408	0.153723	3.35022	12.8782	PSMD8	PSMD11	PSMD2	UBC	RASAL2
Interleukin-1 Family Signaling R-HSA-446652	0.0214796	0.153723	2.45519	9.42953	PSMD8	IL36A	PSMD11	PSMD2	UBC	TAB2	PTPN12	SQSTM1
Prefoldin Mediated Transfer Of Substrate To CCT/TriC R-HSA-389957	0.0219178	0.155697	5.53807	21.158	TUBB2A	TUBB3	PFDN4
Calnexin/calreticulin Cycle R-HSA-901042	0.0244501	0.165835	5.28602	19.6171	UBC	CANX	SYVN1
Gluconeogenesis R-HSA-70263	0.0244501	0.165835	5.28602	19.6171	SLC37A1	PGK1	ENO1
Metabolism Of Porphyrins R-HSA-189445	0.0244501	0.165835	5.28602	19.6171	ALAS1	HMOX1	BLVRB
Alpha-protein Kinase 1 Signaling Pathway R-HSA-9645460	0.0251018	0.165835	9.67647	35.656	UBC	TAB2
Constitutive Signaling By Overexpressed ERBB2 R-HSA-9634285	0.0251018	0.165835	9.67647	35.656	HSP90AA1	PTPN12
ERBB2 Activates PTK6 Signaling R-HSA-8847993	0.0251018	0.165835	9.67647	35.656	EREG	HBEGF
Expression And Translocation Of Olfactory Receptors R-HSA-9752946	0.0251018	0.165835	9.67647	35.656	OR11G2	EBF1
Josephin Domain DUBs R-HSA-5689877	0.0251018	0.165835	9.67647	35.656	VCP	UBC
Regulation Of Glycolysis By Fructose 2,6-Bisphosphate Metabolism R-HSA-9634600	0.0251018	0.165835	9.67647	35.656	PFKFB2	PFKFB3
TICAM1,TRAF6-dependent Induction Of TAK1 Complex R-HSA-9014325	0.0251018	0.165835	9.67647	35.656	UBC	TAB2
Diseases Of Metabolism R-HSA-5668914	0.0252471	0.165835	2.13272	7.84637	GCLC	CHSY1	GBE1	PMM2	C1GALT1	UBC	TALDO1	SDC1	B3GALT6	LARGE1
Activation Of NF-kappaB In B Cells R-HSA-1169091	0.0256154	0.16711	3.18487	11.6712	PSMD8	PSMD11	PSMD2	UBC	MALT1
XBP1(S) Activates Chaperone Genes R-HSA-381038	0.0265809	0.172237	3.78643	13.7355	ACADVL	SERP1	GOSR2	SYVN1
trans-Golgi Network Vesicle Budding R-HSA-199992	0.0271271	0.174597	3.13331	11.3026	HSPA8	TFRC	SORT1	FTH1	FTL
Cell-Cell Communication R-HSA-1500931	0.0278192	0.177766	2.74523	9.83348	PRKCI	PARVA	LAMC2	ACTN4	PVR	CRB3
SARS-CoV Infections R-HSA-9679506	0.0279903	0.177766	1.83824	6.57337	DDX5	VCP	HSP90AA1	SAR1B	KEAP1	MAP1LC3B	CANX	UBC	IRF7	SDC1	TAB2	FKBP4	ST3GAL1	CRB3
C-type Lectin Receptors (CLRs) R-HSA-5621481	0.0291134	0.182291	2.47697	8.75994	PSMD8	PSMD11	PSMD2	UBC	TAB2	CALM1	MALT1
Budding And Maturation Of HIV Virion R-HSA-162588	0.0299673	0.182291	4.84493	16.9943	UBC	UBAP1	VPS37B
Carboxyterminal Post-Translational Modifications Of Tubulin R-HSA-8955332	0.0299673	0.182291	4.84493	16.9943	TUBA1B	TUBB2A	TUBB3
Mitophagy R-HSA-5205647	0.0299673	0.182291	4.84493	16.9943	MAP1LC3B	UBC	SQSTM1
Nuclear Signaling By ERBB4 R-HSA-1251985	0.0299673	0.182291	4.84493	16.9943	TAB2	EREG	HBEGF
SHC1 Events In ERBB4 Signaling R-HSA-1250347	0.0301738	0.182291	8.60078	30.1095	EREG	HBEGF
Uptake And Function Of Anthrax Toxins R-HSA-5210891	0.0301738	0.182291	8.60078	30.1095	ANTXR2	CALM1
Antigen processing-Cross Presentation R-HSA-1236975	0.0305233	0.182291	2.68179	9.35749	PSMD8	SEC61A1	PSMD11	PSMD2	UBC	SEC22B
IRE1alpha Activates Chaperones R-HSA-381070	0.0306036	0.182291	3.60987	12.5863	ACADVL	SERP1	GOSR2	SYVN1
Signaling By ERBB4 R-HSA-1236394	0.0306036	0.182291	3.60987	12.5863	UBC	TAB2	EREG	HBEGF
Transport To Golgi And Subsequent Modification R-HSA-948021	0.0334293	0.197893	2.24158	7.61762	SAR1B	SEC16A	GOSR2	USO1	TMED2	KDELR2	SEC22B	CD55
Cellular Response To Hypoxia R-HSA-1234174	0.0337357	0.198482	2.9427	9.97338	PSMD8	PSMD11	CITED2	PSMD2	UBC
Fc Epsilon Receptor (FCERI) Signaling R-HSA-2454202	0.0340735	0.199247	2.38947	8.07459	PSMD8	PSMD11	PSMD2	UBC	TAB2	CALM1	MALT1
Regulation Of Activated PAK-2p34 By Proteasome Mediated Degradation R-HSA-211733	0.0349658	0.199722	3.44901	11.5659	PSMD8	PSMD11	PSMD2	UBC
Regulation Of Ornithine Decarboxylase (ODC) R-HSA-350562	0.0349658	0.199722	3.44901	11.5659	PSMD8	NQO1	PSMD11	PSMD2
Signaling By Hedgehog R-HSA-5358351	0.035396	0.199722	2.36855	7.9137	PSMD8	VCP	PSMD11	SMOX	PSMD2	UBC	SYVN1
GRB2 Events In EGFR Signaling R-HSA-179812	0.0356126	0.199722	7.74024	25.8141	EREG	HBEGF
Metabolism Of Nitric Oxide: NOS3 Activation And Regulation R-HSA-202131	0.0356126	0.199722	7.74024	25.8141	HSP90AA1	CALM1
Pentose Phosphate Pathway R-HSA-71336	0.0356126	0.199722	7.74024	25.8141	TALDO1	TKT
TICAM1-dependent Activation Of IRF3/IRF7 R-HSA-9013973	0.0356126	0.199722	7.74024	25.8141	UBC	IRF7
Translation Of Structural Proteins R-HSA-9683701	0.0360831	0.201184	4.4717	14.8547	UBC	CANX	ST3GAL1
Autodegradation Of E3 Ubiquitin Ligase COP1 R-HSA-349425	0.037275	0.204861	3.37383	11.098	PSMD8	PSMD11	PSMD2	UBC
Vpu Mediated Degradation Of CD4 R-HSA-180534	0.037275	0.204861	3.37383	11.098	PSMD8	PSMD11	PSMD2	UBC
Collagen Formation R-HSA-1474290	0.0373833	0.204861	2.8558	9.38567	P4HA1	MMP28	MMP3	SERPINH1	LAMC2
COPI-mediated Anterograde Transport R-HSA-6807878	0.0392943	0.206766	2.81424	9.10878	GOSR2	USO1	TMED2	KDELR2	CD55
Pausing And Recovery Of Tat-mediated HIV Elongation R-HSA-167238	0.0393627	0.206766	4.30582	13.929	POLR2A	SUPT4H1	POLR2L
ROS And RNS Production In Phagocytes R-HSA-1222556	0.0393627	0.206766	4.30582	13.929	ATP6V0B	ATP6V1E1	ATP6V0C
GSK3B And BTRC:CUL1-mediated-degradation Of NFE2L2 R-HSA-9762114	0.0396699	0.206766	3.30185	10.6556	PSMD8	PSMD11	PSMD2	UBC
Ubiquitin Mediated Degradation Of Phosphorylated Cdc25A R-HSA-69601	0.0396699	0.206766	3.30185	10.6556	PSMD8	PSMD11	PSMD2	UBC
Ubiquitin-dependent Degradation Of Cyclin D R-HSA-75815	0.0396699	0.206766	3.30185	10.6556	PSMD8	PSMD11	PSMD2	UBC
Stimuli-sensing Channels R-HSA-2672351	0.0412637	0.206766	2.77387	8.84245	UBC	ANO8	CALM1	CLCN3	ASIC1
TCR Signaling R-HSA-202403	0.0413169	0.206766	2.48102	7.90574	PSMD8	PSMD11	PSMD2	UBC	TAB2	MALT1
ERBB2 Regulates Cell Motility R-HSA-6785631	0.0413963	0.206766	7.03615	22.4071	EREG	HBEGF
GABA Synthesis, Release, Reuptake And Degradation R-HSA-888590	0.0413963	0.206766	7.03615	22.4071	HSPA8	STXBP1
GRB2 Events In ERBB2 Signaling R-HSA-1963640	0.0413963	0.206766	7.03615	22.4071	EREG	HBEGF
Glycogen Breakdown (Glycogenolysis) R-HSA-70221	0.0413963	0.206766	7.03615	22.4071	PYGL	CALM1
Glycogen Synthesis R-HSA-3322077	0.0413963	0.206766	7.03615	22.4071	GBE1	UBC
IRAK2 Mediated Activation Of TAK1 Complex Upon TLR7/8 Or 9 Stimulation R-HSA-975163	0.0413963	0.206766	7.03615	22.4071	UBC	TAB2
NF-kB Is Activated And Signals Survival R-HSA-209560	0.0413963	0.206766	7.03615	22.4071	UBC	SQSTM1
SHC1 Events In EGFR Signaling R-HSA-180336	0.0413963	0.206766	7.03615	22.4071	EREG	HBEGF
TRAF6-mediated Induction Of TAK1 Complex Within TLR4 Complex R-HSA-937072	0.0413963	0.206766	7.03615	22.4071	UBC	TAB2
Regulation Of Apoptosis R-HSA-169911	0.0421505	0.207294	3.23286	10.2369	PSMD8	PSMD11	PSMD2	UBC
Synthesis Of Substrates In N-glycan Biosythesis R-HSA-446219	0.0421505	0.207294	3.23286	10.2369	CMAS	SLC35C1	PMM2	ST3GAL1
Vif-mediated Degradation Of APOBEC3G R-HSA-180585	0.0421505	0.207294	3.23286	10.2369	PSMD8	PSMD11	PSMD2	UBC
HIV Infection R-HSA-162906	0.0424924	0.207909	1.93958	6.12604	PSMD8	PSMD11	POLR2A	PSMD2	UBC	SUPT4H1	HMGA1	UBAP1	VPS37B	POLR2L
Diseases Of Carbohydrate Metabolism R-HSA-5663084	0.0427883	0.208294	4.15179	13.0843	GBE1	UBC	TALDO1
TP53 Regulates Metabolic Genes R-HSA-5628897	0.0432919	0.209681	2.73463	8.58617	GPX2	PRDX1	TXNRD1	GSR	TNRC6A
Negative Regulation Of NOTCH4 Signaling R-HSA-9604323	0.0447169	0.214418	3.16669	9.84019	PSMD8	PSMD11	PSMD2	UBC
Regulation Of Actin Dynamics For Phagocytic Cup Formation R-HSA-2029482	0.0447169	0.214418	3.16669	9.84019	MYO1E	HSP90AA1	BAIAP2	ACTG1
HIV Elongation Arrest And Recovery R-HSA-167287	0.0463579	0.216935	4.00838	12.3112	POLR2A	SUPT4H1	POLR2L
Signaling By B Cell Receptor (BCR) R-HSA-983705	0.0465945	0.216935	2.40385	7.37086	PSMD8	PSMD11	PSMD2	UBC	CALM1	MALT1
Degradation Of AXIN R-HSA-4641257	0.0473689	0.216935	3.10317	9.46401	PSMD8	PSMD11	PSMD2	UBC
Degradation Of DVL R-HSA-4641258	0.0473689	0.216935	3.10317	9.46401	PSMD8	PSMD11	PSMD2	UBC
FBXL7 Down-Regulates AURKA During Mitotic Entry And In Early Mitosis R-HSA-8854050	0.0473689	0.216935	3.10317	9.46401	PSMD8	PSMD11	PSMD2	UBC
Regulation Of RUNX3 Expression And Activity R-HSA-8941858	0.0473689	0.216935	3.10317	9.46401	PSMD8	PSMD11	PSMD2	UBC
SCF-beta-TrCP Mediated Degradation Of Emi1 R-HSA-174113	0.0473689	0.216935	3.10317	9.46401	PSMD8	PSMD11	PSMD2	UBC
Glycogen Storage Diseases R-HSA-3229121	0.0475041	0.216935	6.44941	19.651	GBE1	UBC
Heme Degradation R-HSA-189483	0.0475041	0.216935	6.44941	19.651	BLVRB	HMOX1
PI3K Events In ERBB2 Signaling R-HSA-1963642	0.0475041	0.216935	6.44941	19.651	EREG	HBEGF
Diseases Associated With Glycosaminoglycan Metabolism R-HSA-3560782	0.0500697	0.224057	3.87453	11.6017	CHSY1	SDC1	B3GALT6
Formation Of Early Elongation Complex R-HSA-113418	0.0500697	0.224057	3.87453	11.6017	POLR2A	SUPT4H1	POLR2L
HCMV Late Events R-HSA-9610379	0.0501063	0.224057	3.04214	9.10696	CHMP1A	UBAP1	VPS37B	CD46
Stabilization Of P53 R-HSA-69541	0.0501063	0.224057	3.04214	9.10696	PSMD8	PSMD11	PSMD2	UBC
Class I MHC Mediated Antigen Processing And Presentation R-HSA-983169	0.0502318	0.224057	1.68271	5.03317	PSMD11	KLHL25	SAR1B	KEAP1	PJA2	KLHL20	PSMD8	SPSB2	SEC61A1	PSMD2	CANX	UBC	UBA1	SEC22B
RHO GTPase Cycle R-HSA-9012999	0.051212	0.227372	1.61663	4.80427	HSP90AA1	VCP	RTKN	TFRC	TPM4	PCDH7	RASAL2	STAM	BAIAP2	RHOC	ACTG1	TUBA1B	CDC42EP3	CDC42EP2	KCTD13	TJP2
Hedgehog On State R-HSA-5632684	0.0519952	0.229785	2.58815	7.65214	PSMD8	PSMD11	SMOX	PSMD2	UBC
Signaling By NOTCH R-HSA-157118	0.0538565	0.230852	2.02139	5.90534	PSMD8	TLE3	PRKCI	PSMD11	PSMD2	UBC	TMED2	TNRC6A
Activation Of IRF3/IRF7 Mediated By TBK1/IKK Epsilon R-HSA-936964	0.0539161	0.230852	5.95294	17.3845	UBC	IRF7
Gastrin-CREB Signaling Pathway Via PKC And MAPK R-HSA-881907	0.0539161	0.230852	5.95294	17.3845	MMP3	HBEGF
Olfactory Signaling Pathway R-HSA-381753	0.0539161	0.230852	5.95294	17.3845	OR11G2	EBF1
Scavenging By Class A Receptors R-HSA-3000480	0.0539161	0.230852	5.95294	17.3845	FTH1	FTL
Interleukin-10 Signaling R-HSA-6783783	0.0539216	0.230852	3.74932	10.9488	CXCL8	TIMP1	PTGS2
RHOH GTPase Cycle R-HSA-9013407	0.0539216	0.230852	3.74932	10.9488	VCP	TUBA1B	TFRC
Macroautophagy R-HSA-1632852	0.0542542	0.231243	2.30808	6.72593	HSPA8	VCP	MAP1LC3B	HSP90AA1	UBC	SQSTM1
Degradation Of GLI1 By Proteasome R-HSA-5610780	0.0558363	0.234855	2.92698	8.44531	PSMD8	PSMD11	PSMD2	UBC
Degradation Of GLI2 By Proteasome R-HSA-5610783	0.0558363	0.234855	2.92698	8.44531	PSMD8	PSMD11	PSMD2	UBC
SCF(Skp2)-mediated Degradation Of P27/P21 R-HSA-187577	0.0558363	0.234855	2.92698	8.44531	PSMD8	PSMD11	PSMD2	UBC
Sensory Processing Of Sound By Outer Hair Cells Of Cochlea R-HSA-9662361	0.0579112	0.241363	3.63193	10.3468	MYO1E	EPS8L2	PLS1
Smooth Muscle Contraction R-HSA-445355	0.0579112	0.241363	3.63193	10.3468	TPM4	CALM1	MYL12A
GLI3 Is Processed To GLI3R By Proteasome R-HSA-5610785	0.058828	0.241363	2.8726	8.13848	PSMD8	PSMD11	PSMD2	UBC
NIK To Noncanonical NF-kB Signaling R-HSA-5676590	0.058828	0.241363	2.8726	8.13848	PSMD8	PSMD11	PSMD2	UBC
Degradation Of Beta-Catenin By Destruction Complex R-HSA-195253	0.0591452	0.241363	2.48815	7.03589	PSMD8	TLE3	PSMD11	PSMD2	UBC
TNFR2 Non-Canonical NF-kB Pathway R-HSA-5668541	0.0591452	0.241363	2.48815	7.03589	PSMD8	PSMD11	TNFRSF12A	PSMD2	UBC
UCH Proteinases R-HSA-5689603	0.0591452	0.241363	2.48815	7.03589	PSMD8	PSMD11	PSMD2	UBC	NEDD8
Diseases Of Glycosylation R-HSA-3781865	0.0604709	0.243213	2.24109	6.2876	CHSY1	PMM2	C1GALT1	SDC1	B3GALT6	LARGE1
Defective B3GALT6 Causes EDSP2 And SEMDJL1 R-HSA-4420332	0.060613	0.243213	5.52739	15.4946	SDC1	B3GALT6
Metabolism Of Cofactors R-HSA-8978934	0.060613	0.243213	5.52739	15.4946	HSP90AA1	CALM1
NRIF Signals Cell Death From Nucleus R-HSA-205043	0.060613	0.243213	5.52739	15.4946	UBC	SQSTM1
HIV Life Cycle R-HSA-162587	0.061269	0.244821	2.07723	5.80062	POLR2A	UBC	SUPT4H1	HMGA1	UBAP1	VPS37B	POLR2L
Nuclear Events (Kinase And Transcription Factor Activation) R-HSA-198725	0.0619037	0.245838	2.8202	7.8463	FOSL1	SH3GL3	TRIB1	DUSP6
Ovarian Tumor Domain Proteases R-HSA-5689896	0.0620362	0.245838	3.52166	9.79033	VCP	UBC	TNFAIP3
RAF/MAP Kinase Cascade R-HSA-5673001	0.0649115	0.252612	1.78646	4.88549	PSMD8	DUSP5	PSMD11	PSMD2	UBC	RASAL2	CALM1	DUSP6	EREG	HBEGF
Cytosolic Sensors Of Pathogen-Associated DNA R-HSA-1834949	0.0650626	0.252612	2.76967	7.56787	DHX9	UBC	IRF7	POLR2L
Dectin-1 Mediated Noncanonical NF-kB Signaling R-HSA-5607761	0.0650626	0.252612	2.76967	7.56787	PSMD8	PSMD11	PSMD2	UBC
MAP Kinase Activation R-HSA-450294	0.0650626	0.252612	2.76967	7.56787	MAPKAPK3	UBC	TAB2	DUSP6
Signaling By MET R-HSA-6806834	0.0650626	0.252612	2.76967	7.56787	SH3GL3	UBC	LAMC2	STAM
NGF-stimulated Transcription R-HSA-9031628	0.0662939	0.255325	3.41787	9.27493	FOSL1	SH3GL3	TRIB1
Negative Regulation Of MAPK Pathway R-HSA-5675221	0.0662939	0.255325	3.41787	9.27493	DUSP5	UBC	DUSP6
Interleukin-1 Signaling R-HSA-9020702	0.0670938	0.256149	2.17786	5.88384	PSMD8	PSMD11	PSMD2	UBC	TAB2	SQSTM1
Aberrant Regulation Of Mitotic G1/S Transition In Cancer Due To RB1 Defects R-HSA-9659787	0.0675764	0.256149	5.15859	13.8998	CDKN1C	CCND3
GAB1 Signalosome R-HSA-180292	0.0675764	0.256149	5.15859	13.8998	EREG	HBEGF
Regulation Of RUNX1 Expression And Activity R-HSA-8934593	0.0675764	0.256149	5.15859	13.8998	CCND3	TNRC6A
Asymmetric Localization Of PCP Proteins R-HSA-4608870	0.0683042	0.257889	2.72092	7.30235	PSMD8	PSMD11	PSMD2	UBC
Neurotransmitter Release Cycle R-HSA-112310	0.0706816	0.263188	3.32001	8.79661	HSPA8	STXBP1	ARL6IP5
Non-integrin membrane-ECM Interactions R-HSA-3000171	0.0706816	0.263188	3.32001	8.79661	NTN4	SDC1	LAMC2
Autodegradation Of Cdh1 By Cdh1:APC/C R-HSA-174084	0.0716278	0.263188	2.67384	7.04897	PSMD8	PSMD11	PSMD2	UBC
Oxidative Stress Induced Senescence R-HSA-2559580	0.0716278	0.263188	2.67384	7.04897	MAPKAPK3	UBC	TNRC6A	MAP4K4
Protein Ubiquitination R-HSA-8852135	0.0716278	0.263188	2.67384	7.04897	VCP	UBC	DERL1	UBA1
Unfolded Protein Response (UPR) R-HSA-381119	0.072244	0.263188	2.33755	6.14239	ACADVL	CXCL8	SERP1	GOSR2	SYVN1
VEGFA-VEGFR2 Pathway R-HSA-4420097	0.072244	0.263188	2.33755	6.14239	HSP90AA1	MAPKAPK3	HSPB1	BAIAP2	CALM1
Biosynthesis Of EPA-derived SPMs R-HSA-9018679	0.0739678	0.263188	19.3146	50.2975	PTGS2
Interleukin-36 Pathway R-HSA-9014826	0.0739678	0.263188	19.3146	50.2975	IL36A
Sodium-coupled Phosphate Cotransporters R-HSA-427652	0.0739678	0.263188	19.3146	50.2975	SLC20A1
MAPK1/MAPK3 Signaling R-HSA-5684996	0.0743528	0.263188	1.73797	4.51686	PSMD8	DUSP5	PSMD11	PSMD2	UBC	RASAL2	CALM1	DUSP6	EREG	HBEGF
Constitutive Signaling By Ligand-Responsive EGFR Cancer Variants R-HSA-1236382	0.0747886	0.263188	4.83588	12.5399	HSP90AA1	UBC
Signaling By FGFR2 IIIa TM R-HSA-8851708	0.0747886	0.263188	4.83588	12.5399	POLR2A	POLR2L
Tight Junction Interactions R-HSA-420029	0.0747886	0.263188	4.83588	12.5399	PRKCI	CRB3
WNT Ligand Biogenesis And Trafficking R-HSA-3238698	0.0747886	0.263188	4.83588	12.5399	WNT7B	WLS
Activated TAK1 Mediates P38 MAPK Activation R-HSA-450302	0.0747886	0.263188	4.83588	12.5399	MAPKAPK3	TAB2
Interleukin-17 Signaling R-HSA-448424	0.0750325	0.263188	2.62836	6.80702	MAPKAPK3	UBC	TAB2	DUSP6
Oxygen-dependent Proline Hydroxylation Of Hypoxia-inducible Factor Alpha R-HSA-1234176	0.0750325	0.263188	2.62836	6.80702	PSMD8	PSMD11	PSMD2	UBC
p53-Dependent G1 DNA Damage Response R-HSA-69563	0.0750325	0.263188	2.62836	6.80702	PSMD8	PSMD11	PSMD2	UBC
Cell-cell Junction Organization R-HSA-421270	0.0751965	0.263188	3.22759	8.35189	PRKCI	PVR	CRB3
Transcriptional Regulation By RUNX3 R-HSA-8878159	0.0778932	0.271635	2.28227	5.8253	PSMD8	BRD2	PSMD11	PSMD2	UBC
ECM Proteoglycans R-HSA-3000178	0.0798357	0.2774	3.14017	7.93767	TGFB2	DMTF1	SERPINE1
Hedgehog Off State R-HSA-5610787	0.0808045	0.278661	2.25559	5.67445	PSMD8	PSMD11	SMOX	PSMD2	UBC
Biosynthesis Of N-glycan Precursor (Dolichol LLO) And Transfer To Protein R-HSA-446193	0.0820821	0.278661	2.54187	6.35478	CMAS	SLC35C1	PMM2	ST3GAL1
G1/S DNA Damage Checkpoints R-HSA-69615	0.0820821	0.278661	2.54187	6.35478	PSMD8	PSMD11	PSMD2	UBC
RHOB GTPase Cycle R-HSA-9013026	0.0820821	0.278661	2.54187	6.35478	RTKN	TFRC	PCDH7	TJP2
Transport Of Inorganic Cations/Anions And Amino Acids/Oligopeptides R-HSA-425393	0.0820821	0.278661	2.54187	6.35478	SLC12A4	SLC20A1	SLC7A11	CALM1
Insertion Of Tail-Anchored Proteins Into Endoplasmic Reticulum Membrane R-HSA-9609523	0.0822327	0.278661	4.55114	11.3697	SERP1	HMOX1
Translesion Synthesis By POLH R-HSA-110320	0.0822327	0.278661	4.55114	11.3697	VCP	UBC
Chondroitin Sulfate/Dermatan Sulfate Metabolism R-HSA-1793185	0.0845962	0.285453	3.05735	7.55124	CHSY1	SDC1	B3GALT6
APC/C:Cdc20 Mediated Degradation Of Securin R-HSA-174154	0.0857251	0.285453	2.50072	6.1433	PSMD8	PSMD11	PSMD2	UBC
DDX58/IFIH1-mediated Induction Of Interferon-Alpha/Beta R-HSA-168928	0.0857251	0.285453	2.50072	6.1433	HSP90AA1	UBC	IRF7	TNFAIP3
Gene Silencing By RNA R-HSA-211000	0.0857251	0.285453	2.50072	6.1433	HSP90AA1	POLR2A	TNRC6A	POLR2L
Visual Phototransduction R-HSA-2187338	0.0857251	0.285453	2.50072	6.1433	DHRS9	SDC1	CALM1	LRP8
Cellular Senescence R-HSA-2559583	0.0893895	0.287356	2.00778	4.84829	CXCL8	MAPKAPK3	UBC	HMGA1	TNRC6A	MAP4K4
RUNX1 Regulates Transcription Of Genes Involved In Differentiation Of HSCs R-HSA-8939236	0.0894456	0.287356	2.46088	5.94087	PSMD8	PSMD11	PSMD2	UBC
Regulation Of PTEN Stability And Activity R-HSA-8948751	0.0894456	0.287356	2.46088	5.94087	PSMD8	PSMD11	PSMD2	UBC
Regulation Of RUNX2 Expression And Activity R-HSA-8939902	0.0894456	0.287356	2.46088	5.94087	PSMD8	PSMD11	PSMD2	UBC
E3 Ubiquitin Ligases Ubiquitinate Target Proteins R-HSA-8866654	0.0894748	0.287356	2.97877	7.19016	VCP	UBC	DERL1
Formation Of HIV-1 Elongation Complex Containing HIV-1 Tat R-HSA-167200	0.0894748	0.287356	2.97877	7.19016	POLR2A	SUPT4H1	POLR2L
TNF Signaling R-HSA-75893	0.0894748	0.287356	2.97877	7.19016	UBC	TNFAIP3	TAB2
Transcriptional Regulation By Small RNAs R-HSA-5578749	0.0894748	0.287356	2.97877	7.19016	POLR2A	TNRC6A	POLR2L
ER Quality Control Compartment (ERQC) R-HSA-901032	0.0898923	0.287356	4.29804	10.3546	UBC	SYVN1
Inhibition Of DNA Recombination At Telomere R-HSA-9670095	0.0898923	0.287356	4.29804	10.3546	POLR2A	POLR2L
Metalloprotease DUBs R-HSA-5689901	0.0898923	0.287356	4.29804	10.3546	UBC	STAM
Paracetamol ADME R-HSA-9753281	0.0898923	0.287356	4.29804	10.3546	ABCC3	GSTP1
Signaling By NTRKs R-HSA-166520	0.0920888	0.293399	1.9905	4.74734	FOSL1	SH3GL3	MAPKAPK3	NTRK3	TRIB1	DUSP6
Orc1 Removal From Chromatin R-HSA-68949	0.0932426	0.295722	2.42228	5.74699	PSMD8	PSMD11	PSMD2	UBC
Signaling By VEGF R-HSA-194138	0.0962126	0.295722	2.13101	4.98911	HSP90AA1	MAPKAPK3	HSPB1	CALM1	BAIAP2
Attachment And Entry R-HSA-9678110	0.0973901	0.295722	12.8756	29.9876	VCP
Extrinsic Pathway Of Fibrin Clot Formation R-HSA-140834	0.0973901	0.295722	12.8756	29.9876	TFPI
Fibronectin Matrix Formation R-HSA-1566977	0.0973901	0.295722	12.8756	29.9876	ITGA5
GDP-fucose Biosynthesis R-HSA-6787639	0.0973901	0.295722	12.8756	29.9876	SLC35C1
Hydrolysis Of LPC R-HSA-1483115	0.0973901	0.295722	12.8756	29.9876	GPCPD1
Interaction With Cumulus Cells And Zona Pellucida R-HSA-2534343	0.0973901	0.295722	12.8756	29.9876	OVGP1
SARS-CoV-2 Targets PDZ Proteins In Cell-Cell Junction R-HSA-9705677	0.0973901	0.295722	12.8756	29.9876	CRB3
Synthesis Of GDP-mannose R-HSA-446205	0.0973901	0.295722	12.8756	29.9876	PMM2
GAG Synthesis Requires Tetrasaccharide Linker Sequence R-HSA-1971475	0.0977518	0.295722	4.07158	9.46774	SDC1	B3GALT6
Antigen Presentation: Folding, Assembly, Peptide Loading Of Class I MHC R-HSA-983170	0.0977518	0.295722	4.07158	9.46774	SAR1B	CANX
Basigin Interactions R-HSA-210991	0.0977518	0.295722	4.07158	9.46774	MMP1	SLC7A11
FGFR2 Mutant Receptor Activation R-HSA-1839126	0.0977518	0.295722	4.07158	9.46774	POLR2A	POLR2L
Glutamate Neurotransmitter Release Cycle R-HSA-210500	0.0977518	0.295722	4.07158	9.46774	STXBP1	ARL6IP5
RAF-independent MAPK1/3 Activation R-HSA-112409	0.0977518	0.295722	4.07158	9.46774	DUSP5	DUSP6
Formation Of HIV Elongation Complex In Absence Of HIV Tat R-HSA-167152	0.0995736	0.299345	2.83312	6.53561	POLR2A	SUPT4H1	POLR2L
TGF-beta Receptor Signaling Activates SMADs R-HSA-2173789	0.0995736	0.299345	2.83312	6.53561	TGFB2	UBC	NEDD8
CDK-mediated Phosphorylation And Removal Of Cdc6 R-HSA-69017	0.101061	0.300987	2.34859	5.38304	PSMD8	PSMD11	PSMD2	UBC
Cdc20:Phospho-APC/C Mediated Degradation Of Cyclin A R-HSA-174184	0.101061	0.300987	2.34859	5.38304	PSMD8	PSMD11	PSMD2	UBC
RHOC GTPase Cycle R-HSA-9013106	0.101061	0.300987	2.34859	5.38304	RTKN	TFRC	RHOC	TJP2
MyD88 Dependent Cascade Initiated On Endosome R-HSA-975155	0.102765	0.303236	2.08493	4.74386	MAPKAPK3	UBC	IRF7	TAB2	DUSP6
Regulation Of IGF Transport And Uptake By IGFBPs R-HSA-381426	0.102765	0.303236	2.08493	4.74386	DMTF1	MMP1	ANO8	VWA1	TIMP1
Toll Like Receptor 7/8 (TLR7/8) Cascade R-HSA-168181	0.102765	0.303236	2.08493	4.74386	MAPKAPK3	UBC	IRF7	TAB2	DUSP6
Late Phase Of HIV Life Cycle R-HSA-162599	0.103321	0.30394	1.92423	4.36783	POLR2A	UBC	SUPT4H1	UBAP1	VPS37B	POLR2L
APC:Cdc20 Mediated Degradation Of Cell Cycle Proteins Before Cycle Checkpoint Satisfied R-HSA-179419	0.105081	0.307233	2.3134	5.21215	PSMD8	PSMD11	PSMD2	UBC
Peptide Ligand-Binding Receptors R-HSA-375276	0.105081	0.307233	2.3134	5.21215	EDNRA	EDN2	CXCL8	NMUR2
APC/C:Cdh1 Mediated Degradation Of Cdc20 And APC/C:Cdh1 Targets In Late Mitosis/Early G1 R-HSA-174178	0.109172	0.318225	2.27924	5.04813	PSMD8	PSMD11	PSMD2	UBC
Toll Like Receptor 3 (TLR3) Cascade R-HSA-168164	0.109533	0.31831	2.04078	4.51325	MAPKAPK3	UBC	IRF7	TAB2	DUSP6
Cyclin D Associated Events In G1 R-HSA-69231	0.110106	0.318955	2.70102	5.95929	CDKN1C	CCND3	UBC
Metabolism R-HSA-1430728	0.11042	0.318955	1.22228	2.69325	ACADVL	ALAS1	GBE1	SLC2A1	ENO1	PYGL	TM7SF2	PSMD8	PSMD2	IDH3B	ABCC3	HSP90AA1	GPX2	CPT1A	ACSL6	TALDO1	GPCPD1	PKM	PITPNM3	BLVRB	TKT	PFKFB2	PFKFB3	PSMD11	SAR1B	GSTP1	STXBP1	AK1	FITM2	PTGS2	AK6	GDPD5	LRP8	LDHA	CHSY1	ARSJ	UBC	PGK1	HMOX1	ST3GAL1	NQO1	SLC37A1	SMOX	TXNRD1	GSR
APC/C:Cdc20 Mediated Degradation Of Mitotic Proteins R-HSA-176409	0.113334	0.323854	2.24607	4.89063	PSMD8	PSMD11	PSMD2	UBC
RNA Polymerase II Transcribes snRNA Genes R-HSA-6807505	0.113334	0.323854	2.24607	4.89063	POLR2A	SUPT4H1	ELL2	POLR2L
Estrogen-dependent Nuclear Events Downstream Of ESR-membrane Signaling R-HSA-9634638	0.114012	0.323854	3.68336	7.99825	EREG	HBEGF
RHOBTB2 GTPase Cycle R-HSA-9013418	0.114012	0.323854	3.68336	7.99825	HSP90AA1	ACTG1
Beta-catenin Independent WNT Signaling R-HSA-3858494	0.115234	0.323854	1.86219	4.02381	PSMD8	PSMD11	PSMD2	UBC	CALM1	TNRC6A
Cross-presentation Of Soluble Exogenous Antigens (Endosomes) R-HSA-1236978	0.115527	0.323854	2.63947	5.69665	PSMD8	PSMD11	PSMD2
Pre-NOTCH Expression And Processing R-HSA-1912422	0.115527	0.323854	2.63947	5.69665	PRKCI	TMED2	TNRC6A
Signaling By Non-Receptor Tyrosine Kinases R-HSA-9006927	0.115527	0.323854	2.63947	5.69665	UBC	EREG	HBEGF
Toll Like Receptor 9 (TLR9) Cascade R-HSA-168138	0.116512	0.323854	1.99846	4.2962	MAPKAPK3	UBC	IRF7	TAB2	DUSP6
Activation Of APC/C And APC/C:Cdc20 Mediated Degradation Of Mitotic Proteins R-HSA-176814	0.117564	0.323854	2.21385	4.73933	PSMD8	PSMD11	PSMD2	UBC
MyD88-independent TLR4 Cascade R-HSA-166166	0.12008	0.323854	1.97795	4.19246	MAPKAPK3	UBC	IRF7	TAB2	DUSP6
APOBEC3G Mediated Resistance To HIV-1 R-HSA-180689	0.120221	0.323854	9.6561	20.4557	HMGA1
Activated NTRK3 Signals Thru PI3K R-HSA-9603381	0.120221	0.323854	9.6561	20.4557	NTRK3
Activation Of RAC1 Downstream Of NMDARs R-HSA-9619229	0.120221	0.323854	9.6561	20.4557	CALM1
Cation-coupled Chloride Cotransporters R-HSA-426117	0.120221	0.323854	9.6561	20.4557	SLC12A4
Drug-mediated Inhibition Of CDK4/CDK6 Activity R-HSA-9754119	0.120221	0.323854	9.6561	20.4557	CCND3
Maturation Of Spike Protein R-HSA-9683686	0.120221	0.323854	9.6561	20.4557	CANX
PTK6 Promotes HIF1A Stabilization R-HSA-8857538	0.120221	0.323854	9.6561	20.4557	HBEGF
Regulation Of HMOX1 Expression And Activity R-HSA-9707587	0.120221	0.323854	9.6561	20.4557	HMOX1
SARS-CoV-1 Genome Replication And Transcription R-HSA-9679514	0.120221	0.323854	9.6561	20.4557	DDX5
SARS-CoV-2 Genome Replication And Transcription R-HSA-9694682	0.120221	0.323854	9.6561	20.4557	DDX5
Synthesis Of PI R-HSA-1483226	0.120221	0.323854	9.6561	20.4557	PITPNM3
Transport Of Organic Anions R-HSA-879518	0.120221	0.323854	9.6561	20.4557	SLCO4A1
vRNP Assembly R-HSA-192905	0.120221	0.323854	9.6561	20.4557	HSP90AA1
Assembly Of Collagen Fibrils And Other Multimeric Structures R-HSA-2022090	0.121046	0.325163	2.58066	5.44928	MMP28	MMP3	LAMC2
Chaperonin-mediated Protein Folding R-HSA-390466	0.121863	0.325534	2.18253	4.59392	TUBA1B	TUBB2A	TUBB3	PFDN4
Fcgamma Receptor (FCGR) Dependent Phagocytosis R-HSA-2029480	0.121863	0.325534	2.18253	4.59392	MYO1E	HSP90AA1	BAIAP2	ACTG1
MicroRNA (miRNA) Biogenesis R-HSA-203927	0.122384	0.325793	3.51572	7.3851	POLR2A	POLR2L
Deubiquitination R-HSA-5688426	0.122979	0.325793	1.60397	3.3615	PSMD8	VCP	PSMD11	PSMD2	UBC	KEAP1	TNFAIP3	NEDD8	STAM
Signaling By WNT R-HSA-195721	0.122979	0.325793	1.60397	3.3615	PSMD8	TLE3	PSMD11	PSMD2	WNT7B	UBC	CALM1	TNRC6A	WLS
Integration Of Energy Metabolism R-HSA-163685	0.130658	0.342531	2.12248	4.3196	STXBP1	SLC2A1	TALDO1	TKT
Sialic Acid Metabolism R-HSA-4085001	0.1309	0.342531	3.36266	6.83738	CMAS	ST3GAL1
TNFR1-induced NFkappaB Signaling Pathway R-HSA-5357956	0.1309	0.342531	3.36266	6.83738	TNFAIP3	TAB2
VEGFR2 Mediated Vascular Permeability R-HSA-5218920	0.1309	0.342531	3.36266	6.83738	HSP90AA1	CALM1
Transcriptional Regulation By RUNX2 R-HSA-8878166	0.131083	0.342531	1.91884	3.89894	PSMD8	PSMD11	PSMD2	UBC	ITGA5
Nucleotide-binding Domain, Leucine Rich Repeat Containing NLR Signaling Pathways R-HSA-168643	0.132365	0.344941	2.47054	4.99591	TNFAIP3	HMOX1	TAB2
Signaling By NTRK1 (TRKA) R-HSA-187037	0.13485	0.349355	1.89992	3.80666	FOSL1	SH3GL3	MAPKAPK3	TRIB1	DUSP6
Regulation Of APC/C Activators Between G1/S And Early Anaphase R-HSA-176408	0.135152	0.349355	2.09367	4.19018	PSMD8	PSMD11	PSMD2	UBC
Signaling By NOTCH4 R-HSA-9013694	0.135152	0.349355	2.09367	4.19018	PSMD8	PSMD11	PSMD2	UBC
Adaptive Immune System R-HSA-1280218	0.138144	0.350346	1.33937	2.65124	PSMD11	KLHL25	SAR1B	KEAP1	PVR	MALT1	PJA2	KLHL20	PSMD8	SPSB2	SEC61A1	PSMD2	CANX	UBC	UBA1	TAB2	SEC22B	CALM1	CTSD
FCGR3A-mediated Phagocytosis R-HSA-9664422	0.138159	0.350346	2.41893	4.78791	MYO1E	BAIAP2	ACTG1
Formation Of TC-NER Pre-Incision Complex R-HSA-6781823	0.138159	0.350346	2.41893	4.78791	POLR2A	UBC	POLR2L
Sensory Processing Of Sound By Inner Hair Cells Of Cochlea R-HSA-9662360	0.138159	0.350346	2.41893	4.78791	MYO1E	EPS8L2	PLS1
B-WICH Complex Positively Regulates rRNA Expression R-HSA-5250924	0.139547	0.350346	3.22235	6.34595	MYO1E	POLR2L
FGFR2 Alternative Splicing R-HSA-6803529	0.139547	0.350346	3.22235	6.34595	POLR2A	POLR2L
Regulation Of Necroptotic Cell Death R-HSA-5675482	0.139547	0.350346	3.22235	6.34595	HSP90AA1	UBC
Activated NTRK3 Signals Thru RAS R-HSA-9034864	0.142476	0.350346	7.72441	15.0516	NTRK3
Activation Of Ca-permeable Kainate Receptor R-HSA-451308	0.142476	0.350346	7.72441	15.0516	CALM1
Anchoring Fibril Formation R-HSA-2214320	0.142476	0.350346	7.72441	15.0516	LAMC2
CLEC7A/inflammasome Pathway R-HSA-5660668	0.142476	0.350346	7.72441	15.0516	MALT1
Glycerophospholipid Catabolism R-HSA-6814848	0.142476	0.350346	7.72441	15.0516	GDPD5
Lipid Particle Organization R-HSA-8964572	0.142476	0.350346	7.72441	15.0516	FITM2
Nectin/Necl Trans Heterodimerization R-HSA-420597	0.142476	0.350346	7.72441	15.0516	PVR
Signaling By MAPK Mutants R-HSA-9652817	0.142476	0.350346	7.72441	15.0516	DUSP6
Sodium/Calcium Exchangers R-HSA-425561	0.142476	0.350346	7.72441	15.0516	CALM1
Synthesis Of 12-Eicosatetraenoic Acid Derivatives R-HSA-2142712	0.142476	0.350346	7.72441	15.0516	GPX2
Synthesis Of 5-Eicosatetraenoic Acids R-HSA-2142688	0.142476	0.350346	7.72441	15.0516	GPX2
Virus Assembly And Release R-HSA-168268	0.142476	0.350346	7.72441	15.0516	CANX
Amino Acids Regulate mTORC1 R-HSA-9639288	0.144037	0.35218	2.36942	4.59119	ATP6V0B	ATP6V1E1	ATP6V0C
Assembly Of Pre-Replicative Complex R-HSA-68867	0.144324	0.35218	2.03832	3.94557	PSMD8	PSMD11	PSMD2	UBC
Cyclin E Associated Events During G1/S Transition R-HSA-69202	0.144324	0.35218	2.03832	3.94557	PSMD8	PSMD11	PSMD2	UBC
RNA Pol II CTD Phosphorylation And Interaction With CE R-HSA-77075	0.148313	0.360082	3.09327	5.90329	POLR2A	POLR2L
RNA Polymerase III Transcription Initiation From Type 3 Promoter R-HSA-76071	0.148313	0.360082	3.09327	5.90329	BRF2	POLR2L
Protein Folding R-HSA-391251	0.149	0.360835	2.01173	3.82995	TUBA1B	TUBB2A	TUBB3	PFDN4
Cyclin A:Cdk2-associated Events At S Phase Entry R-HSA-69656	0.153733	0.370427	1.98582	3.71852	PSMD8	PSMD11	PSMD2	UBC
HCMV Infection R-HSA-9609646	0.153733	0.370427	1.98582	3.71852	CHMP1A	UBAP1	VPS37B	CD46
Sensory Processing Of Sound R-HSA-9659379	0.156033	0.374089	2.27622	4.22851	MYO1E	EPS8L2	PLS1
Transport Of Bile Salts And Organic Acids, Metal Ions And Amine Compounds R-HSA-425366	0.156033	0.374089	2.27622	4.22851	SLC22A15	SLC22A18	SLC39A7
Elastic Fibre Formation R-HSA-1566948	0.157187	0.374982	2.97412	5.50306	TGFB2	ITGA5
RIPK1-mediated Regulated Necrosis R-HSA-5213460	0.157187	0.374982	2.97412	5.50306	HSP90AA1	UBC
Mitotic G1 Phase And G1/S Transition R-HSA-453279	0.161943	0.377551	1.6732	3.04608	PSMD8	CDKN1C	CCND3	PSMD11	PSMD2	UBC
Late SARS-CoV-2 Infection Events R-HSA-9772573	0.162144	0.377551	2.23231	4.06118	CANX	UBC	ST3GAL1
Metabolism Of Nucleotides R-HSA-15869	0.163366	0.377551	1.93593	3.50745	TXNRD1	AK1	GSR	AK6
Attachment Of GPI Anchor To uPAR R-HSA-162791	0.16417	0.377551	6.43662	11.63	PLAUR
CREB1 Phosphorylation Thru Activation Of CaMKII/CaMKK/CaMKIV Cascasde R-HSA-442729	0.16417	0.377551	6.43662	11.63	CALM1
Defective C1GALT1C1 Causes TNPS R-HSA-5083632	0.16417	0.377551	6.43662	11.63	C1GALT1
Defective CHSY1 Causes TPBS R-HSA-3595177	0.16417	0.377551	6.43662	11.63	CHSY1
FLT3 Signaling By CBL Mutants R-HSA-9706377	0.16417	0.377551	6.43662	11.63	UBC
Lipophagy R-HSA-9613354	0.16417	0.377551	6.43662	11.63	HSPA8
Modulation By Mtb Of Host Immune System R-HSA-9637628	0.16417	0.377551	6.43662	11.63	UBC
Post-transcriptional Silencing By Small RNAs R-HSA-426496	0.16417	0.377551	6.43662	11.63	TNRC6A
RUNX2 Regulates Genes Involved In Cell Migration R-HSA-8941332	0.16417	0.377551	6.43662	11.63	ITGA5
Reduction Of Cytosolic Ca++ Levels R-HSA-418359	0.16417	0.377551	6.43662	11.63	CALM1
Regulation Of Cytoskeletal Remodeling And Cell Spreading By IPP Complex Components R-HSA-446388	0.16417	0.377551	6.43662	11.63	PARVA
Vitamin C (Ascorbate) Metabolism R-HSA-196836	0.16417	0.377551	6.43662	11.63	SLC2A1
Glutathione Conjugation R-HSA-156590	0.166158	0.379394	2.86379	5.13998	GCLC	GSTP1
Transport Of Vitamins, Nucleosides, And Related Molecules R-HSA-425397	0.166158	0.379394	2.86379	5.13998	SLCO4A1	SLC35C1
mRNA Capping R-HSA-72086	0.166158	0.379394	2.86379	5.13998	POLR2A	POLR2L
APC/C-mediated Degradation Of Cell Cycle Proteins R-HSA-174143	0.168263	0.381619	1.91192	3.40747	PSMD8	PSMD11	PSMD2	UBC
PCP/CE Pathway R-HSA-4086400	0.168263	0.381619	1.91192	3.40747	PSMD8	PSMD11	PSMD2	UBC
Formation Of RNA Pol II Elongation Complex R-HSA-112382	0.168326	0.381619	2.19006	3.90236	POLR2A	SUPT4H1	POLR2L
G Alpha (Q) Signaling Events R-HSA-416476	0.1708	0.385629	1.74491	3.08371	EDNRA	EDN2	MMP3	NMUR2	HBEGF
Antigen Processing: Ubiquitination And Proteasome Degradation R-HSA-983168	0.170899	0.385629	1.44322	2.54971	PSMD8	SPSB2	PSMD11	KLHL25	PSMD2	UBC	KEAP1	UBA1	PJA2	KLHL20
Class B/2 (Secretin Family Receptors) R-HSA-373080	0.174575	0.388062	2.14937	3.75151	SMOX	WNT7B	CD55
Semaphorin Interactions R-HSA-373755	0.174575	0.388062	2.14937	3.75151	HSP90AA1	SEMA7A	RHOC
Signaling By FGFR2 R-HSA-5654738	0.174575	0.388062	2.14937	3.75151	POLR2A	UBC	POLR2L
Host Interactions Of HIV Factors R-HSA-162909	0.175008	0.388062	1.72922	3.01391	PSMD8	PSMD11	PSMD2	UBC	HMGA1
Downregulation Of SMAD2/3:SMAD4 Transcriptional Activity R-HSA-2173795	0.175215	0.388062	2.76134	4.80955	SERPINE1	UBC
Regulation Of MECP2 Expression And Activity R-HSA-9022692	0.175215	0.388062	2.76134	4.80955	CALM1	TNRC6A
Signaling By FGFR2 In Disease R-HSA-5655253	0.175215	0.388062	2.76134	4.80955	POLR2A	POLR2L
Synthesis Of Active Ubiquitin: Roles Of E1 And E2 Enzymes R-HSA-8866652	0.175215	0.388062	2.76134	4.80955	UBC	UBA1
RHOQ GTPase Cycle R-HSA-9013406	0.180889	0.399365	2.11016	3.60811	TFRC	CDC42EP3	CDC42EP2
GPCR Ligand Binding R-HSA-500792	0.182281	0.399365	1.54186	2.62456	EDNRA	EDN2	CXCL8	SMOX	WNT7B	NMUR2	CD55
Switching Of Origins To A Post-Replicative State R-HSA-69052	0.183254	0.399365	1.8433	3.12785	PSMD8	PSMD11	PSMD2	UBC
Plasma Lipoprotein Clearance R-HSA-8964043	0.184348	0.399365	2.66596	4.50796	NPC2	UBC
2-LTR Circle Formation R-HSA-164843	0.185315	0.399365	5.51677	9.29959	HMGA1
Activation Of AMPK Downstream Of NMDARs R-HSA-9619483	0.185315	0.399365	5.51677	9.29959	CALM1
InlA-mediated Entry Of Listeria Monocytogenes Into Host Cells R-HSA-8876493	0.185315	0.399365	5.51677	9.29959	UBC
Maturation Of Protein 3A R-HSA-9683673	0.185315	0.399365	5.51677	9.29959	ST3GAL1
Metabolism Of Angiotensinogen To Angiotensins R-HSA-2022377	0.185315	0.399365	5.51677	9.29959	CTSD
Myoclonic Epilepsy Of Lafora R-HSA-3785653	0.185315	0.399365	5.51677	9.29959	UBC
PTK6 Regulates RTKs And Their Effectors AKT1 And DOK1 R-HSA-8849469	0.185315	0.399365	5.51677	9.29959	UBC
TRAF6 Mediated IRF7 Activation In TLR7/8 Or 9 Signaling R-HSA-975110	0.185315	0.399365	5.51677	9.29959	IRF7
Plasma Lipoprotein Assembly, Remodeling, And Clearance R-HSA-174824	0.187263	0.402658	2.07236	3.47169	NPC2	SAR1B	UBC
Signaling By TGF-beta Receptor Complex R-HSA-170834	0.188347	0.404082	1.8215	3.04094	TGFB2	SERPINE1	UBC	NEDD8
Metabolism Of Vitamins And Cofactors R-HSA-196854	0.191764	0.405575	1.58137	2.61161	HSP90AA1	SLC2A1	SDC1	CALM1	PTGS2	LRP8
Death Receptor Signaling R-HSA-73887	0.192221	0.405575	1.66919	2.75267	PRKCI	UBC	TNFAIP3	TAB2	SQSTM1
Cell Surface Interactions At Vascular Wall R-HSA-202733	0.193484	0.405575	1.80021	2.95695	MMP1	SDC1	SLC7A11	ITGA5
Post-translational Protein Phosphorylation R-HSA-8957275	0.193484	0.405575	1.80021	2.95695	DMTF1	ANO8	VWA1	TIMP1
SARS-CoV-2 Activates/Modulates Innate And Adaptive Immune Responses R-HSA-9705671	0.193484	0.405575	1.80021	2.95695	HSP90AA1	SAR1B	IRF7	TAB2
NOD1/2 Signaling Pathway R-HSA-168638	0.193547	0.405575	2.57694	4.23194	TNFAIP3	TAB2
Oncogene Induced Senescence R-HSA-2559585	0.193547	0.405575	2.57694	4.23194	UBC	TNRC6A
Pre-NOTCH Transcription And Translation R-HSA-1912408	0.193547	0.405575	2.57694	4.23194	PRKCI	TNRC6A
RHO GTPases Activate WASPs And WAVEs R-HSA-5663213	0.193547	0.405575	2.57694	4.23194	BAIAP2	ACTG1
Signaling By Retinoic Acid R-HSA-5362517	0.193547	0.405575	2.57694	4.23194	CPT1A	DHRS9
TP53 Regulates Transcription Of DNA Repair Genes R-HSA-6796648	0.193695	0.405575	2.03587	3.34183	POLR2A	SUPT4H1	POLR2L
Circadian Clock R-HSA-400253	0.200181	0.415757	2.00065	3.21812	CPT1A	SERPINE1	UBC
Signaling By Insulin Receptor R-HSA-74752	0.200181	0.415757	2.00065	3.21812	ATP6V0B	ATP6V1E1	ATP6V0C
Retinoid Metabolism And Transport R-HSA-975634	0.202804	0.415757	2.49366	3.97868	SDC1	LRP8
Biosynthesis Of DHA-derived SPMs R-HSA-9018677	0.205928	0.415757	4.82688	7.62758	PTGS2
CHL1 Interactions R-HSA-447041	0.205928	0.415757	4.82688	7.62758	HSPA8
CaMK IV-mediated Phosphorylation Of CREB R-HSA-111932	0.205928	0.415757	4.82688	7.62758	CALM1
Calcineurin Activates NFAT R-HSA-2025928	0.205928	0.415757	4.82688	7.62758	CALM1
Chylomicron Assembly R-HSA-8963888	0.205928	0.415757	4.82688	7.62758	SAR1B
Downregulation Of ERBB4 Signaling R-HSA-1253288	0.205928	0.415757	4.82688	7.62758	UBC
Interleukin-27 Signaling R-HSA-9020956	0.205928	0.415757	4.82688	7.62758	CANX
Prevention Of Phagosomal-Lysosomal Fusion R-HSA-9636383	0.205928	0.415757	4.82688	7.62758	UBC
Regulation Of PTEN Localization R-HSA-8948747	0.205928	0.415757	4.82688	7.62758	UBC
Serine Biosynthesis R-HSA-977347	0.205928	0.415757	4.82688	7.62758	SERINC5
Activation Of Arylsulfatases R-HSA-1663150	0.205928	0.415757	4.82688	7.62758	ARSJ
Transport Of Nucleotide Sugars R-HSA-727802	0.205928	0.415757	4.82688	7.62758	SLC35C1
Type I Hemidesmosome Assembly R-HSA-446107	0.205928	0.415757	4.82688	7.62758	LAMC2
Zinc Influx Into Cells By SLC39 Gene Family R-HSA-442380	0.205928	0.415757	4.82688	7.62758	SLC39A7
MyD88 Cascade Initiated On Plasma Membrane R-HSA-975871	0.20915	0.421375	1.73921	2.72135	MAPKAPK3	UBC	TAB2	DUSP6
Negative Regulators Of DDX58/IFIH1 Signaling R-HSA-936440	0.212109	0.425549	2.41559	3.74575	UBC	TNFAIP3
Regulation Of TNFR1 Signaling R-HSA-5357905	0.212109	0.425549	2.41559	3.74575	UBC	TNFAIP3
Signaling By GPCR R-HSA-372790	0.212953	0.426158	1.32306	2.04635	EDNRA	EDN2	CXCL8	SMOX	WNT7B	MMP3	NMUR2	ITGA5	CALM1	RHOC	CD55	HBEGF
Gap-filling DNA Repair Synthesis And Ligation In TC-NER R-HSA-6782210	0.213301	0.426158	1.93373	2.9877	POLR2A	UBC	POLR2L
Transcriptional Regulation By RUNX1 R-HSA-8878171	0.219433	0.42752	1.50884	2.28847	PSMD8	CCND3	PSMD11	PSMD2	UBC	TNRC6A
Dual Incision In TC-NER R-HSA-6782135	0.21993	0.42752	1.90191	2.88034	POLR2A	UBC	POLR2L
Aberrant Regulation Of Mitotic Cell Cycle Due To RB1 Defects R-HSA-9687139	0.221454	0.42752	2.34225	3.53103	CDKN1C	CCND3
O-linked Glycosylation Of Mucins R-HSA-913709	0.221454	0.42752	2.34225	3.53103	C1GALT1	ST3GAL1
RHOBTB GTPase Cycle R-HSA-9706574	0.221454	0.42752	2.34225	3.53103	HSP90AA1	ACTG1
RNA Polymerase III Transcription Initiation R-HSA-76046	0.221454	0.42752	2.34225	3.53103	BRF2	POLR2L
SMAD2/SMAD3:SMAD4 Heterotrimer Regulates Transcription R-HSA-2173796	0.221454	0.42752	2.34225	3.53103	SERPINE1	UBC
Toll Like Receptor 4 (TLR4) Cascade R-HSA-166016	0.223675	0.42752	1.57352	2.35644	MAPKAPK3	UBC	IRF7	TAB2	DUSP6
Glycosaminoglycan Metabolism R-HSA-1630316	0.225161	0.42752	1.68219	2.50804	CHSY1	SDC1	B3GALT6	ST3GAL1
AKT Phosphorylates Targets In Nucleus R-HSA-198693	0.226019	0.42752	4.2903	6.38025	RPS6KB2
Activation Of TFAP2 (AP-2) Family Of Transcription Factors R-HSA-8866907	0.226019	0.42752	4.2903	6.38025	CITED2
Apoptotic Cleavage Of Cell Adhesion Proteins R-HSA-351906	0.226019	0.42752	4.2903	6.38025	TJP2
Biosynthesis Of Specialized Proresolving Mediators (SPMs) R-HSA-9018678	0.226019	0.42752	4.2903	6.38025	PTGS2
CREB1 Phosphorylation Thru Activation Of Adenylate Cyclase R-HSA-442720	0.226019	0.42752	4.2903	6.38025	CALM1
Carnitine Metabolism R-HSA-200425	0.226019	0.42752	4.2903	6.38025	CPT1A
Competing Endogenous RNAs (ceRNAs) Regulate PTEN Translation R-HSA-8948700	0.226019	0.42752	4.2903	6.38025	TNRC6A
Defective EXT1 Causes Exostoses 1, TRPS2 And CHDS R-HSA-3656253	0.226019	0.42752	4.2903	6.38025	SDC1
Formation Of Senescence-Associated Heterochromatin Foci (SAHF) R-HSA-2559584	0.226019	0.42752	4.2903	6.38025	HMGA1
Integration Of Provirus R-HSA-162592	0.226019	0.42752	4.2903	6.38025	HMGA1
Phase 4 - Resting Membrane Potential R-HSA-5576886	0.226019	0.42752	4.2903	6.38025	KCNK12
RHO GTPases Activate IQGAPs R-HSA-5626467	0.226019	0.42752	4.2903	6.38025	CALM1
RUNX3 Regulates p14-ARF R-HSA-8951936	0.226019	0.42752	4.2903	6.38025	BRD2
Receptor Mediated Mitophagy R-HSA-8934903	0.226019	0.42752	4.2903	6.38025	MAP1LC3B
Regulation Of Gene Expression By Hypoxia-inducible Factor R-HSA-1234158	0.226019	0.42752	4.2903	6.38025	CITED2
Synthesis Of Prostaglandins (PG) And Thromboxanes (TX) R-HSA-2162123	0.226019	0.42752	4.2903	6.38025	PTGS2
Synthesis, Secretion, And Inactivation Of Glucose-dependent Insulinotropic Polypeptide (GIP) R-HSA-400511	0.226019	0.42752	4.2903	6.38025	SEC11C
Mitochondrial Fatty Acid Beta-Oxidation Of Saturated Fatty Acids R-HSA-77286	0.226019	0.42752	4.2903	6.38025	ACADVL
SARS-CoV-2-host Interactions R-HSA-9705683	0.227576	0.429617	1.48931	2.20458	MAP1LC3B	HSP90AA1	SAR1B	IRF7	TAB2	CRB3
Transcriptional Regulation By TP53 R-HSA-3700989	0.229623	0.432358	1.31673	1.93732	GPX2	POLR2A	PRDX1	TXNRD1	GSR	UBC	SUPT4H1	NDRG1	TNRC6A	BANP	POLR2L
DNA Replication Pre-Initiation R-HSA-69002	0.230567	0.432358	1.664	2.44144	PSMD8	PSMD11	PSMD2	UBC
TRAF6 Mediated Induction Of NFkB And MAP Kinases Upon TLR7/8 Or 9 Activation R-HSA-975138	0.230567	0.432358	1.664	2.44144	MAPKAPK3	UBC	TAB2	DUSP6
Arachidonic Acid Metabolism R-HSA-2142753	0.230832	0.432358	2.27322	3.33269	GPX2	PTGS2
Nuclear Envelope (NE) Reassembly R-HSA-2995410	0.233308	0.435297	1.84131	2.67983	TUBA1B	TUBB2A	TUBB3
SLC Transporter Disorders R-HSA-5619102	0.233308	0.435297	1.84131	2.67983	SLC22A18	SLC35C1	SLC2A1
ISG15 Antiviral Mechanism R-HSA-1169408	0.240052	0.4439	1.81243	2.58615	EIF4A2	UBC	FLNB
Transcription Of HIV Genome R-HSA-167172	0.240052	0.4439	1.81243	2.58615	POLR2A	SUPT4H1	POLR2L
Diseases Of Mitotic Cell Cycle R-HSA-9675126	0.240234	0.4439	2.20813	3.14911	CDKN1C	CCND3
Metabolism Of Fat-Soluble Vitamins R-HSA-6806667	0.240234	0.4439	2.20813	3.14911	SDC1	LRP8
Regulation Of Complement Cascade R-HSA-977606	0.240234	0.4439	2.20813	3.14911	CD46	CD55
CLEC7A (Dectin-1) Induces NFAT Activation R-HSA-5607763	0.245604	0.447783	3.86103	5.42103	CALM1
Regulation Of BACH1 Activity R-HSA-9708530	0.245604	0.447783	3.86103	5.42103	UBC
Regulation Of PTEN mRNA Translation R-HSA-8943723	0.245604	0.447783	3.86103	5.42103	TNRC6A
SARS-CoV-2 Modulates Autophagy R-HSA-9754560	0.245604	0.447783	3.86103	5.42103	MAP1LC3B
Synthesis, Secretion, And Deacylation Of Ghrelin R-HSA-422085	0.245604	0.447783	3.86103	5.42103	SEC11C
Synthesis, Secretion, And Inactivation Of Glucagon-like Peptide-1 (GLP-1) R-HSA-381771	0.245604	0.447783	3.86103	5.42103	SEC11C
Translation Of Replicase And Assembly Of Replication Transcription Complex R-HSA-9679504	0.245604	0.447783	3.86103	5.42103	MAP1LC3B
Deactivation Of Beta-Catenin Transactivating Complex R-HSA-3769402	0.249653	0.452585	2.14667	2.97889	TLE3	UBC
RND1 GTPase Cycle R-HSA-9696273	0.249653	0.452585	2.14667	2.97889	TFRC	RASAL2
RND3 GTPase Cycle R-HSA-9696264	0.249653	0.452585	2.14667	2.97889	KCTD13	RASAL2
Intracellular Signaling By Second Messengers R-HSA-9006925	0.252148	0.456246	1.32584	1.82666	PSMD8	PSMD11	PSMD2	UBC	RPS6KB2	CALM1	TNRC6A	EREG	HBEGF
Fatty Acid Metabolism R-HSA-8978868	0.256536	0.46244	1.48815	2.02461	CPT1A	ACADVL	GPX2	ACSL6	PTGS2
PTEN Regulation R-HSA-6807070	0.256536	0.46244	1.48815	2.02461	PSMD8	PSMD11	PSMD2	UBC	TNRC6A
RNA Polymerase III Abortive And Retractive Initiation R-HSA-749476	0.259083	0.465283	2.08852	2.82077	BRF2	POLR2L
Translesion Synthesis By Y Family DNA Polymerases Bypasses Lesions On DNA Template R-HSA-110313	0.259083	0.465283	2.08852	2.82077	VCP	UBC
SRP-dependent Cotranslational Protein Targeting To Membrane R-HSA-1799339	0.263622	0.465764	1.56258	2.08329	SEC61A1	TRAM1	SRP14	SEC11C
Disorders Of Developmental Biology R-HSA-9675151	0.264694	0.465764	3.50982	4.66518	CALM1
Downregulation Of ERBB2:ERBB3 Signaling R-HSA-1358803	0.264694	0.465764	3.50982	4.66518	UBC
Glutathione Synthesis And Recycling R-HSA-174403	0.264694	0.465764	3.50982	4.66518	GCLC
Interleukin-35 Signaling R-HSA-8984722	0.264694	0.465764	3.50982	4.66518	CANX
PKA Activation R-HSA-163615	0.264694	0.465764	3.50982	4.66518	CALM1
Suppression Of Phagosomal Maturation R-HSA-9637687	0.264694	0.465764	3.50982	4.66518	UBC
TNF Receptor Superfamily (TNFSF) Members Mediating Non-Canonical NF-kB Pathway R-HSA-5676594	0.264694	0.465764	3.50982	4.66518	TNFRSF12A
TP53 Regulates Transcription Of Additional Cell Death Genes With Uncertain Roles In P53-Dependent Apoptosis R-HSA-6803205	0.264694	0.465764	3.50982	4.66518	NDRG1
Termination Of O-glycan Biosynthesis R-HSA-977068	0.264694	0.465764	3.50982	4.66518	ST3GAL1
p38MAPK Events R-HSA-171007	0.264694	0.465764	3.50982	4.66518	MAPKAPK3
PIP3 Activates AKT Signaling R-HSA-1257604	0.266552	0.466501	1.32955	1.75791	PSMD8	PSMD11	PSMD2	UBC	RPS6KB2	TNRC6A	EREG	HBEGF
Antiviral Mechanism By IFN-stimulated Genes R-HSA-1169410	0.26732	0.466501	1.7054	2.24995	EIF4A2	UBC	FLNB
O-linked Glycosylation R-HSA-5173105	0.26732	0.466501	1.7054	2.24995	C1GALT1	LARGE1	ST3GAL1
Signaling By FGFR R-HSA-190236	0.26732	0.466501	1.7054	2.24995	POLR2A	UBC	POLR2L
Amyloid Fiber Formation R-HSA-977225	0.268518	0.466501	2.03344	2.67364	UBC	TSPAN33
Positive Epigenetic Regulation Of rRNA Expression R-HSA-5250913	0.268518	0.466501	2.03344	2.67364	MYO1E	POLR2L
RND2 GTPase Cycle R-HSA-9696270	0.268518	0.466501	2.03344	2.67364	TFRC	KCTD13
Signaling By Rho GTPases R-HSA-194315	0.269476	0.46732	1.19927	1.57258	HSP90AA1	VCP	RTKN	TFRC	TPM4	PCDH7	RASAL2	STAM	BAIAP2	RHOC	ACTG1	TUBA1B	CDC42EP3	CDC42EP2	KCTD13	CALM1	TJP2
COPI-dependent Golgi-to-ER Retrograde Traffic R-HSA-6811434	0.274196	0.474646	1.68058	2.17452	TMED2	KDELR2	SEC22B
Heparan Sulfate/Heparin (HS-GAG) Metabolism R-HSA-1638091	0.277949	0.477481	1.98118	2.53653	SDC1	B3GALT6
ERKs Are Inactivated R-HSA-202670	0.283302	0.477481	3.21714	4.05759	DUSP6
Early Phase Of HIV Life Cycle R-HSA-162594	0.283302	0.477481	3.21714	4.05759	HMGA1
Heme Biosynthesis R-HSA-189451	0.283302	0.477481	3.21714	4.05759	ALAS1
Ras Activation Upon Ca2+ Influx Thru NMDA Receptor R-HSA-442982	0.283302	0.477481	3.21714	4.05759	CALM1
Receptor-type Tyrosine-Protein Phosphatases R-HSA-388844	0.283302	0.477481	3.21714	4.05759	NTRK3
Recycling Of Bile Acids And Salts R-HSA-159418	0.283302	0.477481	3.21714	4.05759	ABCC3
Regulation Of TP53 Activity Thru Association With Co-factors R-HSA-6804759	0.283302	0.477481	3.21714	4.05759	BANP
Regulation Of Innate Immune Responses To Cytosolic DNA R-HSA-3134975	0.283302	0.477481	3.21714	4.05759	UBC
Repression Of WNT Target Genes R-HSA-4641265	0.283302	0.477481	3.21714	4.05759	TLE3
TNFR1-induced Proapoptotic Signaling R-HSA-5357786	0.283302	0.477481	3.21714	4.05759	TNFAIP3
TRAF3-dependent IRF Activation Pathway R-HSA-918233	0.283302	0.477481	3.21714	4.05759	IRF7
Unblocking Of NMDA Receptors, Glutamate Binding And Activation R-HSA-438066	0.283302	0.477481	3.21714	4.05759	CALM1
Voltage Gated Potassium Channels R-HSA-1296072	0.283302	0.477481	3.21714	4.05759	KCNAB2
Zinc Transporters R-HSA-435354	0.283302	0.477481	3.21714	4.05759	SLC39A7
MyD88:MAL(TIRAP) Cascade Initiated On Plasma Membrane R-HSA-166058	0.286129	0.4814	1.50153	1.87888	MAPKAPK3	UBC	TAB2	DUSP6
Viral Messenger RNA Synthesis R-HSA-168325	0.287373	0.482646	1.93153	2.40857	POLR2A	POLR2L
Complement Cascade R-HSA-166658	0.296783	0.495682	1.8843	2.28897	CD46	CD55
Signaling By TGFB Family Members R-HSA-9006936	0.297488	0.495682	1.47275	1.78553	TGFB2	SERPINE1	UBC	NEDD8
Interferon Signaling R-HSA-913531	0.300309	0.495682	1.39103	1.67333	EIF4A2	ISG20	UBC	IRF7	FLNB
Constitutive Signaling By EGFRvIII R-HSA-5637810	0.30144	0.495682	2.96948	3.56095	HSP90AA1
Diseases Associated With Glycosylation Precursor Biosynthesis R-HSA-5609975	0.30144	0.495682	2.96948	3.56095	PMM2
Golgi Cisternae Pericentriolar Stack Reorganization R-HSA-162658	0.30144	0.495682	2.96948	3.56095	USO1
Incretin Synthesis, Secretion, And Inactivation R-HSA-400508	0.30144	0.495682	2.96948	3.56095	SEC11C
Negative Regulation Of NMDA Receptor-Mediated Neuronal Transmission R-HSA-9617324	0.30144	0.495682	2.96948	3.56095	CALM1
PKA-mediated Phosphorylation Of CREB R-HSA-111931	0.30144	0.495682	2.96948	3.56095	CALM1
Plasma Lipoprotein Assembly R-HSA-8963898	0.30144	0.495682	2.96948	3.56095	SAR1B
Sema3A PAK Dependent Axon Repulsion R-HSA-399954	0.30144	0.495682	2.96948	3.56095	HSP90AA1
TRAF6 Mediated IRF7 Activation R-HSA-933541	0.30144	0.495682	2.96948	3.56095	IRF7
Transcription-Coupled Nucleotide Excision Repair (TC-NER) R-HSA-6781827	0.301854	0.495682	1.5881	1.90225	POLR2A	UBC	POLR2L
Signaling By Rho GTPases, Miro GTPases And RHOBTB3 R-HSA-9716542	0.305314	0.500206	1.16633	1.38376	HSP90AA1	VCP	RTKN	TFRC	TPM4	PCDH7	RASAL2	STAM	BAIAP2	RHOC	ACTG1	TUBA1B	CDC42EP3	CDC42EP2	KCTD13	CALM1	TJP2
NOTCH1 Intracellular Domain Regulates Transcription R-HSA-2122947	0.306174	0.500206	1.83933	2.17703	TLE3	UBC
TAK1-dependent IKK And NF-kappa-B Activation R-HSA-445989	0.306174	0.500206	1.83933	2.17703	UBC	TAB2
RNA Polymerase II Pre-transcription Events R-HSA-674695	0.308795	0.5017	1.56655	1.84082	POLR2A	SUPT4H1	POLR2L
TCF Dependent Signaling In Response To WNT R-HSA-201681	0.310204	0.5017	1.37113	1.60494	PSMD8	TLE3	PSMD11	PSMD2	UBC
Mitotic Anaphase R-HSA-68882	0.314467	0.5017	1.28333	1.48466	PSMD8	TUBA1B	TUBB2A	PSMD11	TUBB3	PSMD2	UBC
Toll-like Receptor Cascades R-HSA-168898	0.315169	0.5017	1.36139	1.57193	MAPKAPK3	UBC	IRF7	TAB2	DUSP6
Diseases Associated With O-glycosylation Of Proteins R-HSA-3906995	0.315541	0.5017	1.79644	2.07214	C1GALT1	LARGE1
HIV Transcription Initiation R-HSA-167161	0.315541	0.5017	1.79644	2.07214	POLR2A	POLR2L
Interferon Alpha/Beta Signaling R-HSA-909733	0.315541	0.5017	1.79644	2.07214	ISG20	IRF7
Mitotic Metaphase And Anaphase R-HSA-2555396	0.318521	0.5017	1.2772	1.4612	PSMD8	TUBA1B	TUBB2A	PSMD11	TUBB3	PSMD2	UBC
Cell-extracellular Matrix Interactions R-HSA-446353	0.319121	0.5017	2.75721	3.14925	PARVA
Chondroitin Sulfate Biosynthesis R-HSA-2022870	0.319121	0.5017	2.75721	3.14925	CHSY1
Constitutive Signaling By NOTCH1 HD Domain Mutants R-HSA-2691232	0.319121	0.5017	2.75721	3.14925	UBC
Ephrin Signaling R-HSA-3928664	0.319121	0.5017	2.75721	3.14925	MYL12A
FOXO-mediated Transcription Of Cell Death Genes R-HSA-9614657	0.319121	0.5017	2.75721	3.14925	CITED2
Fertilization R-HSA-1187000	0.319121	0.5017	2.75721	3.14925	OVGP1
IL-6-type Cytokine Receptor Ligand Interactions R-HSA-6788467	0.319121	0.5017	2.75721	3.14925	CLCF1
LDL Clearance R-HSA-8964038	0.319121	0.5017	2.75721	3.14925	NPC2
Long-term Potentiation R-HSA-9620244	0.319121	0.5017	2.75721	3.14925	CALM1
MET Activates PTK2 Signaling R-HSA-8874081	0.319121	0.5017	2.75721	3.14925	LAMC2
Negative Regulation Of FLT3 R-HSA-9706369	0.319121	0.5017	2.75721	3.14925	UBC
Regulation Of FZD By Ubiquitination R-HSA-4641263	0.319121	0.5017	2.75721	3.14925	UBC
Signaling By ERBB2 ECD Mutants R-HSA-9665348	0.319121	0.5017	2.75721	3.14925	HSP90AA1
Signaling By NTRK3 (TRKC) R-HSA-9034015	0.319121	0.5017	2.75721	3.14925	NTRK3
VLDLR Internalisation And Degradation R-HSA-8866427	0.319121	0.5017	2.75721	3.14925	UBC
Influenza Infection R-HSA-168255	0.320144	0.502484	1.35179	1.53967	HSP90AA1	POLR2A	CANX	POLR2L	HSPA1A
Interleukin-12 Family Signaling R-HSA-447115	0.334183	0.513173	1.71639	1.88128	CANX	TALDO1
Acetylcholine Neurotransmitter Release Cycle R-HSA-264642	0.336355	0.513173	2.57324	2.80377	STXBP1
Activation Of SMO R-HSA-5635838	0.336355	0.513173	2.57324	2.80377	SMOX
Cellular Hexose Transport R-HSA-189200	0.336355	0.513173	2.57324	2.80377	SLC2A1
Defective B3GAT3 Causes JDSSDHD R-HSA-3560801	0.336355	0.513173	2.57324	2.80377	SDC1
Defective B4GALT7 Causes EDS, Progeroid Type R-HSA-3560783	0.336355	0.513173	2.57324	2.80377	SDC1
HS-GAG Degradation R-HSA-2024096	0.336355	0.513173	2.57324	2.80377	SDC1
Interleukin-37 Signaling R-HSA-9008059	0.336355	0.513173	2.57324	2.80377	PTPN12
MAP3K8 (TPL2)-dependent MAPK1/3 Activation R-HSA-5684264	0.336355	0.513173	2.57324	2.80377	UBC
Nicotinamide Salvaging R-HSA-197264	0.336355	0.513173	2.57324	2.80377	PTGS2
Platelet Sensitization By LDL R-HSA-432142	0.336355	0.513173	2.57324	2.80377	LRP8
RAS Processing R-HSA-9648002	0.336355	0.513173	2.57324	2.80377	CALM1
Spry Regulation Of FGF Signaling R-HSA-1295596	0.336355	0.513173	2.57324	2.80377	UBC
TGF-beta Receptor Signaling In EMT (Epithelial To Mesenchymal Transition) R-HSA-2173791	0.336355	0.513173	2.57324	2.80377	UBC
NLRP3 Inflammasome R-HSA-844456	0.336355	0.513173	2.57324	2.80377	HMOX1
Translesion Synthesis By REV1 R-HSA-110312	0.336355	0.513173	2.57324	2.80377	UBC
Epigenetic Regulation Of Gene Expression R-HSA-212165	0.336586	0.513173	1.48585	1.61794	MYO1E	TET2	POLR2L
Potential Therapeutics For SARS R-HSA-9679191	0.336586	0.513173	1.48585	1.61794	HSP90AA1	KEAP1	FKBP4
Synthesis Of DNA R-HSA-69239	0.343348	0.516271	1.36781	1.4622	PSMD8	PSMD11	PSMD2	UBC
DNA Damage Bypass R-HSA-73893	0.34345	0.516271	1.67898	1.79434	VCP	UBC
Pyruvate Metabolism And Citric Acid (TCA) Cycle R-HSA-71406	0.34345	0.516271	1.67898	1.79434	LDHA	IDH3B
Signaling By FGFR In Disease R-HSA-1226099	0.34345	0.516271	1.67898	1.79434	POLR2A	POLR2L
Translocation Of SLC2A4 (GLUT4) To Plasma Membrane R-HSA-1445148	0.34345	0.516271	1.67898	1.79434	MYO1E	CALM1
Programmed Cell Death R-HSA-5357801	0.34467	0.516271	1.26747	1.35007	PSMD8	HSP90AA1	PSMD11	PSMD2	UBC	TJP2
Ub-specific Processing Proteases R-HSA-5689880	0.350157	0.516271	1.29688	1.36091	PSMD8	PSMD11	PSMD2	UBC	KEAP1
MHC Class II Antigen Presentation R-HSA-2132295	0.350467	0.516271	1.44853	1.51876	SAR1B	CANX	CTSD
P75 NTR Receptor-Mediated Signaling R-HSA-193704	0.350467	0.516271	1.44853	1.51876	PRKCI	UBC	SQSTM1
Senescence-Associated Secretory Phenotype (SASP) R-HSA-2559582	0.352675	0.516271	1.64315	1.71251	CXCL8	UBC
Transcriptional Activity Of SMAD2/SMAD3:SMAD4 Heterotrimer R-HSA-2173793	0.352675	0.516271	1.64315	1.71251	SERPINE1	UBC
mRNA Splicing - Minor Pathway R-HSA-72165	0.352675	0.516271	1.64315	1.71251	POLR2A	POLR2L
Aspirin ADME R-HSA-9749641	0.353153	0.516271	2.41227	2.51081	ABCC3
JNK (c-Jun Kinases) Phosphorylation And Activation Mediated By Activated Human TAK1 R-HSA-450321	0.353153	0.516271	2.41227	2.51081	TAB2
Nephrin Family Interactions R-HSA-373753	0.353153	0.516271	2.41227	2.51081	ACTN4
Norepinephrine Neurotransmitter Release Cycle R-HSA-181430	0.353153	0.516271	2.41227	2.51081	STXBP1
Other Semaphorin Interactions R-HSA-416700	0.353153	0.516271	2.41227	2.51081	SEMA7A
Platelet Calcium Homeostasis R-HSA-418360	0.353153	0.516271	2.41227	2.51081	CALM1
Pre-NOTCH Processing In Golgi R-HSA-1912420	0.353153	0.516271	2.41227	2.51081	TMED2
RA Biosynthesis Pathway R-HSA-5365859	0.353153	0.516271	2.41227	2.51081	DHRS9
RIP-mediated NFkB Activation Via ZBP1 R-HSA-1810476	0.353153	0.516271	2.41227	2.51081	DHX9
RNA Polymerase III Chain Elongation R-HSA-73780	0.353153	0.516271	2.41227	2.51081	POLR2L
RORA Activates Gene Expression R-HSA-1368082	0.353153	0.516271	2.41227	2.51081	CPT1A
Serotonin Neurotransmitter Release Cycle R-HSA-181429	0.353153	0.516271	2.41227	2.51081	STXBP1
Canonical Retinoid Cycle In Rods (Twilight Vision) R-HSA-2453902	0.353153	0.516271	2.41227	2.51081	DHRS9
Translesion Synthesis By POLI R-HSA-5656121	0.353153	0.516271	2.41227	2.51081	UBC
Translesion Synthesis By POLK R-HSA-5655862	0.353153	0.516271	2.41227	2.51081	UBC
Class A/1 (Rhodopsin-like Receptors) R-HSA-373076	0.354865	0.517984	1.34386	1.39226	EDNRA	EDN2	CXCL8	NMUR2
Transcriptional Activation Of Mitochondrial Biogenesis R-HSA-2151201	0.361855	0.527384	1.60882	1.63539	ALAS1	CALM1
PI3K/AKT Signaling In Cancer R-HSA-2219528	0.364317	0.530166	1.41302	1.42677	RPS6KB2	EREG	HBEGF
RHO GTPases Activate CIT R-HSA-5625900	0.369528	0.533396	2.27023	2.26008	RHOC
Regulation Of NF-kappa B Signaling R-HSA-9758274	0.369528	0.533396	2.27023	2.26008	UBC
Signal Transduction By L1 R-HSA-445144	0.369528	0.533396	2.27023	2.26008	ITGA5
Signaling To RAS R-HSA-167044	0.369528	0.533396	2.27023	2.26008	MAPKAPK3
VEGFR2 Mediated Cell Proliferation R-HSA-5218921	0.369528	0.533396	2.27023	2.26008	CALM1
Cytoprotection By HMOX1 R-HSA-9707564	0.370985	0.533396	1.57589	1.56265	BLVRB	HMOX1
Regulated Necrosis R-HSA-5218859	0.370985	0.533396	1.57589	1.56265	HSP90AA1	UBC
Transcriptional Regulation By MECP2 R-HSA-8986944	0.370985	0.533396	1.57589	1.56265	CALM1	TNRC6A
Collagen Biosynthesis And Modifying Enzymes R-HSA-1650814	0.380063	0.544453	1.54428	1.49397	P4HA1	SERPINH1
DNA Replication R-HSA-69306	0.383632	0.544453	1.28747	1.23349	PSMD8	PSMD11	PSMD2	UBC
Apoptosis R-HSA-109581	0.385336	0.544453	1.23815	1.18075	PSMD8	PSMD11	PSMD2	UBC	TJP2
Adherens Junctions Interactions R-HSA-418990	0.385488	0.544453	2.14397	2.04373	PVR
Citric Acid Cycle (TCA Cycle) R-HSA-71403	0.385488	0.544453	2.14397	2.04373	IDH3B
Inactivation, Recovery And Regulation Of Phototransduction Cascade R-HSA-2514859	0.385488	0.544453	2.14397	2.04373	CALM1
Inflammasomes R-HSA-622312	0.385488	0.544453	2.14397	2.04373	HMOX1
Other Interleukin Signaling R-HSA-449836	0.385488	0.544453	2.14397	2.04373	SDC1
RHO GTPases Activate ROCKs R-HSA-5627117	0.385488	0.544453	2.14397	2.04373	RHOC
Regulation Of TP53 Activity Thru Methylation R-HSA-6804760	0.385488	0.544453	2.14397	2.04373	UBC
Syndecan Interactions R-HSA-3000170	0.385488	0.544453	2.14397	2.04373	SDC1
TICAM1, RIP1-mediated IKK Complex Recruitment R-HSA-168927	0.385488	0.544453	2.14397	2.04373	UBC
Ca2+ Pathway R-HSA-4086398	0.389086	0.545918	1.51391	1.42906	CALM1	TNRC6A
Regulation Of Cholesterol Biosynthesis By SREBP (SREBF) R-HSA-1655829	0.389086	0.545918	1.51391	1.42906	SAR1B	TM7SF2
Signaling By ALK Fusions And Activated Point Mutants R-HSA-9725370	0.389086	0.545918	1.51391	1.42906	TPM4	SQSTM1
Generic Transcription Pathway R-HSA-212436	0.389345	0.545918	1.08013	1.01888	ZNF793	BRD2	GPX2	PSMD11	CITED2	TXNRD1	SERPINE1	GSR	SUPT4H1	NDRG1	PSMD8	NR4A2	CCND3	POLR2A	PSMD2	PRDX1	UBC	ITGA5	ZNF500	CALM1	ZNF311	TNRC6A	POLR2L	BANP
Muscle Contraction R-HSA-397014	0.389372	0.545918	1.27675	1.20426	TPM4	KCNK12	CALM1	MYL12A
Leishmania Infection R-HSA-9658195	0.4004	0.551798	1.21457	1.11168	MYO1E	HMOX1	CALM1	BAIAP2	ACTG1
G1/S Transition R-HSA-69206	0.400829	0.551798	1.25584	1.14811	PSMD8	PSMD11	PSMD2	UBC
Deregulated CDK5 Triggers Neurodegenerative Pathways In Alzheimers Disease Models R-HSA-8862803	0.401046	0.551798	2.03101	1.85569	PRDX1
Laminin Interactions R-HSA-3000157	0.401046	0.551798	2.03101	1.85569	LAMC2
Metal Ion SLC Transporters R-HSA-425410	0.401046	0.551798	2.03101	1.85569	SLC39A7
NOTCH2 Activation And Transmission Of Signal To Nucleus R-HSA-2979096	0.401046	0.551798	2.03101	1.85569	UBC
RHO GTPases Activate PAKs R-HSA-5627123	0.401046	0.551798	2.03101	1.85569	CALM1
Sema4D Induced Cell Migration And Growth-Cone Collapse R-HSA-416572	0.401046	0.551798	2.03101	1.85569	RHOC
Signaling By Hippo R-HSA-2028269	0.401046	0.551798	2.03101	1.85569	TJP2
Striated Muscle Contraction R-HSA-390522	0.401046	0.551798	2.03101	1.85569	TPM4
Synthesis Of Very Long-Chain Fatty acyl-CoAs R-HSA-75876	0.401046	0.551798	2.03101	1.85569	ACSL6
Phototransduction Cascade R-HSA-2514856	0.401046	0.551798	2.03101	1.85569	CALM1
ZBP1(DAI) Mediated Induction Of Type I IFNs R-HSA-1606322	0.401046	0.551798	2.03101	1.85569	DHX9
Peptide Hormone Metabolism R-HSA-2980736	0.406951	0.559121	1.4566	1.30958	CTSD	SEC11C
Activation Of Kainate Receptors Upon Glutamate Binding R-HSA-451326	0.416211	0.564563	1.92934	1.69119	CALM1
BBSome-mediated Cargo-Targeting To Cilium R-HSA-5620922	0.416211	0.564563	1.92934	1.69119	SMOX
CREB1 Phosphorylation Thru NMDA Receptor-Mediated Activation Of RAS Signaling R-HSA-442742	0.416211	0.564563	1.92934	1.69119	CALM1
Dopamine Neurotransmitter Release Cycle R-HSA-212676	0.416211	0.564563	1.92934	1.69119	STXBP1
ERK/MAPK Targets R-HSA-198753	0.416211	0.564563	1.92934	1.69119	DUSP6
IKK Complex Recruitment Mediated By RIP1 R-HSA-937041	0.416211	0.564563	1.92934	1.69119	UBC
Negative Regulation Of FGFR3 Signaling R-HSA-5654732	0.416211	0.564563	1.92934	1.69119	UBC
Phase 0 - Rapid Depolarisation R-HSA-5576892	0.416211	0.564563	1.92934	1.69119	CALM1
RNA Polymerase III Transcription Termination R-HSA-73980	0.416211	0.564563	1.92934	1.69119	POLR2L
G2/M Checkpoints R-HSA-69481	0.41794	0.566108	1.22571	1.06933	PSMD8	PSMD11	PSMD2	UBC
Activation Of HOX Genes During Differentiation R-HSA-5619507	0.424561	0.573456	1.40347	1.20235	POLR2A	POLR2L
Regulation Of Insulin Secretion R-HSA-422356	0.424561	0.573456	1.40347	1.20235	STXBP1	SLC2A1
RHOA GTPase Cycle R-HSA-8980692	0.429286	0.574058	1.20641	1.02018	RTKN	TFRC	PCDH7	TJP2
Amino Acid Transport Across Plasma Membrane R-HSA-352230	0.430992	0.574058	1.83736	1.54644	SLC7A11
BMAL1:CLOCK,NPAS2 Activates Circadian Gene Expression R-HSA-1368108	0.430992	0.574058	1.83736	1.54644	SERPINE1
DARPP-32 Events R-HSA-180024	0.430992	0.574058	1.83736	1.54644	CALM1
Deadenylation Of mRNA R-HSA-429947	0.430992	0.574058	1.83736	1.54644	EIF4A2
HS-GAG Biosynthesis R-HSA-2022928	0.430992	0.574058	1.83736	1.54644	SDC1
Interleukin-6 Family Signaling R-HSA-6783589	0.430992	0.574058	1.83736	1.54644	CLCF1
Keratan Sulfate Biosynthesis R-HSA-2022854	0.430992	0.574058	1.83736	1.54644	ST3GAL1
Molecules Associated With Elastic Fibres R-HSA-2129379	0.430992	0.574058	1.83736	1.54644	TGFB2
Negative Regulation Of FGFR2 Signaling R-HSA-5654727	0.430992	0.574058	1.83736	1.54644	UBC
Constitutive Signaling By Aberrant PI3K In Cancer R-HSA-2219530	0.433263	0.574688	1.37832	1.15284	EREG	HBEGF
Drug ADME R-HSA-9748784	0.433263	0.574688	1.37832	1.15284	ABCC3	GSTP1
Platelet Homeostasis R-HSA-418346	0.433263	0.574688	1.37832	1.15284	CALM1	LRP8
CDC42 GTPase Cycle R-HSA-9013148	0.434938	0.576112	1.19699	0.996555	TFRC	CDC42EP3	CDC42EP2	BAIAP2
GPCR Downstream Signaling R-HSA-388396	0.442214	0.584942	1.09632	0.894556	EDNRA	EDN2	CXCL8	MMP3	NMUR2	ITGA5	CALM1	RHOC	HBEGF
APC/C:Cdc20 Mediated Degradation Of Cyclin B R-HSA-174048	0.445401	0.585122	1.75373	1.41839	UBC
Defective Intrinsic Pathway For Apoptosis R-HSA-9734009	0.445401	0.585122	1.75373	1.41839	PRDX1
Negative Regulation Of FGFR1 Signaling R-HSA-5654726	0.445401	0.585122	1.75373	1.41839	UBC
Negative Regulation Of FGFR4 Signaling R-HSA-5654733	0.445401	0.585122	1.75373	1.41839	UBC
Sema4D In Semaphorin Signaling R-HSA-400685	0.445401	0.585122	1.75373	1.41839	RHOC
M Phase R-HSA-68886	0.452994	0.594283	1.08584	0.859851	PSMD8	TUBA1B	HSP90AA1	TUBB2A	PSMD11	TUBB3	PSMD2	USO1	UBC
Cell Recruitment (Pro-Inflammatory Response) R-HSA-9664424	0.459445	0.598652	1.67738	1.30456	HMOX1
Cholesterol Biosynthesis R-HSA-191273	0.459445	0.598652	1.67738	1.30456	TM7SF2
FCERI Mediated Ca+2 Mobilization R-HSA-2871809	0.459445	0.598652	1.67738	1.30456	CALM1
Inactivation Of CSF3 (G-CSF) Signaling R-HSA-9705462	0.459445	0.598652	1.67738	1.30456	UBC
Synthesis Of IP3 And IP4 In Cytosol R-HSA-1855204	0.459445	0.598652	1.67738	1.30456	CALM1
G2/M Transition R-HSA-69275	0.469861	0.608426	1.11532	0.842422	PSMD8	HSP90AA1	PSMD11	PSMD2	UBC
APC-Cdc20 Mediated Degradation Of Nek2A R-HSA-179409	0.473134	0.608426	1.60739	1.20294	UBC
Antigen Activates B Cell Receptor Leading To Second Messenger Generation R-HSA-983695	0.473134	0.608426	1.60739	1.20294	CALM1
Antimicrobial Peptides R-HSA-6803157	0.473134	0.608426	1.60739	1.20294	ATOX1
Gap-filling DNA Repair Synthesis And Ligation In GG-NER R-HSA-5696397	0.473134	0.608426	1.60739	1.20294	UBC
MET Promotes Cell Motility R-HSA-8875878	0.473134	0.608426	1.60739	1.20294	LAMC2
Metabolic Disorders Of Biological Oxidation Enzymes R-HSA-5579029	0.473134	0.608426	1.60739	1.20294	GCLC
NOTCH3 Activation And Transmission Of Signal To Nucleus R-HSA-9013507	0.473134	0.608426	1.60739	1.20294	UBC
Nicotinate Metabolism R-HSA-196807	0.473134	0.608426	1.60739	1.20294	PTGS2
Axon Guidance R-HSA-422475	0.47329	0.608426	1.05266	0.78744	PSMD8	HSPA8	SEMA7A	HSP90AA1	PSMD11	PSMD2	UBC	NTN4	ITGA5	RHOC	MYL12A	ACTG1
Telomere Maintenance R-HSA-157579	0.475674	0.610671	1.26496	0.939892	POLR2A	POLR2L
Gene Expression (Transcription) R-HSA-74160	0.479305	0.613251	1.0243	0.753288	ZNF793	PSMD11	CITED2	SERPINE1	SUPT4H1	NDRG1	PSMD8	CCND3	POLR2A	PSMD2	PRDX1	UBC	ZNF500	POLR2L	BANP	BRD2	HSP90AA1	GPX2	BRF2	TXNRD1	GSR	TET2	ELL2	NR4A2	MYO1E	ITGA5	CALM1	ZNF311	TNRC6A
Mitotic G2-G2/M Phases R-HSA-453274	0.479602	0.613251	1.10244	0.81007	PSMD8	HSP90AA1	PSMD11	PSMD2	UBC
mRNA Splicing - Major Pathway R-HSA-72163	0.479602	0.613251	1.10244	0.81007	HSPA8	DDX5	POLR2A	DHX9	POLR2L
CaM Pathway R-HSA-111997	0.486478	0.613858	1.543	1.11183	CALM1
Constitutive Signaling By AKT1 E17K In Cancer R-HSA-5674400	0.486478	0.613858	1.543	1.11183	RPS6KB2
DNA Damage/Telomere Stress Induced Senescence R-HSA-2559586	0.486478	0.613858	1.543	1.11183	HMGA1
Downregulation Of TGF-beta Receptor Signaling R-HSA-2173788	0.486478	0.613858	1.543	1.11183	UBC
FLT3 Signaling In Disease R-HSA-9682385	0.486478	0.613858	1.543	1.11183	UBC
Formation Of Fibrin Clot (Clotting Cascade) R-HSA-140877	0.486478	0.613858	1.543	1.11183	TFPI
Pyruvate Metabolism R-HSA-70268	0.486478	0.613858	1.543	1.11183	LDHA
RNA Polymerase III Transcription Initiation From Type 2 Promoter R-HSA-76066	0.486478	0.613858	1.543	1.11183	POLR2L
SUMOylation Of Intracellular Receptors R-HSA-4090294	0.486478	0.613858	1.543	1.11183	NR4A2
Signaling By NOTCH2 R-HSA-1980145	0.486478	0.613858	1.543	1.11183	UBC
Golgi-to-ER Retrograde Transport R-HSA-8856688	0.491564	0.619313	1.14588	0.813759	TMED2	KDELR2	SEC22B
Cell Death Signaling Via NRAGE, NRIF And NADE R-HSA-204998	0.492092	0.619313	1.22465	0.868385	UBC	SQSTM1
ATF4 Activates Genes In Response To Endoplasmic Reticulum Stress R-HSA-380994	0.499484	0.620533	1.48357	1.02986	CXCL8
Activated NOTCH1 Transmits Signal To Nucleus R-HSA-2122948	0.499484	0.620533	1.48357	1.02986	UBC
Chemokine Receptors Bind Chemokines R-HSA-380108	0.499484	0.620533	1.48357	1.02986	CXCL8
FCGR3A-mediated IL10 Synthesis R-HSA-9664323	0.499484	0.620533	1.48357	1.02986	CALM1
Keratan Sulfate/Keratin Metabolism R-HSA-1638074	0.499484	0.620533	1.48357	1.02986	ST3GAL1
RNA Polymerase I Promoter Escape R-HSA-73772	0.499484	0.620533	1.48357	1.02986	POLR2L
RNA Polymerase I Transcription Termination R-HSA-73863	0.499484	0.620533	1.48357	1.02986	POLR2L
RNA Polymerase III Transcription Initiation From Type 1 Promoter R-HSA-76061	0.499484	0.620533	1.48357	1.02986	POLR2L
Phase II - Conjugation Of Compounds R-HSA-156580	0.500179	0.620533	1.20544	0.835116	GCLC	GSTP1
Protein-protein Interactions At Synapses R-HSA-6794362	0.500179	0.620533	1.20544	0.835116	STXBP1	NTRK3
Signaling By NOTCH1 R-HSA-1980143	0.500179	0.620533	1.20544	0.835116	TLE3	UBC
Metabolism Of Amino Acids And Derivatives R-HSA-71291	0.501093	0.620863	1.04611	0.722822	PSMD8	NQO1	PSMD11	SMOX	PSMD2	TXNRD1	GSR	SERINC5
Nucleotide Excision Repair R-HSA-5696398	0.504272	0.623996	1.12349	0.769184	POLR2A	UBC	POLR2L
PPARA Activates Gene Expression R-HSA-1989781	0.510565	0.630969	1.11262	0.747943	CPT1A	ALAS1	TXNRD1
Ca-dependent Events R-HSA-111996	0.512162	0.632128	1.42853	0.955853	CALM1
mRNA Splicing R-HSA-72172	0.517917	0.638409	1.05373	0.693288	HSPA8	DDX5	POLR2A	DHX9	POLR2L
Regulation Of Lipid Metabolism By PPARalpha R-HSA-400206	0.523023	0.64324	1.09149	0.707429	CPT1A	ALAS1	TXNRD1
MAPK Targets/ Nuclear Events Mediated By MAP Kinases R-HSA-450282	0.524519	0.64324	1.37743	0.88882	DUSP6
RAF Activation R-HSA-5673000	0.524519	0.64324	1.37743	0.88882	CALM1
Signaling By CSF3 (G-CSF) R-HSA-9674555	0.524519	0.64324	1.37743	0.88882	UBC
Nervous System Development R-HSA-9675108	0.530994	0.650349	1.00789	0.638	PSMD8	HSPA8	SEMA7A	HSP90AA1	PSMD11	PSMD2	UBC	NTN4	ITGA5	RHOC	MYL12A	ACTG1
Protein Localization R-HSA-9609507	0.533185	0.650524	1.04926	0.659865	SERP1	UBC	HMOX1	TIMM22
Fatty acyl-CoA Biosynthesis R-HSA-75105	0.536564	0.650524	1.32985	0.827926	ACSL6
Formation Of beta-catenin:TCF Transactivating Complex R-HSA-201722	0.536564	0.650524	1.32985	0.827926	TLE3
NR1H3 And NR1H2 Regulate Gene Expression Linked To Cholesterol Transport And Efflux R-HSA-9029569	0.536564	0.650524	1.32985	0.827926	TNRC6A
RHO GTPases Activate PKNs R-HSA-5625740	0.536564	0.650524	1.32985	0.827926	RHOC
Recognition Of DNA Damage By PCNA-containing Replication Complex R-HSA-110314	0.536564	0.650524	1.32985	0.827926	UBC
Transcriptional Regulation By AP-2 (TFAP2) Family Of Transcription Factors R-HSA-8864260	0.536564	0.650524	1.32985	0.827926	CITED2
Vpr-mediated Nuclear Import Of PICs R-HSA-180910	0.536564	0.650524	1.32985	0.827926	HMGA1
Oncogenic MAPK Signaling R-HSA-6802957	0.53935	0.652723	1.11775	0.690088	CALM1	DUSP6
Metabolism Of Lipids R-HSA-556833	0.539739	0.652723	0.998478	0.615731	ABCC3	GPX2	CPT1A	ACADVL	ALAS1	SAR1B	TXNRD1	ACSL6	FITM2	PTGS2	GDPD5	GPCPD1	TM7SF2	ARSJ	PITPNM3
Rab Regulation Of Trafficking R-HSA-9007101	0.541379	0.653882	1.06126	0.651224	MAP1LC3B	GDI1	DENND5A
EPHB-mediated Forward Signaling R-HSA-3928662	0.548304	0.656459	1.28545	0.772456	ACTG1
Export Of Viral Ribonucleoproteins From Nucleus R-HSA-168274	0.548304	0.656459	1.28545	0.772456	HSPA1A
GPER1 Signaling R-HSA-9634597	0.548304	0.656459	1.28545	0.772456	ITGA5
Glycosphingolipid Metabolism R-HSA-1660662	0.548304	0.656459	1.28545	0.772456	ARSJ
Mitochondrial Fatty Acid Beta-Oxidation R-HSA-77289	0.548304	0.656459	1.28545	0.772456	ACADVL
Signaling By FGFR3 R-HSA-5654741	0.548304	0.656459	1.28545	0.772456	UBC
Signaling To ERKs R-HSA-187687	0.548304	0.656459	1.28545	0.772456	MAPKAPK3
DAG And IP3 Signaling R-HSA-1489509	0.559748	0.666003	1.2439	0.721798	CALM1
Lysosome Vesicle Biogenesis R-HSA-432720	0.559748	0.666003	1.2439	0.721798	HSPA8
PERK Regulates Gene Expression R-HSA-381042	0.559748	0.666003	1.2439	0.721798	CXCL8
Signaling By FGFR4 R-HSA-5654743	0.559748	0.666003	1.2439	0.721798	UBC
Termination Of Translesion DNA Synthesis R-HSA-5656169	0.559748	0.666003	1.2439	0.721798	UBC
RNA Polymerase II Transcription R-HSA-73857	0.562057	0.667921	0.983273	0.566515	ZNF793	PSMD11	CITED2	SERPINE1	SUPT4H1	NDRG1	PSMD8	CCND3	POLR2A	PSMD2	PRDX1	UBC	ZNF500	POLR2L	BANP	BRD2	GPX2	TXNRD1	GSR	ELL2	NR4A2	ITGA5	CALM1	ZNF311	TNRC6A
Neuronal System R-HSA-112316	0.564669	0.670195	0.992426	0.567187	HSPA8	NTRK3	STXBP1	ARL6IP5	KCNAB2	CALM1
S Phase R-HSA-69242	0.569072	0.674586	1.00114	0.564388	PSMD8	PSMD11	PSMD2	UBC
Gene And Protein Expression By JAK-STAT Signaling After Interleukin-12 Stimulation R-HSA-8950505	0.570903	0.675087	1.20496	0.675423	TALDO1
Interactions Of Vpr With Host Cellular Proteins R-HSA-176033	0.570903	0.675087	1.20496	0.675423	HMGA1
Cardiac Conduction R-HSA-5576891	0.576351	0.679853	1.04191	0.574132	KCNK12	CALM1
Transcriptional Regulation Of White Adipocyte Differentiation R-HSA-381340	0.576351	0.679853	1.04191	0.574132	CCND3	EBF1
Regulation Of Expression Of SLITs And ROBOs R-HSA-9010553	0.579042	0.680393	0.98818	0.539923	PSMD8	PSMD11	PSMD2	UBC
Bile Acid And Bile Salt Metabolism R-HSA-194068	0.581775	0.680393	1.16837	0.632874	ABCC3
Fanconi Anemia Pathway R-HSA-6783310	0.581775	0.680393	1.16837	0.632874	UBC
Gamma Carboxylation, Hypusine Formation And Arylsulfatase Activation R-HSA-163841	0.581775	0.680393	1.16837	0.632874	ARSJ
Ion Homeostasis R-HSA-5578775	0.581775	0.680393	1.16837	0.632874	CALM1
RUNX1 Regulates Genes Involved In Megakaryocyte Differentiation And Platelet Function R-HSA-8936459	0.581775	0.680393	1.16837	0.632874	TNRC6A
Signaling By RAF1 Mutants R-HSA-9656223	0.581775	0.680393	1.16837	0.632874	CALM1
EPH-Ephrin Signaling R-HSA-2682334	0.590531	0.689792	1.01437	0.534299	MYL12A	ACTG1
FLT3 Signaling R-HSA-9607240	0.592373	0.690262	1.13394	0.593753	UBC
Regulation Of TP53 Degradation R-HSA-6804757	0.592373	0.690262	1.13394	0.593753	UBC
Apoptotic Cleavage Of Cellular Proteins R-HSA-111465	0.602703	0.695481	1.10148	0.557711	TJP2
DNA Damage Recognition In GG-NER R-HSA-5696394	0.602703	0.695481	1.10148	0.557711	UBC
Formation Of Cornified Envelope R-HSA-6809371	0.602703	0.695481	1.10148	0.557711	TCHH
Intraflagellar Transport R-HSA-5620924	0.602703	0.695481	1.10148	0.557711	DYNLRB2
Paradoxical Activation Of RAF Signaling By Kinase Inactive BRAF R-HSA-6802955	0.602703	0.695481	1.10148	0.557711	CALM1
RHOV GTPase Cycle R-HSA-9013424	0.602703	0.695481	1.10148	0.557711	TPM4
Regulation Of TP53 Expression And Degradation R-HSA-6806003	0.602703	0.695481	1.10148	0.557711	UBC
TP53 Regulates Transcription Of Cell Death Genes R-HSA-5633008	0.602703	0.695481	1.10148	0.557711	NDRG1
Separation Of Sister Chromatids R-HSA-2467813	0.603379	0.695481	0.957197	0.483585	PSMD8	PSMD11	PSMD2	UBC
Transmission Across Chemical Synapses R-HSA-112315	0.608143	0.700132	0.95123	0.473089	HSPA8	STXBP1	ARL6IP5	CALM1
Metabolism Of Steroids R-HSA-8957322	0.610532	0.70053	0.955306	0.471372	ABCC3	SAR1B	TM7SF2
RAB GEFs Exchange GTP For GDP On RABs R-HSA-8876198	0.611135	0.70053	0.975666	0.480454	GDI1	DENND5A
Intra-Golgi Traffic R-HSA-6811438	0.612771	0.70053	1.07081	0.524446	GOSR2
Ion Transport By P-type ATPases R-HSA-936837	0.612771	0.70053	1.07081	0.524446	CALM1
Transcriptional Regulation By VENTX R-HSA-8853884	0.612771	0.70053	1.07081	0.524446	TNRC6A
Intra-Golgi And Retrograde Golgi-to-ER Traffic R-HSA-6811442	0.612873	0.70053	0.945336	0.462835	GOSR2	TMED2	KDELR2	SEC22B
L1CAM Interactions R-HSA-373760	0.617825	0.704512	0.963412	0.463931	HSPA8	ITGA5
Mitochondrial Biogenesis R-HSA-1592230	0.617825	0.704512	0.963412	0.463931	ALAS1	CALM1
NR1H2 And NR1H3-mediated Signaling R-HSA-9024446	0.622585	0.707416	1.04181	0.493687	TNRC6A
PLC Beta Mediated Events R-HSA-112043	0.622585	0.707416	1.04181	0.493687	CALM1
RHOU GTPase Cycle R-HSA-9013420	0.622585	0.707416	1.04181	0.493687	STAM
PI5P, PP2A And IER3 Regulate PI3K/AKT Signaling R-HSA-6811558	0.624427	0.708669	0.95146	0.448063	EREG	HBEGF
Influenza Viral RNA Transcription And Replication R-HSA-168273	0.631976	0.714897	0.924509	0.424261	HSP90AA1	POLR2A	POLR2L
Netrin-1 Signaling R-HSA-373752	0.632151	0.714897	1.01433	0.4652	NTN4
Signaling By FGFR1 R-HSA-5654736	0.632151	0.714897	1.01433	0.4652	UBC
Metabolism Of RNA R-HSA-8953854	0.634321	0.716506	0.936318	0.426213	EIF4A2	HSPA8	DDX5	PSMD11	DHX9	ZBTB8OS	HSPB1	SMG9	PSMD8	POLR2A	PSMD2	UBC	DCAF13	HSPA1A	POLR2L
Activation Of Gene Expression By SREBF (SREBP) R-HSA-2426168	0.641475	0.721999	0.988263	0.438774	TM7SF2
Heme Signaling R-HSA-9707616	0.641475	0.721999	0.988263	0.438774	HMOX1
Interleukin-12 Signaling R-HSA-9020591	0.641475	0.721999	0.988263	0.438774	TALDO1
Cell Cycle, Mitotic R-HSA-69278	0.643336	0.721999	0.923749	0.407454	PSMD8	CDKN1C	TUBA1B	HSP90AA1	CCND3	TUBB2A	PSMD11	TUBB3	PSMD2	USO1	UBC
RAC3 GTPase Cycle R-HSA-9013423	0.643701	0.721999	0.917311	0.404095	TFRC	BAIAP2
Regulation Of PLK1 Activity At G2/M Transition R-HSA-2565942	0.643701	0.721999	0.917311	0.404095	HSP90AA1	UBC
Diseases Of Programmed Cell Death R-HSA-9645723	0.650563	0.725454	0.963498	0.414224	PRDX1
Dual Incision In GG-NER R-HSA-5696400	0.650563	0.725454	0.963498	0.414224	UBC
NoRC Negatively Regulates rRNA Expression R-HSA-427413	0.650563	0.725454	0.963498	0.414224	POLR2L
Recruitment And ATM-mediated Phosphorylation Of Repair And Signal Proteins At DNA Double Strand Breaks R-HSA-5693565	0.650563	0.725454	0.963498	0.414224	UBC
SUMOylation Of Transcription Cofactors R-HSA-3899300	0.650563	0.725454	0.963498	0.414224	DDX5
Chromosome Maintenance R-HSA-73886	0.656112	0.729395	0.895869	0.377541	POLR2A	POLR2L
DNA Double Strand Break Response R-HSA-5693606	0.659421	0.729395	0.93994	0.391384	UBC
Formation Of Incision Complex In GG-NER R-HSA-5696395	0.659421	0.729395	0.93994	0.391384	UBC
G-protein Mediated Events R-HSA-112040	0.659421	0.729395	0.93994	0.391384	CALM1
Immunoregulatory Interactions Between A Lymphoid And A non-Lymphoid Cell R-HSA-198933	0.659421	0.729395	0.93994	0.391384	PVR
Nuclear Receptor Transcription Pathway R-HSA-383280	0.659421	0.729395	0.93994	0.391384	NR4A2
RNA Polymerase I Transcription Initiation R-HSA-73762	0.659421	0.729395	0.93994	0.391384	POLR2L
Biological Oxidations R-HSA-211859	0.6675	0.734839	0.875107	0.353732	GCLC	SMOX	GSTP1
Inositol Phosphate Metabolism R-HSA-1483249	0.668056	0.734839	0.917505	0.370107	CALM1
PKMTs Methylate Histone Lysines R-HSA-3214841	0.668056	0.734839	0.917505	0.370107	DOT1L
TBC/RABGAPs R-HSA-8854214	0.668056	0.734839	0.917505	0.370107	MAP1LC3B
Negative Regulation Of PI3K/AKT Network R-HSA-199418	0.668175	0.734839	0.875401	0.352966	EREG	HBEGF
Apoptotic Execution Phase R-HSA-75153	0.676472	0.741413	0.896113	0.350259	TJP2
Negative Epigenetic Regulation Of rRNA Expression R-HSA-5250941	0.676472	0.741413	0.896113	0.350259	POLR2L
RNA Polymerase I Promoter Clearance R-HSA-73854	0.676472	0.741413	0.896113	0.350259	POLR2L
RHO GTPase Effectors R-HSA-195258	0.683661	0.74614	0.86653	0.329535	RTKN	CALM1	RHOC	BAIAP2	ACTG1
Cargo Trafficking To Periciliary Membrane R-HSA-5620920	0.684674	0.74614	0.875694	0.331723	SMOX
Neurexins And Neuroligins R-HSA-6794361	0.684674	0.74614	0.875694	0.331723	STXBP1
RNA Polymerase I Transcription R-HSA-73864	0.684674	0.74614	0.875694	0.331723	POLR2L
Signaling By NOTCH3 R-HSA-9012852	0.684674	0.74614	0.875694	0.331723	UBC
Selenoamino Acid Metabolism R-HSA-2408522	0.691274	0.752288	0.837136	0.309086	TXNRD1	GSR
Post NMDA Receptor Activation Events R-HSA-438064	0.69267	0.752288	0.856182	0.314391	CALM1
Signaling By PDGF R-HSA-186797	0.69267	0.752288	0.856182	0.314391	PTPN12
Integrin Cell Surface Interactions R-HSA-216083	0.700463	0.759033	0.837518	0.298168	ITGA5
Potassium Channels R-HSA-1296071	0.700463	0.759033	0.837518	0.298168	KCNAB2
Glycerophospholipid Biosynthesis R-HSA-1483206	0.707718	0.766028	0.810551	0.280216	PITPNM3	GPCPD1
Processing Of Capped Intron-Containing Pre-mRNA R-HSA-72203	0.708966	0.766514	0.83968	0.288806	HSPA8	DDX5	POLR2A	DHX9	POLR2L
tRNA Processing In Nucleus R-HSA-6784531	0.715463	0.772668	0.802523	0.268705	ZBTB8OS
Cellular Response To Starvation R-HSA-9711097	0.718152	0.774699	0.807247	0.267259	ATP6V0B	ATP6V1E1	ATP6V0C
Deadenylation-dependent mRNA Decay R-HSA-429914	0.722679	0.778707	0.786098	0.255316	EIF4A2
Developmental Biology R-HSA-1266738	0.723513	0.77873	0.883204	0.285838	HSPA8	SEMA7A	HSP90AA1	PSMD11	NTN4	EBF1	TCHH	RHOC	MYL12A	ACTG1	PSMD8	CCND3	POLR2A	PSMD2	UBC	ITGA5	POLR2L
Post-translational Modification: Synthesis Of GPI-anchored Proteins R-HSA-163125	0.729713	0.784351	0.770329	0.242733	PLAUR
Signaling By ROBO Receptors R-HSA-376176	0.730371	0.784351	0.805367	0.253049	PSMD8	PSMD11	PSMD2	UBC
Metabolism Of Water-Soluble Vitamins And Cofactors R-HSA-196849	0.733495	0.786825	0.769788	0.238584	SLC2A1	PTGS2
G Alpha (I) Signaling Events R-HSA-418594	0.735023	0.787128	0.785089	0.241692	CXCL8	NMUR2	CALM1
Cell Cycle R-HSA-1640170	0.735419	0.787128	0.862712	0.265125	CDKN1C	HSP90AA1	PSMD11	USO1	PSMD8	TUBA1B	CCND3	TUBB2A	POLR2A	TUBB3	PSMD2	UBC	POLR2L
Factors Involved In Megakaryocyte Development And Platelet Production R-HSA-983231	0.748017	0.799719	0.74723	0.216944	EHD2	MAFG
Constitutive Signaling By NOTCH1 HD+PEST Domain Mutants R-HSA-2894862	0.749765	0.799805	0.726592	0.209255	UBC
RHOJ GTPase Cycle R-HSA-9013409	0.749765	0.799805	0.726592	0.209255	TFRC
Ribosomal Scanning And Start Codon Recognition R-HSA-72702	0.756113	0.804786	0.713093	0.199355	EIF4A2
Translation Initiation Complex Formation R-HSA-72649	0.756113	0.804786	0.713093	0.199355	EIF4A2
SUMO E3 Ligases SUMOylate Target Proteins R-HSA-3108232	0.758824	0.806777	0.754023	0.208099	NR4A2	DDX5	EID3
Activation Of NMDA Receptors And Postsynaptic Events R-HSA-442755	0.762301	0.807786	0.700085	0.190013	CALM1
mRNA Activation Upon Binding Of Cap-Binding Complex And eIFs, Subsequent Binding To 43S R-HSA-72662	0.762301	0.807786	0.700085	0.190013	EIF4A2
Interferon Gamma Signaling R-HSA-877300	0.762301	0.807786	0.700085	0.190013	IRF7
Signaling By BRAF And RAF1 Fusions R-HSA-6802952	0.768332	0.813279	0.687542	0.18119	CALM1
HCMV Early Events R-HSA-9609690	0.77421	0.817696	0.675439	0.172853	CD46
Peroxisomal Protein Import R-HSA-9033241	0.77421	0.817696	0.675439	0.172853	UBC
Organelle Biogenesis And Maintenance R-HSA-1852241	0.77909	0.819236	0.765044	0.190977	HSP90AA1	ALAS1	SMOX	DYNLRB2	CALM1
Translation R-HSA-72766	0.77909	0.819236	0.765044	0.190977	EIF4A2	SEC61A1	TRAM1	SRP14	SEC11C
RHO GTPases Activate Formins R-HSA-5663220	0.779277	0.819236	0.69938	0.174418	RHOC	ACTG1
FOXO-mediated Transcription R-HSA-9614085	0.77994	0.819236	0.663753	0.164968	CITED2
rRNA Modification In Nucleus And Cytosol R-HSA-6790901	0.77994	0.819236	0.663753	0.164968	DCAF13
SUMOylation R-HSA-2990846	0.780871	0.819316	0.725303	0.1794	NR4A2	DDX5	EID3
Processing Of DNA Double-Strand Break Ends R-HSA-5693607	0.790968	0.829003	0.641549	0.150442	UBC
G Alpha (12/13) Signaling Events R-HSA-416482	0.796273	0.832743	0.630994	0.143749	RHOC
Mitochondrial Protein Import R-HSA-1268020	0.796273	0.832743	0.630994	0.143749	TIMM22
HDR Thru Homologous Recombination (HRR) R-HSA-5685942	0.811396	0.845792	0.601306	0.125672	UBC
Keratinization R-HSA-6805567	0.811396	0.845792	0.601306	0.125672	TCHH
Reproduction R-HSA-1474165	0.811396	0.845792	0.601306	0.125672	OVGP1
Phospholipid Metabolism R-HSA-1483257	0.813908	0.84749	0.681967	0.140422	PITPNM3	GDPD5	GPCPD1
Cilium Assembly R-HSA-5617833	0.819986	0.852892	0.673908	0.133749	HSP90AA1	SMOX	DYNLRB2
Loss Of Nlp From Mitotic Centrosomes R-HSA-380259	0.825399	0.856664	0.574277	0.110197	HSP90AA1
Phase I - Functionalization Of Compounds R-HSA-211945	0.825399	0.856664	0.574277	0.110197	SMOX
SUMOylation Of DNA Damage Response And Repair Proteins R-HSA-3108214	0.829832	0.860334	0.565797	0.105539	EID3
Opioid Signaling R-HSA-111885	0.834153	0.86388	0.557563	0.101107	CALM1
AURKA Activation By TPX2 R-HSA-8854518	0.838365	0.865438	0.549564	0.0968892	HSP90AA1
RHOG GTPase Cycle R-HSA-9013408	0.838365	0.865438	0.549564	0.0968892	TFRC
Sphingolipid Metabolism R-HSA-428157	0.838365	0.865438	0.549564	0.0968892	ARSJ
Mitotic Prophase R-HSA-68875	0.857875	0.883675	0.51277	0.0786063	USO1
PI Metabolism R-HSA-1483255	0.857875	0.883675	0.51277	0.0786063	GDPD5
HATs Acetylate Histones R-HSA-3214847	0.861485	0.886442	0.505992	0.0754422	KDELR2
Centrosome Maturation R-HSA-380287	0.865004	0.888157	0.49939	0.0724222	HSP90AA1
Recruitment Of NuMA To Mitotic Centrosomes R-HSA-380320	0.865004	0.888157	0.49939	0.0724222	HSP90AA1
Cell Cycle Checkpoints R-HSA-69620	0.872583	0.894981	0.633648	0.0863644	PSMD8	PSMD11	PSMD2	UBC
G Alpha (S) Signaling Events R-HSA-418555	0.875034	0.895579	0.480575	0.064153	ITGA5
Global Genome Nucleotide Excision Repair (GG-NER) R-HSA-5696399	0.875034	0.895579	0.480575	0.064153	UBC
Chromatin Modifying Enzymes R-HSA-3247509	0.878509	0.898177	0.593173	0.076833	DOT1L	KDELR2	PADI4
RAC2 GTPase Cycle R-HSA-9013404	0.881305	0.900076	0.468797	0.0592334	TFRC
Regulation Of TP53 Activity Thru Phosphorylation R-HSA-6804756	0.887261	0.905195	0.457579	0.0547338	UBC
Anti-inflammatory Response Favoring Leishmania Infection R-HSA-9662851	0.895641	0.91133	0.441719	0.0486843	CALM1
Regulation Of TP53 Activity R-HSA-5633007	0.896125	0.91133	0.518601	0.0568778	UBC	BANP
Citric Acid (TCA) Cycle And Respiratory Electron Transport R-HSA-1428517	0.896125	0.91133	0.518601	0.0568778	LDHA	IDH3B
tRNA Processing R-HSA-72306	0.908249	0.922681	0.417585	0.0401868	ZBTB8OS
HDR Thru Homologous Recombination (HRR) Or Single Strand Annealing (SSA) R-HSA-5693567	0.910582	0.924073	0.41307	0.0386926	UBC
Anchoring Of Basal Body To Plasma Membrane R-HSA-5620912	0.912856	0.925401	0.40865	0.0372594	HSP90AA1
RAC1 GTPase Cycle R-HSA-9013149	0.917223	0.928167	0.482397	0.0416813	TFRC	BAIAP2
DNA Repair R-HSA-73894	0.917521	0.928167	0.569098	0.0489881	VCP	POLR2A	UBC	POLR2L
Homology Directed Repair R-HSA-5693538	0.921389	0.931098	0.391875	0.0320839	UBC
L13a-mediated Translational Silencing Of Ceruloplasmin Expression R-HSA-156827	0.929088	0.93789	0.376415	0.0276859	EIF4A2
GTP Hydrolysis And Joining Of 60S Ribosomal Subunit R-HSA-72706	0.930893	0.938723	0.372738	0.0266923	EIF4A2
Nonsense Mediated Decay (NMD) Enhanced By Exon Junction Complex (EJC) R-HSA-975957	0.936035	0.942918	0.362122	0.0239371	SMG9
Cap-dependent Translation Initiation R-HSA-72737	0.942303	0.948235	0.348869	0.0207328	EIF4A2
Neurotransmitter Receptors And Postsynaptic Signal Transmission R-HSA-112314	0.949282	0.954258	0.333599	0.0173634	CALM1
DNA Double-Strand Break Repair R-HSA-5693532	0.961814	0.965842	0.30427	0.0118466	UBC
Major Pathway Of rRNA Processing In Nucleolus And Cytosol R-HSA-6791226	0.988666	0.991768	0.220969	0.00251884	DCAF13
Mitotic Prometaphase R-HSA-68877	0.990296	0.992285	0.213484	0.00208178	HSP90AA1
rRNA Processing In Nucleus And Cytosol R-HSA-8868773	0.991251	0.992285	0.208766	0.00183463	DCAF13
rRNA Processing R-HSA-72312	0.99307	0.99307	0.19887	0.00138304	DCAF13
[truncated: 28 more columns]

## Sheet: Up-regulated by SFN TF ChEA2022
Term	P-value	Adjusted P-value	Odds Ratio	Combined Score	Genes
ATF3 23680149 ChIP-Seq GBM1-GSC Human	9.08702e-18	6.76074e-15	3.16511	124.198	EIF4A2	ERRFI1	ITPRIP	PPP1R10	CITED2	SERPINE1	SLC2A1	HSPB1	ENO1	SLC7A11	SRP14	TM7SF2	PSMD8	EDNRA	ESM1	MAP1LC3B	RGS2	SERP1	PSMD2	TMSB4X	XPO6	SLC22A18	MMP28	LAMP2	ARL6IP5	UBASH3A	ABCC3	DUSP5	BRD2	WSB2	S100A2	TPM4	PPTC7	TNFRSF12A	MMP1	ARRDC3	EMP1	TIMM22	VPS37B	ACTN4	RHOC	SERPINB8	DUSP6	PJA2	NME1
NRF2 31884422 ChIP-Seq A549 Human Lung Carcinoma	5.30766e-14	1.97445e-11	2.945	90.0199	GPI	ERRFI1	SRXN1	MAST4	GBE1	KEAP1	TNFAIP3	ENO1	SLC7A11	BACH1	SEC61A1	MAP1LC3B	CCND3	LURAP1L	FTH1	CCNL2	IER2	PLS1	ABCC3	DUSP5	BRD2	HSP90AA1	GPX2	TPM4	HSBP1	KCNK12	ZFR	EBF1	TALDO1	ACTN4	EREG	PKM	NAV3	IRF7	BLVRB	LCP1	TKT	TRIB1	ALDOA	SQSTM1	FTL	NUMBL	VCP	PFKFB3	DHX9
RACK7 27058665 Chip-Seq MCF-7 Human	6.21258e-12	1.54072e-09	2.56846	66.2776	GPI	ERRFI1	ACADVL	ITPRIP	PPP1R10	CITED2	SLC2A1	KEAP1	HSPB1	ENO1	TM7SF2	ACTG1	FADS3	TMEM222	MAP1LC3B	XPO6	SLC22A18	CFL1	ARL6IP5	COTL1	PHLDA2	PHLDA3	RALGPS2	TLE3	CPT1A	ATP6V0B	EDN2	WSB2	S100A2	TPM4	TNFRSF12A	TALDO1	NAV1	VPS37B	ACTN4	RHOC	SERPINB8	DUSP6	SLCO4A1	CDC42EP2	VWA1	BLVRB	FKBP4	SEC22B	FTL
MITF 21258399 ChIP-Seq MELANOMA Human	2.50551e-11	4.66025e-09	2.00642	48.9766	EIF4A2	ERRFI1	RTKN	TRAF3IP2	SERPINE1	ENO1	BACH1	FADS3	TUBB3	CDH1	FTH1	LAMP2	COTL1	ATP6V1E1	IER2	HOXA5	PHLDA3	CPT1A	WSB2	S100A2	PPTC7	ACSL6	EBF1	LMTK2	FRMD4B	ACTN4	DEXI	EID3	MAPKAPK3	THAP9	PADI4	TRIB1	PHLDB2	SQSTM1	TRIB2	ZNF311	FTL	PFKFB2	SEMA7A	NUMBL	PFKFB3	DHX9	STXBP1	AK1	PXN
Nerf2 26677805 Chip-Seq MACROPHAGESS Mouse	3.19339e-11	4.75176e-09	2.9761	71.9244	ALAS1	SRXN1	CITED2	GBE1	SLC2A1	KEAP1	HSPB1	TNFAIP3	PYGL	SLC7A11	SRP14	BACH1	BZW1	RGS2	FTH1	CTSD	ABCC3	TPM4	EMP1	TALDO1	TIMM22	NAV1	VPS37B	SERPINB8	DUSP6	BLVRB	KDELR2	LCP1	TKT	ALDOA	SQSTM1	NUMBL	USO1	LRP8	CHSY1	PRDX1	UBC	SPP1	HMOX1	SFN	ST3GAL1	NQO1	SMOX	SORT1	TXNRD1
ELK3 25401928 ChIP-Seq HUVEC Human	1.41508e-10	1.56415e-08	2.42839	55.0727	CDKN1C	ACADVL	ITPRIP	SRXN1	SERPINE1	SLC2A1	HSPB1	TNFAIP3	ENO1	BACH1	PVR	ACTG1	TUBA1B	CCND3	TUBB3	FTH1	SLC22A18	CFL1	PHLDA2	IER2	HOXA5	EIF5A	ABCC3	DUSP5	BRD2	TLE3	CPT1A	S100A2	TPM4	TNFRSF12A	SLC35C1	PLAUR	TIMM22	NAV1	VPS37B	RHOC	DUSP6	CDC42EP3	CDC42EP2	ITGA5	SEC22B	TRIB1	ALDOA	FTL	PFKFB3
FOSL1 28411283 ChIP-Seq MDA231-LM2-4175 Human BreastCancer	1.47165e-10	1.56415e-08	2.67687	60.603	ERRFI1	ACADVL	SFT2D3	ITPRIP	CXCL8	TFRC	GBE1	KEAP1	TNFAIP3	SMG9	ENO1	ANTXR2	TUBB3	PSMD2	SLC22A18	COTL1	PHLDA2	MAGI1	TLE3	HSP90AA1	WSB2	S100A2	TPM4	PPTC7	TNFRSF12A	MMP1	EMP1	DUSP6	NME1	ZEB1	PKM	SLCO4A1	PITPNM3	ITGA5	TRIB1	ALDOA	PFDN4	SQSTM1	FTL	DNASE1L1	GSTP1	GDPD5	FAM83G	ADGRG1	KCTD20
KLF6 26769127 Chip-Seq PDAC-Cell Line Human	1.94191e-09	1.72288e-07	2.29967	46.1304	RNF10	ERRFI1	TRAM1	ITPRIP	SLC2A1	ENO1	BZW1	TM7SF2	FADS3	TMEM222	SLC22A15	FTH1	CFL1	ARL6IP5	CCNL2	PHLDA2	CTSD	IER2	WLS	PHLDA3	RALGPS2	EIF5A	DUSP5	TLE3	CPT1A	WSB2	S100A2	PPTC7	SLC35C1	TALDO1	NAV1	VPS37B	GPCPD1	DEXI	DUSP6	EID3	TUBB2A	CDC42EP3	CDC42EP2	VWA1	FKBP4	CD46	TRIB2	RNASEK	PFKFB3
RELA 24523406 ChIP-Seq FIBROSARCOMA Human	2.08413e-09	1.72288e-07	2.65292	53.0291	EIF4A2	ITPRIP	SERPINE1	TNFAIP3	ENO1	BACH1	CCND3	FTH1	ARL6IP5	COTL1	IER2	DUSP5	HSP90AA1	S100A2	TPM4	PPTC7	MMP1	MMP3	NAV1	SERPINB8	DUSP6	PJA2	IRF7	PFDN4	PHLDB2	SQSTM1	CD63	AHNAK	SAR1B	DHX9	GSTP1	PTTG1IP	PTGS2	PRRG4	FAM83G	POLR2A	NEU1	SERPINH1	SPP1	AGR2	PGK1	HMOX1	ST3GAL1	CD55	NQO1
JUND 26020271 ChIP-Seq SMOOTH MUSCLE Human	4.67039e-09	3.47477e-07	2.39553	45.9511	ITPRIP	CITED2	ZFAND2A	GBE1	SERPINE1	SLC2A1	HSPB1	TNFAIP3	LAMC2	ENO1	PYGL	SLC7A11	ANTXR2	SIPA1L2	SRP14	FOXQ1	SERP1	FTH1	MMP28	SACS	COTL1	UBASH3A	CTSD	PHLDA3	IL13RA1	DUSP5	BRD2	PRKCI	EDN2	WSB2	S100A2	TPM4	PPTC7	TNFRSF12A	MMP3	VPS37B	PJA2	CDC42EP3	THAP9	SEC22B	PFDN4	PHLDB2	TRIB2	FTL	DOT1L
TCF21 26020271 ChIP-Seq SMOOTH MUSCLE Human	6.43851e-09	3.99969e-07	2.31525	43.6679	GPI	ERRFI1	TRAM1	ALAS1	MAST4	SERPINE1	TCHH	SLC2A1	HSPB1	TNFAIP3	BACH1	PVR	FADS3	MAP1LC3B	SLC22A15	FTH1	SLC22A18	SACS	PHLDA2	DUSP5	TLE3	CPT1A	S100A2	TPM4	EMP1	NAV1	ACTN4	TUBB2A	DMTF1	CRISPLD2	CDC42EP2	ITGA5	TKT	TRIB1	CD63	NUMBL	VCP	WBP2	STXBP1	ODC1	AK1	DOT1L	PXN	NEDD8	TFPI
FOXA1 33576154 ChIP-Seq Human Lung ProstateCancer	6.45112e-09	3.99969e-07	1.87983	35.4517	CCDC71L	EIF4A2	ERRFI1	ITPRIP	RTKN	TFRC	TRAF3IP2	IKZF2	ANTXR2	PSMD2	PSMD1	IL13RA1	PLS1	MAGI1	TLE3	PRKCI	CPT1A	PPTC7	ARRDC3	FRMD4B	ACTN4	DMTF1	KCTD13	KDELR2	FKBP4	TRIB1	SQSTM1	PFKFB2	ZNF793	DDX5	DHX9	ENDOD1	GLIS3	SUPT4H1	RASAL2	PTTG1IP	NDRG1	LDHA	ADGRG1	HSPH1	PRDX1	UBC	ST3GAL1	SYNRG	HMGA1
YAP1 20516196 ChIP-Seq MESCs Mouse	9.4465e-09	5.4063e-07	2.2176	40.9759	EIF4A2	RNF10	ERRFI1	SH3GL3	TRAM1	ITPRIP	CITED2	SLC2A1	TNFAIP3	SLC7A11	ANTXR2	SIPA1L2	PVR	FOXQ1	SEC61A1	EDNRA	ESM1	CCND3	SERP1	TUBB3	CDH1	TMSB4X	FTH1	CFL1	DENND5A	UBASH3A	MAGI1	EIF5A	DUSP5	BRD2	TLE3	TET2	EBF1	FRMD4B	ACTN4	RHOC	ITFG1	EREG	EML5	NAV3	CRISPLD2	PITPNM3	CANX	TRIB1	ALDOA
SOX2 20726797 ChIP-Seq SW620 Human	2.13121e-08	1.13259e-06	2.13914	37.7858	CDKN1C	ERRFI1	TXNL4B	CMAS	GDI1	GBE1	SERPINE1	PYGL	ANTXR2	SIPA1L2	PVR	TM7SF2	TMEM47	RGS2	SLC22A15	SLC22A18	ARL6IP5	SACS	CTSD	HOXA5	RALGPS2	ABCC3	DUSP5	GPX2	S100A2	TNFRSF12A	PLAUR	TIMM22	NAV1	FRMD4B	ACTN4	SERPINB8	EREG	MAPKAPK3	CDC42EP2	IRF7	VWA1	BLVRB	KDELR2	TCTA	LCP1	ITGA5	TRIB1	PHLDB2	SQSTM1
NCOR1 26117541 ChIP-Seq K562 Human	3.0427e-08	1.36857e-06	2.21577	38.3505	CDKN1C	TRAM1	ITPRIP	PPP1R10	SLC2A1	ZBTB8OS	ENO1	BACH1	ACTG1	FADS3	TUBA1B	MAP1LC3B	TUBB3	CDH1	FTH1	SLC22A18	UBASH3A	ATP6V1E1	IER2	ABCC3	DUSP5	HSP90AA1	CPT1A	S100A2	TPM4	TNFRSF12A	ANO8	RHOC	TUBB2A	CANX	CDC42EP2	VWA1	BLVRB	ALDOA	DSC2	FTL	CD63	SEMA7A	NUMBL	DDX5	SLC20A1	TM2D1	STXBP1	ODC1	DOT1L
SMAD2 18955504 ChIP-ChIP HaCaT Human	3.12712e-08	1.36857e-06	2.2526	38.9261	EIF4A2	ERRFI1	TRAM1	ACADVL	TRAF3IP2	SERPINE1	HSPB1	LAMC2	ANTXR2	BACH1	FOXQ1	COTL1	PHLDA2	ATP6V1E1	HOXA5	MAGI1	BRD2	HSP90AA1	S100A2	TPM4	TNFRSF12A	EMP1	TALDO1	VPS37B	RHOC	SERPINB8	DUSP6	EREG	NME1	EID3	TUBB2A	DMTF1	CDC42EP3	THAP9	PHLDB2	DSC2	HBEGF	PFKFB2	DDX5	AHNAK	SLC20A1	PXN	RASAL2	TXN	CLCN3
SMAD3 18955504 ChIP-ChIP HaCaT Human	3.12712e-08	1.36857e-06	2.2526	38.9261	EIF4A2	ERRFI1	TRAM1	ACADVL	TRAF3IP2	SERPINE1	HSPB1	LAMC2	ANTXR2	BACH1	FOXQ1	COTL1	PHLDA2	ATP6V1E1	HOXA5	MAGI1	BRD2	HSP90AA1	S100A2	TPM4	TNFRSF12A	EMP1	TALDO1	VPS37B	RHOC	SERPINB8	DUSP6	EREG	NME1	EID3	TUBB2A	DMTF1	CDC42EP3	THAP9	PHLDB2	DSC2	HBEGF	PFKFB2	DDX5	AHNAK	SLC20A1	PXN	RASAL2	TXN	CLCN3
CJUN 26792858 Chip-Seq BT549 Human	4.37177e-08	1.807e-06	2.30194	39.0075	ERRFI1	ACADVL	TRAF3IP2	CITED2	SERPINE1	LAMC2	ENO1	SLC7A11	ANTXR2	SIPA1L2	SRP14	MAP1LC3B	TUBB3	LAMP2	CTSD	DUSP5	BRD2	S100A2	TPM4	TNFRSF12A	EMP1	NAV1	VPS37B	RHOC	GPCPD1	CRISPLD2	PADI4	TKT	SEC22B	TRIB1	PHLDB2	SQSTM1	TRIB2	ZNF793	CD63	PFKFB3	TM2D1	DOT1L	GLIS3	NTN4	DERL1	PTTG1IP	TXN	MAP2	ARSJ
HIF1A 21447827 ChIP-Seq MCF-7 Human	7.11272e-08	2.78519e-06	4.3281	71.2354	ERRFI1	GPI	PFKFB3	TFRC	AHNAK	CITED2	GBE1	ARRDC3	SLC2A1	NAV1	ENO1	ELL2	BZW1	NDRG1	NR4A2	LDHA	MAP1LC3B	P4HA1	UBC	ITGA5	ALDOA	PFDN4
ZNF217 24962896 ChIP-Seq MCF-7 Human	7.96889e-08	2.96443e-06	2.32306	37.9708	ERRFI1	TRAF3IP2	MAST4	CITED2	GBE1	HSPB1	ENO1	IKZF2	SIPA1L2	SLC22A15	CDH1	ABCC3	DUSP5	TLE3	CPT1A	HSBP1	TET2	EMP1	FRMD4B	ACTN4	DUSP6	ZEB1	CRISPLD2	CDC42EP3	TRIB1	ALDOA	PFKFB3	AHNAK	ODC1	PXN	GLIS3	NTN4	TFPI	NDRG1	CHSY1	MAP2	UBC	AGR2	FLNB	ST3GAL1	CD55	TGFB2	KLHL25	TXNRD1	NTRK3
UTX 26944678 Chip-Seq JUKART Human	9.46898e-08	3.35473e-06	2.16689	35.0444	SFT2D3	ITPRIP	KEAP1	ZBTB8OS	ENO1	TM7SF2	ACTG1	NPPB	TMEM222	MAP1LC3B	CCND3	RGS2	FTH1	CFL1	CTSD	IER2	EIF5A	BRD2	TLE3	CPT1A	TPM4	ANO8	PLAUR	TIMM22	VPS37B	KCNAB2	RHOC	ETV3	MAPKAPK3	LCP1	ITGA5	TRIB1	ALDOA	CD46	PHLDB2	TRIB2	HBEGF	FTL	CD63	TM2D1	GSTP1	GOSR2	DOT1L	LAMA3	SUPT4H1
KDM2B 26808549 Chip-Seq SUP-B15 Human	1.08061e-07	3.65444e-06	2.14655	34.4319	CITED2	SERPINE1	SLC2A1	HSPB1	TNFAIP3	PYGL	SRP14	TM7SF2	ACTG1	SEC61A1	CCND3	TUBB3	FTH1	COTL1	TMED2	UBASH3A	IER2	PHLDA3	RALGPS2	BRD2	HSP90AA1	CPT1A	PPTC7	KCNK12	SLC35C1	TALDO1	VPS37B	ETV3	DUSP6	TUBB2A	CRISPLD2	VWA1	SEC22B	TRIB1	ALDOA	SQSTM1	SEMA7A	NUMBL	PFKFB3	AHNAK	AK1	DOT1L	GDPD5	LRP8	LDHA
UBF1/2 26484160 Chip-Seq HMECs Human	1.14534e-07	3.70494e-06	2.15449	34.4339	ERRFI1	TXNL4B	SFT2D3	ITPRIP	TCHH	ZBTB8OS	TNFAIP3	ENO1	TM7SF2	ACTG1	TMEM222	MAP1LC3B	SLC22A15	PSMD2	FTH1	UBASH3A	PHLDA2	CTSD	IER2	HOXA5	PHLDA3	OVGP1	DUSP5	BRD2	ATP6V0B	S100A2	TPM4	PLAUR	VPS37B	KCNAB2	DUSP6	KCTD13	TKT	SEC22B	SEMA7A	NUMBL	PFKFB3	SLC20A1	GSTP1	STXBP1	ENDOD1	NTN4	PTTG1IP	LDHA	ZNHIT2
JUN 26020271 ChIP-Seq SMOOTH MUSCLE Human	1.25315e-07	3.88476e-06	2.2126	35.1636	RNF10	ITPRIP	ZFAND2A	GBE1	SERPINE1	SLC2A1	HSPB1	TNFAIP3	ENO1	PYGL	SLC7A11	ANTXR2	SIPA1L2	SRP14	FOXQ1	SERP1	SACS	COTL1	CTSD	PHLDA3	IL13RA1	DUSP5	BRD2	EDN2	S100A2	TPM4	PPTC7	TNFRSF12A	MMP3	TET2	EMP1	VPS37B	PJA2	CDC42EP3	THAP9	SEC22B	TRIB1	PHLDB2	TRIB2	FTL	SLC20A1	DOT1L	RASAL2	TFPI	NDRG1
NFE2L2 20460467 ChIP-Seq MEFs Mouse	1.61542e-07	4.61854e-06	2.57847	40.3235	SRXN1	CITED2	GBE1	SERPINE1	GLIS3	LAMC2	PTTG1IP	SLC7A11	PTGS2	SIPA1L2	TFPI	LRP8	FOXQ1	CHSY1	TUBB3	PRDX1	FTH1	UBC	HMOX1	ST3GAL1	RALGPS2	NQO1	CPT1A	TGFB2	PCDH7	TXNRD1	C1GALT1	OSGIN1	PLAUR	TALDO1	NAV1	PJA2	GCLC	P4HA1	MAFG	CDC42EP3	BLVRB	KDELR2	DYNLRB2	LCP1	TKT	YPEL5	TRIB1	SQSTM1
NRF2 20460467 ChIP-Seq MEFs Mouse	1.61542e-07	4.61854e-06	2.57847	40.3235	SRXN1	CITED2	GBE1	SERPINE1	GLIS3	LAMC2	PTTG1IP	SLC7A11	PTGS2	SIPA1L2	TFPI	LRP8	FOXQ1	CHSY1	TUBB3	PRDX1	FTH1	UBC	HMOX1	ST3GAL1	RALGPS2	NQO1	CPT1A	TGFB2	PCDH7	TXNRD1	C1GALT1	OSGIN1	PLAUR	TALDO1	NAV1	PJA2	GCLC	P4HA1	MAFG	CDC42EP3	BLVRB	KDELR2	DYNLRB2	LCP1	TKT	YPEL5	TRIB1	SQSTM1
OCT4 18692474 ChIP-Seq MEFs Mouse	1.67608e-07	4.61854e-06	2.14141	33.4095	EIF4A2	RNF10	CMAS	RTKN	PPP1R10	CITED2	SLC2A1	KEAP1	HSPB1	ENO1	SRP14	BACH1	PVR	MAP1LC3B	CCND3	TUBB3	CDH1	HYAL1	CFL1	SACS	TIMP1	IER2	PHLDA3	MAGI1	BRD2	TLE3	PRKCI	HSP90AA1	CPT1A	EDN2	WSB2	ZFR	EBF1	PLAUR	ACTN4	RHOC	NME1	CANX	ITGA5	FKBP4	SEC22B	CRYAB	HBEGF	PFKFB2	DDX5
FOXO1 32281255 ChIP-Seq Chondrocytes Human Osteoarthritis	5.5717e-07	1.48048e-05	2.91518	41.9798	ERRFI1	ITPRIP	CXCL8	AHNAK	WBP2	CITED2	TM2D1	GSTP1	GBE1	SUPT4H1	ENO1	SLC7A11	NDRG1	EPS8L2	MAP4K4	BRD2	HSP90AA1	WSB2	EMP1	DUSP6	TBX3	PTBP3	ISG20	REEP5	DYNLRB2	ITGA5	TRIB1	PFDN4	SQSTM1	TRIB2	NFE2L1	FTL
NR3C1 27076634 ChIP-Seq BEAS2B Human Lung Inflammation	6.50344e-07	1.66847e-05	1.82142	25.9475	CCDC71L	ERRFI1	TRAF3IP2	SERPINE1	ANTXR2	BACH1	ACTG1	FADS3	CCND3	LURAP1L	FTH1	SACS	DENND5A	UBASH3A	IER2	WLS	TLE3	WSB2	PPTC7	ARRDC3	EBF1	FRMD4B	CRISPLD2	TRIB1	PHLDB2	SQSTM1	TRIB2	SEMA7A	GLIS3	PTTG1IP	NDRG1	HSPH1	MAP2	ARSJ	ST3GAL1	BANP	HSPA8	HMGA1	ELL2	ISG20	GCLC	TAB2	TRAM1	CXCL8	MAST4
E2F1 18555785 ChIP-Seq MESCs Mouse	7.54309e-07	1.86318e-05	1.77025	24.956	EIF4A2	KEAP1	ENO1	BACH1	TM7SF2	ACTG1	NPPB	TUBB3	CDH1	FTH1	LAMP2	CFL1	PSMD1	SLC39A7	PHLDA2	ATP6V1E1	IER2	PHLDA3	PRKCI	CPT1A	WSB2	SLC35C1	ARRDC3	ACTN4	MAPKAPK3	FKBP4	SQSTM1	DDX5	VCP	PFKFB3	PSMD11	PTTG1IP	NDRG1	PHF21B	ZNHIT2	PRDX1	UBC	PGK1	HMOX1	SFN	BANP	HSPA8	B3GALT6	ELL2	KLHL20
PPARD 21283829 ChIP-Seq MYOFIBROBLAST Human	7.76325e-07	1.86318e-05	1.85234	26.06	RNF10	ERRFI1	SH3GL3	ACADVL	SFT2D3	CMAS	TRAF3IP2	CITED2	GBE1	SERPINE1	SLC2A1	ENO1	SLC7A11	PVR	ACTG1	SEC61A1	TMEM222	MAP1LC3B	RGS2	TUBB3	PSMD2	FTH1	TMED2	SLC39A7	MAGI1	ABCC3	DUSP5	TLE3	PRKCI	HSP90AA1	S100A2	TNFRSF12A	TALDO1	TIMM22	NAV1	VPS37B	KCNAB2	ACTN4	DEXI	ZEB1	NAV3	SEC22B	TRIB1	ALDOA	PHLDB2
ZFP281 18757296 ChIP-ChIP E14 Mouse	8.49156e-07	1.97429e-05	2.11675	29.5901	CDKN1C	EIF4A2	ACADVL	RTKN	TFRC	CITED2	SERPINE1	HSPB1	LAMC2	ENO1	CCND3	TUBB3	CDH1	CFL1	IDH3B	COTL1	CCNL2	PHLDA2	CTSD	IER2	PHLDA3	RALGPS2	MAGI1	EIF5A	BRD2	TLE3	HSP90AA1	WSB2	TNFRSF12A	PLAUR	TIMM22	DUSP6	KCTD13	PADI4	ITGA5	FKBP4	CD63	NUMBL	DDX5	GSTP1	AK1	PTGS2	GDPD5	LDHA	POLR2A
EOMES 20176728 ChIP-ChIP TSCs Mouse	9.04367e-07	2.03894e-05	2.1686	30.1782	RTKN	PPP1R10	CITED2	SLC2A1	KEAP1	HSPB1	TNFAIP3	ENO1	ACTG1	NPPB	EDNRA	ESM1	MAP1LC3B	CDH1	HYAL1	FTH1	ATP6V1E1	IER2	BRD2	TLE3	HSP90AA1	EDN2	WSB2	PLAUR	AHSA1	TALDO1	VPS37B	DUSP6	CDC42EP3	CANX	FKBP4	TRIB2	HBEGF	PFKFB2	CD63	VCP	DHX9	GOSR2	ODC1	GLIS3	NTN4	LRP8	PRRG4	UBC	CD55
FOXA1 26457646 ChIP-Seq LHSAR Human ProstateCancer	1.11326e-06	2.42912e-05	1.92128	26.3373	EIF4A2	TXNL4B	ITPRIP	CXCL8	PPP1R10	CITED2	KEAP1	ZBTB8OS	HSPB1	ENO1	SLC7A11	BZW1	FOXQ1	TMEM222	TUBA1B	CFL1	IDH3B	PSMD1	TMED2	PHLDA2	EIF5A	BRD2	TLE3	PRKCI	HSP90AA1	ATP6V0B	EMP1	TIMM22	FRMD4B	DUSP6	PKM	CANX	BLVRB	TCTA	LCP1	TRIB1	CRYAB	SQSTM1	ATP6V0C	CD63	DDX5	PFKFB3	AHNAK	WBP2	GSTP1
UBF1/2 26484160 Chip-Seq HMEC-DERIVED Human	1.14273e-06	2.42912e-05	2.04721	28.01	CDKN1C	ERRFI1	ITPRIP	TRAF3IP2	ZBTB8OS	HSPB1	ENO1	FOXQ1	TMEM222	SLC22A15	TUBB3	FTH1	MMP28	ARL6IP5	WLS	PHLDA3	EIF5A	ABCC3	DUSP5	CPT1A	ATP6V0B	EDN2	S100A2	TPM4	PPTC7	SLC35C1	PLAUR	EMP1	NAV1	VPS37B	RHOC	MAPKAPK3	CDC42EP2	VWA1	ITGA5	CD46	FTL	SEMA7A	VCP	AHNAK	WBP2	LRP8	LDHA	HSPH1	CHSY1
RUNX2 24764292 ChIP-Seq MC3T3 Mouse	1.74017e-06	3.59634e-05	2.00783	26.6269	ALAS1	GBE1	SERPINE1	PVR	ACTG1	FADS3	MAP1LC3B	TMSB4X	FTH1	MMP28	IER2	WLS	PHLDA3	EIF5A	DUSP5	BRD2	TLE3	HSP90AA1	WSB2	TPM4	TNFRSF12A	ANO8	PLAUR	RHOC	PJA2	PITPNM3	CDC42EP3	PHLDB2	SQSTM1	NUMBL	VCP	AHNAK	WBP2	SLC20A1	USO1	SUPT4H1	CLCN3	LRP8	NDRG1	LDHA	HSPH1	SERTAD1	CHSY1	SERPINH1	SPP1
RUNX1 27514584 Chip-Seq MCF-7 Human	2.04772e-06	4.11665e-05	2.05289	26.8903	EIF4A2	SFT2D3	ITPRIP	HSPB1	LAMC2	MAP1LC3B	CDH1	CHMP1A	PHLDA2	CTSD	IER2	PHLDA3	TLE3	PRKCI	HSP90AA1	CPT1A	EDN2	SLC35C1	RHOC	DUSP6	EML5	SLCO4A1	NPC2	CRISPLD2	CDC42EP3	VWA1	PADI4	TKT	FKBP4	SEC22B	TRIB1	ALDOA	PFDN4	CD63	SLC20A1	TM2D1	ODC1	DERL1	MYL12A	KCTD20	SERTAD1	UBC	ZNF500	CD55	YTHDF1
STAT1 19122651 ChIP-Seq HeLaS3 Human CervicalCancer	2.10259e-06	4.11665e-05	1.70337	22.267	CCDC71L	EIF4A2	ERRFI1	TXNL4B	ITPRIP	TFRC	TRAF3IP2	KEAP1	ENO1	IKZF2	SRP14	BZW1	PVR	ACTG1	CCND3	RGS2	TUBB3	ARL6IP5	PHLDA2	IER2	HOXA5	IL13RA1	PPTC7	SLC35C1	ARRDC3	TALDO1	LMTK2	FRMD4B	KCTD13	FKBP4	TRIB1	ZNF311	FTL	PFKFB2	DDX5	PFKFB3	GLIS3	TXN	NDRG1	FAM83G	LDHA	ZNHIT2	ADGRG1	PRDX1	PGK1
TRIM28 19339689 ChIP-ChIP MESCs Mouse	2.22196e-06	4.23881e-05	1.84871	24.0648	CDKN1C	EIF4A2	RNF10	ALAS1	CITED2	SLC2A1	KEAP1	HSPB1	TNFAIP3	LAMC2	ANTXR2	ACTG1	TMEM47	FOXQ1	MAP1LC3B	XPO6	CFL1	CCNL2	IER2	PHLDA3	MAGI1	EIF5A	TLE3	HSP90AA1	ATP6V0B	HSBP1	EBF1	VPS37B	ETV3	DUSP6	ITFG1	EID3	MAPKAPK3	KCTD13	ITGA5	TKT	FKBP4	TRIB1	PHLDB2	TRIB2	DDX5	VCP	PFKFB3	PSMD11	SAR1B
NANOG 18692474 ChIP-Seq MESCs Mouse	2.31688e-06	4.30939e-05	1.89334	24.5666	EIF4A2	RNF10	CALR3	CMAS	TRAF3IP2	GBE1	SLC2A1	LAMC2	ENO1	BACH1	BZW1	PVR	MAP1LC3B	CCND3	TUBB3	CDH1	HYAL1	TMSB4X	IDH3B	ARL6IP5	SACS	TIMP1	IER2	RALGPS2	TLE3	PRKCI	HSP90AA1	ATP6V0B	WSB2	TPM4	PPTC7	ZFR	NAV1	FRMD4B	ACTN4	DUSP6	NME1	EID3	DMTF1	SLCO4A1	PITPNM3	CDC42EP3	PADI4	TCTA	FKBP4
CEBPD 21427703 ChIP-Seq 3T3-L1 Mouse	2.52538e-06	4.54369e-05	2.08912	26.9269	EIF4A2	ERRFI1	TRAF3IP2	MAST4	PPP1R10	CITED2	ZFAND2A	GBE1	TNFAIP3	ANTXR2	FOXQ1	EDNRA	RGS2	FTH1	IER2	WLS	MAGI1	BRD2	CPT1A	TPM4	EBF1	EMP1	NAV1	ACTN4	DUSP6	ZEB1	CDC42EP3	CDC42EP2	SEC22B	TRIB2	PFKFB3	TM2D1	GLIS3	PTGS2	MALT1	HSPH1	POLR2A	SERTAD1	PRDX1	ARSJ	UBC	SPP1	ST3GAL1	MAP4K4	TGFB2
OLIG2 26023283 ChIP-Seq AINV15 Mouse	2.56498e-06	4.54369e-05	2.03658	26.218	ERRFI1	CMAS	RTKN	PPP1R10	GBE1	PYGL	BACH1	UBL5	MAP1LC3B	SLC22A15	TUBB3	XPO6	ARL6IP5	SACS	COTL1	IER2	MAGI1	TLE3	ARRDC3	ACSL6	TALDO1	FRMD4B	ACTN4	GPCPD1	SERPINB8	DUSP6	EREG	TUBB2A	SLCO4A1	KCTD13	VWA1	TRIB1	PHLDB2	SQSTM1	NUMBL	RNASEK	STXBP1	ODC1	DOT1L	NTN4	FITM2	GDPD5	CLCN3	TFPI	NDRG1
EGR1 20690147 ChIP-Seq ERYTHROLEUKEMIA Human	3.29109e-06	5.69435e-05	1.62899	20.5649	SH3GL3	CMAS	RTKN	SERPINE1	ANTXR2	BACH1	BZW1	PVR	TM7SF2	ACTG1	FADS3	FOXQ1	CCND3	TUBB3	CDH1	CFL1	SACS	COTL1	UBASH3A	PHLDA2	IER2	TLE3	PRKCI	CPT1A	WSB2	TPM4	KCNK12	EBF1	TALDO1	ACTN4	DMTF1	MAPKAPK3	CRISPLD2	KCTD13	PADI4	TRIB1	TRIB2	PFKFB2	NUMBL	DDX5	PFKFB3	DHX9	STXBP1	AK1	PXN
ESR1 26153859 ChIP-Seq MCF-7 Human BreastCancer	3.74198e-06	6.32735e-05	1.68144	21.0111	EIF4A2	ERRFI1	RTKN	TFRC	SERPINE1	KEAP1	ENO1	IKZF2	BZW1	TM7SF2	PSMD8	FADS3	TUBB3	CDH1	LAMP2	PHLDA3	IL13RA1	PLS1	PRKCI	WSB2	SLC35C1	LMTK2	FRMD4B	KCTD13	PADI4	FKBP4	TRIB1	PHLDB2	SQSTM1	PFKFB2	DDX5	PXN	PTTG1IP	NDRG1	MYL12A	INAVA	LDHA	ZNHIT2	ADGRG1	NEU1	UBC	SERPINH1	ST3GAL1	BANP	HSPA8
EP300 20729851 ChIP-Seq FORBRAIN MIDBRAIN LIMB HEART Mouse	3.85364e-06	6.35359e-05	2.09871	26.1636	EIF4A2	RNF10	TFRC	TRAF3IP2	MAST4	PPP1R10	CITED2	GBE1	SLC2A1	LAMC2	SIPA1L2	TMEM47	FADS3	MAP1LC3B	CCND3	TUBB3	MMP28	IER2	MAGI1	BRD2	TLE3	CPT1A	TPM4	ZFR	EMP1	NAV1	ACTN4	RHOC	DUSP6	KCTD13	PHLDB2	SQSTM1	AHNAK	WBP2	GOSR2	AK1	DOT1L	GLIS3	GDPD5	TSPAN33	POLR2A	SERTAD1	SERPINH1	BANP	TGFB2
SMARCA4 20176728 ChIP-ChIP TSCs Mouse	3.9283e-06	6.35359e-05	2.3319	29.0259	PFKFB2	VCP	CITED2	GOSR2	ODC1	ENDOD1	GLIS3	DERL1	SLC2A1	HSPB1	LAMC2	ENO1	BACH1	MALT1	NPPB	LDHA	CDH1	HYAL1	FTH1	UBC	PSMD1	ST3GAL1	BRD2	HSPA8	HSP90AA1	WSB2	TXNRD1	PMM2	SLC35C1	PLAUR	EMP1	TALDO1	TM9SF2	NPC2	CANX	TMCC3	TRIB1	SQSTM1	HBEGF	HSPA1A	TJP2
P300 27058665 Chip-Seq ZR-75-30cells Human	4.84515e-06	7.66977e-05	1.93884	23.7266	ERRFI1	TRAM1	ACADVL	ITPRIP	RTKN	SLC2A1	ENO1	FADS3	NPPB	TMEM222	RGS2	SLC22A15	TUBB3	FTH1	ARL6IP5	CCNL2	WLS	RALGPS2	CPT1A	ATP6V0B	EDN2	WSB2	S100A2	TPM4	SLC35C1	PLAUR	EMP1	TALDO1	RHOC	GPCPD1	CDC42EP3	CDC42EP2	VWA1	KDELR2	PADI4	FKBP4	SEC22B	SQSTM1	PFKFB3	DHX9	TM2D1	DOT1L	PXN	ENDOD1	NTN4
KDM2B 26808549 Chip-Seq K562 Human	5.03482e-06	7.80397e-05	1.95585	23.8596	CDKN1C	ERRFI1	SFT2D3	SLC2A1	HSPB1	ACTG1	PSMD8	NPPB	RGS2	SLC22A15	TUBB3	PHLDA2	IER2	PHLDA3	RALGPS2	DUSP5	TLE3	CPT1A	ATP6V0B	EDN2	NAV1	VPS37B	ETV3	TUBB2A	CDC42EP3	VWA1	KDELR2	SEC22B	TRIB1	TRIB2	FTL	PFKFB3	AHNAK	DOT1L	PTTG1IP	LRP8	PHF21B	ZNHIT2	CHSY1	PRDX1	UBC	SFN	EPS8L2	SCAND1	ST3GAL1
ESR2 21235772 ChIP-Seq MCF-7 Human	5.39025e-06	8.12024e-05	3.16288	38.3687	TGFB2	PFKFB3	TNFRSF12A	WNT7B	SLC2A1	KEAP1	NDRG1	ISG20	CHSY1	CRISPLD2	CDH1	CLCF1	FLNB	ITGA5	LCP1	FKBP4	ST3GAL1	CTSD	SQSTM1	GLA	IER2	CD55	BANP
TCF7 22412390 ChIP-Seq EML Mouse	5.47504e-06	8.12024e-05	1.94017	23.5057	SFT2D3	ITPRIP	CITED2	TNFAIP3	IKZF2	SRP14	BACH1	PVR	ACTG1	TUBA1B	MAP1LC3B	CCND3	MMP28	CFL1	IER2	PHLDA3	BRD2	TLE3	HSP90AA1	CPT1A	ARRDC3	RHOC	ETV3	DUSP6	TUBB2A	MAPKAPK3	SLCO4A1	VWA1	PADI4	FKBP4	TRIB1	ALDOA	CD63	SEMA7A	DDX5	AHNAK	DHX9	SLC20A1	ODC1	LRP8	NDRG1	KCTD20	SERTAD1	UBC	HMOX1
CTCF 27219007 Chip-Seq ERYTHROID Human	5.56629e-06	8.12024e-05	1.96963	23.8301	RNF10	ERRFI1	ACADVL	RTKN	ENO1	SRP14	FOXQ1	NPPB	TMEM222	TUBA1B	RGS2	CDH1	FTH1	SLC22A18	CFL1	TMED2	CCNL2	PHLDA2	IER2	RALGPS2	DUSP5	BRD2	CPT1A	ATP6V0B	PPTC7	TNFRSF12A	PLAUR	AHSA1	KCNAB2	RHOC	ETV3	DUSP6	THAP9	CDC42EP2	VWA1	BLVRB	LCP1	PHLDB2	ATP6V0C	SEMA7A	DHX9	TM2D1	PTTG1IP	GDPD5	MYL12A
MAF 26560356 Chip-Seq TH1 Human	5.77547e-06	8.26336e-05	1.94634	23.4766	CDKN1C	SLC2A1	ENO1	BZW1	TM7SF2	ACTG1	TUBA1B	RGS2	TMSB4X	XPO6	CFL1	ARL6IP5	TMED2	DENND5A	UBASH3A	IER2	RALGPS2	BRD2	TLE3	ATP6V0B	EDN2	S100A2	TPM4	SLC35C1	KCNAB2	RHOC	DUSP6	THAP9	IRF7	TKT	TRIB1	ALDOA	SQSTM1	FTL	PFKFB3	AHNAK	DHX9	TM2D1	GDPD5	LRP8	LDHA	ZNHIT2	PRDX1	UBC	SERPINH1
CTCF 33576154 ChIP-Seq Human HilarLN ProstateCancer	6.06375e-06	8.51213e-05	1.6605	19.9478	CCDC71L	EIF4A2	ERRFI1	TFRC	BACH1	TM7SF2	FADS3	RGS2	PSMD2	SACS	COTL1	PSMD1	LARGE1	PHLDA2	IER2	MAGI1	PPTC7	ARRDC3	TALDO1	LMTK2	DEXI	EML5	DMTF1	MAPKAPK3	FKBP4	TRIB1	SQSTM1	DDX5	VCP	PFKFB3	PSMD11	PXN	SUPT4H1	NDRG1	MYL12A	ZNHIT2	MAP2	UBC	PGK1	ST3GAL1	ASIC1	HSPA8	SEC16A	SYNRG	OSGIN1
CTCF 20526341 ChIP-Seq ESCs Human	7.18448e-06	9.89861e-05	2.04823	24.2583	CDKN1C	EIF4A2	TRAM1	RTKN	TFRC	ZFAND2A	KEAP1	ZBTB8OS	BZW1	UBL5	TUBA1B	MAP1LC3B	SLC22A18	CCNL2	CTSD	CPT1A	WSB2	SLC35C1	MMP3	ANO8	TALDO1	VPS37B	KCNAB2	ACTN4	SERPINB8	EML5	SLCO4A1	BLVRB	KDELR2	ATP6V0C	DSC2	AHNAK	WBP2	TM2D1	PXN	MYL12A	FAM83G	PRDX1	ARSJ	UBC	SCAND1	POLR2L	CDRT4	HSPA8	TGFB2
GATA6 25053715 ChIP-Seq YYC3 Human	8.09588e-06	0.00010844	1.92295	22.545	CDKN1C	ERRFI1	SH3GL3	ALAS1	CMAS	ITPRIP	RTKN	SRXN1	SLC2A1	ZBTB8OS	LAMC2	ENO1	BZW1	FTH1	RALGPS2	WSB2	S100A2	SLC35C1	ARRDC3	ANO8	PLAUR	LMTK2	TIMM22	VPS37B	KCNAB2	ACTN4	RHOC	EID3	KDELR2	TRIB1	CD46	SQSTM1	FTL	PSMD11	AHNAK	DHX9	TM2D1	GSTP1	NTN4	SUPT4H1	PTTG1IP	TFPI	LRP8	MYL12A	LDHA
RARG 19884340 ChIP-ChIP MEFs Mouse	8.16218e-06	0.00010844	3.27357	38.3532	DDX5	TRAF3IP2	TNFRSF12A	PMM2	GSR	HMGA1	EMP1	PTTG1IP	RHOC	GDPD5	DUSP6	EREG	SPSB2	FTH1	CLCF1	CHMP1A	IDH3B	EPS8L2	CTSD	SQSTM1	SERINC5
CREB1 26743006 Chip-Seq LNCaP-abl Human	9.07418e-06	0.000118367	1.9452	22.5839	ERRFI1	SLC2A1	LAMC2	ENO1	NPPB	TUBA1B	MAP1LC3B	TUBB3	FTH1	MMP28	CFL1	PSMD1	PHLDA2	IER2	RALGPS2	BRD2	TLE3	CPT1A	EDN2	S100A2	SLC35C1	KCNAB2	RHOC	IRF7	VWA1	KDELR2	FKBP4	ALDOA	PHLDB2	SQSTM1	FTL	PFKFB3	STXBP1	ODC1	DOT1L	TXN	GDPD5	PRRG4	LDHA	ZNHIT2	UBC	SERPINH1	SFN	FLNB	EPS8L2
ETS1 22383799 ChIP-Seq G1ME Mouse	9.22756e-06	0.000118367	2.00171	23.2065	TRAM1	SRXN1	PPP1R10	CITED2	GBE1	TNFAIP3	SLC7A11	IKZF2	ACTG1	TMSB4X	MMP28	CTSD	IER2	PHLDA3	EIF5A	BRD2	TLE3	CPT1A	TPM4	ARRDC3	EML5	NAV3	SLCO4A1	SQSTM1	ATP6V0C	DSC2	PFKFB2	WBP2	DHX9	TM2D1	ODC1	RASAL2	LRP8	PHF21B	LDHA	HSPH1	KCTD20	POLR2A	SERTAD1	ARSJ	UBC	SPP1	CD55	SEC16A	SYNRG
KLF4 26769127 Chip-Seq PDAC-Cell Line Human	1.02316e-05	0.000129022	1.88844	21.6982	CDKN1C	RNF10	ERRFI1	ALAS1	ITPRIP	SERPINE1	SLC2A1	ENO1	BACH1	TM7SF2	TMEM222	MAP1LC3B	RGS2	SLC22A15	TUBB3	COTL1	TMED2	PHLDA2	CTSD	PHLDA3	RALGPS2	EIF5A	DUSP5	TLE3	CPT1A	WSB2	S100A2	TPM4	SLC35C1	EMP1	NAV1	KCNAB2	GPCPD1	ETV3	DEXI	EML5	SLCO4A1	IRF7	VWA1	SEC22B	ATP6V0C	DSC2	SEMA7A	PFKFB3	DHX9
CHD1 26751641 Chip-Seq LNCaP Human	1.04532e-05	0.00012962	1.88699	21.6412	RNF10	ERRFI1	CITED2	GBE1	SLC2A1	HSPB1	ENO1	TM7SF2	ACTG1	PSMD8	UBL5	SEC61A1	TMEM222	SLC22A15	CDH1	CFL1	ARL6IP5	TMED2	PHLDA2	WLS	PHLDA3	EIF5A	TLE3	CPT1A	WSB2	RHOC	GPCPD1	ETV3	CDC42EP3	FKBP4	ALDOA	VCP	PFKFB3	PSMD11	AHNAK	DHX9	TM2D1	ENDOD1	PTTG1IP	CCNDBP1	CLCN3	TFPI	LRP8	TSPAN33	LDHA
GFI1B 20887958 ChIP-Seq HPC-7 Mouse	1.12854e-05	0.000137645	1.91926	21.8643	EIF4A2	TXNL4B	SFT2D3	PPP1R10	CITED2	GBE1	ZBTB8OS	NPPB	MAP1LC3B	CCND3	TUBB3	PSMD2	FTH1	MMP28	CFL1	ARL6IP5	PSMD1	TMED2	SLC39A7	IER2	HOXA5	PHLDA3	TPM4	TNFRSF12A	EMP1	AHSA1	RHOC	DUSP6	VWA1	TKT	TRIB1	DDX5	SAR1B	USO1	AK1	NEDD8	PTGS2	GDPD5	LRP8	MALT1	ZNHIT2	KCTD20	SERTAD1	PRDX1	PGK1
AR 27270436 ChIP-Seq VCaP Human Prostate Carcinoma	1.17335e-05	0.000139389	1.64774	18.7069	EIF4A2	ERRFI1	SH3GL3	TXNL4B	ITPRIP	TRAF3IP2	ENO1	IKZF2	ANTXR2	BACH1	BZW1	PSMD8	PLS1	MAGI1	TLE3	WSB2	TPM4	EBF1	LMTK2	FRMD4B	DMTF1	KDELR2	TRIB1	SQSTM1	TRIB2	PFKFB2	DDX5	SAR1B	AK1	PXN	GLIS3	PTTG1IP	NDRG1	MYL12A	LDHA	UBC	ST3GAL1	HSPA8	SLC37A1	SEC16A	SYNRG	ELL2	KLHL20	NR4A2	FERMT1
RXR 22158963 ChIP-Seq LIVER Mouse	1.19073e-05	0.000139389	1.92555	21.8326	RNF10	ERRFI1	ACADVL	CMAS	RTKN	SERPINE1	ENO1	PYGL	ACTG1	MAP1LC3B	CDH1	HYAL1	LAMP2	CFL1	ABCC3	TLE3	CPT1A	WSB2	PPTC7	VPS37B	GPCPD1	DEXI	DUSP6	TUBB2A	VWA1	BLVRB	KDELR2	ITGA5	FKBP4	TRIB1	DSC2	SAR1B	WBP2	SLC20A1	DOT1L	DERL1	PTTG1IP	CLCN3	LDHA	POLR2A	UBC	FLNB	ST3GAL1	MAP4K4	SMAGP
TAL1 20566737 ChIP-Seq PRIMARY FETAL LIVER ERYTHROID Mouse	1.19905e-05	0.000139389	1.9355	21.9319	CMAS	TFRC	CITED2	ZFAND2A	SLC2A1	HSPB1	SLC7A11	IKZF2	BACH1	BZW1	ACTG1	FADS3	CCND3	TUBB3	FTH1	UBASH3A	IER2	EIF5A	DUSP5	BRD2	HSP90AA1	CPT1A	HSBP1	ARRDC3	TET2	TALDO1	LMTK2	VPS37B	TUBB2A	MAPKAPK3	CDC42EP3	CDC42EP2	BLVRB	TRIB2	DDX5	AHNAK	WBP2	TM2D1	ODC1	NTN4	SUPT4H1	DERL1	FAM83G	POLR2A	SERTAD1
TP53 22127205 ChIP-Seq IMR90 Human	1.22278e-05	0.000139408	2.34413	26.5163	ACADVL	RTKN	SRXN1	MAST4	GBE1	FITM2	BACH1	SEC61A1	SERTAD1	SACS	EPS8L2	SLC39A7	SCAND1	HOXA5	PHLDA3	PLS1	MAP4K4	EIF5A	SLC12A4	EDN2	S100A2	KLHL25	SMAGP	SUSD1	ACTN4	DHRS1	FOSL1	RGP1	NR4A2	ISG20	MYO1E	NAV3	CDC42EP3	TKT	ZNF654	FTL
PPARG 20887899 ChIP-Seq 3T3-L1 Mouse	1.23668e-05	0.000139408	1.7031	19.2459	ERRFI1	SFT2D3	TFRC	SRXN1	TRAF3IP2	MAST4	PPP1R10	CITED2	ZFAND2A	SERPINE1	SLC2A1	ZBTB8OS	TNFAIP3	LAMC2	ENO1	ANTXR2	SIPA1L2	BACH1	BZW1	FADS3	EDNRA	ESM1	FTH1	MMP28	TMED2	SLC39A7	CCNL2	ATP6V1E1	IER2	WLS	MAGI1	DUSP5	TLE3	PRKCI	CPT1A	EDN2	TPM4	PPTC7	ZFR	EBF1	TIMM22	NAV1	FRMD4B	VPS37B	ACTN4
LEF1 29337183 ChIP-Seq mESC Mouse Stem	1.47248e-05	0.000163511	1.74421	19.406	ERRFI1	MAST4	CITED2	SLC2A1	HSPB1	LAMC2	SIPA1L2	BACH1	CDH1	HYAL1	FTH1	COTL1	PSMD1	IER2	HOXA5	PHLDA3	RALGPS2	EIF5A	DUSP5	TLE3	PRKCI	HSP90AA1	S100A2	ARRDC3	TET2	EMP1	FRMD4B	VPS37B	ACTN4	GPCPD1	ETV3	ITFG1	EREG	PKM	MAPKAPK3	PITPNM3	PADI4	TKT	TRIB1	SQSTM1	AHNAK	DOT1L	PXN	LAMA3	ENDOD1
NELFA 20434984 ChIP-Seq ESCs Mouse	1.65046e-05	0.000180579	1.88271	20.7322	EIF4A2	RNF10	ERRFI1	ALAS1	TFRC	CITED2	ZFAND2A	SLC2A1	ENO1	SRP14	BZW1	PSMD8	SEC61A1	CDH1	PSMD2	TMSB4X	FTH1	LAMP2	CFL1	SACS	COTL1	IER2	BRD2	HSP90AA1	ATP6V0B	TNFRSF12A	ARRDC3	AHSA1	ACTN4	DEXI	DUSP6	DMTF1	NPC2	CANX	TKT	ALDOA	SQSTM1	ATP6V0C	DDX5	PSMD11	DHX9	SLC20A1	PTTG1IP	CLCN3	POLR2A
MYC 19030024 ChIP-ChIP MESCs Mouse	1.84594e-05	0.000199041	1.65737	18.0652	EIF4A2	TFRC	KEAP1	ENO1	IKZF2	BZW1	ACTG1	CCND3	RGS2	CDH1	FTH1	CFL1	SLC39A7	CCNL2	PHLDA2	IER2	MAGI1	TLE3	WSB2	TPM4	SLC35C1	CRISPLD2	KCTD13	FKBP4	TRIB1	TRIB2	PFKFB2	DDX5	PFKFB3	SAR1B	DHX9	AK1	SUPT4H1	LDHA	PRDX1	PGK1	BANP	HSPA8	PMM2	HMGA1	B3GALT6	KLHL20	NR4A2	P4HA1	MAFG
RARB 27405468 Chip-Seq BRAIN Mouse	2.13652e-05	0.000227081	1.8931	20.3579	ERRFI1	ACADVL	TFRC	PPP1R10	CITED2	SERPINE1	KEAP1	HSPB1	SIPA1L2	PSMD8	TUBA1B	RGS2	TUBB3	FTH1	COTL1	CCNL2	DUSP5	BRD2	HSP90AA1	GPX2	PPTC7	SLC35C1	ZFR	TET2	ACSL6	LMTK2	FRMD4B	DUSP6	EID3	PITPNM3	CDC42EP3	CANX	SEMA7A	NUMBL	DDX5	SLC20A1	STXBP1	ODC1	DOT1L	PTTG1IP	GDPD5	POLR2A	UBC	SFN	TGFB2
POU5F1 18692474 ChIP-Seq MESCs Mouse	2.23434e-05	0.000234134	1.66545	17.8352	EIF4A2	RNF10	CALR3	TRAM1	TXNL4B	CMAS	RTKN	TRAF3IP2	PPP1R10	CITED2	ZFAND2A	SLC2A1	KEAP1	HSPB1	ENO1	SRP14	BACH1	PVR	MAP1LC3B	CCND3	TUBB3	CDH1	HYAL1	CFL1	SACS	PSMD1	TIMP1	IER2	PHLDA3	RALGPS2	MAGI1	DUSP5	BRD2	TLE3	PRKCI	HSP90AA1	CPT1A	EDN2	WSB2	ARRDC3	ZFR	ACSL6	EBF1	PLAUR	LMTK2
TFAP2C 20629094 ChIP-Seq MCF-7 Human	2.28717e-05	0.000236341	2.10845	22.53	ERRFI1	MAST4	SAR1B	SLC20A1	GSTP1	ODC1	KEAP1	PTTG1IP	GDPD5	CHSY1	TUBB3	FLNB	CD55	PLS1	MAGI1	ABCC3	YTHDF1	HSP90AA1	SLC12A4	WSB2	TPM4	TXNRD1	GSR	C1GALT1	OSGIN1	NAV1	ACTN4	BAIAP2	ETV3	ISG20	EML5	MYO1E	CRISPLD2	CANX	SDC1	PADI4	TKT	FKBP4	ALDOA	PHLDB2	SQSTM1	SERINC5	C2CD2L
GATA1 22383799 ChIP-Seq G1ME Mouse	2.40859e-05	0.000244188	1.86519	19.8342	TRAF3IP2	SERPINE1	PYGL	IKZF2	BACH1	TMEM222	MAP1LC3B	CCND3	RGS2	TMSB4X	FTH1	ARL6IP5	UBASH3A	WSB2	TPM4	ARRDC3	ACSL6	EBF1	AHSA1	TALDO1	VPS37B	ACTN4	NME1	EID3	CANX	CDC42EP2	KCTD13	KDELR2	LCP1	ITGA5	TKT	FKBP4	ALDOA	ATP6V0C	RNASEK	PSMD11	WBP2	DHX9	GSTP1	GOSR2	DERL1	PTTG1IP	GDPD5	TFPI	TSPAN33
NR1H3 23393188 ChIP-Seq ATHEROSCLEROTIC-FOAM Human	2.42876e-05	0.000244188	2.5547	27.1451	ACADVL	PFKFB3	CITED2	ZFAND2A	ODC1	SLC2A1	TNFAIP3	SIPA1L2	GDPD5	TSPAN33	LDHA	TUBA1B	MAP1LC3B	CHSY1	SPP1	PLS1	TLE3	CDRT4	TNFRSF12A	SORT1	TXNRD1	PLAUR	SERPINB8	PJA2	TMEM158	SLCO4A1	CANX	TKT
GATA3 27048872 Chip-Seq THYMUS Human	2.5181e-05	0.000249796	1.89103	20.0249	RNF10	ERRFI1	SH3GL3	TRAM1	TFRC	ZBTB8OS	HSPB1	IKZF2	ACTG1	RGS2	TUBB3	TMSB4X	FTH1	CFL1	ARL6IP5	UBASH3A	EIF5A	TPM4	LMTK2	TIMM22	ACTN4	ETV3	DUSP6	EML5	ZEB1	MAPKAPK3	SLCO4A1	CRISPLD2	LCP1	TKT	TRIB1	TRIB2	HBEGF	SEMA7A	TM2D1	LAMA3	PTTG1IP	PRRG4	ZNHIT2	HSPH1	PGK1	SFN	FLNB	SCAND1	ST3GAL1
SMAD4 19686287 ChIP-ChIP HaCaT Human	2.99746e-05	0.000293436	2.97773	31.0135	S100A2	SMOX	TXNRD1	SERPINE1	SUSD1	TALDO1	EMP1	TIMM22	LAMC2	RASAL2	NDRG1	CLCF1	CDC42EP3	UBC	SFN	ATP6V1E1	SEC22B	CD55	DSC2	NFE2L1	TJP2
ELF3 26769127 Chip-Seq PDAC-Cell Line Human	3.14875e-05	0.000304243	1.82868	18.9559	RNF10	ERRFI1	CMAS	ITPRIP	TCHH	SLC2A1	LAMC2	ENO1	IKZF2	TMEM222	MAP1LC3B	RGS2	SLC22A15	TUBB3	ARL6IP5	TMED2	PHLDA2	CTSD	WLS	PHLDA3	TLE3	CPT1A	EDN2	S100A2	SLC35C1	PLAUR	EMP1	TIMM22	KCNAB2	ACTN4	ETV3	DUSP6	PJA2	CDC42EP3	CANX	VWA1	SEC22B	ALDOA	FTL	PFKFB3	PTGS2	LRP8	MALT1	MYL12A	PRDX1
NR0B1 18358816 ChIP-ChIP MESCs Mouse	3.22381e-05	0.000307502	2.00783	20.7657	RNF10	NUMBL	CMAS	TFRC	PPP1R10	CITED2	SLC20A1	AK1	LAMC2	ENO1	PTTG1IP	SRP14	TFPI	ACTG1	MAP1LC3B	TUBB3	CDH1	HYAL1	UBC	SPP1	PGK1	ARL6IP5	EPS8L2	CD55	BANP	MAGI1	BRD2	TLE3	SLC12A4	CPT1A	ATP6V0B	EDN2	WSB2	PPTC7	HMGA1	TIMM22	NAV1	PTPN12	BAIAP2	DUSP6	TBX3	SLCO4A1	CRISPLD2	CLCF1	CDC42EP3
FOXA1 21915096 ChIP-Seq LNCaP-1F5 Human	3.62601e-05	0.000341487	1.86383	19.0573	ALAS1	ITPRIP	TRAF3IP2	CITED2	ZFAND2A	SLC2A1	KEAP1	HSPB1	TNFAIP3	PYGL	BACH1	RGS2	FTH1	SACS	PSMD1	BRD2	TLE3	HSP90AA1	ATP6V0B	WSB2	OR11G2	SERPINB8	DUSP6	PJA2	DMTF1	BLVRB	TKT	SQSTM1	AHNAK	SLC20A1	GSTP1	ODC1	ENDOD1	RASAL2	CCNDBP1	PTGS2	TSPAN33	PRRG4	AGR2	FLNB	EPS8L2	CD55	SEC11C	TTC14	CDRT4
KLF4 18358816 ChIP-ChIP MESCs Mouse	3.83332e-05	0.000356499	1.95016	19.8315	CDKN1C	EIF4A2	RNF10	PPP1R10	LAMC2	ENO1	ACTG1	MAP1LC3B	TUBB3	HYAL1	CFL1	PHLDA2	IER2	HSP90AA1	CPT1A	WSB2	TPM4	EBF1	EMP1	DUSP6	TUBB2A	MAPKAPK3	SLCO4A1	NPC2	CDC42EP3	CDC42EP2	TCTA	DDX5	AHNAK	SLC20A1	AK1	NEDD8	GDPD5	NDRG1	ZNHIT2	UBC	SPP1	SFN	CD55	BANP	NQO1	SLC12A4	B3GALT6	PTPN12	BAIAP2
NUCKS1 24931609 ChIP-Seq HEPATOCYTES Mouse	4.27593e-05	0.000391569	2.34804	23.6211	DDX5	PFKFB3	TFRC	CITED2	ODC1	PXN	SLC2A1	HSPB1	TNFAIP3	NDRG1	MALT1	LDHA	CCND3	FTH1	HMOX1	CTSD	MAP4K4	DUSP5	HSPA8	HSP90AA1	HMGA1	ACTN4	BAIAP2	DUSP6	NME1	MAPKAPK3	MAFG	ITGA5	FKBP4	ALDOA	TJP2
NANOG 18692474 ChIP-Seq MEFs Mouse	4.3877e-05	0.000391569	1.87991	18.8632	EIF4A2	RNF10	CALR3	CMAS	GBE1	SLC2A1	LAMC2	ENO1	BACH1	BZW1	PVR	MAP1LC3B	CCND3	TUBB3	CDH1	HYAL1	TMSB4X	ARL6IP5	SACS	TIMP1	IER2	RALGPS2	TLE3	PRKCI	HSP90AA1	WSB2	ZFR	ACTN4	DUSP6	NME1	EID3	DMTF1	PADI4	FKBP4	AHNAK	GSTP1	CLCN3	LDHA	PRDX1	SPP1	SFN	MAP4K4	NQO1	SLC12A4	SPRYD4
PPARG 20176806 ChIP-Seq 3T3-L1 Mouse	4.40688e-05	0.000391569	1.92561	19.3134	SH3GL3	SFT2D3	TFRC	CITED2	TNFAIP3	SLC7A11	FADS3	EDNRA	RGS2	FTH1	SACS	ATP6V1E1	MAGI1	BRD2	TLE3	CPT1A	HSBP1	KCNK12	ZFR	EBF1	FRMD4B	VPS37B	GPCPD1	PJA2	ZEB1	MAPKAPK3	NAV3	CDC42EP3	CDC42EP2	LCP1	CRYAB	SQSTM1	PFKFB3	TM2D1	USO1	GLIS3	DERL1	LRP8	NDRG1	MALT1	ST3GAL1	SLC37A1	SMOX	HMGA1	PARVA
TBP 23326641 ChIP-Seq C3H10T1-2 Mouse	4.42094e-05	0.000391569	2.34348	23.4971	ERRFI1	DDX5	PFKFB3	CITED2	DOT1L	SEC61A1	ZNHIT2	MAP1LC3B	CCND3	CFL1	UBC	ARL6IP5	TMED2	IER2	TTC14	BRD2	TLE3	CPT1A	TNFRSF12A	SEC16A	TXNRD1	SLC35C1	ARRDC3	SYVN1	EBF1	SPSB2	GCLC	TKT	ALDOA	NFE2L1	DNASE1L1
JUND 26020271 ChIP-Seq HCASMC Human CoronaryArtery	4.507e-05	0.000394495	2.37745	23.7918	ITPRIP	CXCL8	SRXN1	GBE1	ENO1	CLCN3	NDRG1	MYL12A	INAVA	ADGRG1	KCTD20	SERTAD1	NEU1	COTL1	POLR2L	BRD2	PRKCI	WSB2	S100A2	TNFRSF12A	TET2	VPS37B	KCNAB2	ELL2	PJA2	ISG20	THAP9	UBAP1	TRIB1	PFDN4
KDM2B 26808549 Chip-Seq DND41 Human	4.84009e-05	0.000414336	1.81527	18.0365	SFT2D3	ITPRIP	SLC2A1	HSPB1	ENO1	SRP14	TM7SF2	ACTG1	CCND3	RGS2	TUBB3	CFL1	PSMD1	DENND5A	CCNL2	CTSD	IER2	PHLDA3	RALGPS2	DUSP5	BRD2	TLE3	CPT1A	ATP6V0B	WSB2	SLC35C1	PLAUR	TALDO1	KCNAB2	ACTN4	TUBB2A	ZEB1	IRF7	FKBP4	ALDOA	TRIB2	PFKFB3	AHNAK	STXBP1	PTTG1IP	LRP8	FAM83G	LDHA	ZNHIT2	PRDX1
TCFCP2L1 18555785 ChIP-Seq MESCs Mouse	4.84506e-05	0.000414336	1.85182	18.3977	RNF10	SRXN1	CITED2	SERPINE1	HSPB1	ENO1	SIPA1L2	ACTG1	PSMD8	TMEM47	UBL5	MAP1LC3B	CCND3	RGS2	XPO6	CFL1	CCNL2	CTSD	EIF5A	CPT1A	ATP6V0B	SLC35C1	TALDO1	NAV1	KCNAB2	ACTN4	RHOC	DUSP6	ITFG1	SLCO4A1	CANX	ITGA5	FKBP4	ALDOA	DDX5	AHNAK	WBP2	SLC20A1	ENDOD1	RASAL2	GDPD5	TSPAN33	NDRG1	UBC	SFN
ZFP281 27345836 Chip-Seq ESCs Mouse	5.06403e-05	0.000426153	1.83888	18.1879	RNF10	TRAM1	CITED2	SERPINE1	LAMC2	BZW1	ACTG1	CCND3	CFL1	IDH3B	PHLDA2	IER2	PHLDA3	RALGPS2	HSP90AA1	WSB2	ARRDC3	NAV1	ACTN4	DUSP6	EID3	ZEB1	NPC2	ITGA5	TRIB1	PFDN4	SQSTM1	HBEGF	CD63	DDX5	AHNAK	DHX9	SLC20A1	GLIS3	RASAL2	NDRG1	PHF21B	LDHA	POLR2A	CHSY1	SERPINH1	SFN	ST3GAL1	CD55	BANP
RUNX1 20887958 ChIP-Seq HPC-7 Mouse	5.0978e-05	0.000426153	2.15175	21.2681	RTKN	WBP2	CITED2	SLC20A1	AK1	PTTG1IP	LRP8	TMEM222	CCND3	RGS2	POLR2A	TMSB4X	FTH1	UBC	AGR2	ARL6IP5	COTL1	CTSD	BANP	MAP4K4	EIF5A	BRD2	TLE3	TPM4	GSR	HMGA1	ETV3	DEXI	DUSP6	TMCO1	NME1	EHD2	TUBB2A	TMCC3	ITGA5	YPEL5	CALM1
KLF5 25053715 ChIP-Seq YYC3 Human	5.55297e-05	0.000457109	1.86149	18.24	CITED2	SLC2A1	LAMC2	ENO1	SEC61A1	TMEM222	RGS2	CDH1	MMP28	CFL1	IER2	EIF5A	ABCC3	BRD2	CPT1A	EDN2	S100A2	PLAUR	EMP1	GPCPD1	ETV3	TUBB2A	CD46	FTL	DDX5	PFKFB3	AHNAK	LAMA3	ENDOD1	PTTG1IP	TXN	NDRG1	ZNHIT2	SERTAD1	PRDX1	UBC	SFN	FLNB	EPS8L2	CD55	MAP4K4	TTC14	NQO1	SORT1	TXNRD1
GATA2 19941826 ChIP-Seq K562 Human	5.61119e-05	0.000457109	1.83121	17.9242	GPI	RNF10	ALAS1	CMAS	ITPRIP	TFRC	SLC2A1	TNFAIP3	SLC7A11	FADS3	NPPB	CCND3	CDH1	FTH1	UBASH3A	IER2	PLS1	MAGI1	TLE3	TPM4	ACSL6	VPS37B	ACTN4	RHOC	ETV3	DUSP6	CRISPLD2	BLVRB	TRIB1	CD46	TRIB2	AHNAK	DHX9	SLC20A1	DOT1L	PXN	ENDOD1	SUPT4H1	PTTG1IP	GDPD5	CLCN3	TSPAN33	KCTD20	CHSY1	SERPINH1
JUN 26020271 ChIP-Seq HCASMC Human CoronaryArtery	5.69668e-05	0.000457109	2.56894	25.1063	ITPRIP	CXCL8	GBE1	ENO1	CLCN3	NDRG1	MYL12A	ADGRG1	KCTD20	SERTAD1	SERPINH1	COTL1	BRD2	S100A2	TNFRSF12A	MMP1	TET2	HMGA1	EMP1	VPS37B	PJA2	ISG20	THAP9	IGSF9B	TRIB1
HSF1 23293686 ChIP-Seq STHDH STRIATAL Mouse	5.7516e-05	0.000457109	2.3076	22.5302	EIF4A2	SRXN1	ZFAND2A	HSPB1	LAMC2	PRRG4	CCND3	PRDX1	UBC	SERPINH1	SFN	FLNB	HSPA8	HSP90AA1	WNT7B	TXNRD1	SLC35C1	OSGIN1	AHSA1	STAM	NME1	SPSB2	P4HA1	CANX	VWA1	YPEL5	FKBP4	CRYAB	GLA	NFE2L1	HSPA1A
KDM2B 26808549 Chip-Seq JURKAT Human	5.81706e-05	0.000457109	1.8106	17.6572	CDKN1C	GPI	SFT2D3	ITPRIP	TCHH	SLC2A1	ENO1	TM7SF2	NPPB	TMEM222	CCND3	RGS2	TUBB3	COTL1	PSMD1	DENND5A	CTSD	IER2	RALGPS2	DUSP5	BRD2	TLE3	CPT1A	ATP6V0B	TPM4	PPTC7	TALDO1	TIMM22	VPS37B	KCNAB2	RHOC	ETV3	DUSP6	CRISPLD2	CDC42EP2	ALDOA	PHLDB2	PFKFB3	AHNAK	STXBP1	DOT1L	PXN	LRP8	LDHA	PRDX1
SOX2 27498859 Chip-Seq STOMACH Mouse	5.83674e-05	0.000457109	1.81915	17.7345	ERRFI1	RTKN	TRAF3IP2	PPP1R10	SLC7A11	FADS3	FOXQ1	CDH1	SLC22A18	IER2	PLS1	TLE3	PRKCI	HSP90AA1	GPX2	CPT1A	WSB2	PPTC7	ARRDC3	ZFR	ACTN4	DUSP6	TUBB2A	PADI4	LCP1	TRIB1	PHLDB2	SQSTM1	CD63	DDX5	TM2D1	NTN4	CLCN3	NDRG1	PRRG4	LDHA	NEU1	UBC	AGR2	HMOX1	FLNB	EPS8L2	MAP4K4	NQO1	SLC37A1
FOXA1 26769127 Chip-Seq PDAC-Cell Line Human	6.01882e-05	0.000462751	1.79964	17.489	RNF10	ERRFI1	TRAF3IP2	MAST4	ZBTB8OS	HSPB1	LAMC2	ENO1	SLC7A11	ANTXR2	TUBA1B	SLC22A15	ARL6IP5	TMED2	PHLDA2	IER2	RALGPS2	DUSP5	TLE3	ATP6V0B	S100A2	TNFRSF12A	ARRDC3	EMP1	TALDO1	KCNAB2	GPCPD1	EML5	DMTF1	NAV3	CDC42EP3	TRIB1	CD46	PHLDB2	DSC2	PFKFB3	AHNAK	DHX9	SLC20A1	TM2D1	GSTP1	PTTG1IP	PTGS2	UBC	EPS8L2
MYC 28411283 ChIP-Seq MDA231-LM2-4175 Human BreastCancer	6.03318e-05	0.000462751	1.64797	16.0111	EIF4A2	SFT2D3	CITED2	GBE1	SERPINE1	KEAP1	HSPB1	SMG9	PYGL	ACTG1	PSMD8	FADS3	UBL5	TMEM222	TUBA1B	CCND3	XPO6	ERMARD	CFL1	COTL1	PHLDA2	IER2	WLS	MAGI1	EIF5A	TLE3	HSP90AA1	S100A2	PPTC7	TNFRSF12A	DESI1	SLC35C1	AHSA1	TIMM22	KCNAB2	DUSP6	NME1	PKM	MAPKAPK3	SLCO4A1	THAP9	CANX	KCTD13	TCTA	TRIB1
NR4A2 19515692 ChIP-ChIP MN9D Mouse	7.01397e-05	0.000532489	4.60321	44.0298	PSMD8	PFKFB2	BRD2	RGS2	TUBB2A	WSB2	PPP1R10	DYNLRB2	UBASH3A	PHLDB2	TRIB2
KAP1 27257070 Chip-Seq ESCs Mouse	8.18352e-05	0.000612232	1.85169	17.4259	CDKN1C	EIF4A2	RNF10	GDI1	SERPINE1	TCHH	SLC2A1	HSPB1	LAMC2	ACTG1	TUBA1B	EDNRA	PSMD1	CCNL2	IER2	PHLDA3	RALGPS2	EIF5A	TLE3	HSP90AA1	CPT1A	ATP6V0B	PLAUR	KCNAB2	DMTF1	NPC2	ITGA5	CD46	VCP	PFKFB3	AHNAK	ODC1	TFPI	LRP8	LDHA	ZNHIT2	PRDX1	SPP1	HMOX1	FLNB	SCAND1	CD55	TTC14	HSPA8	SLC12A4
PRDM14 21183938 ChIP-Seq MESCs Mouse	8.22893e-05	0.000612232	1.84078	17.313	CMAS	MAST4	HSPB1	LAMC2	SIPA1L2	TUBB3	CDH1	HYAL1	TMSB4X	ARL6IP5	TIMP1	CTSD	IER2	MAGI1	BRD2	TLE3	EDN2	ARRDC3	TET2	EBF1	PLAUR	LMTK2	TIMM22	NAV1	FRMD4B	DUSP6	CDC42EP3	TCTA	ITGA5	TRIB2	USO1	GLIS3	NTN4	FITM2	TSPAN33	LDHA	SERTAD1	NEU1	SPP1	BANP	HSPA8	SLC37A1	SMAGP	PCDH7	TXNRD1
E2F4 21247883 ChIP-Seq LYMPHOBLASTOID Human	8.47072e-05	0.000623982	1.63733	15.3521	CDKN1C	RNF10	ERRFI1	TXNL4B	ZBTB8OS	ENO1	PYGL	TM7SF2	FADS3	TMEM222	TUBA1B	FTH1	CFL1	CHMP1A	COTL1	TMED2	DENND5A	CCNL2	PHLDA2	CTSD	PHLDA3	DUSP5	HSP90AA1	ATP6V0B	PPTC7	TNFRSF12A	TALDO1	TIMM22	VPS37B	KCNAB2	ETV3	DEXI	ITFG1	EML5	EID3	ZEB1	NPC2	CDC42EP2	KCTD13	IRF7	FKBP4	ALDOA	CD46	CD63	SEMA7A
FOXO1 23066095 ChIP-Seq LIVER Mouse	9.47081e-05	0.000690812	3.11782	28.8857	SLC37A1	ALAS1	WSB2	SUSD1	EBF1	OSGIN1	SIPA1L2	BAIAP2	TBX3	MYO1E	MAP1LC3B	DHRS9	MAFG	TRIB1	ST3GAL1	SQSTM1	BANP
AR 21915096 ChIP-Seq LNCaP-1F5 Human	0.000101175	0.000730816	1.81449	16.6909	ERRFI1	CMAS	ITPRIP	CITED2	TNFAIP3	BACH1	BZW1	PSMD8	SERP1	SLC22A15	FTH1	ABCC3	BRD2	CPT1A	WSB2	VPS37B	TUBB2A	CDC42EP3	BLVRB	PADI4	ITGA5	FKBP4	TRIB1	AHNAK	SLC20A1	ODC1	ENDOD1	DERL1	FITM2	RASAL2	TFPI	TSPAN33	CHSY1	MAP2	AGR2	ST3GAL1	CD55	CDRT4	YTHDF1	BRF2	KLHL25	SMOX	WNT7B	GSR	HMGA1
NFKB1 27076634 ChIP-Seq BEAS2B Human Lung Inflammation	0.000103269	0.000737354	1.56162	14.3328	ERRFI1	TXNL4B	ITPRIP	TFRC	TRAF3IP2	SERPINE1	IKZF2	ACTG1	CCND3	LURAP1L	FTH1	DENND5A	UBASH3A	PHLDA3	TLE3	ARRDC3	EBF1	FRMD4B	CRISPLD2	THAP9	TRIB1	PHLDB2	TRIB2	PFKFB2	SEMA7A	PFKFB3	PSMD11	GLIS3	RASAL2	NDRG1	LDHA	ADGRG1	HSPH1	MAP2	ARSJ	HMOX1	ST3GAL1	SLC37A1	PARVA	NR4A2	EHD2	P4HA1	NMUR2	TAB2	DYNLRB2
RUNX1 22412390 ChIP-Seq EML Mouse	0.000104062	0.000737354	1.78493	16.3688	ZFAND2A	SERPINE1	SLC2A1	IKZF2	CCND3	RGS2	TUBB3	TMSB4X	FTH1	ARL6IP5	ATP6V1E1	IER2	EIF5A	HSP90AA1	WSB2	TPM4	TNFRSF12A	KCNK12	EMP1	TALDO1	LMTK2	VPS37B	RHOC	DUSP6	TUBB2A	CDC42EP3	IRF7	VWA1	LCP1	TKT	FKBP4	TRIB1	ALDOA	SQSTM1	ATP6V0C	CD63	LAMA3	PTTG1IP	LRP8	PRRG4	CHSY1	PRDX1	UBC	FLNB	ST3GAL1
TAL1 20887958 ChIP-Seq HPC-7 Mouse	0.000110346	0.000774504	1.76393	16.0728	EIF4A2	ERRFI1	SFT2D3	RTKN	TFRC	GDI1	PPP1R10	CITED2	SLC2A1	KEAP1	BZW1	ACTG1	MAP1LC3B	CCND3	RGS2	PSMD2	TMSB4X	FTH1	CFL1	UBASH3A	CCNL2	IER2	DUSP5	CPT1A	TPM4	TNFRSF12A	ARRDC3	NAV1	ETV3	DUSP6	SLCO4A1	VWA1	KDELR2	ITGA5	TKT	ATP6V0C	CD63	DDX5	PSMD11	WBP2	SLC20A1	USO1	ODC1	LRP8	LDHA
ELF5 23300383 ChIP-Seq T47D Human	0.000118095	0.000821144	2.07887	18.8013	PFKFB3	TFRC	SRXN1	ENDOD1	NTN4	SUPT4H1	SLC2A1	SLC7A11	NDRG1	SERP1	CHSY1	CFL1	SCAND1	ST3GAL1	CTSD	IER2	CD55	TTC14	DUSP5	TLE3	HSPA8	CPT1A	TXNRD1	C1GALT1	VPS37B	PTPN12	DHRS1	RHOC	NME1	KLHL20	TM9SF2	NR4A2	DMTF1	DYNLRB2	FKBP4	ALDOA
GATA3 20176728 ChIP-ChIP TSCs Mouse	0.000123953	0.0008539	2.30626	20.7462	CDKN1C	CD63	PFKFB3	ZFAND2A	GOSR2	ODC1	AK1	ENDOD1	TNFAIP3	TM7SF2	NPPB	PRRG4	RGS2	FTH1	SLC12A4	WSB2	WNT7B	PLAUR	PTPN12	ETV3	DUSP6	ATOX1	GCLC	CANX	TMCC3	PADI4	TKT	TJP2
TCFAP2C 20176728 ChIP-ChIP TROPHOBLAST STEM CELLS Mouse	0.000126753	0.000865179	1.68049	15.0795	CDKN1C	ERRFI1	TRAF3IP2	SLC2A1	KEAP1	HSPB1	IKZF2	ACTG1	PSMD8	FADS3	NPPB	UBL5	MAP1LC3B	CDH1	HYAL1	FTH1	XPO6	SLC22A18	ARL6IP5	CCNL2	ABCC3	BRD2	HSP90AA1	CPT1A	WSB2	VPS37B	DUSP6	TUBB2A	MAPKAPK3	CANX	LCP1	TKT	TRIB1	HBEGF	PFKFB2	DDX5	VCP	TM2D1	STXBP1	GOSR2	ODC1	ENDOD1	GLIS3	NTN4	NEDD8
TCF3 18347094 ChIP-ChIP MESCs Mouse	0.000131128	0.0008869	1.79413	16.0384	CDKN1C	EIF4A2	TXNL4B	CMAS	TFRC	SLC2A1	ZBTB8OS	HSPB1	TNFAIP3	LAMC2	ENO1	BACH1	CCND3	CDH1	HYAL1	TMSB4X	SLC22A18	ARL6IP5	HOXA5	RALGPS2	MAGI1	TLE3	HSP90AA1	WSB2	TPM4	TNFRSF12A	ZFR	ACSL6	NAV1	FRMD4B	ACTN4	DUSP6	CDC42EP3	FKBP4	PHLDB2	TRIB2	CD63	DHX9	RASAL2	TFPI	PRRG4	SERPINH1	SPP1	BANP	MAP4K4
SMAD2/3 21741376 ChIP-Seq EPCs Human	0.000132713	0.000889533	1.84451	16.4665	EIF4A2	TXNL4B	RTKN	TRAF3IP2	MAST4	CITED2	ENO1	PYGL	SLC7A11	SIPA1L2	FOXQ1	EDNRA	ESM1	SERP1	XPO6	DUSP5	HSBP1	KCNK12	ARRDC3	EBF1	PLAUR	EMP1	GPCPD1	DEXI	EID3	CDC42EP3	THAP9	TRIB1	ZNF793	DHX9	STXBP1	TFPI	HSPH1	MAP2	FLNB	SCAND1	ST3GAL1	CD55	BANP	MAP4K4	CDRT4	NQO1	PCDH7	TXNRD1	NTRK3
SMARCA4 23332759 ChIP-Seq OLIGODENDROCYTES Mouse	0.000135957	0.000900733	1.70603	15.189	TRAF3IP2	CITED2	GBE1	HSPB1	LAMC2	ENO1	IKZF2	SIPA1L2	BACH1	BZW1	ACTG1	FOXQ1	NPPB	CFL1	ARL6IP5	PLS1	MAGI1	TLE3	PPTC7	HSBP1	EMP1	VPS37B	GPCPD1	ETV3	DUSP6	ITFG1	ZEB1	NAV3	TRIB1	TRIB2	NUMBL	PFKFB3	TM2D1	ODC1	DERL1	RASAL2	CLCN3	PRRG4	CHSY1	MAP2	ARSJ	AGR2	HMOX1	MAP4K4	HSPA8
TP63 30713093 ChIP-Seq Epithelial Human Tongue SCC	0.000136805	0.000900733	1.69307	15.0632	EIF4A2	ITPRIP	TRAF3IP2	MAST4	PPP1R10	CITED2	GBE1	SERPINE1	ENO1	PSMD8	SEC61A1	EDNRA	TUBB3	SLC22A18	CHMP1A	IDH3B	ARL6IP5	PHLDA3	BRD2	GPX2	WSB2	S100A2	TPM4	EMP1	FRMD4B	DUSP6	PTBP3	PKM	NPC2	VWA1	TRIB1	CRYAB	PHLDB2	HBEGF	VCP	PFKFB3	AHNAK	SLC20A1	USO1	AK1	PXN	LAMA3	NTN4	PTGS2	TFPI
TBX20 22080862 ChIP-Seq HEART Mouse	0.000141065	0.000912631	1.7793	15.7758	RTKN	TFRC	MAST4	SLC2A1	BACH1	ACTG1	FADS3	NPPB	RGS2	CDH1	XPO6	MMP28	CFL1	TMED2	EIF5A	TLE3	CPT1A	WSB2	ARRDC3	ZFR	EMP1	NAV1	GPCPD1	DUSP6	CRISPLD2	PITPNM3	CDC42EP3	TKT	SEC22B	TRIB1	CRYAB	PHLDB2	SQSTM1	TRIB2	PFKFB3	STXBP1	AK1	DOT1L	DERL1	PTTG1IP	POLR2A	SERPINH1	BANP	MAP4K4	SLC12A4
TBX20 22328084 ChIP-Seq HEART Mouse	0.000141065	0.000912631	1.7793	15.7758	RTKN	TFRC	MAST4	SLC2A1	BACH1	ACTG1	FADS3	NPPB	RGS2	CDH1	XPO6	MMP28	CFL1	TMED2	EIF5A	TLE3	CPT1A	WSB2	ARRDC3	ZFR	EMP1	NAV1	GPCPD1	DUSP6	CRISPLD2	PITPNM3	CDC42EP3	TKT	SEC22B	TRIB1	CRYAB	PHLDB2	SQSTM1	TRIB2	PFKFB3	STXBP1	AK1	DOT1L	DERL1	PTTG1IP	POLR2A	SERPINH1	BANP	MAP4K4	SLC12A4
SPI1 22096565 ChIP-ChIP GC-B Mouse	0.000146936	0.000938017	1.92669	17.004	EIF4A2	DDX5	TXNL4B	TRAF3IP2	PPP1R10	CITED2	GOSR2	DOT1L	DERL1	ZBTB8OS	TNFAIP3	NEDD8	ANTXR2	MALT1	PSMD8	FOXQ1	PRRG4	UBL5	POLR2A	TUBB3	TMSB4X	XPO6	CFL1	UBC	ARL6IP5	ST3GAL1	IER2	CPT1A	GALNT4	ZFR	AHSA1	VPS37B	DUSP6	NME1	ISG20	EML5	REEP5	CANX	UBAP1	LCP1	ALDOA	SERINC5	NEK11
SOX2 18692474 ChIP-Seq MEFs Mouse	0.000147511	0.000938017	1.78488	15.7455	EIF4A2	RNF10	CMAS	PPP1R10	HSPB1	LAMC2	ENO1	BACH1	PVR	PSMD8	UBL5	CCND3	TUBB3	CDH1	HYAL1	ARL6IP5	SACS	PSMD1	TIMP1	PHLDA2	IER2	MAGI1	TLE3	PRKCI	HSP90AA1	GPX2	CPT1A	EDN2	ZFR	EBF1	PLAUR	ACTN4	DUSP6	NME1	CANX	ITGA5	FKBP4	HBEGF	AHNAK	DHX9	CLCN3	TFPI	SERPINH1	SPP1	HMOX1
LMO2 20887958 ChIP-Seq HPC-7 Mouse	0.000149209	0.000940778	1.87004	16.4754	TRAM1	CMAS	RTKN	SAR1B	WBP2	AK1	ENDOD1	KEAP1	PTTG1IP	CLCN3	LRP8	TUBA1B	CCND3	RGS2	POLR2A	PRDX1	TMSB4X	XPO6	NEU1	COTL1	ATP6V1E1	CTSD	IER2	PHLDA3	BANP	MAP4K4	DUSP5	TLE3	PRKCI	GPX2	CPT1A	TPM4	GSR	SLC35C1	TET2	HMGA1	ETV3	SERPINB8	DEXI	DUSP6	TMCO1	EHD2	CLCF1	CDC42EP2	TMCC3
SOX17 20123909 ChIP-Seq XEN Mouse	0.00015145	0.000946878	1.81191	15.9362	TFRC	GDI1	PPP1R10	CITED2	SLC2A1	ENO1	ACTG1	PSMD8	UBL5	EDNRA	MAP1LC3B	FTH1	XPO6	CFL1	COTL1	PSMD1	TMED2	IER2	OVGP1	GPX2	TPM4	ARRDC3	AHSA1	TIMM22	NME1	CDC42EP3	FKBP4	TRIB1	CD46	PHLDB2	SLC20A1	ODC1	DERL1	GDPD5	CLCN3	PRRG4	POLR2A	SERPINH1	SCAND1	ST3GAL1	BANP	MAP4K4	TTC14	YTHDF1	KLHL25
CREB1 23762244 ChIP-Seq HIPPOCAMPUS Rat	0.000163814	0.00101565	1.64827	14.3676	EIF4A2	SH3GL3	TXNL4B	SRXN1	PPP1R10	CITED2	ZFAND2A	SIPA1L2	TMEM222	CCND3	TUBB3	FTH1	CFL1	IDH3B	SLC39A7	CCNL2	IER2	EIF5A	BRD2	TLE3	ATP6V0B	ZFR	LMTK2	TIMM22	VPS37B	KCNAB2	ETV3	DUSP6	PJA2	TUBB2A	CANX	TKT	TRIB1	CD46	ATP6V0C	VCP	PSMD11	WBP2	SLC20A1	GOSR2	DERL1	RASAL2	CLCN3	LDHA	HSPH1
P53 22127205 ChIP-Seq FIBROBLAST Human	0.000172535	0.00106088	2.42808	21.0391	TTC14	CALR3	SH3GL3	HSP90AA1	TFRC	TRAF3IP2	HSBP1	PCDH7	GBE1	LAMA3	SYVN1	SLC2A1	PTPN12	TMEM47	NR4A2	CDC42EP3	TAB2	DYNLRB2	PADI4	TKT	CALM1	BANP	RALGPS2	TJP2
RUNX2 24655370 ChIP-Seq MC3T3E1 Mouse Bone	0.000176582	0.00107686	1.47718	12.7654	CCDC71L	ERRFI1	TXNL4B	ITPRIP	RTKN	SERPINE1	ENO1	ANTXR2	SRP14	PVR	ACTG1	PSMD8	TUBB3	ARL6IP5	COTL1	DENND5A	CCNL2	LARGE1	ATP6V1E1	IER2	WLS	MAGI1	TLE3	PRKCI	WSB2	TPM4	SLC35C1	TALDO1	LMTK2	ACTN4	EREG	DMTF1	KCTD13	KDELR2	FKBP4	TRIB2	SEMA7A	DDX5	VCP	PFKFB3	PSMD11	STXBP1	AK1	PXN	ENDOD1
TP63 23658742 ChIP-Seq EP156T Human	0.000179874	0.00108802	1.59483	13.7526	ERRFI1	SH3GL3	ALAS1	SFT2D3	CMAS	ITPRIP	TFRC	MAST4	SERPINE1	SLC2A1	TNFAIP3	LAMC2	ENO1	SLC7A11	IKZF2	ANTXR2	BACH1	TMEM47	SEC61A1	RGS2	SLC22A15	CDH1	FTH1	MMP28	LAMP2	SACS	WLS	PHLDA3	PLS1	MAGI1	EDN2	HSBP1	KCNK12	MMP3	LMTK2	FRMD4B	GPCPD1	DUSP6	ITFG1	PJA2	EREG	NME1	ZEB1	CRISPLD2	CDC42EP3
ISL1 27105846 Chip-Seq CPCs Mouse	0.000193023	0.00115698	1.84688	15.7958	CDKN1C	RTKN	TFRC	TRAF3IP2	CITED2	DOT1L	SUPT4H1	KEAP1	IKZF2	SIPA1L2	GDPD5	UBL5	EDNRA	POLR2A	CHSY1	LAMP2	UBC	SERPINH1	ARL6IP5	TMED2	IER2	CD55	WLS	PHLDA3	TLE3	PRKCI	HSP90AA1	TGFB2	PCDH7	C1GALT1	PARVA	NAV1	DUSP6	TBX3	SPSB2	GCLC	NAV3	NPC2	CDC42EP3	TMCC3	UBA1	DYNLRB2	IGSF9B	YPEL5	CALM1
TCF3 18692474 ChIP-Seq MEFs Mouse	0.000194385	0.00115698	2.2762	19.4517	CDKN1C	EIF4A2	CMAS	CITED2	HSPB1	ENO1	BACH1	PVR	UBL5	CCND3	CDH1	HYAL1	SLC22A18	SERPINH1	SPP1	MAP4K4	MAGI1	TLE3	PRKCI	HSP90AA1	ZFR	ACTN4	STAM	DUSP6	GCLC	FKBP4	HBEGF
GATA4 25053715 ChIP-Seq YYC3 Human	0.000206199	0.00121149	1.76747	15	ERRFI1	SH3GL3	ALAS1	SRXN1	TRAF3IP2	GBE1	SLC2A1	ZBTB8OS	TNFAIP3	LAMC2	IKZF2	RGS2	CDH1	FTH1	COTL1	ATP6V1E1	TLE3	PRKCI	GPX2	WSB2	MMP1	KCNK12	MMP3	PLAUR	TIMM22	ACTN4	DUSP6	EID3	DMTF1	BLVRB	KDELR2	PADI4	FTL	SAR1B	TM2D1	DOT1L	PTTG1IP	LRP8	FAM83G	FLNB	ST3GAL1	CD55	NQO1	SPRYD4	SYNRG
ESR1 22446102 ChIP-Seq UTERUS Mouse	0.0002068	0.00121149	1.89341	16.0632	PFKFB3	AHNAK	TRAF3IP2	MAST4	GBE1	GLIS3	ENO1	SLC7A11	IKZF2	ANTXR2	PHF21B	EDNRA	CHMP1A	FLNB	ST3GAL1	BANP	RALGPS2	MAGI1	ABCC3	TTC14	TLE3	CDRT4	TGFB2	SMOX	SLC35C1	PARVA	NAV1	FRMD4B	VPS37B	ACTN4	ELL2	TBX3	PJA2	NME1	TM9SF2	MYO1E	GCLC	NAV3	TMCC3	NMUR2	DYNLRB2	ATP6V0C	HBEGF
CREM 20920259 ChIP-Seq GC1-SPG Mouse	0.000214874	0.00124895	1.46257	12.3521	EIF4A2	ERRFI1	SH3GL3	TXNL4B	CMAS	TFRC	KEAP1	SRP14	BACH1	BZW1	ACTG1	PSMD8	CCND3	RGS2	FTH1	CFL1	SACS	COTL1	PSMD1	DENND5A	SLC39A7	CCNL2	MAGI1	PRKCI	TPM4	PPTC7	SLC35C1	ARRDC3	ACSL6	LMTK2	ACTN4	EML5	DMTF1	KCTD13	KDELR2	FKBP4	TRIB1	SQSTM1	PFKFB2	DDX5	VCP	PSMD11	DHX9	STXBP1	PXN
TTF2 22483619 ChIP-Seq HELA Human	0.000216937	0.00125117	1.8134	15.2977	EIF4A2	ERRFI1	TFRC	PPP1R10	CITED2	KEAP1	ENO1	ACTG1	TMEM222	TUBA1B	MAP1LC3B	XPO6	PSMD1	TMED2	SLC39A7	HOXA5	PLS1	TLE3	NAV1	VPS37B	DUSP6	TUBB2A	ALDOA	SQSTM1	DSC2	DNASE1L1	ZNF793	NUMBL	DDX5	TM2D1	SUPT4H1	LDHA	HSPH1	POLR2A	SERTAD1	PRDX1	NEU1	UBC	HSPA8	SYNRG	PMM2	B3GALT6	BAIAP2	KLHL20	FOSL1
AF4 26711339 ChIP-Seq SEM Human Blood Leukemia	0.000243211	0.00139191	1.53685	12.789	EIF4A2	ITPRIP	TFRC	TRAF3IP2	IKZF2	BACH1	BZW1	ACTG1	CCND3	RGS2	TUBB3	ARL6IP5	SACS	COTL1	DENND5A	IER2	MAGI1	PPTC7	KCNK12	ARRDC3	EBF1	FRMD4B	ACTN4	DMTF1	TRIB2	DDX5	SAR1B	DHX9	AK1	SUPT4H1	RASAL2	PTTG1IP	TXN	NDRG1	MYL12A	LDHA	HSPH1	PRDX1	ST3GAL1	HSPA8	KLHL25	PMM2	STAM	KLHL20	NR4A2
NANOG 18347094 ChIP-ChIP MESCs Mouse	0.000270784	0.00153789	1.79413	14.7373	EIF4A2	CALR3	CMAS	PPP1R10	CITED2	ZFAND2A	GBE1	HSPB1	ENO1	BACH1	PVR	CCND3	TUBB3	CDH1	HYAL1	TMSB4X	ARL6IP5	SACS	CCNL2	MAGI1	EIF5A	TLE3	HSP90AA1	WSB2	TPM4	ZFR	ACTN4	DUSP6	PITPNM3	CDC42EP3	TRIB2	DHX9	RASAL2	CLCN3	TFPI	PRRG4	POLR2A	SPP1	MAP4K4	NQO1	SLC12A4	SLC37A1	BAIAP2	TBX3	SPSB2
GATA1 30185409 ChIP-Seq HPC Mouse BoneMarrow Leukemia	0.000277703	0.00156523	2.00099	16.386	NUMBL	CMAS	TFRC	CITED2	ODC1	PXN	LAMA3	SMG9	PTTG1IP	CLCN3	PVR	ACTG1	ZNHIT2	MAP1LC3B	CCND3	TUBB3	PGK1	BANP	MAP4K4	ABCC3	BRF2	DESI1	SMOX	SUSD1	EBF1	PTPN12	ETV3	ELL2	GCLC	TMCC3	LCP1	SEC22B	CD46	SERINC5	NEK11
BRD4 27068464 Chip-Seq AML-cells Mouse	0.000304373	0.00170266	1.7116	13.8593	TRAM1	ALAS1	TRAF3IP2	PPP1R10	TNFAIP3	PVR	ACTG1	PSMD8	TUBA1B	ARL6IP5	PSMD1	PHLDA3	EIF5A	BRD2	CPT1A	WSB2	TPM4	TNFRSF12A	KCNK12	ARRDC3	TET2	EMP1	TALDO1	RHOC	DUSP6	MAPKAPK3	IRF7	LCP1	TRIB1	SQSTM1	ATP6V0C	CD63	PSMD11	DHX9	SLC20A1	DOT1L	SUPT4H1	PTGS2	TFPI	LRP8	KCTD20	SPP1	ST3GAL1	SEC11C	SMAGP
CTCF 33576154 ChIP-Seq Human Liver ProstateCancer	0.000310034	0.00172138	1.49217	12.055	CCDC71L	EIF4A2	ERRFI1	TXNL4B	ITPRIP	TFRC	KEAP1	IKZF2	BACH1	BZW1	TM7SF2	ACTG1	PSMD8	PSMD2	FTH1	ARL6IP5	COTL1	PSMD1	LARGE1	PHLDA2	IER2	PLS1	MAGI1	PRKCI	TALDO1	LMTK2	ACTN4	DEXI	DMTF1	MAPKAPK3	KCTD13	FKBP4	TRIB1	PHLDB2	SEMA7A	PFKFB3	PXN	SUPT4H1	NDRG1	ZNHIT2	MAP2	UBC	BANP	ASIC1	SEC16A
NANOG 18358816 ChIP-ChIP MESCs Mouse	0.000323164	0.00178099	2.0043	16.1093	EIF4A2	RNF10	VCP	CITED2	SLC20A1	LAMC2	SRP14	TFPI	MAP1LC3B	TUBB3	HYAL1	FTH1	SPP1	ARL6IP5	SACS	RALGPS2	BRD2	TLE3	NQO1	HSP90AA1	SLC12A4	WSB2	GSR	PLAUR	PTPN12	ACTN4	BAIAP2	DUSP6	TBX3	SPSB2	EID3	SLCO4A1	SERINC5	TJP2
CREB1 26743006 Chip-Seq LNCaP Human	0.000331162	0.00180101	1.72105	13.7906	CITED2	KEAP1	ENO1	TMEM222	TUBA1B	MAP1LC3B	ARL6IP5	PHLDA2	IER2	RALGPS2	TLE3	ATP6V0B	EDN2	S100A2	PLAUR	NAV1	KCNAB2	RHOC	CDC42EP3	CDC42EP2	IRF7	VWA1	TKT	PHLDB2	SQSTM1	DHX9	TM2D1	GSTP1	STXBP1	DOT1L	LDHA	KCTD20	POLR2A	SERTAD1	PRDX1	UBC	EPS8L2	ZNF500	CD55	SMOX	TXNRD1	NTRK3	HSPA6	SYVN1	OSGIN1
STAT4 19710469 ChIP-ChIP TH1 Mouse	0.000331638	0.00180101	1.89088	15.1487	SEMA7A	DDX5	AHNAK	SERPINE1	DOT1L	SUPT4H1	SLC2A1	SRP14	TFPI	LRP8	ACTG1	PRRG4	ESM1	CCND3	CHSY1	FTH1	SCAND1	CTSD	IL13RA1	BANP	EIF5A	BRD2	TLE3	TXNRD1	GSR	EMP1	FRMD4B	VPS37B	ETV3	PJA2	FOSL1	SPSB2	MAPKAPK3	CLCF1	KCTD13	IRF7	LCP1	TRIB2	NFE2L1	NEK11
ATF3 27146783 Chip-Seq COLON Human	0.000338572	0.00182534	1.7034	13.6115	ERRFI1	SFT2D3	PPP1R10	HSPB1	TNFAIP3	LAMC2	SLC7A11	BACH1	ACTG1	TUBA1B	RGS2	SLC22A15	TUBB3	CFL1	COTL1	UBASH3A	PHLDA2	IER2	MAGI1	TLE3	S100A2	TNFRSF12A	HSBP1	TIMM22	PJA2	THAP9	CDC42EP2	BLVRB	ITGA5	TRIB1	ALDOA	SQSTM1	HBEGF	FTL	RNASEK	ODC1	NDRG1	MALT1	LDHA	ZNHIT2	KCTD20	UBC	SFN	FLNB	YTHDF1
PPAR 26484153 Chip-Seq NCI-H1993 Human	0.000341496	0.00182786	1.9382	15.4711	ACADVL	MAST4	CITED2	SLC20A1	TM2D1	ZFAND2A	SERPINE1	HSPB1	TNFAIP3	PTTG1IP	IKZF2	MYL12A	FOXQ1	CDH1	MMP28	COTL1	ABCC3	DUSP5	EDN2	WSB2	TXNRD1	SUSD1	C1GALT1	LMTK2	NAV1	STAM	GPCPD1	DUSP6	GCLC	DHRS9	NAV3	TMCC3	PADI4	ATP13A3	TRIB1	SERINC5	HBEGF
POU5F1 18700969 ChIP-ChIP MESCs Mouse	0.000345011	0.00183349	2.67897	21.3566	SLC12A4	GSTP1	PMM2	EBF1	SLC2A1	HSPB1	ENO1	PTTG1IP	CLCN3	DUSP6	TMEM47	SLCO4A1	TMSB4X	SPP1	EPS8L2	FKBP4	IER2	MAP4K4
EOMES 21245162 ChIP-Seq HESCs Human	0.000348634	0.0018396	1.99513	15.8842	PFKFB2	RNF10	DDX5	CMAS	PSMD11	AHNAK	NTN4	KEAP1	ENO1	PYGL	GDPD5	TFPI	TM7SF2	NPPB	HSPH1	SLC22A15	MAP2	PRDX1	LAMP2	DUSP5	CDRT4	GPX2	PCDH7	NTRK3	PLAUR	TIMM22	SERPINB8	DUSP6	TBX3	ISG20	NPC2	ITGA5	FKBP4	CD46
HNF1A 27111144 ChIP-Seq CD8+TCells Mouse Blood Lymphoma	0.000356776	0.0018693	1.50684	11.9619	CCDC71L	EIF4A2	TXNL4B	CMAS	ITPRIP	TFRC	BZW1	PSMD8	RGS2	FTH1	CFL1	ARL6IP5	SACS	UBASH3A	CCNL2	TLE3	TPM4	ARRDC3	FRMD4B	EML5	MAPKAPK3	TCTA	TRIB2	DDX5	VCP	PFKFB3	PSMD11	DHX9	ENDOD1	MYL12A	HSPH1	NEU1	ST3GAL1	BANP	HSPA8	SLC37A1	KLHL25	HMGA1	MANF	KLHL20	NR4A2	NDUFAF8	GCLC	P4HA1	MAFG
SOX2 18692474 ChIP-Seq MESCs Mouse	0.000363644	0.00189196	1.60736	12.7292	EIF4A2	RNF10	CMAS	TRAF3IP2	PPP1R10	HSPB1	LAMC2	ENO1	BACH1	PVR	PSMD8	UBL5	CCND3	TUBB3	CDH1	HYAL1	ARL6IP5	SACS	PSMD1	TIMP1	PHLDA2	IER2	MAGI1	TLE3	PRKCI	HSP90AA1	GPX2	CPT1A	EDN2	ARRDC3	ZFR	EBF1	PLAUR	AHSA1	LMTK2	NAV1	ACTN4	DUSP6	NME1	MAPKAPK3	SLCO4A1	CDC42EP3	CANX	TCTA	ITGA5
MYB 21317192 ChIP-Seq ERMYB Mouse	0.000366369	0.00189291	2.01117	15.9121	ALAS1	CITED2	GBE1	PYGL	SLC7A11	BACH1	MALT1	MAP1LC3B	CCND3	HSPH1	SERTAD1	NEU1	IL13RA1	MAP4K4	HSPA8	HSP90AA1	KLHL25	SMOX	SORT1	SLC35C1	PLAUR	EMP1	NAV1	KCNAB2	PTPN12	ACTN4	DUSP6	MAPKAPK3	CDC42EP3	BLVRB	LCP1	CALM1	SQSTM1
MEIS1 20887958 ChIP-Seq HPC-7 Mouse	0.000383699	0.00196877	1.8467	14.5255	EIF4A2	RTKN	TFRC	PPP1R10	PXN	KEAP1	PTTG1IP	IKZF2	CCND3	KCTD20	PGK1	ARL6IP5	COTL1	HMOX1	UBASH3A	SLC39A7	CCNL2	ST3GAL1	DCAF13	PHLDA3	SEC11C	MAP4K4	EIF5A	TLE3	CPT1A	SLC37A1	TPM4	SORT1	SYNRG	ARRDC3	ZFR	EMP1	TALDO1	BAIAP2	DUSP6	TMCO1	TUBB2A	CANX	PADI4	ITGA5	CD46	DNASE1L1
SUZ12 20075857 ChIP-Seq MESCs Mouse	0.000424647	0.00216395	1.53263	11.8997	CDKN1C	ITPRIP	RTKN	MAST4	TCHH	KEAP1	LAMC2	PYGL	ANTXR2	FADS3	FOXQ1	RGS2	SLC22A15	TUBB3	MMP28	PHLDA2	HOXA5	PHLDA3	IL13RA1	PLS1	ABCC3	DUSP5	TNFRSF12A	KCNK12	SLC35C1	ACSL6	EBF1	ANO8	NAV1	FRMD4B	DUSP6	EREG	EML5	ZEB1	CRISPLD2	PITPNM3	CDC42EP3	BLVRB	TRIB1	PFDN4	CRYAB	PHLDB2	TRIB2	DSC2	HBEGF
POU2F1 27270436 ChIP-Seq VCaP Human Prostate Carcinoma	0.000441726	0.00223568	1.90949	14.7505	SH3GL3	AHNAK	TRAF3IP2	WBP2	GSTP1	ZBTB8OS	CLCN3	NDRG1	MALT1	TM7SF2	PHF21B	PSMD8	LDHA	TUBA1B	ZNHIT2	POLR2A	SERTAD1	CFL1	UBC	FLNB	IER2	MAP4K4	HSPA8	TXNRD1	ARRDC3	C1GALT1	TET2	SYVN1	HMGA1	KCNAB2	DUSP6	TM9SF2	CDC42EP2	UBA1	SQSTM1	NFE2L1	FTL
CREB1 20920259 ChIP-Seq GC1-SPG Mouse	0.000449809	0.0022612	1.5526	11.9654	EIF4A2	RNF10	ERRFI1	TXNL4B	ITPRIP	GDI1	PPP1R10	ZFAND2A	SLC2A1	BZW1	ACTG1	NPPB	SEC61A1	TMEM222	TUBA1B	MAP1LC3B	CCND3	RGS2	FTH1	TMED2	CCNL2	IER2	PHLDA3	EIF5A	DUSP5	BRD2	TLE3	CPT1A	TPM4	TNFRSF12A	ZFR	EBF1	LMTK2	TIMM22	NAV1	VPS37B	KCNAB2	ETV3	PJA2	EREG	NME1	TUBB2A	DMTF1	PITPNM3	CANX
MEF2A 21415370 ChIP-Seq HL-1 Mouse	0.000464606	0.00231991	2.05402	15.7632	EIF4A2	MAST4	ZFAND2A	GBE1	NTN4	SIPA1L2	PVR	MAP1LC3B	ARL6IP5	COTL1	PSMD1	SLC39A7	IER2	BANP	MAGI1	NQO1	TGFB2	WSB2	HSBP1	PCDH7	OSGIN1	AHSA1	NAV1	PTPN12	CRISPLD2	UBAP1	SEC22B	CALM1	PHLDB2	TRIB2
FOXM1 26100407 CHIP-SEQ Hek293 Flp-In Human	0.000489429	0.00242095	1.69797	12.9424	ERRFI1	SH3GL3	TRAF3IP2	MAST4	CITED2	SLC2A1	ZBTB8OS	HSPB1	ENO1	IKZF2	BZW1	NPPB	TUBA1B	SACS	IER2	DUSP5	BRD2	TLE3	EDN2	TIMM22	NAV1	KCNAB2	ACTN4	DUSP6	TUBB2A	THAP9	CDC42EP2	BLVRB	TRIB1	ALDOA	SQSTM1	TRIB2	ZNF311	NUMBL	PFKFB3	GOSR2	LAMA3	DERL1	TFPI	POLR2A	SERTAD1	PRDX1	UBC	HSPA8	GALNT4
GATA2 20887958 ChIP-Seq HPC-7 Mouse	0.000491348	0.00242095	1.78482	13.5974	CALR3	ERRFI1	CD63	TRAM1	CMAS	RTKN	WBP2	PTTG1IP	ANTXR2	PHF21B	CCND3	RGS2	TMSB4X	NEU1	ARL6IP5	COTL1	IER2	PHLDA3	BANP	MAP4K4	DUSP5	BRD2	TLE3	NQO1	BRF2	SLC37A1	TPM4	SLC35C1	SUSD1	EMP1	B3GALT6	VPS37B	ETV3	ELL2	TMCO1	EHD2	MAPKAPK3	CANX	CDC42EP2	KCTD13	TMCC3	ITGA5	TNRC6A	CRB3	HSPA1A
SMAD4 21741376 ChIP-Seq HESCs Human	0.000504217	0.00246801	1.67262	12.6994	ERRFI1	TRAF3IP2	ENO1	SLC7A11	SIPA1L2	FOXQ1	CCND3	RGS2	SERP1	XPO6	DENND5A	MAGI1	ABCC3	DUSP5	TLE3	PRKCI	EDN2	WSB2	S100A2	PLAUR	DEXI	DUSP6	DMTF1	MAPKAPK3	CDC42EP3	TRIB1	PFDN4	PHLDB2	SEMA7A	AHNAK	SLC20A1	ODC1	PXN	LAMA3	NTN4	RASAL2	NDRG1	PHF21B	LDHA	HSPH1	AGR2	FLNB	ST3GAL1	HSPA8	SLC37A1
TBX2 30127528 ChIP-Seq KELLY Human Brain Neuroblastoma	0.000527308	0.00256416	1.56187	11.7886	EIF4A2	CALR3	ALAS1	TFRC	MAST4	PPP1R10	CITED2	KEAP1	ENO1	BACH1	ACTG1	PSMD8	FADS3	TUBA1B	ODR4	SERP1	FTH1	ERMARD	CFL1	LARGE1	IER2	DUSP5	TLE3	RUBCN	PRKCI	ATP6V0B	ARRDC3	TET2	EBF1	AHSA1	TIMM22	RHOC	SERPINB8	DUSP6	PJA2	PKM	DMTF1	CDC42EP3	TRIB1	ALDOA	SQSTM1	TRIB2	DDX5	WBP2	DHX9
MYBL2 22936984 ChIP-ChIP MESCs Mouse	0.000580122	0.00280267	1.70927	12.7379	EIF4A2	ACADVL	RTKN	PPP1R10	CITED2	TM7SF2	TUBA1B	CCND3	HYAL1	FTH1	IDH3B	ARL6IP5	TMED2	CCNL2	BRD2	TLE3	HSP90AA1	CPT1A	WSB2	TPM4	ARRDC3	ZFR	AHSA1	DMTF1	KCTD13	VWA1	BLVRB	TRIB1	HBEGF	VCP	WBP2	DHX9	GSTP1	PXN	GLIS3	ZNHIT2	CHSY1	PRDX1	UBC	SPP1	SFN	MAP4K4	HSPA8	GALNT4	SYVN1
DMRT1 23473982 ChIP-Seq TESTES Mouse	0.000612623	0.00294059	1.65057	12.2105	RTKN	TRAF3IP2	GDI1	ENO1	SIPA1L2	BZW1	ACTG1	FADS3	CCND3	SLC39A7	EIF5A	BRD2	TLE3	EDN2	WSB2	KCNK12	ARRDC3	ZFR	TET2	VPS37B	DUSP6	NME1	LCP1	ITGA5	FKBP4	TRIB1	ALDOA	PHLDB2	TRIB2	HBEGF	RNASEK	PFKFB3	AHNAK	WBP2	TFPI	LDHA	POLR2A	PRDX1	UBC	MAP4K4	TTC14	WNT7B	SYVN1	HMGA1	B3GALT6
FOXA1 33576154 ChIP-Seq Human Liver ProstateCancer	0.000638812	0.00304664	1.60496	11.8059	ERRFI1	TRAM1	RTKN	CXCL8	TFRC	PPP1R10	CITED2	ZFAND2A	HSPB1	TNFAIP3	SLC7A11	BACH1	BZW1	SEC61A1	TUBA1B	SERP1	PSMD2	ARL6IP5	PLS1	MAGI1	BRD2	TLE3	RUBCN	PRKCI	PPTC7	FRMD4B	ACTN4	ETV3	DUSP6	DMTF1	LCP1	TRIB1	ALDOA	CD46	SQSTM1	HBEGF	DDX5	AHNAK	GSTP1	GOSR2	GLIS3	SUPT4H1	NDRG1	MYL12A	UBC
MAF 26560356 Chip-Seq TH2 Human	0.000652329	0.00309129	1.65972	12.174	ERRFI1	TCHH	SLC2A1	ZBTB8OS	ENO1	TM7SF2	ACTG1	MAP1LC3B	FTH1	ARL6IP5	DENND5A	RALGPS2	DUSP5	CPT1A	ATP6V0B	WSB2	TPM4	PPTC7	TNFRSF12A	SLC35C1	TIMM22	VPS37B	KCNAB2	RHOC	ETV3	CDC42EP2	IRF7	LCP1	ITGA5	FKBP4	FTL	PFKFB3	AHNAK	DHX9	LRP8	MYL12A	LDHA	PRDX1	UBC	SERPINH1	SFN	EPS8L2	ST3GAL1	MAP4K4	SORT1
SPI1 23547873 ChIP-Seq NB4 Human	0.000678891	0.0031968	1.52133	11.0982	TRAM1	TXNL4B	ALAS1	SFT2D3	CMAS	CITED2	ZFAND2A	KEAP1	ZBTB8OS	HSPB1	PYGL	ANTXR2	BACH1	BZW1	MAP1LC3B	RGS2	SERP1	SLC22A15	TUBB3	SLC22A18	IDH3B	COTL1	PHLDA2	ATP6V1E1	IER2	EIF5A	DUSP5	BRD2	HSP90AA1	ATP6V0B	S100A2	HSBP1	OR11G2	TALDO1	LMTK2	NAV1	KCNAB2	ACTN4	DUSP6	PTBP3	PKM	DMTF1	MAPKAPK3	THAP9	IRF7
SOX2 21211035 ChIP-Seq LN229 Gbm	0.000710713	0.00331607	1.55514	11.2735	SH3GL3	ALAS1	TFRC	TRAF3IP2	CITED2	GBE1	SLC2A1	TNFAIP3	LAMC2	SLC7A11	SIPA1L2	NPPB	RGS2	SERP1	LAMP2	CFL1	PHLDA2	RALGPS2	MAGI1	DUSP5	TLE3	EDN2	S100A2	HSBP1	ARRDC3	ACSL6	EBF1	EMP1	KCNAB2	ETV3	SERPINB8	EML5	DMTF1	NAV3	SLCO4A1	NPC2	CRISPLD2	TRIB1	CD46	TRIB2	SEMA7A	PFKFB3	AHNAK	STXBP1	GOSR2
FOXA1 27270436 ChIP-Seq VCaP Human Prostate Carcinoma	0.00071558	0.00331607	1.47964	10.7162	ERRFI1	SH3GL3	ITPRIP	KEAP1	ENO1	IKZF2	ANTXR2	BACH1	BZW1	CCND3	LURAP1L	CFL1	ARL6IP5	PLS1	MAGI1	TLE3	CPT1A	WSB2	TPM4	ARRDC3	TALDO1	FRMD4B	DMTF1	TRIB1	PHLDB2	SQSTM1	FTL	PFKFB2	ZNF793	DDX5	SUPT4H1	RASAL2	PTTG1IP	NDRG1	MAP2	PRDX1	UBC	ASIC1	HSPA8	SLC37A1	GCLC	TMCC3	TAB2	DYNLRB2	IGSF9B
SMC3 22415368 ChIP-Seq MEFs Mouse	0.000718098	0.00331607	1.69115	12.2421	ERRFI1	MAST4	PPP1R10	CITED2	KEAP1	TNFAIP3	IKZF2	EDNRA	RGS2	TUBB3	SLC22A18	COTL1	TMED2	DUSP5	CPT1A	ARRDC3	ZFR	TIMM22	DUSP6	NME1	MAPKAPK3	CDC42EP2	IRF7	TRIB1	TRIB2	ATP6V0C	CD63	SEMA7A	PSMD11	AHNAK	AK1	DOT1L	CHSY1	PRDX1	SPP1	AGR2	ST3GAL1	SMAGP	SORT1	WNT7B	SEC16A	SYVN1	DHRS1	BAIAP2	ELL2
PKCTHETA 26484144 Chip-Seq BREAST Human	0.000722048	0.00331607	2.37226	17.1595	GPI	BRD2	SFT2D3	DHX9	PCDH7	ARRDC3	ACTN4	BAIAP2	ANTXR2	TBX3	RGS2	PRDX1	TMSB4X	UBC	KDELR2	SEC22B	TRIB1	CALM1	PFDN4	CD55
SOX9 25088423 ChIP-ChIP EMBRYONIC GONADS Mouse	0.000731158	0.00333341	1.68125	12.1401	CDKN1C	PPP1R10	SLC2A1	KEAP1	TNFAIP3	SRP14	TM7SF2	UBL5	SEC61A1	XPO6	CTSD	HOXA5	EIF5A	BRD2	PRKCI	ATP6V0B	TNFRSF12A	KCNK12	TALDO1	DUSP6	PJA2	EID3	TUBB2A	DMTF1	PITPNM3	CANX	BLVRB	ALDOA	CRYAB	DSC2	PFKFB2	PFKFB3	DHX9	GOSR2	ODC1	AK1	PXN	PTTG1IP	NDRG1	HMOX1	SEC11C	BANP	SMOX	WNT7B	PCDH7
BACH1 22875853 ChIP-PCR HELA AND SCP4 Human	0.000741504	0.00333341	1.86823	13.464	SEMA7A	VCP	AHNAK	DHX9	LAMA3	TNFAIP3	SLC7A11	PTGS2	TFPI	BACH1	NDRG1	RGS2	POLR2A	CDH1	MAP2	HMOX1	TIMP1	SLC39A7	ST3GAL1	IL13RA1	NQO1	EDN2	MMP1	WNT7B	PCDH7	TXNRD1	NTRK3	MMP3	DUSP6	NR4A2	CRISPLD2	SDC1	TRIB1	CALM1	NFE2L1	NEK11
STAT5A 24692510 ChIP-Seq Epithelium Mouse Mammary	0.000743368	0.00333341	1.59425	11.4855	CCDC71L	CALR3	ERRFI1	SERPINE1	SLC2A1	ENO1	PYGL	SLC7A11	IKZF2	SIPA1L2	PSMD8	UBL5	MAP1LC3B	CCND3	LURAP1L	FTH1	TMED2	CTSD	EIF5A	BRD2	RUBCN	CPT1A	EDN2	WSB2	EMP1	TALDO1	FRMD4B	VPS37B	RHOC	EML5	NAV3	NPC2	CRISPLD2	VWA1	LCP1	TKT	HBEGF	PFKFB2	AHNAK	WBP2	SLC20A1	ODC1	AK1	FITM2	LRP8
RING1B 27294783 Chip-Seq NPCs Mouse	0.000743746	0.00333341	1.68816	12.1612	TRAM1	MAST4	HSPB1	TNFAIP3	IKZF2	BZW1	ACTG1	FOXQ1	RGS2	MMP28	PHLDA3	EIF5A	DUSP5	BRD2	TLE3	CPT1A	EBF1	EML5	SLCO4A1	PITPNM3	CANX	TKT	TRIB1	PFDN4	PFKFB2	CD63	USO1	ODC1	GLIS3	NTN4	SUPT4H1	LRP8	MALT1	PHF21B	PRRG4	FAM83G	UBC	ST3GAL1	BANP	MAP4K4	CDRT4	TGFB2	WNT7B	NTRK3	HMGA1
SOX3 22085726 ChIP-Seq NPCs Mouse	0.000756874	0.00335195	1.68668	12.121	CDKN1C	TRAM1	RTKN	MAST4	CITED2	KEAP1	ZBTB8OS	BZW1	ACTG1	TUBB3	FTH1	ARL6IP5	CCNL2	PHLDA2	IER2	RALGPS2	MAGI1	DUSP5	TLE3	EDN2	ARRDC3	ZFR	ANO8	EMP1	AHSA1	KCNAB2	SERPINB8	PJA2	TUBB2A	CRISPLD2	VWA1	KDELR2	TRIB2	AHNAK	SLC20A1	GSTP1	AK1	PRRG4	SERPINH1	PGK1	KLHL25	SMOX	SORT1	SYNRG	SYVN1
SA1 27219007 Chip-Seq ERYTHROID Human	0.000756891	0.00335195	1.67835	12.0611	GPI	ERRFI1	SH3GL3	ACADVL	SLC2A1	HSPB1	ENO1	FADS3	TMEM222	TUBA1B	TUBB3	MMP28	CFL1	IDH3B	CTSD	DUSP5	CPT1A	EDN2	S100A2	TPM4	VPS37B	KCNAB2	ETV3	CRISPLD2	IRF7	VWA1	LCP1	ALDOA	SEMA7A	PFKFB3	AHNAK	GSTP1	NTN4	GDPD5	LRP8	FAM83G	LDHA	PRDX1	UBC	SFN	ZNF500	SLC12A4	TGFB2	BRF2	SPRYD4
STAT5B 24692510 ChIP-Seq Epithelium Mouse Mammary	0.000767404	0.00337839	2.25579	16.1797	PFKFB2	EIF5A	SLC37A1	SLC20A1	TXNRD1	ODC1	AK1	ENO1	PYGL	FRMD4B	VPS37B	SLC7A11	IKZF2	SIPA1L2	INAVA	UBL5	CCND3	NAV3	CRISPLD2	UBC	SPP1	TMED2
MBD3 35695185 ChIP-Seq nicBasalRootGanglia Mouse Embryo	0.000798455	0.00349441	1.45468	10.376	CCDC71L	SH3GL3	TXNL4B	CMAS	KEAP1	ENO1	ANTXR2	BACH1	PSMD8	FADS3	COTL1	ATP6V1E1	PHLDA3	MAGI1	TLE3	CPT1A	WSB2	KCNK12	SLC35C1	FRMD4B	EML5	DMTF1	KCTD13	KDELR2	FKBP4	TRIB1	PHLDB2	TRIB2	PFKFB2	SEMA7A	PFKFB3	PSMD11	STXBP1	ENDOD1	GLIS3	NDRG1	PHF21B	LDHA	HSPH1	NEU1	ST3GAL1	TGFB2	KLHL25	PMM2	ELL2
RELB 30642670 ChIP-Seq CTB1 Human Placenta Inflammation	0.000881606	0.00383576	3.5969	25.2998	CCDC71L	NR4A2	ITPRIP	CXCL8	CLCF1	CDC42EP2	TNFAIP3	EMP1	PTGS2	HBEGF
FOXA2 19822575 ChIP-Seq HepG2 Human	0.000947625	0.00409903	1.52142	10.5915	TRAM1	ALAS1	RTKN	MAST4	CITED2	ZFAND2A	GBE1	SERPINE1	TNFAIP3	ENO1	PYGL	SRP14	FADS3	FOXQ1	EDNRA	CDH1	FTH1	IDH3B	SACS	PSMD1	SLC39A7	CCNL2	RALGPS2	OVGP1	ABCC3	BRD2	TLE3	HSP90AA1	GPX2	CPT1A	WSB2	PPTC7	SLC35C1	ACSL6	ACTN4	DUSP6	PJA2	SLCO4A1	CRISPLD2	CDC42EP2	VWA1	LCP1	TRIB1	SQSTM1	SEMA7A
ESR1 26153859 ChIP-Seq T47D Human Breast Carcinoma	0.000964892	0.00414959	1.67429	11.6254	GPI	TXNL4B	RTKN	TFRC	CITED2	KEAP1	HSPB1	TUBA1B	TMSB4X	PLS1	RALGPS2	RUBCN	PRKCI	CPT1A	WSB2	S100A2	VPS37B	DUSP6	NME1	PKM	VWA1	TRIB1	ALDOA	CD46	CRYAB	SQSTM1	PFKFB2	CD63	AHNAK	GSTP1	PXN	INAVA	ZNHIT2	UBC	FLNB	EPS8L2	SCAND1	CD55	BANP	NQO1	HSPA8	YTHDF1	BRF2	SYNRG	OSGIN1
WT1 25993318 ChIP-Seq PODOCYTE Human	0.000997342	0.0042645	1.49841	10.3546	ITPRIP	MAST4	CITED2	ZFAND2A	TCHH	SLC2A1	LAMC2	ENO1	PYGL	IKZF2	ANTXR2	BACH1	FADS3	EDNRA	CCND3	RGS2	SLC22A15	TMSB4X	LAMP2	COTL1	PHLDA3	RALGPS2	MAGI1	ABCC3	DUSP5	BRD2	TLE3	WSB2	KCNK12	SLC35C1	TET2	EBF1	EMP1	LMTK2	FRMD4B	VPS37B	ACTN4	RHOC	ETV3	DUSP6	PJA2	PTBP3	ZEB1	SLCO4A1	NPC2
LXR 22292898 ChIP-Seq THP-1 Human	0.0010162	0.00432031	1.67837	11.5668	CDKN1C	GPI	ERRFI1	TXNL4B	ALAS1	ITPRIP	TCHH	ENO1	PVR	ACTG1	FADS3	CCND3	TUBB3	CFL1	UBASH3A	CTSD	IER2	ABCC3	BRD2	TPM4	SLC35C1	EBF1	PLAUR	KCNAB2	RHOC	PADI4	TRIB1	ALDOA	SQSTM1	NUMBL	GSTP1	PXN	TXN	LRP8	TSPAN33	LDHA	ST3GAL1	POLR2L	BANP	SLC12A4	BRF2	SORT1	WNT7B	PCDH7	OSGIN1
VDR 23849224 ChIP-Seq CD4+ Human	0.00111234	0.00470215	1.57064	10.6824	EIF4A2	RNF10	TRAM1	SFT2D3	TFRC	GDI1	PPP1R10	ZBTB8OS	ANTXR2	BZW1	PSMD8	TMEM222	MAP1LC3B	SERP1	ARL6IP5	PSMD1	CCNL2	IER2	TLE3	PPTC7	TET2	AHSA1	TIMM22	VPS37B	NME1	THAP9	SEC22B	ZNF793	RNASEK	PSMD11	SAR1B	SLC20A1	TM2D1	GOSR2	USO1	ODC1	SUPT4H1	DERL1	NEDD8	NDRG1	MYL12A	ZNHIT2	HSPH1	POLR2A	SERTAD1
ESR1 21235772 ChIP-Seq MCF-7 Human	0.00112925	0.00474667	3.04137	20.6393	ISG20	TNFRSF12A	CRISPLD2	CLCF1	SLC2A1	FKBP4	ST3GAL1	CTSD	NDRG1	GLA	IER2	BANP
TP63 17297297 ChIP-ChIP HaCaT Human	0.00115796	0.00484001	7.21037	48.75	CDKN1C	GPX2	S100A2	SFN	ITGA5
TBX2 35687133 ChIP-Seq MCF-7 Human BreastCancer	0.00119883	0.00498286	1.90384	12.806	PFKFB2	ZFAND2A	PXN	LAMA3	DERL1	FITM2	LDHA	TUBB3	CFL1	SACS	SFN	ST3GAL1	PHLDA3	DUSP5	NQO1	YTHDF1	SMAGP	C1GALT1	HSPA6	BAIAP2	ELL2	ATOX1	PJA2	PTBP3	GCLC	PKM	P4HA1	YPEL5	TRIB1	CALM1	ALDOA
KLF4 19030024 ChIP-ChIP MESCs Mouse	0.00121487	0.00502146	1.75575	11.7866	PFKFB2	EIF4A2	PPP1R10	CITED2	ZFAND2A	ZBTB8OS	ENO1	ACTG1	LDHA	TUBA1B	MAP1LC3B	RGS2	TUBB3	PRDX1	FTH1	CFL1	SPP1	IER2	HOXA5	CD55	BANP	EIF5A	HSPA8	TGFB2	TPM4	WNT7B	PCDH7	SYVN1	EBF1	HMGA1	VPS37B	ATOX1	TBX3	TMCO1	NR4A2	UBAP1	BLVRB	ITGA5	ALDOA	CRB3
GATA3 24758297 ChIP-Seq MCF-7 Human	0.00129396	0.0053188	1.63321	10.8609	RNF10	CALR3	ALAS1	CITED2	KEAP1	ZBTB8OS	IKZF2	TM7SF2	CCND3	RGS2	SLC22A15	CDH1	FTH1	LAMP2	MAGI1	ABCC3	DUSP5	TLE3	PRKCI	GPX2	EDN2	TPM4	AHSA1	LMTK2	ETV3	NPC2	KDELR2	FKBP4	SEC22B	TRIB1	ALDOA	HBEGF	AHNAK	GSTP1	PTTG1IP	PTGS2	NDRG1	CHSY1	CD55	NQO1	TGFB2	SEC16A	DHRS1	ATOX1	MYO1E
TCF3 18692474 ChIP-Seq MESCs Mouse	0.00130826	0.00534804	1.81911	12.0772	CDKN1C	EIF4A2	CMAS	CITED2	HSPB1	ENO1	BACH1	PVR	PRRG4	UBL5	CCND3	CDH1	HYAL1	SLC22A18	SERPINH1	SPP1	RALGPS2	MAP4K4	MAGI1	TLE3	PRKCI	HSP90AA1	SLC37A1	ZFR	NAV1	FRMD4B	ACTN4	STAM	DUSP6	GCLC	CDC42EP3	TCTA	FKBP4	TRIB2	HBEGF
NCOR 22465074 ChIP-Seq MACROPHAGES Mouse	0.00140484	0.0057115	1.60525	10.543	TRAM1	CITED2	TNFAIP3	PYGL	BACH1	ACTG1	TUBA1B	CCND3	RGS2	IDH3B	CTSD	RALGPS2	OVGP1	DUSP5	CPT1A	TPM4	SLC35C1	ARRDC3	PLAUR	TALDO1	NAV1	RHOC	DUSP6	EID3	IRF7	BLVRB	ALDOA	SQSTM1	ATP6V0C	AHNAK	WBP2	DHX9	DOT1L	GLIS3	PTGS2	KCTD20	POLR2A	UBC	SPP1	ST3GAL1	SLC37A1	SMOX	TXNRD1	SUSD1	ATOX1
MYC 19915707 ChIP-ChIP AK7 Human	0.00142104	0.00574596	1.61106	10.5627	ERRFI1	CMAS	TFRC	SRXN1	HSPB1	TNFAIP3	SIPA1L2	BZW1	PVR	SLC22A15	XPO6	IDH3B	UBASH3A	CCNL2	IER2	EIF5A	BRD2	HSP90AA1	WSB2	PPTC7	EBF1	NAV1	VPS37B	PJA2	EML5	PADI4	LCP1	PFDN4	PFKFB2	AHNAK	DHX9	SLC20A1	ENDOD1	PTTG1IP	SFN	EPS8L2	CD55	MAP4K4	TTC14	CDRT4	TGFB2	WNT7B	TXNRD1	NTRK3	HMGA1
CEBPB 21427703 ChIP-Seq 3T3-L1 Mouse	0.00144887	0.00582681	1.62363	10.6136	RTKN	TRAF3IP2	CITED2	SLC2A1	TNFAIP3	SLC7A11	SIPA1L2	BACH1	MAP1LC3B	RGS2	FTH1	COTL1	IER2	TLE3	PPTC7	EMP1	EREG	CANX	ITGA5	TKT	SEC22B	TRIB1	TRIB2	WBP2	SLC20A1	AK1	GLIS3	PTGS2	NDRG1	HSPH1	ARSJ	SERPINH1	SPP1	HMOX1	SFN	FLNB	MAP4K4	NQO1	SPRYD4	KLHL25	SEC16A	PCDH7	PTPN12	STAM	BAIAP2
CBX2 22325352 ChIP-Seq 293T-Rex Human	0.00150703	0.00602814	1.65184	10.733	ERRFI1	SFT2D3	DHX9	SLC20A1	TM2D1	ODC1	SLC2A1	ZBTB8OS	LAMC2	ENO1	RASAL2	PTGS2	IKZF2	SIPA1L2	TFPI	LRP8	NPPB	TMEM222	RGS2	SLC22A15	MAP2	PRDX1	SFN	FLNB	CCNL2	CD55	WLS	RALGPS2	MAP4K4	TGFB2	EDN2	SORT1	KCNK12	B3GALT6	NAV1	KCNAB2	RHOC	ETV3	TMCO1	KLHL20	DHRS9	CDC42EP3	SDC1	VWA1	PADI4
ERG 20887958 ChIP-Seq HPC-7 Mouse	0.00158511	0.00630652	1.60205	10.3286	CMAS	TRAF3IP2	GDI1	PPP1R10	BACH1	FADS3	CCND3	CFL1	IDH3B	UBASH3A	DUSP5	WSB2	TPM4	ZFR	ANO8	TALDO1	TIMM22	KDELR2	TKT	DNASE1L1	SEMA7A	USO1	ODC1	PXN	PTTG1IP	CCNDBP1	GDPD5	MALT1	SERTAD1	CHSY1	PRDX1	NEU1	HMOX1	DCAF13	SEC11C	BANP	HSPA8	GALNT4	KLHL25	PCDH7	TXNRD1	SYNRG	GSR	C1GALT1	BAIAP2
AR 22383394 ChIP-Seq PROSTATE CANCER Human	0.00169973	0.00672661	1.64948	10.5192	ERRFI1	AHNAK	MAST4	SLC20A1	GBE1	TNFAIP3	RASAL2	SLC7A11	IKZF2	ANTXR2	TFPI	NDRG1	MALT1	RGS2	SLC22A15	CHSY1	CDH1	FLNB	CD55	PLS1	BANP	MAP4K4	MAGI1	BRD2	PCDH7	TXNRD1	SYNRG	SLC35C1	PARVA	NAV1	FRMD4B	PTPN12	ETV3	ELL2	TBX3	ITFG1	KLHL20	TM9SF2	EML5	GCLC	CRISPLD2	CDC42EP3	TMCC3	LCP1	CALM1
CSB 26484114 Chip-Seq FIBROBLAST Human	0.00172849	0.0068042	1.64794	10.4817	EIF4A2	NUMBL	CMAS	PPP1R10	ODC1	DERL1	SLC2A1	FITM2	ENO1	PYGL	ANTXR2	ACTG1	PSMD8	FADS3	TMEM222	EDNRA	FTH1	FLNB	SCAND1	PHLDA2	CTSD	PLS1	MAGI1	OVGP1	TTC14	TLE3	ATP6V0B	SYNRG	HSPA6	MMP3	PLAUR	ELL2	DUSP6	TMCO1	FOSL1	RGP1	SPSB2	MYO1E	CANX	CDC42EP2	PADI4	TCTA	FKBP4	SEC22B	TRIB1
GATA1 19941827 ChIP-Seq MEL86 Mouse	0.00176978	0.00691728	1.62919	10.324	TFRC	ZFAND2A	SERPINE1	KEAP1	SIPA1L2	SEC61A1	CCND3	RGS2	SLC22A15	FTH1	SACS	DUSP5	TLE3	ACSL6	NAV1	VPS37B	GPCPD1	MAPKAPK3	CRISPLD2	CDC42EP2	KDELR2	PADI4	SEC22B	AHNAK	DHX9	ODC1	LAMA3	ENDOD1	NTN4	SUPT4H1	LRP8	TSPAN33	NDRG1	HSPH1	SFN	ST3GAL1	CDRT4	SPRYD4	KLHL25	WNT7B	SEC16A	PTPN12	TBX3	REEP5	P4HA1
SFPI1 20887958 ChIP-Seq HPC-7 Mouse	0.00177581	0.00691728	1.53661	9.73213	EIF4A2	TXNL4B	CMAS	TFRC	TRAF3IP2	CITED2	SLC2A1	ZBTB8OS	ENO1	BACH1	BZW1	MAP1LC3B	CCND3	FTH1	CFL1	CCNL2	IER2	WLS	PHLDA3	TLE3	WSB2	PPTC7	HSBP1	ANO8	AHSA1	TALDO1	LMTK2	ETV3	DUSP6	TUBB2A	KDELR2	LCP1	TKT	TRIB1	RNASEK	AHNAK	ODC1	DOT1L	PXN	SUPT4H1	PTGS2	GDPD5	MALT1	CHSY1	UBC
PPARA 22158963 ChIP-Seq LIVER Mouse	0.00180855	0.00700813	1.60478	10.1346	RNF10	ERRFI1	ALAS1	SFT2D3	CMAS	RTKN	TRAF3IP2	CITED2	GBE1	TNFAIP3	ENO1	PYGL	MAP1LC3B	CFL1	IER2	ABCC3	CPT1A	VPS37B	RHOC	ETV3	NME1	EID3	TUBB2A	VWA1	BLVRB	ITGA5	FKBP4	TRIB1	DSC2	SAR1B	WBP2	DOT1L	DERL1	PTTG1IP	LDHA	ZNHIT2	UBC	HMOX1	FLNB	MAP4K4	KLHL25	SMAGP	SUSD1	OSGIN1	HMGA1
CCND1 20090754 ChIP-ChIP RETINA Mouse	0.00187264	0.00715423	1.59491	10.0167	RTKN	TFRC	PPP1R10	CITED2	ZBTB8OS	UBL5	CFL1	ATP6V1E1	IER2	EIF5A	BRD2	TLE3	PRKCI	TPM4	TNFRSF12A	ZFR	AHSA1	TALDO1	TIMM22	KCNAB2	DUSP6	MAPKAPK3	NPC2	CDC42EP2	TCTA	TKT	TRIB1	ALDOA	DNASE1L1	PFKFB2	NUMBL	DDX5	VCP	PFKFB3	WBP2	SUPT4H1	DERL1	LRP8	POLR2A	SERTAD1	UBC	BANP	HSPA8	WNT7B	PCDH7
P63 26484246 Chip-Seq KERATINOCYTES Human	0.00187346	0.00715423	1.61638	10.1508	PPP1R10	CITED2	GBE1	SERPINE1	TM7SF2	FADS3	FOXQ1	EDNRA	CDH1	HOXA5	PHLDA3	IL13RA1	DUSP5	BRD2	EDN2	S100A2	PPTC7	MMP3	ACSL6	EMP1	NAV1	FRMD4B	ITFG1	PADI4	PFKFB3	AHNAK	SLC20A1	GSTP1	USO1	PXN	NTN4	NEDD8	RASAL2	CLCN3	PRRG4	FAM83G	SERPINH1	SFN	EPS8L2	SLC12A4	HMGA1	PARVA	FOSL1	EHD2	FERMT1
ZFP281 18358816 ChIP-ChIP MESCs Mouse	0.00187826	0.00715423	2.22769	13.9842	BRD2	TLE3	DDX5	TFRC	WSB2	TNFRSF12A	DHX9	CITED2	SLC20A1	HMGA1	AHSA1	PTPN12	RHOC	TBX3	HYAL1	CFL1	ITGA5	CTSD	RALGPS2
FLI1 26923725 Chip-Seq HEMOGENIC-ENDOTHELIUM Mouse	0.00188472	0.00715423	1.64868	10.3438	EIF4A2	TFRC	AHNAK	GSTP1	GBE1	ENO1	BACH1	BZW1	ACTG1	FAM83G	SEC61A1	TUBA1B	ZNHIT2	KCTD20	SERTAD1	CFL1	PSMD1	TMED2	CCNL2	SEC11C	DUSP5	SLC12A4	EDN2	SMAGP	SORT1	SYVN1	ACSL6	PLAUR	EMP1	VPS37B	BAIAP2	TBX3	ITFG1	FOSL1	RGP1	SPSB2	DMTF1	CRISPLD2	SDC1	TMCC3	VWA1	IGSF9B	ATP13A3	PHLDB2	C2CD2L
FLI1 21571218 ChIP-Seq MEGAKARYOCYTES Human	0.00193233	0.00729772	1.3781	8.61182	TXNL4B	CMAS	ITPRIP	TFRC	SERPINE1	ENO1	ANTXR2	BZW1	TM7SF2	PSMD8	CCND3	FTH1	CFL1	ARL6IP5	COTL1	UBASH3A	PHLDA2	ATP6V1E1	IER2	CPT1A	TPM4	KCNK12	SLC35C1	ACSL6	EBF1	ACTN4	EID3	DMTF1	MAPKAPK3	PADI4	TCTA	FKBP4	TRIB1	SEMA7A	DDX5	PFKFB3	STXBP1	AK1	SUPT4H1	PTTG1IP	NDRG1	PHF21B	LDHA	ZNHIT2	PRDX1
BCOR 27268052 Chip-Seq Bcells Human	0.00194901	0.00732357	1.64554	10.2689	CALR3	VCP	ACADVL	PFKFB3	ITPRIP	AHNAK	WBP2	GOSR2	DOT1L	DERL1	CCNDBP1	MYL12A	TM7SF2	SERTAD1	HYAL1	PRDX1	ARSJ	TMED2	SFN	DENND5A	EPS8L2	ST3GAL1	HOXA5	IL13RA1	DUSP5	YTHDF1	TGFB2	BRF2	KCNK12	SYNRG	PMM2	SYVN1	PTPN12	ATOX1	TMCO1	RGP1	NPC2	CLCF1	RPS6KB2	CDC42EP2	IRF7	PADI4	ITGA5	SERINC5	CRB3
FOXA1 25552417 ChIP-Seq VCAP Human	0.00197669	0.0073533	1.6043	9.98887	RNF10	SH3GL3	ITPRIP	CITED2	SERPINE1	ENO1	SLC7A11	ANTXR2	BZW1	TM7SF2	TUBA1B	BRD2	ATP6V0B	WSB2	GPCPD1	DUSP6	CANX	CDC42EP2	TRIB1	CD46	SQSTM1	TRIB2	FTL	DDX5	AHNAK	GSTP1	STXBP1	USO1	ENDOD1	SUPT4H1	PTTG1IP	CCNDBP1	CLCN3	TSPAN33	NDRG1	ZNHIT2	MAP2	AGR2	FLNB	EPS8L2	DCAF13	CD55	YTHDF1	SLC37A1	TXNRD1
MYB 26560356 Chip-Seq TH2 Human	0.00197669	0.0073533	1.6043	9.98887	EIF4A2	RNF10	CMAS	CITED2	SERPINE1	ENO1	TUBA1B	ESM1	CCND3	ARL6IP5	COTL1	IER2	DUSP5	TLE3	CPT1A	TPM4	ACSL6	VPS37B	KCNAB2	ACTN4	RHOC	DUSP6	SLCO4A1	THAP9	TCTA	LCP1	TKT	TRIB1	AHNAK	LAMA3	SUPT4H1	PTTG1IP	MYL12A	LDHA	POLR2A	SERTAD1	CHSY1	PRDX1	UBC	ST3GAL1	CD55	SEC11C	BANP	MAP4K4	HSPA6
CTCF 33576154 ChIP-Seq Human PerigastricLN ProstateCancer	0.00221546	0.00811991	1.49903	9.16254	CCDC71L	EIF4A2	TRAM1	ALAS1	RTKN	SRXN1	CITED2	TNFAIP3	BACH1	TM7SF2	TUBA1B	ODR4	CDH1	PSMD1	TMED2	PHLDA2	IER2	BRD2	ARRDC3	AHSA1	LMTK2	RHOC	NME1	MAPKAPK3	SLCO4A1	PITPNM3	CANX	CDC42EP2	BLVRB	TRIB1	PFDN4	HBEGF	PFKFB2	PFKFB3	PSMD11	USO1	PXN	FITM2	CCNDBP1	GDPD5	NDRG1	ZNHIT2	SERTAD1	MAP2	UBC
DACH1 20351289 ChIP-Seq MDA-MB-231 Human	0.00221551	0.00811991	1.60912	9.83537	EIF4A2	ERRFI1	ALAS1	TFRC	CITED2	ZBTB8OS	ENO1	BACH1	PVR	FOXQ1	CCND3	SLC22A15	CHMP1A	SLC39A7	ZFR	VPS37B	TUBB2A	CANX	KCTD13	TRIB1	ALDOA	SQSTM1	TRIB2	FTL	SEMA7A	DDX5	RNASEK	SAR1B	WBP2	SLC20A1	LAMA3	ENDOD1	TXN	GDPD5	NDRG1	ZNHIT2	POLR2A	SERPINH1	EPS8L2	ST3GAL1	POLR2L	BANP	HSPA6	HMGA1	FOSL1
SETDB1 19884257 ChIP-Seq MESCs Mouse	0.00221551	0.00811991	1.60912	9.83537	TRAM1	TRAF3IP2	KEAP1	TNFAIP3	PYGL	BACH1	BZW1	ACTG1	MAP1LC3B	CCND3	SERP1	TUBB3	CDH1	IER2	HOXA5	PHLDA3	WSB2	KCNK12	EBF1	FRMD4B	KCNAB2	ZEB1	KCTD13	VWA1	FKBP4	CD63	NUMBL	GSTP1	ODC1	PTTG1IP	MALT1	PGK1	MAP4K4	HSPA8	BRF2	SLC37A1	KLHL25	PCDH7	HMGA1	STAM	ELL2	TBX3	KLHL20	NR4A2	P4HA1
ETS2 20176728 ChIP-ChIP TROPHOBLAST STEM CELLS Mouse	0.00228638	0.00829789	3.13343	19.0537	PFKFB2	TM9SF2	TLE3	GCLC	RTKN	CITED2	UBC	CDC42EP3	UBAP1	GDPD5
FOXM1 32153563 ChIP-Seq SKOV3 Human Ovary OvarianCancer	0.00228638	0.00829789	3.13343	19.0537	WSB2	TNFRSF12A	ARRDC3	LAMA3	IRF7	SDC1	PHLDA2	SEC22B	PVR	NDRG1
PGR 26153859 ChIP-Seq MCF-7 Human BreastCancer	0.00233929	0.00844869	1.81639	11.0035	EIF4A2	CD63	PXN	SUPT4H1	DERL1	HSPB1	TXN	NDRG1	INAVA	TM7SF2	ZNHIT2	TUBB3	UBC	SERPINH1	ZNF500	PHLDA3	PLS1	BANP	ASIC1	SLC12A4	S100A2	SEC16A	HSPA6	OSGIN1	AHSA1	DHRS1	NME1	ISG20	CRISPLD2	TRIB1	CALM1
ENL 26711339 ChIP-Seq SEM Human Blood Leukemia	0.00238645	0.0085774	1.57446	9.50654	EIF4A2	CALR3	SFT2D3	TRAF3IP2	CITED2	GBE1	ZBTB8OS	ENO1	IKZF2	BACH1	BZW1	TUBA1B	CCND3	RGS2	SERP1	TMSB4X	ARL6IP5	IER2	KCNK12	ARRDC3	TET2	EBF1	FRMD4B	VPS37B	KCNAB2	ACTN4	PJA2	DMTF1	CDC42EP3	THAP9	CANX	TCTA	SEC22B	TRIB2	DHX9	SLC20A1	MYL12A	HSPH1	KCTD20	CHSY1	ST3GAL1	MAP4K4	TTC14	SPRYD4	TXNRD1
TFAP2A 35110662 ChIP-Seq HEPM Human Embryo	0.00243186	0.00869859	1.67214	10.0648	PFKFB3	ITPRIP	CXCL8	TFRC	MAST4	SERPINE1	ODC1	KEAP1	SMG9	PTGS2	ANTXR2	CLCN3	BACH1	FADS3	TMEM222	HSPH1	TUBB3	COTL1	HMOX1	CD55	MAP4K4	NQO1	HSPA8	HSP90AA1	WSB2	SPRYD4	TXNRD1	GSR	C1GALT1	EBF1	RHOC	KLHL20	NR4A2	SPSB2	SLCO4A1	CANX	CDC42EP2	ITGA5	TRIB1	ALDOA	NFE2L1
MYCN 27167114 Chip-Seq NEUROBLASTOMA Human	0.0024785	0.008823	1.61465	9.68809	RNF10	ERRFI1	PFKFB3	RTKN	PSMD11	AHNAK	PXN	NTN4	SUPT4H1	TCHH	SLC2A1	ENO1	RASAL2	CCNDBP1	GDPD5	LRP8	TM7SF2	ACTG1	TMEM222	ZNHIT2	HSPH1	TUBB3	COTL1	SFN	CCNL2	PHLDA2	IER2	CD55	RALGPS2	ABCC3	TLE3	GPX2	CPT1A	TXNRD1	SYNRG	SLC35C1	HSPA6	TALDO1	PARVA	KCNAB2	ETV3	DUSP6	CDC42EP2	VWA1	PADI4
WT1 20215353 ChIP-ChIP NEPHRON PROGENITOR Mouse	0.0025088	0.00888834	1.63041	9.76283	CDKN1C	CD63	DDX5	RTKN	TFRC	NTN4	SLC2A1	PYGL	IKZF2	ANTXR2	LRP8	NDRG1	ACTG1	FADS3	SERTAD1	TMSB4X	IER2	RALGPS2	MAP4K4	MAGI1	EIF5A	BRD2	TLE3	PRKCI	SLC12A4	WSB2	TPM4	TNFRSF12A	PCDH7	GSR	ZFR	SYVN1	HMGA1	EMP1	PARVA	PTPN12	BAIAP2	DUSP6	TBX3	NR4A2	CLCF1	ITGA5	CALM1	ALDOA	SQSTM1
CTCF 21964334 Chip-Seq Bcells Human	0.00264694	0.00933328	1.5789	9.36978	CDKN1C	TRAM1	ACADVL	SRXN1	IKZF2	TM7SF2	TUBA1B	MAP1LC3B	RGS2	HYAL1	TMED2	PHLDA2	IER2	HOXA5	RALGPS2	DUSP5	TLE3	S100A2	TNFRSF12A	ARRDC3	EMP1	AHSA1	TIMM22	THAP9	CDC42EP2	KCTD13	TRIB1	ALDOA	PFDN4	TRIB2	ATP6V0C	HBEGF	PTTG1IP	CCNDBP1	PTGS2	GDPD5	CLCN3	MYL12A	PRDX1	SFN	ST3GAL1	BRF2	SPRYD4	SORT1	WNT7B
AF4 28076791 ChIP-Seq SEM Human Blood Leukemia	0.00267256	0.00937919	1.88147	11.1472	SFT2D3	TRAF3IP2	PPP1R10	SLC20A1	ENDOD1	TNFAIP3	LRP8	MALT1	CCND3	KCTD20	PRDX1	TMSB4X	ARL6IP5	IER2	MAP4K4	HSPA8	PPTC7	KCNK12	SUSD1	EBF1	ANO8	FRMD4B	VPS37B	DMTF1	P4HA1	SEC22B	SERINC5
SMRT 22465074 ChIP-Seq MACROPHAGES Mouse	0.00281106	0.0098189	1.567	9.20484	PPP1R10	CITED2	GBE1	TNFAIP3	TUBA1B	RGS2	TMSB4X	MMP28	PSMD1	CTSD	IER2	DUSP5	BRD2	TLE3	PPTC7	GPCPD1	SERPINB8	DUSP6	EML5	TUBB2A	MAPKAPK3	CANX	TRIB1	SQSTM1	ATP6V0C	NUMBL	SAR1B	DHX9	DOT1L	GLIS3	PTGS2	POLR2A	PRDX1	UBC	PGK1	ST3GAL1	SEC11C	SORT1	SYNRG	SUSD1	HMGA1	BAIAP2	ATOX1	MANF	NR4A2
VDR 24787735 ChIP-Seq THP-1 Human	0.0029567	0.0102794	1.9448	11.3259	TTC14	TFRC	TPM4	TXNRD1	OR11G2	SLC2A1	TNFAIP3	LAMC2	PYGL	VPS37B	ACTN4	SIPA1L2	NDRG1	DHRS9	CHSY1	CRISPLD2	CDC42EP3	FLNB	SEC22B	TRIB1	ALDOA	ST3GAL1	CTSD	FTL
SOX9 24532713 ChIP-Seq HFSC Mouse	0.00325043	0.011248	1.63234	9.35164	EIF4A2	VCP	AHNAK	MAST4	CITED2	AK1	PXN	LAMA3	SLC2A1	ENO1	BACH1	EDNRA	MAP1LC3B	CCND3	RGS2	KCTD20	CDH1	PRDX1	UBC	FLNB	ST3GAL1	PHLDA3	TLE3	HSP90AA1	PPTC7	PCDH7	OSGIN1	LMTK2	FRMD4B	GPCPD1	SERPINB8	DUSP6	ATOX1	NME1	MYO1E	PKM	MAPKAPK3	REEP5	SLCO4A1	SDC1	TMCC3	HSPA1A
VDR 24763502 ChIP-Seq THP-1 Human	0.0033046	0.0113333	1.69697	9.69382	SFT2D3	TFRC	PPP1R10	CITED2	SLC20A1	ZFAND2A	LAMC2	LRP8	NDRG1	TUBA1B	CCND3	SLC22A15	CHSY1	TMSB4X	CFL1	UBC	SCAND1	PHLDA2	ST3GAL1	TTC14	BRD2	HSPA8	HSP90AA1	ARRDC3	LMTK2	VPS37B	KCNAB2	ACTN4	BAIAP2	RHOC	CRISPLD2	CDC42EP3	VWA1	TAB2	ALDOA	FTL
RCOR3 21632747 ChIP-Seq MESCs Mouse	0.00330554	0.0113333	1.50878	8.61839	ERRFI1	SLC2A1	HSPB1	IKZF2	BACH1	BZW1	ACTG1	NPPB	ESM1	CCND3	TUBB3	SLC22A18	MMP28	SACS	TMED2	CTSD	TLE3	PRKCI	HSP90AA1	CPT1A	EDN2	PPTC7	HSBP1	KCNK12	SLC35C1	ARRDC3	ZFR	ACSL6	NAV1	KCNAB2	EID3	ZEB1	BLVRB	ALDOA	NUMBL	GSTP1	DERL1	FITM2	TSPAN33	MALT1	PHF21B	KCTD20	FLNB	MAP4K4	TGFB2
VDR 33458620 ChIP-Seq PrimaryEpithelial Human Prostate	0.00342539	0.0116657	1.63668	9.2907	TRAM1	DDX5	TXNL4B	SLC20A1	TM2D1	GSTP1	GBE1	DOT1L	ADGRG1	ODR4	POLR2A	SPP1	AGR2	PSMD1	SCAND1	LARGE1	EIF5A	BRD2	HSPA8	WSB2	S100A2	TPM4	TNFRSF12A	SPRYD4	TXNRD1	ARRDC3	HSPA6	SYVN1	GPCPD1	DUSP6	TBX3	NME1	CLCF1	UBAP1	TRIB1	PHLDB2	SQSTM1	ZNF311	HBEGF	COPS9	TJP2
OCT4 20526341 ChIP-Seq ESCs Human	0.00343386	0.0116657	1.60867	9.1277	ZNF793	RNF10	NUMBL	TRAM1	TM2D1	HSPB1	ENO1	PTTG1IP	IKZF2	FAM83G	PRDX1	ARSJ	ARL6IP5	FLNB	CCNL2	MAGI1	HSPA8	BRF2	HSBP1	KCNK12	SYNRG	SLC35C1	OSGIN1	KCNAB2	ATOX1	TM9SF2	RGP1	NR4A2	ISG20	EML5	CLCF1	CANX	RPS6KB2	KCTD13	TMCC3	VWA1	KDELR2	UBA1	PADI4	ITGA5	ATP13A3	TKT	FKBP4	C2CD2L
TP63 22573176 ChIP-Seq HFKS Human	0.00345868	0.0116966	1.41254	8.00467	ERRFI1	SFT2D3	ITPRIP	TRAF3IP2	KEAP1	HSPB1	LAMC2	SLC7A11	TM7SF2	FADS3	FOXQ1	TMEM222	EDNRA	SLC22A15	CDH1	XPO6	MMP28	CHMP1A	CCNL2	ATP6V1E1	WLS	MAGI1	ABCC3	GPX2	CPT1A	TPM4	MMP1	KCNK12	PLAUR	LMTK2	TIMM22	NAV1	FRMD4B	VPS37B	ETV3	EML5	DMTF1	MAPKAPK3	SLCO4A1	CRISPLD2	VWA1	ITGA5	CD46	PFDN4	PHLDB2
KDM2B 26808549 Chip-Seq SIL-ALL Human	0.00363689	0.0122436	1.53861	8.64179	GPI	ITPRIP	TCHH	SLC2A1	HSPB1	ENO1	SRP14	TM7SF2	ACTG1	NPPB	TMEM222	MAP1LC3B	TUBB3	FTH1	CCNL2	IER2	BRD2	TLE3	CPT1A	ATP6V0B	TPM4	TNFRSF12A	SLC35C1	KCNAB2	DUSP6	TUBB2A	SLCO4A1	FKBP4	TRIB1	ALDOA	PHLDB2	FTL	CD63	PFKFB3	AHNAK	SLC20A1	PXN	LRP8	LDHA	UBC	SFN	SCAND1	SLC12A4	SLC37A1	WNT7B
RUNX1 21571218 ChIP-Seq MEGAKARYOCYTES Human	0.00366833	0.0122798	1.36374	7.64789	ERRFI1	ITPRIP	TFRC	SERPINE1	KEAP1	ENO1	SRP14	BACH1	BZW1	NPPB	FTH1	CFL1	SACS	COTL1	UBASH3A	IER2	PLS1	PRKCI	CPT1A	SLC35C1	TALDO1	DMTF1	MAPKAPK3	THAP9	PADI4	TCTA	TRIB1	SQSTM1	FTL	SEMA7A	DDX5	PFKFB3	SUPT4H1	RASAL2	PTTG1IP	HSPH1	PRDX1	UBC	ST3GAL1	BANP	HSPA8	SYNRG	PMM2	HMGA1	ELL2
MYC 22102868 ChIP-Seq BL Human	0.00368064	0.0122798	1.90858	10.6969	GPI	TLE3	HSPA8	NUMBL	SFT2D3	TRAF3IP2	WBP2	ODC1	SYVN1	EBF1	HMGA1	SLC2A1	AHSA1	VPS37B	GPCPD1	BACH1	TUBA1B	TUBB3	XPO6	THAP9	COTL1	TRIB1	DCAF13	FTL
ILF3 29590119 ChIP-Seq K562 Human BoneMarrow Leukemia	0.00377935	0.0125528	1.78925	9.9808	CCDC71L	RNF10	CMAS	PSMD11	TRAF3IP2	SLC20A1	GSTP1	GBE1	TNFAIP3	PYGL	CLCN3	PSMD8	TUBA1B	ZNHIT2	PRDX1	SLC22A18	RUBCN	ARRDC3	ZFR	C1GALT1	ACTN4	FOSL1	NR4A2	GCLC	PKM	P4HA1	KDELR2	ALDOA	SQSTM1
RUNX1 17652178 ChIP-ChIP JURKAT Human	0.00382764	0.0126567	1.85097	10.3016	PSMD11	SERPINE1	TNFAIP3	PRDX1	UBC	EIF5A	BRD2	PRKCI	ATP6V0B	TPM4	ARRDC3	KCNAB2	STAM	BAIAP2	SERPINB8	PJA2	NME1	NR4A2	DMTF1	NAV3	NMUR2	LCP1	TRIB1	NFE2L1	FTL	NEK11
TAF7L 23326641 ChIP-Seq C3H10T1-2 Mouse	0.00386032	0.0127083	1.9007	10.5622	BRD2	CALR3	DDX5	ACADVL	TNFRSF12A	CITED2	GBE1	SERPINE1	AK1	ZFR	OSGIN1	ENO1	ETV3	DHRS9	REEP5	CANX	UBC	UBAP1	CCNL2	CALM1	ALDOA	NFE2L1	PHLDA3	BANP
STAT3 20064451 ChIP-Seq CD4+T Mouse	0.00397014	0.0130123	1.76419	9.75414	TRAM1	CMAS	TFRC	AHNAK	CITED2	SUPT4H1	TNFAIP3	SIPA1L2	BACH1	MALT1	FOXQ1	FTH1	LAMP2	ST3GAL1	MAP4K4	DUSP5	TLE3	KLHL25	ZFR	OSGIN1	EMP1	VPS37B	DUSP6	TM9SF2	ISG20	TMEM158	DHRS9	SLCO4A1	ATP13A3	TRIB1
KLF4 19829295 ChIP-Seq ESCs Human	0.00399863	0.0130225	1.5776	8.71121	CDKN1C	GPI	SH3GL3	NUMBL	TRAM1	PFKFB3	ITPRIP	CITED2	USO1	PXN	KEAP1	SLC7A11	SIPA1L2	MYL12A	FOXQ1	HYAL1	MMP28	SERPINH1	HMOX1	DENND5A	ATP6V1E1	ST3GAL1	HOXA5	TTC14	DUSP5	HSP90AA1	TGFB2	TPM4	SMOX	SUSD1	TALDO1	B3GALT6	VPS37B	KCNAB2	ELL2	ATOX1	RGP1	ISG20	REEP5	SLCO4A1	PITPNM3	CDC42EP2	SDC1	KDELR2	FKBP4
TP53 23651856 ChIP-Seq MEFs Mouse	0.00400826	0.0130225	1.44035	7.94988	RNF10	SH3GL3	RTKN	MAST4	SLC2A1	LAMC2	ANTXR2	TMEM222	HYAL1	MMP28	CFL1	SACS	SLC39A7	ATP6V1E1	CTSD	PHLDA3	MAGI1	BRD2	TNFRSF12A	EBF1	ANO8	PLAUR	TALDO1	LMTK2	ACTN4	NME1	MAPKAPK3	CRISPLD2	PITPNM3	CANX	ITGA5	PFDN4	CRYAB	PHLDB2	NUMBL	RNASEK	AHNAK	GOSR2	AK1	PXN	GLIS3	RASAL2	GDPD5	PRRG4	SERTAD1
ERG 20517297 ChIP-Seq VCAP Human	0.00408507	0.0132143	1.8186	10.0031	CALR3	VCP	GBE1	GLIS3	SUPT4H1	LAMC2	TXN	CCNDBP1	NDRG1	MYL12A	PHLDA2	ST3GAL1	WLS	TLE3	PPTC7	SLC35C1	DHRS1	ELL2	TBX3	FOSL1	RGP1	REEP5	PITPNM3	CDC42EP2	TKT	ZNF654	DSC2
SMAD2/3 21741376 ChIP-Seq ESCs Human	0.00412196	0.0132759	1.5747	8.64737	CDKN1C	CALR3	ACADVL	ALAS1	ITPRIP	AHNAK	GOSR2	KEAP1	PTTG1IP	MYL12A	TM7SF2	SLC22A15	PRDX1	ARSJ	SLC22A18	MMP28	PSMD1	SFN	CCNL2	ATP6V1E1	IL13RA1	BRD2	TLE3	BRF2	HSBP1	OSGIN1	HMGA1	TALDO1	TIMM22	DEXI	ATOX1	RGP1	ISG20	DHRS9	SLCO4A1	NPC2	CLCF1	KCTD13	IRF7	BLVRB	ITGA5	TKT	YPEL5	ZNF654	SQSTM1
RBPJ 21746931 ChIP-Seq IB4 Human	0.00463966	0.0148789	1.57102	8.44128	ERRFI1	DHX9	SLC20A1	TM2D1	ODC1	SLC2A1	ZBTB8OS	LAMC2	ENO1	RASAL2	PTGS2	SIPA1L2	LRP8	NPPB	TMEM222	RGS2	SLC22A15	MAP2	PRDX1	SFN	CD55	WLS	RALGPS2	MAP4K4	OVGP1	ATP6V0B	TGFB2	EDN2	SORT1	KCNK12	B3GALT6	NAV1	KCNAB2	ETV3	TMCO1	KLHL20	NR4A2	CDC42EP3	SDC1	VWA1	PADI4	YPEL5	SEC22B	CD46	TRIB2
PU 27001747 Chip-Seq BMDM Mouse	0.00468643	0.0149398	1.53487	8.23166	TRAM1	TRAF3IP2	CITED2	TNFAIP3	IKZF2	BZW1	ACTG1	FOXQ1	ESM1	RGS2	FTH1	PSMD1	PHLDA3	EIF5A	ARRDC3	PLAUR	NAV1	SERPINB8	DUSP6	PITPNM3	CANX	TKT	TRIB1	SQSTM1	ATP6V0C	PFKFB2	CD63	DHX9	DOT1L	DERL1	PTTG1IP	PTGS2	POLR2A	ST3GAL1	MAP4K4	TGFB2	SPRYD4	SMAGP	DHRS1	ATOX1	TMCO1	TM9SF2	NR4A2	P4HA1	MAFG
ELK1 19687146 ChIP-ChIP HELA Human	0.00469881	0.0149398	1.77774	9.52948	EIF4A2	AHNAK	TM2D1	SUPT4H1	LAMC2	PTGS2	TFPI	PSMD8	MAP1LC3B	SLC22A15	KCTD20	SERTAD1	SERPINH1	IER2	DUSP5	BRF2	SYVN1	VPS37B	PTPN12	ELL2	PJA2	TMCO1	NME1	KLHL20	FOSL1	DMTF1	P4HA1	THAP9
BCL6 25482012 ChIP-Seq CML-JURL-MK1 Human	0.00478884	0.0151613	1.56036	8.33462	NUMBL	PFKFB3	TFRC	CITED2	SLC20A1	USO1	DOT1L	GDPD5	SRP14	CLCN3	NDRG1	MYL12A	POLR2A	SERTAD1	ARSJ	XPO6	ATP6V1E1	ST3GAL1	PLS1	RALGPS2	CDRT4	CPT1A	SLC37A1	S100A2	SYNRG	OR11G2	ARRDC3	ZFR	EBF1	OSGIN1	EMP1	ELL2	ATOX1	MANF	ISG20	TUBB2A	UBAP1	ITGA5	TKT	YPEL5	FKBP4	ZNF654	SEC22B	TRIB1	NFE2L1
TCF3/E2A 22897851 ChIP-Seq JUKARTE6-1 Human	0.00486463	0.0153295	1.59112	8.47391	ERRFI1	MAST4	GBE1	TNFAIP3	ENO1	CCNDBP1	NDRG1	ESM1	MAP2	ARSJ	FLNB	ST3GAL1	MAP4K4	NQO1	GPX2	EDN2	GALNT4	SMOX	SYNRG	ACSL6	PARVA	NAV1	RHOC	TBX3	PJA2	TMCO1	EREG	ZEB1	TMEM158	NAV3	CDC42EP2	NMUR2	DYNLRB2	FKBP4	CALM1	CD46	TRIB2	ZNF311	SERINC5	HBEGF	TJP2	NEK11
JUN 21703547 ChIP-Seq K562 Human	0.00488851	0.0153295	1.65167	8.78834	GSTP1	SERPINE1	ODC1	GLIS3	NTN4	PYGL	PTGS2	ANTXR2	MALT1	EDNRA	ESM1	MAP1LC3B	ARSJ	XPO6	ATP6V1E1	ST3GAL1	BANP	RALGPS2	DUSP5	HSP90AA1	CPT1A	WSB2	KLHL25	NTRK3	DEXI	TMCO1	NR4A2	TUBB2A	NAV3	CDC42EP3	CANX	DYNLRB2	YPEL5	TRIB1	SQSTM1	ZNF311
KDM2B 26808549 Chip-Seq REH Human	0.0049038	0.0153295	1.59927	8.50453	PFKFB3	CITED2	GSTP1	GBE1	DERL1	LAMC2	SLC7A11	ANTXR2	BACH1	NDRG1	ACTG1	ESM1	SERTAD1	CHSY1	ARSJ	SLC22A18	SACS	ST3GAL1	WLS	BANP	MAP4K4	MAGI1	BRF2	GALNT4	PCDH7	TXNRD1	ARRDC3	C1GALT1	TET2	EBF1	EMP1	SERPINB8	DUSP6	NME1	GCLC	PITPNM3	CDC42EP3	ATP13A3	TKT	YPEL5	DNASE1L1
PHC1 16625203 ChIP-ChIP MESCs Mouse	0.00499808	0.0155589	1.91487	10.1463	CDKN1C	CALR3	PRKCI	PPP1R10	PCDH7	NTRK3	KCNK12	EBF1	HMGA1	B3GALT6	NEDD8	KCNAB2	LRP8	TBX3	FOXQ1	RGS2	PHLDA2	PFDN4	PHLDB2	TRIB2	HOXA5	HSPA1A
NANOG 16518401 ChIP-PET MESCs Mouse	0.00502799	0.0155868	1.52853	8.0901	EIF4A2	ALAS1	CMAS	TFRC	TRAF3IP2	CITED2	LAMC2	ENO1	PYGL	SLC7A11	ANTXR2	SEC61A1	HYAL1	TMSB4X	CFL1	SACS	CTSD	PHLDA3	RALGPS2	TLE3	TPM4	TNFRSF12A	ZFR	EBF1	PLAUR	FRMD4B	ACTN4	CANX	ITGA5	TKT	FKBP4	TRIB2	WBP2	DHX9	SLC20A1	GLIS3	DERL1	PTTG1IP	MALT1	POLR2A	PRDX1	SPP1	HSPA8	SLC37A1	PCDH7
TCF21 26020271 ChIP-Seq HCASMC Human CoronaryArtery	0.00529356	0.0163419	1.61022	8.4396	ERRFI1	CD63	NUMBL	VCP	GBE1	ODC1	GLIS3	PTGS2	NDRG1	MALT1	FADS3	RGS2	ADGRG1	SLC22A15	CHSY1	ERMARD	SLC22A18	SACS	HMOX1	CCNL2	DCAF13	TLE3	S100A2	TPM4	SYNRG	ZFR	OSGIN1	PARVA	NAV1	STAM	SERPINB8	DUSP6	TM9SF2	ISG20	TUBB2A	DMTF1	YPEL5	SEC22B	TRIB1
SMC4 20622854 ChIP-Seq HELA Human	0.00546169	0.0167913	1.56279	8.14213	CDKN1C	SH3GL3	VCP	ALAS1	AHNAK	SAR1B	GSTP1	GOSR2	AK1	SRP14	NDRG1	TM7SF2	PHF21B	FADS3	POLR2A	XPO6	ZNF500	ATP6V1E1	CDRT4	NQO1	YTHDF1	CPT1A	EDN2	S100A2	SEC16A	SLC35C1	ZFR	SYVN1	ACSL6	LMTK2	TIMM22	PTPN12	PJA2	MANF	TMEM158	MAPKAPK3	SLCO4A1	RPS6KB2	KDELR2	ITGA5	NFE2L1	TNRC6A	CRB3	NEK11
SMAD3 21741376 ChIP-Seq EPCs Human	0.00550767	0.016863	1.62663	8.46109	EIF4A2	ERRFI1	CITED2	TM2D1	SIPA1L2	TFPI	FOXQ1	EDNRA	ESM1	HSPH1	SERP1	FLNB	SCAND1	ST3GAL1	BANP	MAP4K4	MAGI1	DUSP5	CDRT4	NQO1	PCDH7	TXNRD1	KCNK12	ARRDC3	EMP1	NAV1	DEXI	TBX3	NR4A2	FERMT1	EID3	CDC42EP3	THAP9	NMUR2	TRIB1	PFDN4	SERINC5
MYB 26560356 Chip-Seq TH1 Human	0.00585517	0.0178535	1.51474	7.78641	ITPRIP	TRAF3IP2	SERPINE1	TCHH	ENO1	TMEM222	MAP1LC3B	CCND3	RGS2	TMSB4X	LAMP2	ARL6IP5	PSMD1	DENND5A	DUSP5	CPT1A	WSB2	TPM4	PPTC7	HSBP1	EBF1	VPS37B	KCNAB2	RHOC	DUSP6	PJA2	EID3	MAPKAPK3	THAP9	LCP1	SEC22B	ALDOA	PHLDB2	DOT1L	ENDOD1	LRP8	MALT1	MYL12A	UBC	HMOX1	FLNB	ST3GAL1	SEC11C	GSR	STAM
RUNX1 27514584 ChIP-Seq MCF-7 Human BreastCancer	0.00594481	0.0180528	1.53262	7.85503	EIF4A2	CD63	TRAM1	SFT2D3	ITPRIP	SLC20A1	SUPT4H1	DERL1	LAMC2	TXN	MYL12A	ODR4	UBC	PGK1	ZNF500	CD55	PHLDA3	PLS1	MAGI1	TLE3	PRKCI	HSP90AA1	CPT1A	ATP6V0B	GALNT4	TNFRSF12A	KLHL25	SMAGP	SEC16A	SLC35C1	HSPA6	OSGIN1	RHOC	DUSP6	ITFG1	NME1	FOSL1	TM9SF2	PKM	MAPKAPK3	NPC2	KCTD13	FKBP4	SEC22B	CALM1
FOXP2 23625967 ChIP-Seq PFSK-1 AND SK-N-MC Human	0.00610846	0.0184488	1.74009	8.8711	SEMA7A	RTKN	AHNAK	CITED2	GSTP1	SERPINE1	TFPI	NDRG1	TMEM222	CCND3	KCTD20	FTH1	PGK1	CD55	BANP	HSPA8	SMOX	WNT7B	GSR	ARRDC3	VPS37B	ACTN4	PTBP3	PKM	YPEL5	PFDN4	SQSTM1	FTL
OCT4 19829295 ChIP-Seq ESCs Human	0.00614629	0.0184488	1.54353	7.8595	TRAM1	PFKFB3	TFRC	AHNAK	GOSR2	PXN	ZBTB8OS	LRP8	NDRG1	UBL5	MAP1LC3B	LAMP2	SFN	FLNB	EPS8L2	SCAND1	TTC14	TLE3	HSPA8	YTHDF1	HSP90AA1	CPT1A	TPM4	SMAGP	TET2	TALDO1	LMTK2	B3GALT6	NAV1	FRMD4B	STAM	PJA2	EREG	MANF	TUBB2A	SLCO4A1	CRISPLD2	CDC42EP2	KCTD13	SDC1	BLVRB	ITGA5	SEC22B	TRIB1	NFE2L1
NFYA 21822215 ChIP-Seq K562 Human	0.00614959	0.0184488	1.55096	7.89653	ERRFI1	PFKFB3	AHNAK	DHX9	TM2D1	NTN4	SLC2A1	ZBTB8OS	LAMC2	ENO1	RASAL2	PTGS2	SIPA1L2	LRP8	NPPB	TMEM222	RGS2	SLC22A15	PRDX1	FTH1	SFN	DENND5A	CCNL2	CD55	WLS	RALGPS2	DUSP5	TGFB2	EDN2	SORT1	B3GALT6	PARVA	NAV1	KCNAB2	STAM	ETV3	DUSP6	TBX3	TMCO1	ZEB1	TMCC3	VWA1	PADI4	SEC22B
CEBPB 26923725 Chip-Seq MACROPHAGESS Mouse	0.00623619	0.0186334	1.55736	7.90733	EIF4A2	CD63	SEMA7A	TRAM1	PFKFB3	ALAS1	PTGS2	SRP14	BACH1	NDRG1	MALT1	ACTG1	FTH1	CFL1	CHMP1A	PGK1	PSMD1	SFN	UBASH3A	CCNL2	ATP6V1E1	OVGP1	CPT1A	PPTC7	HSBP1	KCNK12	GSR	SUSD1	PLAUR	BAIAP2	DUSP6	FOSL1	SLCO4A1	CLCF1	RPS6KB2	TMCC3	VWA1	ATP13A3	TRIB1	PFDN4	SQSTM1	C2CD2L	TJP2
FOXP1 21924763 ChIP-Seq HESCs Human	0.00650685	0.0193644	1.36731	6.88424	CDKN1C	EIF4A2	TRAM1	SRXN1	CITED2	KEAP1	HSPB1	TM7SF2	PSMD8	TMEM47	MAP1LC3B	HYAL1	SLC22A18	CFL1	ARL6IP5	PSMD1	TMED2	SLC39A7	PHLDA2	ATP6V1E1	IER2	PHLDA3	IL13RA1	EIF5A	TLE3	PRKCI	HSP90AA1	CPT1A	ATP6V0B	S100A2	TPM4	TNFRSF12A	SLC35C1	ARRDC3	EBF1	TALDO1	TIMM22	KCNAB2	ACTN4	RHOC	SERPINB8	DEXI	DUSP6	NME1	MAPKAPK3
XRN2 22483619 ChIP-Seq HELA Human	0.00670095	0.0198626	1.53503	7.6836	EIF4A2	DDX5	TFRC	PPP1R10	CITED2	ZFAND2A	TXN	TM7SF2	ACTG1	TUBA1B	ZNHIT2	RGS2	KCTD20	POLR2A	PRDX1	FTH1	NEU1	UBC	PGK1	IDH3B	SFN	IER2	CD55	PLS1	POLR2L	EIF5A	BRD2	BRF2	TNFRSF12A	PCDH7	HMGA1	B3GALT6	TBX3	MANF	NME1	KLHL20	DMTF1	THAP9	RPS6KB2	KCTD13	UBAP1	SEC22B	CALM1	PHLDB2	DNASE1L1
PCGF4 22325352 ChIP-Seq 293T-Rex Human	0.0067974	0.0200685	1.53362	7.65463	ERRFI1	DHX9	TM2D1	ODC1	TCHH	SLC2A1	ZBTB8OS	LAMC2	ENO1	RASAL2	PTGS2	SIPA1L2	TFPI	LRP8	NPPB	TMEM222	RGS2	SLC22A15	PRDX1	SFN	CCNL2	CD55	WLS	RALGPS2	MAP4K4	MAGI1	TGFB2	EDN2	SORT1	KCNK12	B3GALT6	NAV1	KCNAB2	ETV3	TMCO1	KLHL20	NR4A2	CDC42EP3	SDC1	VWA1	PADI4	YPEL5	SEC22B	CD46	TRIB2
NR3C1 21868756 ChIP-Seq MCF10A Human	0.0068692	0.0202003	1.72322	8.58286	SH3GL3	CITED2	GOSR2	SLC2A1	RASAL2	IKZF2	NDRG1	FOXQ1	EDNRA	UBASH3A	ST3GAL1	CTSD	WLS	BANP	DUSP5	SLC37A1	EDN2	HSBP1	WNT7B	SYNRG	EBF1	PARVA	EID3	CDC42EP3	TAB2	YPEL5	TRIB1	NEK11
ASH2L 23239880 ChIP-Seq MESCs Mouse	0.00745196	0.0218278	1.38923	6.80621	ERRFI1	SH3GL3	RTKN	HSPB1	LAMC2	ENO1	SIPA1L2	SRP14	TMEM47	UBL5	TMEM222	TUBA1B	EDNRA	PSMD2	XPO6	CFL1	IDH3B	ARL6IP5	PSMD1	IER2	EIF5A	PRKCI	WSB2	PPTC7	SLC35C1	TET2	EBF1	TALDO1	LMTK2	TIMM22	FRMD4B	ACTN4	ETV3	DUSP6	CDC42EP3	SEC22B	TRIB1	ALDOA	DHX9	TM2D1	GOSR2	USO1	GLIS3	DERL1	TSPAN33
CEBPB 22108803 ChIP-Seq LS180 Human	0.00753042	0.0219711	1.53067	7.48313	ERRFI1	RTKN	DHX9	ZFAND2A	GBE1	GOSR2	PXN	HSPB1	FITM2	CCNDBP1	ANTXR2	PVR	FAM83G	HSPH1	SLC22A15	SERTAD1	HYAL1	FTH1	ARSJ	AGR2	UBASH3A	HOXA5	OVGP1	DUSP5	CDRT4	YTHDF1	HSP90AA1	BRF2	PPTC7	SYNRG	OSGIN1	LMTK2	GPCPD1	SERPINB8	TMCO1	EREG	RGP1	RPS6KB2	UBAP1	SDC1	PADI4	LCP1	CRYAB	DNASE1L1
SMAD3 30307970 ChIP-Seq HCASMC Human CoronaryArtery	0.00798571	0.0231434	1.48082	7.15253	GPI	ERRFI1	TFRC	SRXN1	MAP1LC3B	TUBB3	SACS	RALGPS2	KCNK12	TET2	ETV3	NME1	TUBB2A	ZEB1	FAM234A	PKM	CDC42EP3	KCTD13	VWA1	ALDOA	PHLDB2	SQSTM1	NUMBL	PFKFB3	DHX9	DOT1L	ENDOD1	PTTG1IP	TXN	MALT1	LDHA	CHSY1	PGK1	FLNB	POLR2L	MAP4K4	YTHDF1	NTRK3	GSR	B3GALT6	BAIAP2	RNF225	NDUFAF8	GCLC	TMEM158
SALL4 22934838 ChIP-ChIP CD34+ Human	0.00799444	0.0231434	1.62862	7.86461	TXNL4B	SLC20A1	TM2D1	NTN4	TNFAIP3	PTGS2	NPPB	ESM1	RGS2	MAP2	UBC	SERPINH1	IDH3B	SLC39A7	IER2	MAP4K4	OVGP1	BRD2	CPT1A	WSB2	MMP1	SLC35C1	ACTN4	ELL2	KLHL20	DHRS9	CDC42EP3	BLVRB	DYNLRB2	LCP1	ITGA5	PHLDB2	SERINC5
KDM2B 26808549 Chip-Seq HPB-ALL Human	0.00808939	0.0233275	1.47965	7.1278	EIF4A2	GPI	SFT2D3	ITPRIP	HSPB1	TNFAIP3	ENO1	ACTG1	FADS3	TUBA1B	CTSD	IER2	BRD2	TLE3	CPT1A	TPM4	SLC35C1	ANO8	TIMM22	VPS37B	KCNAB2	GPCPD1	ETV3	DUSP6	FKBP4	SEMA7A	PFKFB3	AHNAK	DHX9	TM2D1	STXBP1	LRP8	PRDX1	UBC	SERPINH1	SFN	ST3GAL1	SLC37A1	SMOX	SORT1	WNT7B	HSPA6	HMGA1	PTPN12	NR4A2
KLF4 18555785 ChIP-Seq MESCs Mouse	0.00856536	0.0246047	1.43692	6.83977	CDKN1C	EIF4A2	TFRC	GDI1	PPP1R10	CITED2	ZFAND2A	HSPB1	ENO1	PYGL	FOXQ1	NPPB	SEC61A1	TUBA1B	MAP1LC3B	PSMD2	TMSB4X	XPO6	CFL1	CCNL2	IER2	PHLDA3	MAGI1	PRKCI	TNFRSF12A	LMTK2	ACTN4	ETV3	ITFG1	PJA2	TUBB2A	CANX	VWA1	BLVRB	TKT	FKBP4	DDX5	WBP2	CLCN3	NDRG1	ZNHIT2	KCTD20	POLR2A	SERTAD1	CHSY1
AR 21909140 ChIP-Seq LNCAP Human	0.00875161	0.0249471	2.31539	10.9715	ERRFI1	P4HA1	POLR2A	CITED2	CDC42EP3	GSR	LAMA3	HMOX1	LCP1	NDRG1	DSC2	TBX3
TP53 16413492 ChIP-PET HCT116 Human	0.00875161	0.0249471	2.31539	10.9715	SLC12A4	EDN2	S100A2	NAV3	PCDH7	CDC42EP3	SUSD1	ENO1	PTGS2	BACH1	IL13RA1	PHLDA3
EKLF 21900194 ChIP-Seq ERYTHROCYTE Mouse	0.00895783	0.0254375	1.56147	7.36269	CD63	SRXN1	SAR1B	WBP2	SLC2A1	NEDD8	ENO1	CCNDBP1	BZW1	TSPAN33	ACTG1	SEC61A1	LDHA	CFL1	PGK1	IDH3B	HMOX1	TMED2	ST3GAL1	SEC11C	EIF5A	BRD2	NQO1	YTHDF1	TPM4	KLHL25	HSBP1	SMOX	TXNRD1	HMGA1	MAFG	UBAP1	BLVRB	KDELR2	LCP1	FKBP4	ALDOA	DNASE1L1
TRP63 18441228 ChIP-ChIP KERATINOCYTES Mouse	0.00924749	0.0261602	3.17287	14.8598	FOSL1	CDC42EP3	PLAUR	HMOX1	PARVA	NDRG1	DSC2
TBX2 33478486 ChIP-Seq IMR90 Human Lung	0.00934089	0.0263243	1.42581	6.66331	EIF4A2	GPI	ERRFI1	SH3GL3	RTKN	CITED2	ZFAND2A	HSPB1	ACTG1	FADS3	FOXQ1	UBL5	RGS2	CDH1	TMSB4X	CHMP1A	TMED2	TLE3	CPT1A	TPM4	DESI1	FRMD4B	DUSP6	PTBP3	NPC2	VWA1	SQSTM1	TRIB2	DSC2	DDX5	AHNAK	WBP2	DOT1L	GLIS3	PTTG1IP	MYL12A	ADGRG1	HSPH1	SERTAD1	PRDX1	UBC	SERPINH1	FLNB	EPS8L2	ST3GAL1
POU5F1 16518401 ChIP-PET MESCs Mouse	0.00963704	0.0270565	1.67446	7.77307	CD63	TFRC	GLIS3	LAMC2	ENO1	POLR2A	CDH1	HYAL1	PSMD2	ST3GAL1	RALGPS2	MAP4K4	TTC14	BRD2	TLE3	PRKCI	CPT1A	KCNK12	GSR	EBF1	PLAUR	FRMD4B	TBX3	NMUR2	TKT	FKBP4	NFE2L1	TJP2
YY1 26981420 ChIP-Seq C2C12 Mouse Muscle	0.00977797	0.0273489	1.42206	6.58078	TXNL4B	RTKN	TFRC	SRXN1	GDI1	PPP1R10	SLC2A1	ENO1	ACTG1	FADS3	TUBA1B	MAP1LC3B	XPO6	IDH3B	SLC39A7	CCNL2	IER2	EIF5A	BRD2	S100A2	TNFRSF12A	TET2	LMTK2	TIMM22	RHOC	DUSP6	PTBP3	EREG	NME1	FAM234A	NPC2	TCTA	ITGA5	TRIB1	PFDN4	ATP6V0C	DDX5	PSMD11	SLC20A1	TM2D1	DOT1L	CLCN3	MYL12A	LDHA	ZNHIT2
MYC 27129775 Chip-Seq CORNEA Mouse	0.0100855	0.0281035	1.50113	6.90018	RNASEK	RTKN	TRAF3IP2	GDI1	AK1	HSPB1	PYGL	SIPA1L2	GDPD5	PVR	MALT1	PRRG4	CCND3	HSPH1	KCTD20	SERTAD1	TMSB4X	IDH3B	PHLDA2	IL13RA1	PLS1	RALGPS2	CDRT4	TGFB2	SMAGP	ZFR	EBF1	HMGA1	PLAUR	FRMD4B	VPS37B	PJA2	NR4A2	EML5	ZEB1	NPC2	CLCF1	SDC1	DYNLRB2	PFDN4	TRIB2	ATP6V0C	DSC2	TNRC6A
JARID1B-DAIN 22020125 ChIP-Seq ESCs Mouse	0.0101938	0.0282991	1.51425	6.94433	USO1	NTN4	HSPB1	PYGL	PTTG1IP	GDPD5	TFPI	TSPAN33	MALT1	LDHA	TUBB3	MMP28	SERPINH1	EPS8L2	CTSD	BANP	TLE3	SLC37A1	WSB2	SPRYD4	KLHL25	GSR	ARRDC3	EBF1	B3GALT6	VPS37B	KCNAB2	ATOX1	TBX3	FOSL1	NR4A2	FERMT1	SPSB2	MYO1E	P4HA1	MAFG	CDC42EP2	IGSF9B	CALM1	ALDOA	NFE2L1	HBEGF
NOTCH1 21737748 ChIP-Seq TLL Human	0.010519	0.0290747	2.47397	11.2679	PFKFB2	DUSP5	TLE3	SEMA7A	TUBB2A	TMEM158	SPRYD4	SERPINE1	LRP8	PHLDA3
TBX5 21415370 ChIP-Seq HL-1 Mouse	0.0105513	0.0290747	1.46063	6.64806	RTKN	CITED2	ANTXR2	TM7SF2	PSMD8	EDNRA	CCND3	XPO6	ARL6IP5	CCNL2	CTSD	BRD2	CPT1A	WSB2	TNFRSF12A	RHOC	ETV3	ITFG1	EID3	DMTF1	FKBP4	CRYAB	ATP6V0C	PFKFB2	DDX5	PSMD11	AHNAK	SLC20A1	AK1	CCNDBP1	GDPD5	LRP8	TSPAN33	MALT1	LDHA	POLR2A	HMOX1	SEC11C	BANP	SLC12A4	GALNT4	TXNRD1	SYVN1	B3GALT6	STAM
KLF5 20875108 ChIP-Seq MESCs Mouse	0.0107167	0.0294215	1.50182	6.81216	ZNF793	CALR3	RNASEK	SFT2D3	GBE1	GOSR2	PXN	SUPT4H1	DERL1	TNFAIP3	PYGL	SLC7A11	PTGS2	ANTXR2	ACTG1	ESM1	POLR2A	MMP28	CFL1	AGR2	SACS	FLNB	MAGI1	PPTC7	TXNRD1	C1GALT1	SYVN1	PLAUR	BAIAP2	DUSP6	TM9SF2	NR4A2	GCLC	EID3	DHRS9	REEP5	PITPNM3	RPS6KB2	SDC1	ITGA5	TRIB1	TJP2	NEK11
RBPJ 21746931 ChIP-Seq IB4-LCL Human	0.0107759	0.0294752	1.5084	6.83374	CDKN1C	GPI	ERRFI1	NUMBL	WBP2	GOSR2	PXN	PYGL	NDRG1	MYL12A	TM7SF2	NPPB	ZNHIT2	KCTD20	SERTAD1	HYAL1	PRDX1	ARSJ	SPP1	COTL1	FLNB	ST3GAL1	TLE3	TGFB2	SYNRG	PMM2	SLC35C1	OSGIN1	NAV1	PTPN12	KLHL20	RGP1	GCLC	DMTF1	TMCC3	ITGA5	ATP13A3	TRIB1	CALM1	SERINC5	C2CD2L	DNASE1L1
SMAD3 21741376 ChIP-Seq ESCs Human	0.0109257	0.0297754	1.50695	6.80634	ERRFI1	NUMBL	PFKFB3	AHNAK	MAST4	WBP2	CITED2	KEAP1	PTTG1IP	TFPI	FOXQ1	MAP2	SLC22A18	PSMD1	CD55	DUSP5	TLE3	CDRT4	NQO1	TGFB2	HSBP1	PCDH7	NTRK3	HMGA1	NAV1	DEXI	ATOX1	TBX3	MANF	TM9SF2	EML5	CRISPLD2	CLCF1	CDC42EP3	BLVRB	KDELR2	TAB2	YPEL5	SEC22B	TRIB1	SERINC5	NEK11
HAND2 30127528 ChIP-Seq KELLY Human Brain Neuroblastoma	0.0110102	0.0298964	1.343	6.05548	RTKN	TRAF3IP2	MAST4	SERPINE1	KEAP1	HSPB1	PYGL	ANTXR2	LURAP1L	TUBB3	XPO6	ERMARD	SACS	TIMP1	LARGE1	IER2	PLS1	DUSP5	BRD2	TLE3	RUBCN	S100A2	TPM4	TET2	ACSL6	EBF1	NAV1	FRMD4B	KCNAB2	SERPINB8	DUSP6	PJA2	ZEB1	PKM	DMTF1	CDC42EP3	VWA1	TRIB1	ALDOA	CD46	SQSTM1	TRIB2	DNASE1L1	CD63	NUMBL
FOXO1 25302145 ChIP-Seq T-LYMPHOCYTE Mouse	0.0110937	0.0300135	1.46131	6.57789	ERRFI1	CITED2	ZFAND2A	HSPB1	TNFAIP3	PYGL	SRP14	BZW1	FOXQ1	MAP1LC3B	RGS2	SERP1	TMSB4X	XPO6	LAMP2	ARL6IP5	SACS	IER2	IL13RA1	BRD2	ARRDC3	PLAUR	EMP1	VPS37B	DUSP6	EID3	ZEB1	MAPKAPK3	SQSTM1	TRIB2	AHNAK	SLC20A1	CCNDBP1	TFPI	MALT1	POLR2A	NEU1	CD55	MAP4K4	SMOX	SEC16A	C1GALT1	OSGIN1	NR4A2	ISG20
SOX9 26525672 Chip-Seq HEART Mouse	0.0112855	0.0304218	1.51092	6.77534	VCP	RNASEK	SRXN1	MAST4	CITED2	DOT1L	NTN4	ENO1	IKZF2	SRP14	BZW1	PHF21B	POLR2A	ARSJ	PSMD1	CCNL2	PHLDA3	MAP4K4	TTC14	DUSP5	PRKCI	ARRDC3	SYVN1	EBF1	KCNAB2	GPCPD1	DUSP6	TMCO1	FOSL1	NR4A2	FERMT1	NAV3	CDC42EP2	TMCC3	CALM1	PFDN4	PHLDB2	ATP6V0C	NFE2L1	HSPA1A	TJP2
SOX11 22085726 ChIP-Seq ESNs Mouse	0.0116237	0.0312205	1.49338	6.65257	SH3GL3	TRAM1	ITPRIP	PSMD11	PPP1R10	CITED2	USO1	DOT1L	DERL1	CLCN3	PHF21B	PRRG4	LDHA	RGS2	HSPH1	SERTAD1	CDH1	CTSD	MAP4K4	EIF5A	OVGP1	CDRT4	HSPA8	WSB2	PPTC7	WNT7B	SLC35C1	ARRDC3	ZFR	OSGIN1	HMGA1	ACTN4	ETV3	ATOX1	KLHL20	TMEM158	CLCF1	CANX	BLVRB	TCTA	ATP13A3	CD46	PHLDB2
CTCF 27219007 Chip-Seq Bcells Human	0.0118609	0.0317429	1.49827	6.64407	ERRFI1	SFT2D3	RTKN	GSTP1	PXN	NTN4	TCHH	SLC2A1	PTGS2	LRP8	TM7SF2	ACTG1	NPPB	ZNHIT2	MAP1LC3B	TUBB3	SFN	PHLDA2	CTSD	PHLDA3	RALGPS2	TLE3	CPT1A	EDN2	GALNT4	SMAGP	NTRK3	SLC35C1	TALDO1	B3GALT6	PARVA	NAV1	KCNAB2	FOSL1	SPSB2	P4HA1	PITPNM3	CDC42EP2	VWA1	IGSF9B	FKBP4	CALM1
MTF2 20144788 ChIP-Seq MESCs Mouse	0.0123022	0.0326265	1.41063	6.20393	CDKN1C	RTKN	TFRC	KEAP1	LAMC2	ANTXR2	FADS3	FOXQ1	EDNRA	TUBB3	SLC22A18	PHLDA2	HOXA5	ABCC3	DUSP5	KCNK12	EBF1	TIMM22	NAV1	ETV3	EREG	ZEB1	PITPNM3	CDC42EP3	BLVRB	TRIB1	PFDN4	PHLDB2	TRIB2	HBEGF	SEMA7A	PFKFB3	AHNAK	ENDOD1	GLIS3	NTN4	GDPD5	LRP8	NDRG1	MALT1	CHSY1	PGK1	ST3GAL1	TGFB2	WNT7B
AR 25329375 ChIP-Seq VCAP Human	0.0123203	0.0326265	1.50904	6.63452	RNF10	ERRFI1	PFKFB3	SRXN1	CITED2	GBE1	SLC2A1	TNFAIP3	PTTG1IP	SLC7A11	TFPI	NDRG1	EDNRA	HSPH1	FTH1	AGR2	FLNB	ATP6V1E1	ST3GAL1	PHLDA3	CDRT4	TGFB2	SLC37A1	KLHL25	PCDH7	SYVN1	EBF1	HMGA1	EMP1	ELL2	SERPINB8	DUSP6	TBX3	SLCO4A1	CDC42EP2	TMCC3	TAB2	FKBP4	TRIB1	SQSTM1
ETS1 21867929 ChIP-Seq TH2 Mouse	0.0123226	0.0326265	1.48068	6.50952	TRAM1	AHNAK	GDI1	MAST4	WBP2	STXBP1	DERL1	CCNDBP1	IKZF2	BZW1	NDRG1	TUBA1B	ZNHIT2	KCTD20	CFL1	UBC	SFN	ST3GAL1	PLS1	BANP	TLE3	YTHDF1	HSP90AA1	CPT1A	WSB2	TPM4	KLHL25	SORT1	TXNRD1	C1GALT1	SYVN1	TIMM22	DEXI	DUSP6	FOSL1	MAPKAPK3	CLCF1	KDELR2	DYNLRB2	TCTA	YPEL5	TRIB1	PHLDB2	C2CD2L
NACC1 18358816 ChIP-ChIP MESCs Mouse	0.0124244	0.0327792	1.80578	7.92395	TLE3	NQO1	SLC37A1	WSB2	TPM4	SRXN1	CITED2	SLC20A1	ODC1	LAMC2	ACTN4	DUSP6	TBX3	EID3	MAPKAPK3	TUBB3	SPP1	ARL6IP5	RALGPS2	TJP2
NFE2L2 22581777 ChIP-Seq LYMPHOBLASTOID Human	0.0124702	0.0327839	1.90826	8.36662	DUSP5	ITPRIP	PSMD11	WNT7B	SUSD1	SLC2A1	TALDO1	TNFAIP3	ACTN4	MYO1E	KCTD20	TMSB4X	FTH1	DENND5A	TKT	ALDOA	NFE2L1
EP300 21415370 ChIP-Seq HL-1 Mouse	0.012618	0.0330556	1.77505	7.76163	MAGI1	TLE3	PRKCI	BRF2	AHNAK	HSBP1	SLC35C1	ZFR	NTN4	TNFAIP3	NAV1	SIPA1L2	TBX3	CRISPLD2	MMP28	CDC42EP3	NMUR2	YPEL5	PHLDB2	TRIB2	BANP
RUNX1 30185409 ChIP-Seq HPC Mouse BoneMarrow Leukemia	0.0127829	0.03337	1.3491	5.88159	EIF4A2	SH3GL3	TRAM1	TXNL4B	TFRC	SERPINE1	SLC2A1	TNFAIP3	SMG9	SIPA1L2	SRP14	TM7SF2	ACTG1	FADS3	SEC61A1	CCND3	RGS2	TUBB3	FTH1	CFL1	ARL6IP5	SACS	PSMD1	DENND5A	IER2	PHLDA3	RALGPS2	MAGI1	EIF5A	DUSP5	BRD2	DESI1	TIMM22	VPS37B	PJA2	TUBB2A	ZEB1	SLCO4A1	DDX5	AHNAK	WBP2	DHX9	SLC20A1	ODC1	AK1
CEBPB 26923725 Chip-Seq HEMOGENIC-ENDOTHELIUM Mouse	0.0129311	0.0336389	1.48227	6.44509	SH3GL3	PFKFB3	TRAF3IP2	TM2D1	GBE1	GLIS3	TNFAIP3	LAMC2	SLC7A11	PTGS2	IKZF2	SIPA1L2	NDRG1	FOXQ1	CCND3	KCTD20	SERTAD1	CHMP1A	PSMD1	ST3GAL1	TLE3	EDN2	HSBP1	SORT1	SEC16A	ARRDC3	ZFR	SUSD1	C1GALT1	TIMM22	PARVA	FRMD4B	KCNAB2	MYO1E	CDC42EP2	TAB2	ATP13A3	TKT	SEC22B	TRIB1	PFDN4	PHLDB2	TJP2
AR 19668381 ChIP-Seq PC3 Human	0.0130661	0.0338716	1.36433	5.91811	TFRC	ZFAND2A	SLC2A1	HSPB1	IKZF2	FADS3	FOXQ1	EDNRA	CDH1	XPO6	MMP28	PSMD1	UBASH3A	CCNL2	ATP6V1E1	PHLDA3	RALGPS2	MAGI1	ABCC3	DUSP5	TLE3	CPT1A	PPTC7	KCNK12	MMP3	ACSL6	EBF1	NAV1	DEXI	PJA2	EREG	NAV3	SLCO4A1	CRISPLD2	PITPNM3	KDELR2	CD46	PFKFB3	SAR1B	PXN	LAMA3	DERL1	RASAL2	LRP8	TSPAN33
SUZ12 18974828 ChIP-Seq MESCs Mouse	0.0131414	0.0339487	1.52652	6.61286	CDKN1C	ENDOD1	GLIS3	NTN4	SLC7A11	ANTXR2	GDPD5	LRP8	NDRG1	FOXQ1	RGS2	CHSY1	ARSJ	MMP28	PGK1	PHLDA2	ST3GAL1	HOXA5	MAP4K4	TGFB2	SORT1	WNT7B	PCDH7	NTRK3	KCNK12	EBF1	PARVA	FRMD4B	FOSL1	NR4A2	CLCF1	PITPNM3	CDC42EP3	SDC1	TMCC3	PFDN4	TRIB2
SPI1 20517297 ChIP-Seq HL60 Human	0.0132692	0.0341389	1.61378	6.97524	ALAS1	ITPRIP	RTKN	AHNAK	LAMC2	CCNDBP1	SIPA1L2	PVR	MYL12A	TM7SF2	NPPB	SLC22A15	SERTAD1	HYAL1	OVGP1	DUSP5	SMAGP	SEC16A	FRMD4B	PTPN12	ISG20	CANX	TMCC3	TAB2	PADI4	TKT	TRIB1	TRIB2	DNASE1L1
NR1I2 20693526 ChIP-Seq LIVER Mouse	0.0133068	0.0341389	1.71762	7.41925	ABCC3	TLE3	ERRFI1	PPTC7	SERPINE1	GSR	PXN	LAMA3	OSGIN1	PARVA	PYGL	VPS37B	BAIAP2	RHOC	CLCN3	SLC22A15	CDH1	CLCF1	FLNB	KDELR2	ST3GAL1	NFE2L1	HSPA1A
TFAP2A 17053090 ChIP-ChIP MCF-7 Human	0.0141153	0.0360885	1.47977	6.30458	CDKN1C	CD63	NUMBL	CMAS	AHNAK	GOSR2	LAMA3	NTN4	KEAP1	PTTG1IP	MALT1	UBL5	ZNHIT2	MAP1LC3B	POLR2A	CHSY1	FTH1	MMP28	CFL1	IDH3B	SACS	TMED2	CCNL2	ZNF500	IL13RA1	POLR2L	CDRT4	HSBP1	SMOX	NTRK3	SLC35C1	EMP1	TIMM22	DHRS1	SPSB2	NPC2	TMCC3	CALM1	ALDOA	ATP6V0C	GLA	DSC2
EBNA2 21746931 ChIP-Seq IB4-LCL Human	0.0144016	0.0366945	1.56504	6.63644	GPI	WBP2	TM2D1	PXN	TCHH	TNFAIP3	MYL12A	FAM83G	ZNHIT2	SERTAD1	PRDX1	ARSJ	FLNB	ST3GAL1	DUSP5	TGFB2	SYNRG	PMM2	SLC35C1	SYVN1	NAV1	KLHL20	RGP1	ISG20	DMTF1	TMCC3	ATP13A3	ZNF654	TRIB1	SERINC5	C2CD2L	DNASE1L1
SOX2 18358816 ChIP-ChIP MESCs Mouse	0.0148991	0.0377981	1.74422	7.33696	RNF10	NQO1	YTHDF1	CPT1A	NUMBL	EDN2	TPM4	TNFRSF12A	CITED2	SLC20A1	ENO1	BAIAP2	TFPI	TBX3	DMTF1	TUBB3	CRISPLD2	SPP1	ARL6IP5	SERINC5	TJP2
GATA2 21571218 ChIP-Seq MEGAKARYOCYTES Human	0.0149363	0.0377981	1.61097	6.77245	ERRFI1	ALAS1	AHNAK	SRXN1	SLC20A1	SERPINE1	SUPT4H1	LRP8	CCND3	HSPH1	PSMD2	UBC	SPP1	COTL1	SCAND1	ST3GAL1	HSP90AA1	GSR	SLC35C1	ZFR	C1GALT1	ACSL6	ACTN4	DHRS1	MAPKAPK3	IGSF9B	TRIB1	CALM1
SMC1 22415368 ChIP-Seq MEFs Mouse	0.0151338	0.0381679	1.44216	6.04383	TRAM1	PFKFB3	SFT2D3	PSMD11	AHNAK	TRAF3IP2	WBP2	CITED2	DOT1L	SLC2A1	TNFAIP3	IKZF2	NDRG1	MAP1LC3B	RGS2	SERTAD1	AGR2	COTL1	ST3GAL1	MAP4K4	BRD2	TGFB2	WSB2	SPRYD4	SORT1	WNT7B	PCDH7	ARRDC3	C1GALT1	TIMM22	PTPN12	DHRS1	BAIAP2	RHOC	DUSP6	MYO1E	GCLC	DHRS9	P4HA1	IRF7	BLVRB	TCTA	YPEL5	TRIB1	CALM1
CNOT3 19339689 ChIP-ChIP MESCs Mouse	0.0151902	0.0381809	1.51825	6.35708	EIF4A2	PFKFB3	ALAS1	DHX9	SLC2A1	ENO1	ANTXR2	ACTG1	FOXQ1	ZNHIT2	MAP1LC3B	SERTAD1	TUBB3	CDH1	PRDX1	XPO6	CFL1	SFN	CCNL2	SCAND1	HOXA5	PHLDA3	BANP	TTC14	SLC37A1	TPM4	HMGA1	B3GALT6	PTPN12	STAM	ATOX1	ITFG1	NR4A2	MAFG	TKT	CALM1
CDX2 22108803 ChIP-Seq LS180 Human	0.0153123	0.038358	1.46454	6.12047	ERRFI1	DHX9	STXBP1	GLIS3	TNFAIP3	LAMC2	SRP14	TSPAN33	PVR	FOXQ1	PRRG4	FAM83G	SLC22A15	LAMP2	UBC	AGR2	FLNB	UBASH3A	TTC14	HSP90AA1	SLC12A4	BRF2	TPM4	HSBP1	SYNRG	C1GALT1	EBF1	NAV1	PTPN12	RHOC	GPCPD1	ELL2	SERPINB8	PJA2	ISG20	NPC2	PADI4	ATP13A3	YPEL5	TRIB1	CALM1	CD46	SERINC5
MECOM 23826213 ChIP-Seq KASUMI Mouse	0.0154682	0.0386185	1.43469	5.98119	ITPRIP	RTKN	SRXN1	DERL1	KEAP1	TNFAIP3	PYGL	SLC7A11	CCNDBP1	BACH1	LRP8	NDRG1	MALT1	LDHA	ZNHIT2	RGS2	POLR2A	SERTAD1	PRDX1	FTH1	ARL6IP5	FLNB	DENND5A	UBASH3A	SCAND1	ST3GAL1	IER2	SEC11C	OVGP1	TLE3	SLC37A1	PCDH7	ZFR	TALDO1	KCNAB2	ETV3	DUSP6	TMCO1	PKM	P4HA1	CDC42EP2	IRF7	KDELR2	TAB2	LCP1
SMAD4 21741376 ChIP-Seq EPCs Human	0.0156692	0.0389897	1.46861	6.10361	ZNF793	EIF4A2	ERRFI1	SH3GL3	TXNL4B	TRAF3IP2	DHX9	STXBP1	ENO1	PYGL	NDRG1	FOXQ1	SERP1	AGR2	SACS	FLNB	SCAND1	ATP6V1E1	ST3GAL1	BANP	MAP4K4	DUSP5	CDRT4	NQO1	SMOX	TXNRD1	KCNK12	EMP1	NAV1	ACTN4	STAM	GPCPD1	DEXI	EID3	MAPKAPK3	P4HA1	CDC42EP3	THAP9	NMUR2	YPEL5	TRIB1	SERINC5
POU2F1 35413990 ChIP-Seq Human ARnegCRProstateCancer	0.0157425	0.0390413	1.94115	8.05846	ABCC3	ITPRIP	MAST4	TET2	NAV1	NDRG1	SEC61A1	LDHA	TAB2	UBA1	TRIB1	CD46	ST3GAL1	WLS	MAP4K4
SUZ12 18555785 ChIP-Seq MESCs Mouse	0.0161774	0.0399867	1.70555	7.03393	SEMA7A	TGFB2	PCDH7	NTRK3	KCNK12	GLIS3	EBF1	PARVA	FRMD4B	GDPD5	FOXQ1	NR4A2	RGS2	TMEM158	CLCF1	PITPNM3	TMCC3	PHLDA2	ST3GAL1	PHLDB2	TRIB2	HOXA5
LXR 22158963 ChIP-Seq LIVER Mouse	0.0164695	0.0404747	1.43377	5.88741	ERRFI1	PFKFB3	ALAS1	SAR1B	WBP2	ODC1	PXN	SUPT4H1	BACH1	NDRG1	FOXQ1	TMEM222	LDHA	SLC22A15	KCTD20	UBC	FLNB	IER2	RALGPS2	ABCC3	TLE3	CDRT4	CPT1A	SLC37A1	PPTC7	KLHL25	SORT1	SEC16A	PMM2	TET2	OSGIN1	VPS37B	BAIAP2	ETV3	DEXI	DUSP6	ATOX1	TBX3	GCLC	EID3	DHRS9	SLCO4A1	SDC1	BLVRB	DYNLRB2
ESR1 15608294 ChIP-ChIP MCF-7 Human	0.0165381	0.0404747	3.59926	14.7645	OVGP1	NQO1	CMAS	SERPINE1	CTSD
SOX2 21211035 ChIP-Seq GBM Human Brain Glioblastoma	0.0165381	0.0404747	3.59926	14.7645	ALAS1	CRISPLD2	SLCO4A1	CFL1	PHLDA2
POU3F1 26484290 ChIP-Seq ESCss Mouse	0.0167343	0.0408208	1.44321	5.90313	CDKN1C	CD63	RTKN	PSMD11	WBP2	DHX9	CITED2	TM2D1	PXN	LAMC2	PYGL	PTGS2	CLCN3	PVR	PHF21B	RGS2	POLR2A	CDH1	PSMD1	UBASH3A	ATP6V1E1	IER2	RALGPS2	TLE3	PRKCI	HSP90AA1	SORT1	SEC16A	ARRDC3	ACSL6	EBF1	HMGA1	LMTK2	PARVA	BAIAP2	DUSP6	ISG20	EML5	SPSB2	NAV3	SLCO4A1	PITPNM3	TMCC3	ATP13A3	NFE2L1
SETDB1 19884255 ChIP-Seq MESCs Mouse	0.0173775	0.0422511	1.44513	5.85651	TRAM1	DDX5	CMAS	AHNAK	SRXN1	WBP2	SLC20A1	STXBP1	DOT1L	SUPT4H1	KEAP1	ZBTB8OS	HSPB1	PHF21B	FOXQ1	UBL5	MAP1LC3B	CCND3	CFL1	UBC	HOXA5	RALGPS2	EIF5A	TLE3	SLC12A4	TNFRSF12A	HSBP1	WNT7B	PMM2	ARRDC3	HMGA1	PLAUR	AHSA1	LMTK2	ELL2	ATOX1	TBX3	TM9SF2	MYO1E	TMEM158	CLCF1	PADI4	ALDOA	CD46
CEBPB 26923725 Chip-Seq MESODERM Mouse	0.0176514	0.0427001	1.63236	6.58974	SH3GL3	TRAF3IP2	GLIS3	DERL1	SIPA1L2	TMEM47	FOXQ1	CCND3	SERTAD1	CHSY1	CDH1	ST3GAL1	MAGI1	DUSP5	TLE3	PPTC7	HSBP1	SEC16A	TIMM22	ITFG1	CRISPLD2	RPS6KB2	KDELR2	TRIB1	TNRC6A
SPI1 23127762 ChIP-Seq K562 Human	0.017734	0.0427001	1.49965	6.04698	RNASEK	WBP2	TM2D1	ZFAND2A	DOT1L	SUPT4H1	SLC2A1	NDRG1	SLC22A18	CFL1	EPS8L2	SLC39A7	DCAF13	DUSP5	ATP6V0B	PPTC7	SMAGP	TXNRD1	KCNK12	SLC35C1	SUSD1	TALDO1	PTPN12	ACTN4	RHOC	ITFG1	TMCO1	DHRS9	MAFG	IRF7	DYNLRB2	LCP1	ALDOA	DSC2	FTL	DNASE1L1
GATA1 19941827 ChIP-Seq MEL Mouse	0.0178106	0.0427001	1.44256	5.81058	CMAS	AHNAK	WBP2	PPP1R10	USO1	ODC1	PXN	ENDOD1	NTN4	KEAP1	ENO1	SIPA1L2	CLCN3	BACH1	TSPAN33	UBL5	TUBB3	XPO6	AGR2	SACS	COTL1	ATP6V1E1	ST3GAL1	CTSD	BANP	DUSP5	PRKCI	SLC12A4	CPT1A	BRF2	PCDH7	SLC35C1	VPS37B	PTPN12	ELL2	MAPKAPK3	P4HA1	CRISPLD2	CDC42EP2	TMCC3	BLVRB	LCP1	GLA	CRB3
TP53 32428506 ChIP-Seq Human Liver Heptoma	0.0178111	0.0427001	1.6884	6.80076	TTC14	PRKCI	YTHDF1	S100A2	TPM4	GBE1	KEAP1	LMTK2	RASAL2	PKM	DMTF1	POLR2A	SERTAD1	ERMARD	UBC	PSMD1	SFN	SCAND1	CALM1	ALDOA	SERINC5	PHLDA3
ZFX 18555785 ChIP-Seq MESCs Mouse	0.0178491	0.0427001	1.33825	5.38755	CDKN1C	EIF4A2	RNF10	ERRFI1	TRAM1	ALAS1	CMAS	TFRC	SRXN1	ZFAND2A	KEAP1	LAMC2	ACTG1	PSMD2	CFL1	PSMD1	TMED2	SLC39A7	IER2	RALGPS2	EIF5A	BRD2	HSP90AA1	ATP6V0B	TPM4	SLC35C1	AHSA1	VPS37B	ACTN4	DEXI	ITFG1	PJA2	DMTF1	MAPKAPK3	CANX	KCTD13	TCTA	ITGA5	TKT	SQSTM1	HBEGF	CD63	NUMBL	DDX5	VCP
SMAD 19615063 ChIP-ChIP OVARY Human	0.0196158	0.0467245	2.99287	11.7662	TTC14	NAV3	NTN4	EMP1	LCP1	TBX3
FOXA1 26743006 Chip-Seq LNCaP-abl Human	0.0196569	0.0467245	1.4161	5.56432	ERRFI1	SFT2D3	ITPRIP	TFRC	AHNAK	TM2D1	GSTP1	ENDOD1	ZBTB8OS	HSPB1	LAMC2	ENO1	ANTXR2	MALT1	PRRG4	TMEM222	LDHA	RGS2	SLC22A15	MAP2	EPS8L2	CTSD	DCAF13	CD55	RALGPS2	MAP4K4	TLE3	PRKCI	YTHDF1	ATP6V0B	TGFB2	EDN2	SMAGP	SORT1	TXNRD1	SYVN1	TALDO1	BAIAP2	ETV3	GCLC	NAV3	CANX	RPS6KB2	TMCC3	SEC22B
SALL4 18804426 ChIP-ChIP XEN Mouse	0.019878	0.0470173	1.63032	6.38784	PRKCI	PFKFB3	PPP1R10	CITED2	PMM2	SUPT4H1	SLC2A1	PLAUR	PTPN12	CLCN3	TFPI	TBX3	TMCO1	PRRG4	SPSB2	MAPKAPK3	P4HA1	PRDX1	SERPINH1	PGK1	HMOX1	CCNL2	TRIB1	PHLDB2
ARNT 22903824 ChIP-Seq MCF-7 Human	0.0199065	0.0470173	1.59732	6.25622	CALR3	TRAM1	CITED2	GSTP1	GBE1	ODC1	NTN4	PYGL	SIPA1L2	UBC	COTL1	ST3GAL1	BANP	TLE3	TGFB2	KLHL25	TXNRD1	NTRK3	SUSD1	TET2	EBF1	TBX3	NR4A2	CRISPLD2	TRIB2	NFE2L1
NKX2-5 21415370 ChIP-Seq HL-1 Mouse	0.0200316	0.047163	1.51169	5.91136	SEMA7A	GBE1	DOT1L	GDPD5	BZW1	PVR	PSMD8	UBL5	SEC61A1	CHSY1	TMED2	PHLDA2	PHLDA3	SEC11C	PRKCI	SLC37A1	TXNRD1	PMM2	EMP1	TIMM22	NAV1	ACTN4	DEXI	SPSB2	CRISPLD2	RPS6KB2	KCTD13	UBAP1	IGSF9B	SEC22B	TRIB1	PHLDB2	SQSTM1
P300 27268052 Chip-Seq Bcells Human	0.0204204	0.0479268	1.44002	5.60343	VCP	PFKFB3	ALAS1	ITPRIP	AHNAK	USO1	NTN4	SLC2A1	FITM2	CCNDBP1	PVR	MYL12A	TMSB4X	ARSJ	CFL1	ST3GAL1	YTHDF1	HSBP1	KCNK12	SYNRG	PMM2	SLC35C1	SYVN1	NAV1	PTPN12	GPCPD1	ATOX1	TMCO1	EREG	RGP1	NPC2	CLCF1	RPS6KB2	CDC42EP2	SDC1	YPEL5	ZNF654	SEC22B	NFE2L1	SERINC5	HBEGF	CRB3
HNF4A 19761587 ChIP-ChIP CACO-2 Human	0.0205778	0.0481442	1.59215	6.1832	ALAS1	CITED2	GOSR2	NTN4	NEDD8	LAMC2	ANTXR2	NDRG1	FOXQ1	LDHA	SERP1	LAMP2	UBC	SERPINH1	PHLDA2	IL13RA1	BRD2	GALNT4	PCDH7	MMP3	EMP1	TIMM22	DUSP6	NME1	MYO1E	SDC1
HOXB13 26457646 ChIP-Seq LNCaP Human Prostate Carcinoma	0.0206727	0.0482148	1.43868	5.58057	EIF4A2	RNF10	ERRFI1	TFRC	PPP1R10	GSTP1	USO1	SUPT4H1	HSPB1	SLC7A11	CLCN3	MALT1	TM7SF2	LDHA	ADGRG1	NEU1	FLNB	DCAF13	CD55	PLS1	ASIC1	OVGP1	DUSP5	PRKCI	YTHDF1	WSB2	TPM4	SMAGP	ZFR	SYVN1	DUSP6	TMCO1	EML5	RNF225	GCLC	NAV3	CANX	IRF7	LCP1	TRIB1	TNRC6A	TJP2
BRD4 25478319 ChIP-Seq HGPS Human	0.0216847	0.0504168	1.3838	5.30154	ERRFI1	TXNL4B	GBE1	LAMC2	ENO1	BACH1	BZW1	FOXQ1	ESM1	XPO6	PSMD1	DENND5A	DUSP5	WSB2	TET2	EBF1	EMP1	LMTK2	NAV1	RHOC	PJA2	EID3	NAV3	CRISPLD2	CDC42EP3	ITGA5	DHX9	PXN	GLIS3	MALT1	CHSY1	MAP2	HMOX1	FLNB	ST3GAL1	DCAF13	BANP	MAP4K4	CDRT4	GALNT4	SMOX	C1GALT1	PARVA	STAM	ELL2
STAT3 18555785 ChIP-Seq MESCs Mouse	0.0219245	0.0508156	1.42638	5.44899	SEMA7A	CMAS	TRAF3IP2	MAST4	CITED2	ZFAND2A	GOSR2	SERPINE1	ODC1	GLIS3	ZBTB8OS	HSPB1	LAMC2	CCNDBP1	SEC61A1	ESM1	CHSY1	PSMD2	XPO6	MMP28	UBC	ARL6IP5	IER2	EIF5A	DUSP5	TLE3	NQO1	HSPA8	YTHDF1	SPRYD4	KLHL25	NTRK3	KCNK12	ZFR	TET2	EBF1	EMP1	DUSP6	TBX3	EML5	MAPKAPK3	CRISPLD2	NMUR2
GATA4 21415370 ChIP-Seq HL-1 Mouse	0.023178	0.0535542	1.41484	5.32623	SH3GL3	DDX5	TXNL4B	SRXN1	TRAF3IP2	CITED2	GBE1	ODC1	AK1	RASAL2	GDPD5	CLCN3	PVR	NPPB	SEC61A1	ZNHIT2	FTH1	ARL6IP5	TMED2	PHLDA3	BANP	MAGI1	NQO1	SLC12A4	CPT1A	TGFB2	PCDH7	AHSA1	TIMM22	NAV1	VPS37B	PTPN12	DEXI	TBX3	REEP5	NPC2	CRISPLD2	KCTD13	SDC1	IGSF9B	TRIB1	CALM1	CRYAB	PHLDB2
MYCN 28898695 ChIP-Seq NB1643 Human Nerve Neuroblastoma	0.0234196	0.0539449	1.33967	5.02936	EIF4A2	CITED2	HSPB1	XPO6	ARL6IP5	MAGI1	EIF5A	BRD2	TLE3	PRKCI	S100A2	ARRDC3	EBF1	TIMM22	VPS37B	DUSP6	NME1	FAM234A	PKM	CDC42EP3	THAP9	TCTA	TRIB1	FTL	ZNF793	CD63	NUMBL	DDX5	PSMD11	WBP2	SLC20A1	GSTP1	USO1	PXN	RASAL2	TXN	LRP8	TSPAN33	LDHA	HSPH1	PRDX1	UBC	DCAF13	SEC11C	BANP
BMI1 23680149 ChIP-Seq NPCS Mouse	0.0234981	0.0539586	1.63889	6.1472	TLE3	AHNAK	SMAGP	PCDH7	EBF1	TCHH	EMP1	TSPAN33	DUSP6	MALT1	TMEM47	FOXQ1	NR4A2	PRRG4	FERMT1	MMP28	LCP1	ITGA5	PHLDA2	PFDN4	HOXA5	RALGPS2
SOX9 26525672 Chip-Seq Limbbuds Mouse	0.0238634	0.0545072	1.50839	5.63446	RNASEK	SAR1B	CITED2	DOT1L	TNFAIP3	BZW1	ACTG1	POLR2A	MMP28	PHLDA3	RALGPS2	MAP4K4	ABCC3	CDRT4	TGFB2	TXNRD1	SYNRG	EBF1	SERPINB8	DUSP6	KLHL20	P4HA1	NPC2	CANX	SDC1	TMCC3	NMUR2	TAB2	CALM1	TRIB2	NFE2L1
SRF 21415370 ChIP-Seq HL-1 Mouse	0.0238972	0.0545072	1.47987	5.52585	PFKFB2	NUMBL	DDX5	ACADVL	AHNAK	SRXN1	CITED2	SLC20A1	GSTP1	AK1	RASAL2	CCNDBP1	SRP14	PSMD8	SEC61A1	LDHA	ZNHIT2	POLR2A	ARL6IP5	ATP6V1E1	MAGI1	WSB2	TNFRSF12A	PCDH7	TXNRD1	DHRS1	DEXI	DMTF1	MAPKAPK3	UBAP1	CRYAB	ATP6V0C	NFE2L1	TJP2
AR 20517297 ChIP-Seq VCAP Human	0.0239568	0.0545072	1.42858	5.33074	ERRFI1	CD63	SRXN1	TRAF3IP2	GBE1	GOSR2	RASAL2	SLC7A11	NDRG1	MYL12A	TM7SF2	ZNHIT2	SLC22A15	FTH1	AGR2	ST3GAL1	HOXA5	WLS	IL13RA1	PRKCI	GPX2	PPTC7	TXNRD1	NTRK3	SLC35C1	PARVA	FRMD4B	DHRS1	ELL2	TM9SF2	RGP1	MYO1E	PITPNM3	THAP9	RPS6KB2	UBAP1	IGSF9B	TKT	TRIB1	PHLDB2	NFE2L1
SA1 27219007 Chip-Seq Bcells Human	0.0241035	0.0546671	1.41617	5.27581	TM2D1	GSTP1	SLC2A1	ZBTB8OS	ENO1	PTGS2	FADS3	NPPB	TMEM222	POLR2A	HYAL1	PRDX1	SFN	EPS8L2	ZNF500	IER2	PHLDA3	RALGPS2	ABCC3	DUSP5	HSPA8	ATP6V0B	S100A2	PPTC7	TNFRSF12A	SPRYD4	SMOX	SLC35C1	TALDO1	B3GALT6	KCNAB2	ETV3	DUSP6	TBX3	ISG20	EID3	MAFG	VWA1	PADI4	LCP1	CALM1	CD46	NFE2L1
GATA2 21666600 ChIP-Seq HMVEC Human	0.0241813	0.0546671	1.65424	6.15737	MAGI1	DUSP5	ERRFI1	TGFB2	EDN2	TRAF3IP2	MAST4	WBP2	SERPINE1	FRMD4B	RASAL2	PTPN12	DHRS1	CLCN3	TFPI	MYL12A	MYO1E	NPC2	ARL6IP5	ALDOA	MAP4K4
HNFA 21074721 ChIP-Seq CACO-2 Human	0.0242475	0.0546671	1.42723	5.3085	ERRFI1	PFKFB3	DHX9	TM2D1	SLC2A1	ZBTB8OS	LAMC2	ENO1	RASAL2	PTGS2	SIPA1L2	LRP8	NPPB	TMEM222	RGS2	SLC22A15	PRDX1	SFN	DENND5A	CCNL2	CD55	WLS	RALGPS2	DUSP5	TGFB2	EDN2	S100A2	SORT1	B3GALT6	NAV1	KCNAB2	STAM	RHOC	ETV3	TMCO1	KLHL20	ZEB1	P4HA1	PADI4	SEC22B	CD46
POU2F1 35413990 ChIP-Seq Human ARposCRProstateCancer	0.024421	0.0548918	1.59607	5.92511	PFKFB2	CD63	SH3GL3	TM2D1	TXNRD1	ARRDC3	LAMA3	TET2	IKZF2	CLCN3	DUSP6	PJA2	LDHA	PKM	DMTF1	POLR2A	SERTAD1	CHSY1	SLCO4A1	ARL6IP5	UBA1	LARGE1	PHLDB2	BANP
FOXA1 27270436 ChIP-Seq LNCaP Human Prostate Carcinoma	0.0246188	0.0551095	1.37576	5.09615	RNF10	ERRFI1	ITPRIP	CXCL8	MAST4	CITED2	ENO1	TUBA1B	LURAP1L	SACS	TLE3	PRKCI	HSP90AA1	ATP6V0B	TALDO1	FRMD4B	ETV3	DUSP6	PJA2	EML5	PKM	DMTF1	NAV3	LCP1	TRIB1	CD46	GSTP1	USO1	TSPAN33	NDRG1	MALT1	MYL12A	PRRG4	AGR2	FLNB	EPS8L2	CD55	TTC14	SORT1	WNT7B	TXNRD1	PTPN12	TBX3	TMCO1	KLHL20
ESR1 22217937 ChIP-Seq MCF-7 Human BreastCancer	0.024666	0.0551095	2.57107	9.51895	PFKFB3	MAPKAPK3	LAMP2	OSGIN1	HSPB1	FKBP4	ALDOA
REST 18959480 ChIP-ChIP MESCs Mouse	0.0248466	0.0552661	1.40745	5.20057	SH3GL3	SEMA7A	PSMD11	SRXN1	CITED2	ZFAND2A	GOSR2	DOT1L	SLC2A1	BACH1	NPPB	MAP1LC3B	TUBB3	XPO6	UBASH3A	RALGPS2	MAGI1	TTC14	TLE3	YTHDF1	EDN2	WNT7B	PCDH7	TXNRD1	NTRK3	KCNK12	PMM2	SLC35C1	ACSL6	NAV1	VPS37B	KCNAB2	ACTN4	TBX3	PJA2	SLCO4A1	NPC2	KCTD13	TMCC3	NMUR2	PADI4	CALM1	NFE2L1	NEK11
SOX2 22085726 ChIP-Seq NPCs Mouse	0.0248846	0.0552661	1.43053	5.28368	RNF10	TRAM1	ACADVL	SFT2D3	TFRC	AHNAK	CITED2	ZFAND2A	USO1	ODC1	AK1	GLIS3	SLC2A1	LAMC2	SLC7A11	SIPA1L2	BZW1	TSPAN33	SEC61A1	LDHA	FTH1	SPP1	IDH3B	COTL1	TIMP1	SEC11C	HSPA8	NTRK3	C1GALT1	OSGIN1	PTPN12	NAV3	SLCO4A1	CDC42EP3	CDC42EP2	KDELR2	PADI4	CD46	TJP2	NEK11
OLIG2 23332759 ChIP-Seq OLIGODENDROCYTES Mouse	0.0252782	0.0559732	1.40042	5.15048	ERRFI1	CITED2	GBE1	DERL1	RASAL2	SLC7A11	BACH1	BZW1	FOXQ1	PRRG4	SEC61A1	CHSY1	TUBB3	CDH1	MAP2	TMSB4X	ARSJ	ARL6IP5	FLNB	CD55	PLS1	BANP	RALGPS2	MAP4K4	TLE3	HSPA8	TGFB2	SLC37A1	WNT7B	PCDH7	NTRK3	VPS37B	PTPN12	ACTN4	STAM	TBX3	NR4A2	MYO1E	ZEB1	NAV3	NMUR2	DYNLRB2	TRIB2	SERINC5	NEK11
FLI1 20887958 ChIP-Seq HPC-7 Mouse	0.0254958	0.0562875	1.38977	5.0994	EIF4A2	DDX5	RNASEK	TXNL4B	CMAS	WBP2	PPP1R10	CITED2	SERPINE1	SUPT4H1	ZBTB8OS	PTTG1IP	CCNDBP1	PTGS2	BACH1	LRP8	LDHA	CCND3	KCTD20	SERTAD1	PSMD2	PRDX1	TMSB4X	FTH1	CFL1	CHMP1A	PSMD1	TMED2	IER2	BANP	GPX2	TPM4	TNFRSF12A	HSBP1	ANO8	PLAUR	EMP1	AHSA1	ACTN4	DUSP6	ISG20	TUBB2A	CANX	BLVRB	ATP13A3
TAL1 30185409 ChIP-Seq HPC Mouse BoneMarrow Leukemia	0.0255877	0.0563232	1.35698	4.9742	CDKN1C	RNF10	TRAM1	CMAS	TFRC	CITED2	SMG9	ACTG1	FADS3	SEC61A1	CCND3	RGS2	TUBB3	FTH1	PHLDA3	MAGI1	KCNK12	NAV1	VPS37B	GPCPD1	PJA2	EML5	ZEB1	NAV3	CRISPLD2	CD46	AHNAK	DHX9	SLC20A1	ODC1	LAMA3	PTTG1IP	PTGS2	CLCN3	CHSY1	MAP2	PGK1	ST3GAL1	BANP	CDRT4	NQO1	BRF2	KLHL25	SMOX	PCDH7
PPARG 23326641 ChIP-Seq C3H10T1-2 Mouse	0.0260076	0.0570786	1.64067	5.98742	EIF5A	EIF4A2	BRD2	YTHDF1	HSP90AA1	ALAS1	SFT2D3	WBP2	PPP1R10	CITED2	ODC1	RASAL2	ACTN4	TM9SF2	TUBA1B	MAP1LC3B	P4HA1	UBC	SLC39A7	YPEL5	BANP
FLI1 21867929 ChIP-Seq CD8 Mouse	0.0261184	0.0571531	1.42502	5.19436	SEMA7A	VCP	ACADVL	RNASEK	PFKFB3	ITPRIP	ODC1	AK1	MALT1	TM7SF2	PRRG4	FAM83G	EDNRA	CCND3	RGS2	KCTD20	PSMD2	CFL1	SFN	SCAND1	ST3GAL1	TLE3	YTHDF1	GPX2	SLC37A1	C1GALT1	ACSL6	BAIAP2	GPCPD1	SERPINB8	DUSP6	NR4A2	EID3	ZEB1	CLCF1	KDELR2	IGSF9B	YPEL5	PHLDB2	CRB3
CTCF 31629814 ChIP-Seq Hepatocytes Mouse Tyrosinemia	0.0265474	0.0579215	1.28404	4.65954	TRAM1	SRXN1	GDI1	GBE1	SLC2A1	TNFAIP3	BACH1	PVR	TUBA1B	SLC22A15	TMSB4X	XPO6	SACS	HOXA5	PHLDA3	PLS1	RALGPS2	EIF5A	DUSP5	TLE3	RUBCN	PPTC7	ZFR	TET2	LMTK2	TIMM22	FRMD4B	RHOC	GPCPD1	DEXI	DUSP6	PTBP3	NME1	TUBB2A	MAPKAPK3	CDC42EP3	PFDN4	PHLDB2	SQSTM1	TRIB2	ATP6V0C	HBEGF	PFKFB3	PSMD11	DHX9
TBL1 22424771 ChIP-Seq 293T Human	0.0266755	0.058031	1.41654	5.13357	ERRFI1	PFKFB3	CMAS	DHX9	TM2D1	SLC2A1	ZBTB8OS	LAMC2	ENO1	RASAL2	PTGS2	SIPA1L2	LRP8	NPPB	TMEM222	RGS2	SLC22A15	DENND5A	CCNL2	CD55	WLS	RALGPS2	DUSP5	TGFB2	EDN2	HSBP1	SORT1	B3GALT6	PARVA	NAV1	KCNAB2	STAM	ETV3	TBX3	KLHL20	ZEB1	VWA1	PADI4	FKBP4	SEC22B	CD46
SIN3A 21632747 ChIP-Seq MESCs Mouse	0.0271874	0.0589721	1.5007	5.41004	ACADVL	AHNAK	ZFAND2A	USO1	DOT1L	NPPB	UBL5	SEC61A1	TUBB3	CDH1	PRDX1	SACS	HMOX1	IER2	MAP4K4	HSPA8	SLC37A1	PPTC7	HSBP1	PMM2	ANO8	TIMM22	NAV1	NME1	FOSL1	GCLC	DYNLRB2	ALDOA	NFE2L1	C2CD2L
MYCN 18555785 ChIP-Seq MESCs Mouse	0.0281303	0.0608399	1.35526	4.83952	EIF4A2	TRAM1	CMAS	TFRC	PPP1R10	CITED2	KEAP1	ZBTB8OS	TNFAIP3	ENO1	BZW1	NPPB	SEC61A1	TUBA1B	MAP1LC3B	CDH1	FTH1	XPO6	TMED2	CCNL2	PHLDA3	MAGI1	EIF5A	HSP90AA1	ZFR	CDC42EP3	DDX5	DHX9	SLC20A1	GOSR2	ODC1	DOT1L	RASAL2	CLCN3	LDHA	KCTD20	POLR2A	CHSY1	UBC	HMOX1	SCAND1	ST3GAL1	BANP	TTC14	TXNRD1
FOXA1 27197147 Chip-Seq ENDOMETRIOID-ADENOCARCINOMA Human	0.0284108	0.0612685	1.75575	6.2522	PFKFB2	TLE3	TET2	NAV1	ENO1	IKZF2	GPCPD1	DUSP6	EREG	MAP1LC3B	TUBB2A	CDC42EP3	TRIB1	CALM1	SERINC5	CD55
UBF1/2 26484160 Chip-Seq FIBROBLAST Human	0.0287305	0.0617788	1.41411	5.01981	ALAS1	AHNAK	MAST4	GBE1	PXN	ENDOD1	GLIS3	LAMC2	PYGL	SLC7A11	PTGS2	LRP8	ACTG1	FADS3	RGS2	HSPH1	CHSY1	XPO6	CHMP1A	SERPINH1	MMP1	TXNRD1	NTRK3	ZFR	C1GALT1	TET2	ACSL6	FRMD4B	STAM	DHRS1	DUSP6	TBX3	PJA2	MANF	NR4A2	TUBB2A	LCP1	YPEL5	TRIB1	ALDOA
SOX6 21985497 ChIP-Seq MYOTUBES Mouse	0.0290709	0.0623307	1.41276	4.99837	PFKFB2	TRAM1	PSMD11	TRAF3IP2	DHX9	CITED2	NTN4	TNFAIP3	LAMC2	RASAL2	PTTG1IP	PTGS2	IKZF2	BZW1	RGS2	PSMD1	CD55	PHLDA3	RALGPS2	MAP4K4	CDRT4	TGFB2	GALNT4	TXNRD1	ACSL6	EBF1	TIMM22	NAV1	SERPINB8	DUSP6	TMCO1	KLHL20	EID3	P4HA1	NAV3	PITPNM3	SDC1	TMCC3	TAB2	CD46
TFEB 21752829 ChIP-Seq HELA Human	0.0292553	0.0625457	1.56587	5.53017	PFKFB2	YTHDF1	ATP6V0B	DDX5	RNASEK	WBP2	TXNRD1	SYNRG	GBE1	ZBTB8OS	LMTK2	TNFAIP3	KCNAB2	GPCPD1	MYL12A	POLR2A	CFL1	NEU1	HMOX1	ZNF500	ATP6V1E1	HOXA5	WLS	SEC11C
ETV1 20927104 ChIP-Seq GIST48 Human	0.0299759	0.0639027	1.40339	4.92221	ERRFI1	DHX9	TM2D1	ODC1	SLC2A1	ZBTB8OS	LAMC2	ENO1	RASAL2	PTGS2	SIPA1L2	LRP8	NPPB	TMEM222	RGS2	SLC22A15	SFN	CCNL2	CD55	WLS	RALGPS2	MAP4K4	OVGP1	TGFB2	EDN2	S100A2	SORT1	KCNK12	B3GALT6	NAV1	KCNAB2	ETV3	TMCO1	KLHL20	CDC42EP3	VWA1	PADI4	YPEL5	SEC22B	CD46	TRIB2
P300 19829295 ChIP-Seq ESCs Human	0.0301112	0.0640077	1.40872	4.93454	ITPRIP	MAST4	CITED2	GBE1	ENO1	SLC7A11	TMEM47	PRRG4	SERP1	MAP2	HMOX1	DENND5A	SEC11C	MAGI1	NQO1	HSPA8	TGFB2	SLC37A1	PCDH7	KCNK12	ARRDC3	C1GALT1	TALDO1	ELL2	DUSP6	TBX3	NR4A2	EML5	TMEM158	NAV3	CDC42EP3	NMUR2	DYNLRB2	TKT	YPEL5	TRIB1	TRIB2	SERINC5	TNRC6A	NEK11
MYC 19829295 ChIP-Seq ESCs Human	0.0305803	0.0648197	1.41301	4.92773	CDKN1C	CALR3	NUMBL	DDX5	PFKFB3	ALAS1	CMAS	RTKN	AHNAK	WBP2	STXBP1	DOT1L	PXN	MYL12A	LDHA	MMP28	UBC	SERPINH1	UBASH3A	CCNL2	SEC11C	BANP	SLC12A4	SMAGP	MMP3	HMGA1	GPCPD1	PJA2	EML5	DMTF1	SLCO4A1	NPC2	CANX	SDC1	PADI4	ITGA5	CRYAB	DSC2	HBEGF
SALL4 18804426 ChIP-ChIP MESCs Mouse	0.0306926	0.064873	1.55782	5.42704	EIF4A2	NQO1	PRKCI	CMAS	WSB2	SRXN1	CITED2	SLC20A1	C1GALT1	ENDOD1	ENO1	FRMD4B	PTPN12	DUSP6	SPSB2	DMTF1	CDH1	UBC	SPP1	SACS	HMOX1	KDELR2	RALGPS2	MAP4K4
VDR 21846776 ChIP-Seq THP-1 Human	0.0310111	0.0653604	1.58909	5.51956	BRD2	HSPA8	CPT1A	CITED2	SUPT4H1	SLC2A1	KEAP1	ENO1	KCNAB2	RHOC	ACTG1	FADS3	TMEM222	ZNHIT2	SLC22A15	CHSY1	CRISPLD2	CDC42EP3	NMUR2	ALDOA	ST3GAL1	TRIB2
ELK1 22589737 ChIP-Seq MCF10A Human	0.0313789	0.0659488	1.53954	5.32932	CALR3	ERRFI1	ITPRIP	SERPINE1	ODC1	ZBTB8OS	TNFAIP3	PTGS2	PSMD8	NPPB	KCTD20	SERTAD1	SERPINH1	FLNB	SCAND1	IER2	ABCC3	DUSP5	ACTN4	TBX3	KLHL20	TM9SF2	SLCO4A1	CDC42EP3	TMCC3
SMAD3 21741376 ChIP-Seq HESCs Human	0.0319491	0.0669581	1.49905	5.16213	ERRFI1	SEMA7A	AHNAK	SLC20A1	ODC1	PXN	LAMA3	RASAL2	SIPA1L2	LRP8	FOXQ1	CCND3	FLNB	MAGI1	DUSP5	WSB2	S100A2	PLAUR	PARVA	DEXI	TBX3	DMTF1	NAV3	CDC42EP3	NMUR2	ITGA5	TRIB1	PFDN4
NANOG 18700969 ChIP-ChIP MESCs Mouse	0.0320585	0.0669986	2.13919	7.35924	PPP1R10	ARL6IP5	SPP1	HSPB1	ENO1	TRIB2	SQSTM1	DUSP6	RALGPS2
TDRD3 21172665 ChIP-Seq MCF-7 Human	0.0328827	0.0685286	1.72124	5.8777	YTHDF1	PFKFB3	TFRC	HSBP1	SUPT4H1	RASAL2	MYL12A	NR4A2	CDC42EP3	FKBP4	SEC22B	TRIB1	CALM1	PFDN4	BANP	TJP2
ELF1 20517297 ChIP-Seq JURKAT Human	0.0337275	0.070093	1.54196	5.2264	GPI	SLC12A4	NUMBL	VCP	TGFB2	RTKN	TFRC	AHNAK	WBP2	USO1	AK1	CCNDBP1	ATOX1	MYL12A	FADS3	SERTAD1	HYAL1	CLCF1	MMP28	KCTD13	TCTA	ITGA5	CCNL2	ZNF654
P300 18555785 Chip-Seq ESCs Mouse	0.0341761	0.0708274	1.39408	4.70671	PFKFB2	TRAM1	PFKFB3	SRXN1	DHX9	SLC20A1	LAMC2	RASAL2	PTGS2	IKZF2	SRP14	BZW1	LRP8	PRRG4	RGS2	SLC22A15	ARSJ	PSMD1	SCAND1	CD55	PHLDA3	RALGPS2	MAP4K4	TTC14	TGFB2	EDN2	SMOX	SEC16A	TET2	NAV1	KCNAB2	STAM	GPCPD1	SERPINB8	TMCO1	KLHL20	NR4A2	FERMT1	CD46	PFDN4
TOP2B 26459242 ChIP-Seq MCF-7 Human	0.0343607	0.0710121	1.39929	4.71678	CMAS	TRAF3IP2	SLC20A1	GBE1	GLIS3	SLC2A1	TNFAIP3	SLC7A11	BACH1	MAP2	XPO6	ARL6IP5	MAP4K4	MAGI1	SLC12A4	CPT1A	EDN2	KLHL25	PCDH7	C1GALT1	EBF1	EMP1	PARVA	FRMD4B	TBX3	EREG	ISG20	EML5	FERMT1	GCLC	NAV3	CANX	NMUR2	KDELR2	TAB2	LCP1	FKBP4	TRIB1	TNRC6A
PITX1 30713093 ChIP-Seq Epithelial Human Tongue SCC	0.0348924	0.0719112	2.59192	8.69717	GPX2	ITPRIP	LAMA3	INAVA	DUSP6	TJP2
NFI 21473784 ChIP-Seq ESCs Mouse	0.0354587	0.0728765	1.36444	4.55639	SEMA7A	CITED2	SLC20A1	PXN	DERL1	SLC7A11	LRP8	MALT1	FADS3	CCND3	CHSY1	PRDX1	TMSB4X	ARSJ	CHMP1A	SERPINH1	IDH3B	ST3GAL1	IER2	CD55	WLS	PHLDA3	POLR2L	MAP4K4	EIF5A	TLE3	ATP6V0B	WSB2	WNT7B	HMGA1	TIMM22	VPS37B	STAM	DHRS1	SERPINB8	EREG	KLHL20	FOSL1	NR4A2	SPSB2	SLCO4A1	CLCF1	TAB2	YPEL5	TRIB2
OCT1 27270436 Chip-Seq PROSTATE Human	0.0357552	0.0732835	1.38882	4.62624	ITPRIP	AHNAK	DHX9	GSTP1	USO1	DERL1	FITM2	ENO1	BACH1	NDRG1	TM7SF2	FAM83G	SERTAD1	ARSJ	LAMP2	ST3GAL1	TTC14	DUSP5	TLE3	CDRT4	SLC37A1	NTRK3	ARRDC3	C1GALT1	MMP3	TET2	ELL2	ATOX1	EML5	NPC2	CLCF1	CDC42EP2	TMCC3	BLVRB	KDELR2	FKBP4	ZNF654	TRIB1	CD46	NFE2L1
RUNX2 22187159 ChIP-Seq PCA Human	0.0359761	0.0735336	1.30283	4.33178	CALR3	TRAM1	CMAS	MAST4	CITED2	GBE1	TNFAIP3	LAMC2	ENO1	TMEM47	FOXQ1	SEC61A1	EDNRA	ESM1	XPO6	SACS	MAGI1	DUSP5	TLE3	GPX2	EDN2	HSBP1	ACSL6	EBF1	LMTK2	TIMM22	DUSP6	PJA2	DMTF1	SLCO4A1	PITPNM3	CDC42EP3	IRF7	TRIB1	TRIB2	SLC20A1	PXN	GLIS3	CLCN3	LRP8	TSPAN33	NDRG1	PRRG4	MAP2	ARSJ
FOXP3 21729870 ChIP-Seq TREG Human	0.0367963	0.0750041	1.39117	4.59415	RNASEK	TXNL4B	ITPRIP	MAST4	SAR1B	CITED2	TM2D1	SUPT4H1	DERL1	FITM2	BZW1	MYL12A	KCTD20	POLR2A	NEU1	UBC	SERPINH1	ARL6IP5	PSMD1	TMED2	IER2	POLR2L	BANP	TTC14	PRKCI	BRF2	SYVN1	ANO8	TIMM22	KCNAB2	STAM	TMCO1	KLHL20	TM9SF2	NR4A2	GCLC	UBA1	PFDN4	NFE2L1
POU5F1 18347094 ChIP-ChIP MESCs Mouse	0.0373016	0.0758219	1.3683	4.49997	EIF4A2	RNF10	DDX5	TFRC	TRAF3IP2	CITED2	LAMC2	ENO1	RASAL2	PTTG1IP	IKZF2	SRP14	BACH1	LRP8	PRRG4	POLR2A	CDH1	PRDX1	SPP1	PGK1	SACS	HOXA5	RALGPS2	MAP4K4	MAGI1	EIF5A	HSP90AA1	SLC37A1	EDN2	ZFR	C1GALT1	ACSL6	EBF1	PTPN12	ELL2	DUSP6	NR4A2	MYO1E	CDC42EP3	CANX	CALM1	TRIB2	NFE2L1
NR3C1 34362910 ChIP-Seq WistarRat Hippocampus Stress	0.0374014	0.0758219	1.53926	5.05809	PFKFB2	RNF10	PPTC7	SMOX	SORT1	PXN	GLIS3	EBF1	DERL1	PARVA	FRMD4B	KCNAB2	SLC7A11	VMP1	RGP1	MAP1LC3B	ADGRG1	MAP2	CDC42EP3	FLNB	CRYAB	NFE2L1	MAP4K4
DCP1A 22483619 ChIP-Seq HELA Human	0.0379867	0.0767991	1.53655	5.02531	PRKCI	SAR1B	SMAGP	CITED2	STXBP1	SYNRG	GOSR2	SUPT4H1	SLC2A1	ENO1	STAM	BAIAP2	SRP14	TBX3	NME1	MYO1E	POLR2A	PRDX1	MAFG	PSMD1	CALM1	FTL	BANP
CDX2 21074721 ChIP-Seq CACO-2 Mouse	0.0386532	0.077935	1.37971	4.48838	ERRFI1	PFKFB3	DHX9	TM2D1	TCHH	SLC2A1	ZBTB8OS	LAMC2	ENO1	RASAL2	PTGS2	SIPA1L2	LRP8	NPPB	TMEM222	RGS2	SLC22A15	PRDX1	SFN	CCNL2	CD55	WLS	RALGPS2	TGFB2	EDN2	S100A2	SORT1	B3GALT6	NAV1	KCNAB2	STAM	RHOC	ETV3	TMCO1	KLHL20	ZEB1	P4HA1	PADI4	SEC22B	CD46
NCOR 22424771 ChIP-Seq 293T Human	0.0389256	0.0782719	1.38448	4.49416	CD63	SFT2D3	AHNAK	WBP2	GOSR2	USO1	PXN	DERL1	TCHH	LAMC2	ENO1	PYGL	GDPD5	LRP8	SERP1	PRDX1	FTH1	MMP28	CFL1	CHMP1A	SERPINH1	AGR2	COTL1	WLS	MAGI1	S100A2	TPM4	HSBP1	TET2	AHSA1	ISG20	MYO1E	MAFG	ITGA5	PHLDB2	TNRC6A	C2CD2L	FTL	TJP2
TCF12/HEB 22897851 ChIP-Seq JUKARTE6-1 Human	0.0395134	0.0792398	1.37713	4.44967	CALR3	ERRFI1	ALAS1	STXBP1	HSPB1	TNFAIP3	NDRG1	PHF21B	ESM1	TMSB4X	FTH1	FLNB	DENND5A	ST3GAL1	CD55	TLE3	NQO1	YTHDF1	GPX2	EDN2	TXNRD1	SYNRG	C1GALT1	NAV1	FRMD4B	STAM	ETV3	TMCO1	EREG	MANF	GCLC	REEP5	P4HA1	CDC42EP2	DYNLRB2	YPEL5	CALM1	ZNF311	SERINC5	TJP2
GATA3 26560356 Chip-Seq TH2 Human	0.0404909	0.0809819	1.369	4.38993	CDKN1C	RNF10	ERRFI1	SH3GL3	WBP2	CITED2	DOT1L	TNFAIP3	LAMC2	PTTG1IP	PVR	UBL5	ESM1	CCND3	RGS2	ARL6IP5	COTL1	DENND5A	PHLDA2	ST3GAL1	TLE3	TGFB2	TPM4	TXNRD1	SYNRG	GSR	SUSD1	HSPA6	NAV1	STAM	DHRS1	ETV3	NPC2	PADI4	ATP13A3	TKT	YPEL5	SEC22B	TRIB1	HBEGF	TJP2
SOX2 30713093 ChIP-Seq Epithelial Human Tongue SCC	0.0417507	0.0832775	1.44896	4.60197	EIF4A2	ITPRIP	AHNAK	TRAF3IP2	PPP1R10	LAMA3	RASAL2	MYL12A	ADGRG1	HSPH1	POLR2A	TMSB4X	UBC	AGR2	TTC14	BRD2	GPX2	WSB2	S100A2	EMP1	TIMM22	DUSP6	TBX3	NME1	KLHL20	FERMT1	TRIB1	CRYAB	TJP2
FOXP2 21765815 ChIP-ChIP NEURO2A Mouse	0.0425508	0.0846465	1.54842	4.88844	OVGP1	PPTC7	PPP1R10	CITED2	TM2D1	NTN4	NEDD8	VPS37B	PTTG1IP	STAM	DUSP6	MALT1	EDNRA	DHRS9	P4HA1	KCTD13	TMED2	CCNL2	TKT	TRIB2	GLA
SMAD3 22036565 ChIP-Seq ESCs Mouse	0.0428366	0.0848471	1.48858	4.68957	EIF4A2	CMAS	TFRC	GLIS3	SLC2A1	SIPA1L2	GDPD5	PVR	CCND3	CDH1	HYAL1	SPP1	MAP4K4	MAGI1	TLE3	HSP90AA1	CPT1A	WSB2	TET2	EBF1	FRMD4B	ACTN4	TBX3	P4HA1	CDC42EP3
MYC 19079543 ChIP-ChIP MESCs Mouse	0.0429784	0.0848471	1.41877	4.46495	DDX5	VCP	TRAF3IP2	PPP1R10	ZFAND2A	ODC1	ZBTB8OS	ENO1	ACTG1	LDHA	HYAL1	XPO6	UBC	TMED2	SLC39A7	ATP6V1E1	IER2	BANP	EIF5A	BRD2	HSPA8	HSP90AA1	TXNRD1	HMGA1	DHRS1	NME1	MAPKAPK3	NPC2	CANX	KCTD13	YPEL5	TRIB1
STAT3 18555785 Chip-Seq ESCs Mouse	0.0429937	0.0848471	1.37258	4.31909	PFKFB2	TRAM1	PFKFB3	DHX9	SLC20A1	SLC2A1	LAMC2	RASAL2	SLC7A11	CCNDBP1	PTGS2	IKZF2	SRP14	BZW1	PRRG4	RGS2	SLC22A15	IDH3B	PSMD1	SCAND1	CD55	PHLDA3	RALGPS2	MAP4K4	TGFB2	SMOX	SEC16A	SLC35C1	TET2	NAV1	STAM	GPCPD1	SERPINB8	TMCO1	KLHL20	FERMT1	SLCO4A1	CD46	PFDN4
IRF8 21731497 ChIP-ChIP J774 Mouse	0.0433719	0.0853669	2.01501	6.323	ISG20	RGS2	TGFB2	XPO6	COTL1	HMOX1	ITGA5	ETV3	CTSD
SUZ12 18692474 ChIP-Seq MESCs Mouse	0.0450082	0.0883539	1.40486	4.35635	CDKN1C	SEMA7A	PFKFB3	RTKN	GLIS3	NTN4	PTGS2	ANTXR2	GDPD5	FOXQ1	CHSY1	MMP28	PHLDA2	ST3GAL1	HOXA5	TGFB2	WNT7B	PCDH7	NTRK3	KCNK12	EBF1	PARVA	NAV1	FRMD4B	TBX3	FOSL1	NR4A2	TMEM158	PITPNM3	CDC42EP3	PFDN4	PHLDB2	TRIB2
ESR1 20079471 ChIP-ChIP T-47D Human	0.0456069	0.0892934	2.23169	6.8908	REEP5	OSGIN1	AGR2	FKBP4	CALM1	CD55	RALGPS2
KLF1 20508144 ChIP-Seq FETAL-LIVER-ERYTHROID Mouse	0.0463408	0.0904923	1.46396	4.4969	CALR3	SRXN1	SAR1B	WBP2	CITED2	SUPT4H1	DERL1	SLC2A1	BACH1	NDRG1	MALT1	SERTAD1	CHSY1	ST3GAL1	CTSD	KLHL25	SMOX	WNT7B	NTRK3	ACSL6	EMP1	TUBB2A	NAV3	CDC42EP2	BLVRB	IGSF9B
PHF8 20622853 ChIP-Seq HELA Human	0.0468731	0.0912921	1.36216	4.16863	ERRFI1	DHX9	TM2D1	SLC2A1	ZBTB8OS	LAMC2	ENO1	RASAL2	PTGS2	SIPA1L2	LRP8	NPPB	TMEM222	RGS2	SLC22A15	PRDX1	SFN	DENND5A	CCNL2	CD55	WLS	RALGPS2	OVGP1	ATP6V0B	TGFB2	EDN2	S100A2	SORT1	PARVA	NAV1	KCNAB2	STAM	ETV3	KLHL20	ZEB1	P4HA1	VWA1	PADI4	SEC22B
SA1 22415368 ChIP-Seq MEFs Mouse	0.0474143	0.092105	1.34587	4.10332	CDKN1C	PFKFB3	SFT2D3	PSMD11	TFRC	TRAF3IP2	WBP2	CITED2	AK1	DOT1L	PTGS2	IKZF2	EDNRA	RGS2	POLR2A	TMSB4X	AGR2	COTL1	PSMD1	ST3GAL1	HOXA5	TGFB2	GALNT4	SPRYD4	SORT1	WNT7B	SYVN1	EBF1	AHSA1	TIMM22	PTPN12	DUSP6	TMCO1	NR4A2	SPSB2	ZEB1	CDC42EP3	ATP13A3	TRIB1	CALM1	PHLDB2	TRIB2
E2A 27217539 Chip-Seq RAMOS-Cell Line Human	0.0478372	0.0926845	1.34031	4.07447	EIF4A2	SEMA7A	NUMBL	PFKFB3	PSMD11	TFRC	TRAF3IP2	SLC20A1	GSTP1	STXBP1	ODC1	DERL1	SLC2A1	KEAP1	ENO1	SRP14	PVR	MYL12A	NPPB	TUBB3	PRDX1	UBC	COTL1	HMOX1	SFN	IER2	DUSP5	SYNRG	SLC35C1	TALDO1	VPS37B	GPCPD1	ISG20	TUBB2A	ZEB1	NAV3	CDC42EP3	YPEL5	TRIB1	CALM1	CD46	TRIB2	ATP6V0C
SOX11 23321250 ChIP-ChIP Z138-A519-JVM2 Human	0.0483013	0.0933407	1.49434	4.52828	BRD2	YTHDF1	NUMBL	TFRC	AHNAK	TPM4	PPP1R10	SORT1	SERPINE1	AK1	PLAUR	TNFAIP3	RASAL2	TBX3	NME1	ACTG1	EDNRA	DMTF1	UBC	TCTA	CD46	DSC2	TJP2
AHR 22903824 ChIP-Seq MCF-7 Human	0.0486008	0.0936678	1.58001	4.77813	TLE3	CALR3	TRAM1	CITED2	GSTP1	TXNRD1	ODC1	SUSD1	NTN4	EBF1	PYGL	SIPA1L2	NR4A2	CRISPLD2	UBC	COTL1	ST3GAL1	NFE2L1
TCF4 22108803 ChIP-Seq LS180 Human	0.0488382	0.0936678	1.36255	4.11387	MAST4	DHX9	CITED2	KEAP1	TNFAIP3	SLC7A11	SIPA1L2	SRP14	PHF21B	FOXQ1	FAM83G	RGS2	MAP2	ARSJ	MMP28	SPP1	FLNB	ST3GAL1	CTSD	IER2	BANP	TTC14	BRF2	EDN2	SYNRG	C1GALT1	ACSL6	ANO8	FRMD4B	ELL2	SERPINB8	MANF	NAV3	RPS6KB2	FKBP4	SERINC5	TNRC6A	NEK11
FOXA1 33576154 ChIP-Seq Human HilarLN ProstateCancer	0.0488483	0.0936678	1.47911	4.46549	BRD2	TLE3	RNF10	HSP90AA1	CXCL8	AHNAK	CITED2	GSTP1	OSGIN1	HSPB1	FRMD4B	BAIAP2	NDRG1	DUSP6	ISG20	PRRG4	TUBA1B	UBC	AGR2	ARL6IP5	FLNB	TCTA	TRIB1	CD46
CEBPB 20176806 ChIP-Seq MACROPHAGES Mouse	0.0494333	0.094546	1.34572	4.04675	RNASEK	CMAS	ITPRIP	RTKN	PSMD11	TFRC	AHNAK	WBP2	SLC20A1	STXBP1	DERL1	KEAP1	ZBTB8OS	CCNDBP1	SIPA1L2	NDRG1	PRRG4	SLC22A15	FTH1	PGK1	PSMD1	SFN	ST3GAL1	EIF5A	BRF2	SEC16A	SUSD1	NAV1	PTPN12	BAIAP2	GPCPD1	MYO1E	P4HA1	NPC2	CLCF1	PADI4	ITGA5	ATP13A3	TRIB1	TNRC6A	C2CD2L
TP53 20018659 ChIP-ChIP R1E Mouse	0.0511704	0.0976174	1.48413	4.41172	CDKN1C	BRD2	TGFB2	TRAF3IP2	SPRYD4	WNT7B	PCDH7	NTRK3	AK1	NTN4	EBF1	FOSL1	FOXQ1	NR4A2	MAPKAPK3	HYAL1	CANX	PFDN4	ST3GAL1	TRIB2	CTSD	HOXA5	PHLDA3
E2F1 26619117 ChIP-Seq Hepatocytes Mouse Liver	0.0517881	0.0985431	1.24371	3.68213	RNF10	TRAM1	TXNL4B	ITPRIP	TFRC	SRXN1	GDI1	ZFAND2A	SERPINE1	TCHH	SLC2A1	ZBTB8OS	TNFAIP3	TM7SF2	ACTG1	PSMD8	TMEM222	TUBA1B	MAP1LC3B	SERP1	PSMD2	XPO6	IDH3B	PSMD1	SLC39A7	CTSD	IER2	MAGI1	TPM4	LMTK2	VPS37B	ACTN4	DEXI	DUSP6	PJA2	NME1	SLCO4A1	CANX	TKT	FKBP4	TRIB1	CD46	WBP2	GOSR2	ODC1
CEBPB 23403033 ChIP-Seq LIVER Mouse	0.052055	0.0987982	1.75346	5.18227	ISG20	ABCC3	DHRS9	SLC20A1	CANX	RPS6KB2	COTL1	TALDO1	HMOX1	SDC1	RASAL2	LCP1
PPARD 23208498 ChIP-Seq MDA-MB-231 Human	0.0523593	0.0991229	1.70866	5.0399	ABCC3	RNF10	CPT1A	WSB2	KLHL25	PMM2	CLCN3	ZEB1	FTH1	COTL1	FLNB	RALGPS2	FTL
PRDM14 20953172 ChIP-Seq ESCs Human	0.0532408	0.100536	1.37534	4.03378	WBP2	STXBP1	TNFAIP3	IKZF2	SIPA1L2	NDRG1	PHF21B	ESM1	RGS2	ARSJ	XPO6	FLNB	DENND5A	ST3GAL1	TLE3	GPX2	EDN2	NTRK3	PMM2	C1GALT1	ACSL6	EBF1	LMTK2	NAV1	STAM	TBX3	GCLC	NAV3	RPS6KB2	DYNLRB2	YPEL5	TRIB1	TRIB2	SERINC5
ERA 27197147 Chip-Seq ENDOMETRIOID-ADENOCARCINOMA Human	0.0534015	0.100584	1.47656	4.32621	MAGI1	EIF4A2	TLE3	ERRFI1	PFKFB3	GALNT4	PCDH7	GBE1	TET2	KEAP1	HSPB1	CLCN3	NDRG1	DUSP6	PHF21B	POLR2A	CRISPLD2	LAMP2	TAB2	ATP13A3	FKBP4	CALM1	MAP4K4
PAX3-FKHR 20663909 ChIP-Seq RHABDOMYOSARCOMA Human	0.0549008	0.103147	1.44741	4.20071	ERRFI1	CITED2	GBE1	TCHH	TNFAIP3	RASAL2	ANTXR2	CHSY1	UBC	PSMD1	FLNB	CD55	MAGI1	TLE3	TGFB2	HSBP1	PCDH7	ARRDC3	MMP3	EBF1	NAV1	NR4A2	ZEB1	NAV3	PITPNM3
DPY 21335234 ChIP-Seq ESCs Mouse	0.0551072	0.103274	1.32839	3.85031	CD63	TRAM1	RNASEK	SFT2D3	CMAS	DHX9	CITED2	STXBP1	SUPT4H1	TCHH	TNFAIP3	PTGS2	BZW1	TM7SF2	ACTG1	TUBA1B	MAP1LC3B	KCTD20	NEU1	UBC	SACS	HMOX1	TIMP1	PHLDA2	RALGPS2	HSPA8	TPM4	TXNRD1	ARRDC3	EBF1	B3GALT6	NAV1	BAIAP2	TMCO1	KLHL20	SPSB2	SLCO4A1	CDC42EP2	VWA1	YPEL5	CD46	NFE2L1
NANOG 16153702 ChIP-ChIP HESCs Human	0.0557953	0.104301	1.40581	4.05725	DDX5	TXNL4B	CITED2	SUPT4H1	SLC7A11	PTGS2	PHF21B	ESM1	MAP1LC3B	SERP1	CDH1	CFL1	UBC	SERPINH1	COTL1	TLE3	CPT1A	TNFRSF12A	TXNRD1	SUSD1	AHSA1	TALDO1	ETV3	ELL2	DUSP6	NR4A2	P4HA1	GLA	TNRC6A
CEBPB 24764292 ChIP-Seq MC3T3 Mouse	0.0568716	0.106046	1.31641	3.77409	TXNL4B	SFT2D3	SRXN1	TRAF3IP2	GSTP1	ODC1	SUPT4H1	RASAL2	SIPA1L2	BACH1	BZW1	ACTG1	PSMD8	UBL5	LDHA	TUBA1B	SERTAD1	TMSB4X	FTH1	MMP28	NEU1	CHMP1A	UBC	ARL6IP5	HMOX1	EPS8L2	TIMP1	ATP6V1E1	PHLDA3	BRD2	HSP90AA1	GALNT4	SPRYD4	HSBP1	SLC35C1	B3GALT6	NAV1	VPS37B	PTPN12	BAIAP2	DUSP6	MAPKAPK3	TCTA	CRYAB
GATA6 21074721 ChIP-Seq CACO-2 Mouse	0.0571822	0.106359	1.34293	3.8428	ERRFI1	DHX9	TM2D1	TCHH	SLC2A1	ZBTB8OS	LAMC2	ENO1	RASAL2	PTGS2	SIPA1L2	LRP8	NPPB	TMEM222	RGS2	SLC22A15	PRDX1	SFN	CCNL2	CD55	WLS	PHLDA3	RALGPS2	OVGP1	ATP6V0B	TGFB2	EDN2	S100A2	SORT1	B3GALT6	NAV1	KCNAB2	ETV3	TMCO1	KLHL20	PADI4	SEC22B	CD46
ESR1 20056654 ChIP-Seq MCF-7 Human BreastCancer	0.0613411	0.113664	1.45187	4.05261	ABCC3	TLE3	ERRFI1	SLC12A4	RTKN	PPP1R10	NTN4	OSGIN1	KEAP1	PYGL	VMP1	ISG20	PKM	SLCO4A1	PRDX1	SDC1	PADI4	FKBP4	ALDOA	PFDN4	ST3GAL1	RALGPS2	TJP2
FOXA1 21572438 ChIP-Seq LNCaP Human	0.0614151	0.113664	1.33395	3.72184	ITPRIP	GBE1	USO1	LAMC2	SLC7A11	SIPA1L2	MYL12A	SLC22A15	MAP2	ARSJ	PSMD1	UBASH3A	ST3GAL1	MAGI1	OVGP1	DUSP5	NQO1	TGFB2	TPM4	TXNRD1	NTRK3	GSR	SLC35C1	FRMD4B	STAM	SERPINB8	DUSP6	ATOX1	FOSL1	TM9SF2	GCLC	TMEM158	DMTF1	NAV3	UBAP1	ZNF311	SERINC5	NEK11
NANOG 21062744 ChIP-ChIP HESCs Human	0.0620972	0.114641	1.4766	4.10355	TLE3	NQO1	SLC12A4	SLC37A1	TFRC	WSB2	SEC16A	GSR	ENO1	BAIAP2	BACH1	EREG	MYO1E	TUBA1B	CANX	BLVRB	TIMP1	ATP6V0C	NFE2L1	SERINC5	RALGPS2
GATA1 19941826 ChIP-Seq K562 Human	0.062282	0.114698	1.49133	4.14006	TFRC	DHX9	SLC20A1	C1GALT1	ACSL6	SLC2A1	TNFAIP3	PTTG1IP	SLC7A11	ETV3	CLCN3	TSPAN33	FADS3	NPPB	TUBA1B	CCND3	FTH1	SERPINH1	BLVRB	ST3GAL1
TAL1 21186366 ChIP-Seq BM-HSCs Mouse	0.0626652	0.115118	1.3314	3.68791	TRAF3IP2	MAST4	SAR1B	CITED2	ODC1	DOT1L	NTN4	DERL1	TNFAIP3	PYGL	PTTG1IP	ACTG1	FOXQ1	FLNB	ABCC3	CDRT4	GALNT4	TXNRD1	SYNRG	ARRDC3	ACSL6	EBF1	TIMM22	DUSP6	EML5	EID3	P4HA1	NAV3	PITPNM3	CANX	SDC1	TMCC3	NMUR2	TAB2	TRIB1	CALM1	TRIB2	SERINC5
GATA6 21074721 ChIP-Seq CACO-2 Human	0.0632971	0.115721	1.33013	3.67105	ERRFI1	PFKFB3	DHX9	TM2D1	TCHH	SLC2A1	ZBTB8OS	LAMC2	ENO1	RASAL2	PTGS2	SIPA1L2	LRP8	NPPB	TMEM222	RGS2	SLC22A15	PRDX1	SFN	CCNL2	CD55	WLS	RALGPS2	OVGP1	TGFB2	EDN2	S100A2	SORT1	B3GALT6	NAV1	KCNAB2	RHOC	ETV3	TMCO1	KLHL20	PADI4	SEC22B	CD46
SMAD4 21799915 ChIP-Seq A2780 Human	0.0633042	0.115721	1.28082	3.53481	TRAF3IP2	MAST4	IKZF2	SIPA1L2	BZW1	CCND3	RGS2	PLS1	RALGPS2	MAGI1	TLE3	KCNK12	SLC35C1	ARRDC3	TET2	EBF1	ETV3	DUSP6	PJA2	ZEB1	MAPKAPK3	PITPNM3	KCTD13	SEC22B	CD46	DHX9	SLC20A1	PXN	ENDOD1	GLIS3	RASAL2	PTGS2	TSPAN33	NDRG1	FLNB	CD55	BANP	SMAGP	PCDH7	SYNRG	ELL2	KLHL20	FERMT1	TMEM158	SDC1
MYC 22102868 ChIP-Seq CA46 Human Blood BurkittsLymphoma	0.0639244	0.116568	1.24524	3.42449	EIF4A2	SFT2D3	TFRC	CITED2	KEAP1	SMG9	PYGL	TMEM222	XPO6	SACS	EIF5A	BRD2	TLE3	HSP90AA1	PPTC7	DESI1	ANO8	AHSA1	TIMM22	KCNAB2	GPCPD1	NME1	PKM	DMTF1	MAPKAPK3	SLCO4A1	THAP9	CANX	LCP1	ALDOA	PFDN4	SQSTM1	ZNF793	NUMBL	DDX5	PFKFB3	SAR1B	WBP2	DHX9	USO1	ODC1	DERL1	FITM2	TXN	LRP8
YY1 33199912 ChIP-Seq 293T Human KidneyEmbryo	0.0647894	0.117857	1.20471	3.29684	EIF4A2	ERRFI1	SH3GL3	TXNL4B	TFRC	KEAP1	ENO1	SRP14	PSMD8	ARL6IP5	PSMD1	PHLDA3	PLS1	TLE3	PRKCI	PPTC7	ARRDC3	TALDO1	LMTK2	ACTN4	PFKFB2	DDX5	PSMD11	SAR1B	PTTG1IP	LDHA	ZNHIT2	HSPH1	PRDX1	SERPINH1	BANP	KLHL25	SEC16A	SYNRG	PMM2	B3GALT6	STAM	MANF	KLHL20	ISG20	REEP5	P4HA1	MAFG	UBA1	CALM1
GABP 19822575 ChIP-Seq HepG2 Human	0.065008	0.117966	1.25139	3.42036	GPI	CALR3	ERRFI1	TRAM1	ALAS1	SFT2D3	PPP1R10	ZFAND2A	SLC2A1	ZBTB8OS	ENO1	PYGL	SRP14	PVR	TMEM222	SERP1	CFL1	CHMP1A	IDH3B	SLC39A7	CCNL2	MAGI1	BRD2	HSP90AA1	ATP6V0B	HSBP1	ARRDC3	ZFR	ACTN4	DEXI	ITFG1	NME1	DMTF1	SLCO4A1	KCTD13	SEC22B	ALDOA	ATP6V0C	RNASEK	PSMD11	SAR1B	DHX9	STXBP1	GOSR2	USO1
SRY 25088423 ChIP-ChIP EMBRYONIC GONADS Mouse	0.0652506	0.118118	1.24904	3.40928	SRXN1	PPP1R10	SERPINE1	SLC2A1	PYGL	ANTXR2	BACH1	TM7SF2	UBL5	PSMD2	MMP28	LAMP2	SLC39A7	HOXA5	BRD2	TLE3	ATP6V0B	WSB2	TNFRSF12A	HSBP1	ZFR	ACSL6	EMP1	TALDO1	NAV1	RHOC	DEXI	DUSP6	TUBB2A	DMTF1	SLCO4A1	CDC42EP3	CDC42EP2	ITGA5	CD63	NUMBL	RNASEK	DHX9	SLC20A1	GOSR2	ODC1	DOT1L	PXN	TSPAN33	LDHA
E2F1 17053090 ChIP-ChIP MCF-7 Human	0.0654818	0.118249	1.34155	3.65703	GPI	TXNL4B	SRXN1	NTN4	SUPT4H1	GDPD5	SRP14	ZNHIT2	HSPH1	CHSY1	MMP28	UBC	IDH3B	SACS	CCNL2	NQO1	WSB2	SMOX	MMP1	TXNRD1	NTRK3	OR11G2	TIMM22	DHRS1	TBX3	TM9SF2	NAV3	NPC2	TMCC3	BLVRB	LCP1	IGSF9B	ALDOA	CRYAB	DNASE1L1
FOXH1 21741376 ChIP-Seq ESCs Human	0.065871	0.118556	1.32508	3.60428	EIF4A2	ACADVL	ITPRIP	PSMD11	TRAF3IP2	DHX9	STXBP1	PYGL	PTTG1IP	FOXQ1	SERTAD1	SLC22A18	ARL6IP5	FLNB	ATP6V1E1	CTSD	NQO1	CPT1A	GALNT4	S100A2	SMOX	SYNRG	SUSD1	OSGIN1	PLAUR	TIMM22	FRMD4B	PTPN12	DEXI	NR4A2	EML5	TMEM158	CRISPLD2	CLCF1	CDC42EP2	KDELR2	YPEL5	ZNF311
SIN3B 21632747 ChIP-Seq MESCs Mouse	0.0660489	0.118556	1.21867	3.31156	GDI1	CITED2	ZFAND2A	SERPINE1	TCHH	SLC2A1	LAMC2	ENO1	ACTG1	NPPB	SEC61A1	ESM1	MAP1LC3B	TUBB3	CDH1	SACS	TMED2	SLC39A7	CCNL2	CTSD	IER2	HOXA5	EIF5A	DUSP5	TLE3	HSP90AA1	WSB2	HSBP1	KCNK12	SLC35C1	ARRDC3	ACSL6	TIMM22	NAV1	KCNAB2	ITFG1	NME1	TUBB2A	MAPKAPK3	PITPNM3	KCTD13	VWA1	ALDOA	ATP6V0C	WBP2
CTCF 21964334 ChIP-Seq BJAB-B Human	0.0661303	0.118556	1.30685	3.54958	CDKN1C	PFKFB3	PSMD11	GSTP1	PXN	ENDOD1	KEAP1	TNFAIP3	ENO1	RASAL2	CCNDBP1	IKZF2	CLCN3	MYL12A	TM7SF2	TUBA1B	MAP1LC3B	RGS2	SERTAD1	UBC	PSMD1	TMED2	SFN	ST3GAL1	CD55	DUSP5	TLE3	BRF2	GALNT4	S100A2	WNT7B	NTRK3	PMM2	HMGA1	AHSA1	TIMM22	DHRS1	NPC2	CLCF1	CDC42EP2	LCP1	TRIB2
CDX2 21402776 ChIP-Seq INTESTINAL-VILLUS Mouse	0.066526	0.118733	1.32382	3.58776	PFKFB2	TRAM1	TRAF3IP2	DHX9	CITED2	ODC1	TNFAIP3	LAMC2	RASAL2	PTGS2	IKZF2	BZW1	RGS2	PSMD1	CD55	PHLDA3	RALGPS2	MAP4K4	ABCC3	TGFB2	GALNT4	TXNRD1	SYNRG	ARRDC3	NAV1	SERPINB8	DUSP6	TMCO1	KLHL20	EID3	P4HA1	NAV3	TMCC3	NMUR2	TAB2	CD46	TRIB2	SERINC5
BRD4 28847988 ChIP-Seq BCBL1 Human Blood Lymphoma	0.0665478	0.118733	1.84352	4.99562	EIF5A	ZNHIT2	DOT1L	KEAP1	TAB2	TRIB1	ETV3	NDRG1	INAVA
STAT1 20625510 ChIP-Seq HELA Human	0.0667953	0.118889	1.57868	4.27211	OVGP1	DUSP5	BRD2	TFRC	PPP1R10	NTRK3	FRMD4B	ELL2	PJA2	SERTAD1	NPC2	MMP28	CDC42EP3	IRF7	ST3GAL1
CBP 21632823 ChIP-Seq H3396 Human	0.0671858	0.119112	1.32256	3.57131	CDKN1C	PFKFB3	CMAS	ITPRIP	AHNAK	GSTP1	GDPD5	TM7SF2	FADS3	PRRG4	LDHA	FTH1	SERPINH1	TMED2	DENND5A	EPS8L2	PHLDA2	CTSD	DUSP5	HSPA8	CPT1A	PPTC7	SMAGP	SLC35C1	EMP1	TALDO1	PARVA	VPS37B	STAM	DUSP6	TBX3	FOSL1	ZEB1	P4HA1	CDC42EP2	IRF7	TMCC3	FKBP4
TAF2 19829295 ChIP-Seq ESCs Human	0.0673534	0.119112	1.32717	3.58044	ZNF793	RNF10	SEMA7A	NUMBL	AHNAK	MAST4	WBP2	TM2D1	ENDOD1	ZBTB8OS	CLCN3	LRP8	NPPB	UBL5	TMEM222	EDNRA	SERTAD1	PRDX1	ARSJ	ARL6IP5	HMOX1	DENND5A	CCNL2	HOXA5	DCAF13	CD55	RALGPS2	EIF5A	BRF2	NTRK3	HSPA6	PLAUR	TALDO1	TMCO1	TM9SF2	SDC1	DYNLRB2
EVI1 22308434 ChIP-Seq SKOV3 Human Ovary OvarianCancer	0.0674008	0.119112	1.3772	3.71444	ZNF793	PFKFB3	TM2D1	LAMA3	GLIS3	SUPT4H1	ZBTB8OS	RASAL2	IKZF2	ADGRG1	SERP1	TUBB3	SPP1	EPS8L2	IER2	DCAF13	RUBCN	SLC37A1	SEC16A	TXNRD1	HSPA6	ETV3	KLHL20	ZEB1	NPC2	IRF7	UBA1	TRIB1	FTL
CTCF 18555785 ChIP-Seq MESCs Mouse	0.0679803	0.119702	1.36125	3.65976	TRAM1	PFKFB3	PSMD11	WBP2	PPP1R10	CITED2	PXN	SLC2A1	TNFAIP3	GDPD5	CLCN3	LRP8	PSMD8	PRRG4	NEU1	CHMP1A	PSMD1	HOXA5	RALGPS2	EIF5A	CPT1A	SLC37A1	LMTK2	TIMM22	RHOC	NME1	EHD2	SDC1	YPEL5	PFDN4	TRIB2
CLOCK 20551151 ChIP-Seq 293T Human	0.0680562	0.119702	1.60217	4.3057	TLE3	HSP90AA1	PFKFB3	PSMD11	ALAS1	TFRC	SERPINE1	ZFR	RGS2	TUBB2A	UBC	SERPINH1	FKBP4	TRIB2
IRF8 27001747 Chip-Seq BMDM Mouse	0.0703012	0.123359	1.30356	3.46092	SEMA7A	PFKFB3	TFRC	SLC20A1	GOSR2	USO1	ODC1	PXN	TNFAIP3	ANTXR2	CLCN3	BACH1	MALT1	ACTG1	FADS3	ESM1	RGS2	SPP1	HMOX1	SFN	FLNB	ST3GAL1	CTSD	IL13RA1	MAP4K4	TLE3	TGFB2	PPTC7	SUSD1	VPS37B	BAIAP2	ETV3	SERPINB8	ISG20	ZEB1	DHRS9	TMCC3	TAB2	ITGA5	ATP13A3	SQSTM1
SMAD1 18555785 ChIP-Seq MESCs Mouse	0.0705457	0.123497	1.59263	4.22284	EIF4A2	HSP90AA1	SLC12A4	SLC20A1	SLC2A1	BACH1	TBX3	TUBB2A	MAFG	PITPNM3	CDC42EP3	SPP1	FKBP4	MAP4K4
STAT1 17558387 ChIP-Seq HELA Human	0.0764434	0.133507	1.32603	3.4095	PFKFB3	GBE1	ZBTB8OS	LAMC2	RASAL2	SLC7A11	SRP14	FAM83G	SEC61A1	ESM1	MAP1LC3B	SLC22A15	CHSY1	PSMD2	COTL1	EPS8L2	PHLDA2	DCAF13	BANP	DUSP5	BRD2	CPT1A	SEC16A	HMGA1	SERPINB8	MANF	FERMT1	TMEM158	DHRS9	PITPNM3	TMCC3	ATP13A3	CD46	TJP2
SOX2 21211035 ChIP-Seq LN229 Human	0.0780018	0.135909	1.308	3.33675	SH3GL3	TRAF3IP2	ZFAND2A	PXN	SLC2A1	ZBTB8OS	PYGL	RASAL2	TXN	BZW1	TSPAN33	PVR	NDRG1	MYL12A	PHF21B	ESM1	KCTD20	XPO6	COTL1	SFN	EPS8L2	SCAND1	IL13RA1	OVGP1	HSBP1	SLC35C1	SYVN1	ACSL6	HMGA1	LMTK2	ETV3	EML5	TUBB2A	KCTD13	NMUR2	ATP13A3	NFE2L1
GATA3 30127528 ChIP-Seq BE2C Human Brain Neuroblastoma	0.0786609	0.136738	1.41852	3.60674	TLE3	CALR3	ERRFI1	TGFB2	TPM4	TRAF3IP2	GSTP1	SYNRG	TET2	ACSL6	AHSA1	PYGL	DHRS1	ANTXR2	CLCN3	EML5	MAP2	SACS	IGSF9B	YPEL5	CALM1	BANP
STAT3 1855785 ChIP-Seq MESCs Mouse	0.0803854	0.13941	1.53218	3.8625	EIF5A	CD63	HSPA8	DDX5	CMAS	WSB2	SERPINE1	ODC1	GSR	NME1	GCLC	PRDX1	UBC	ARL6IP5	IER2
TCF3 18467660 ChIP-ChIP MESCs Mouse	0.0813167	0.140697	1.35569	3.40196	SEMA7A	ENDOD1	FOXQ1	XPO6	UBC	TMED2	CCNL2	PHLDA2	PHLDA3	RALGPS2	MAP4K4	PRKCI	YTHDF1	HSP90AA1	GALNT4	WSB2	PCDH7	C1GALT1	B3GALT6	FRMD4B	ACTN4	TBX3	DMTF1	CLCF1	KDELR2	YPEL5	TRIB2	HBEGF
SMAD4 21741376 ChIP-Seq ESCs Human	0.081671	0.140793	1.29315	3.23942	NUMBL	VCP	PFKFB3	WBP2	KEAP1	PTTG1IP	MYL12A	FOXQ1	SEC61A1	TMEM222	POLR2A	PRDX1	SLC22A18	MMP28	SFN	SCAND1	BANP	BRD2	NQO1	TGFB2	SLC37A1	S100A2	HSBP1	SMOX	SLC35C1	C1GALT1	STAM	DEXI	TM9SF2	ISG20	TUBB2A	DHRS9	CRISPLD2	THAP9	KCTD13	TKT	SEC22B	TRIB1	HBEGF
MYC 18358816 ChIP-ChIP MESCs Mouse	0.0817511	0.140793	1.22088	3.05717	EIF4A2	RNF10	CALR3	TFRC	PPP1R10	CITED2	ZBTB8OS	ENO1	BACH1	SEC61A1	MAP1LC3B	CDH1	HYAL1	XPO6	CFL1	IDH3B	CCNL2	PHLDA2	ATP6V1E1	CTSD	IER2	PHLDA3	EIF5A	HSP90AA1	ATP6V0B	TALDO1	TIMM22	KCNAB2	DUSP6	NME1	MAPKAPK3	CANX	KCTD13	TCTA	TKT	DDX5	PFKFB3	DHX9	SLC20A1	GSTP1	ODC1	AK1	NEDD8	RASAL2	CLCN3
CDX2 19796622 ChIP-Seq MESCs Mouse	0.0824688	0.141702	1.75917	4.38971	FOXQ1	ERRFI1	EDNRA	P4HA1	NAV3	NEU1	SYVN1	YPEL5	HOXA5
SMAD1 26771354 ChIP-Seq mESC Mouse Stem	0.0831323	0.142513	1.35217	3.36329	NUMBL	TRAF3IP2	GSTP1	SERPINE1	GLIS3	SIPA1L2	CLCN3	TFPI	BACH1	INAVA	ACTG1	NPPB	TUBA1B	LURAP1L	ARL6IP5	HMOX1	IER2	RALGPS2	EIF5A	RUBCN	SLC12A4	CPT1A	SPRYD4	TET2	DUSP6	FAM234A	DMTF1	SLCO4A1
GATA3 26560356 Chip-Seq TH1 Human	0.0833543	0.142565	1.29924	3.22815	EIF4A2	RNF10	ERRFI1	SEMA7A	SAR1B	DHX9	ZFAND2A	LAMC2	MALT1	SEC61A1	AGR2	PHLDA2	ST3GAL1	PLS1	MAP4K4	EIF5A	OVGP1	NQO1	SMAGP	GSR	OSGIN1	HMGA1	GPCPD1	ETV3	TMCO1	NR4A2	CRISPLD2	CDC42EP2	SDC1	TMCC3	TAB2	LCP1	YPEL5	TRIB1	CALM1	PFDN4	TRIB2
CUX1 19635798 ChIP-ChIP MULTIPLE CANCER TYPES Human	0.0837521	0.142916	1.27474	3.16123	EIF4A2	VCP	RTKN	WBP2	STXBP1	PXN	SLC2A1	KEAP1	TNFAIP3	TXN	ANTXR2	SRP14	CLCN3	BZW1	UBL5	EDNRA	RGS2	POLR2A	PRDX1	XPO6	CFL1	SCAND1	IL13RA1	POLR2L	DUSP5	BRD2	HSPA8	PRKCI	SMOX	SORT1	PMM2	HSPA6	EMP1	STAM	ELL2	SERPINB8	ATOX1	PJA2	GCLC	THAP9	PFDN4	DSC2	NEK11
TEAD4 22529382 ChIP-Seq TROPHECTODERM Mouse	0.0857331	0.145962	1.25919	3.09323	PFKFB2	RNF10	SH3GL3	DDX5	VCP	AHNAK	TRAF3IP2	MAST4	DOT1L	LAMA3	GLIS3	PTTG1IP	IKZF2	SIPA1L2	CCND3	XPO6	SACS	COTL1	HMOX1	TMED2	FLNB	UBASH3A	PHLDA2	RALGPS2	MAP4K4	MAGI1	PRKCI	TXNRD1	KCNK12	SLC35C1	ARRDC3	MMP3	SYVN1	EBF1	FRMD4B	ITFG1	TM9SF2	EML5	MYO1E	GCLC	MAPKAPK3	NAV3	TMCC3	BLVRB	GLA
SREBP2 21459322 ChIP-Seq LIVER Mouse	0.0864607	0.146865	1.3797	3.37759	BRD2	CPT1A	SLC20A1	ZFAND2A	AK1	SLC35C1	C1GALT1	SYVN1	DERL1	TSPAN33	NDRG1	TM7SF2	ZNHIT2	MAP1LC3B	ZEB1	HYAL1	CFL1	RPS6KB2	TCTA	TRIB1	ST3GAL1	IER2	DCAF13	PHLDA3
SOX2 19030024 ChIP-ChIP MESCs Mouse	0.0880501	0.149202	1.43588	3.48897	TTC14	PRKCI	VCP	KLHL25	ZBTB8OS	VPS37B	IKZF2	DEXI	DUSP6	MALT1	ATOX1	TBX3	NME1	SEC61A1	SERPINH1	TRIB1	TRIB2	RALGPS2	MAP4K4
MYC 30127528 ChIP-Seq KELLY Human Brain Neuroblastoma	0.0884911	0.149202	1.17581	2.85116	EIF4A2	RTKN	TFRC	TRAF3IP2	IKZF2	ANTXR2	BACH1	BZW1	PVR	PSMD8	CCND3	PSMD2	PSMD1	LARGE1	PLS1	MAGI1	PRKCI	TPM4	ARRDC3	LMTK2	FRMD4B	ACTN4	DMTF1	MAPKAPK3	KDELR2	TRIB1	PHLDB2	TRIB2	FTL	ZNF793	NUMBL	VCP	SAR1B	STXBP1	AK1	PTTG1IP	TXN	NDRG1	PHF21B	MAP2	NEU1	PGK1	HMOX1	ST3GAL1	HMGA1
CBX2 27304074 Chip-Seq ESCs Mouse	0.0885041	0.149202	1.50792	3.65626	TLE3	CITED2	WNT7B	NTRK3	GBE1	ARRDC3	EBF1	TCHH	TMEM47	FOXQ1	NR4A2	UBA1	PFDN4	ST3GAL1	HOXA5
MEIS1 26253404 ChIP-Seq OPTIC CUPS Mouse	0.088639	0.149202	1.29558	3.13943	CMAS	SRXN1	TRAF3IP2	ENDOD1	DERL1	TNFAIP3	PYGL	SLC7A11	MALT1	SLC22A15	CDH1	PGK1	FLNB	ATP6V1E1	ST3GAL1	WLS	RALGPS2	TLE3	HSPA8	EDN2	SPRYD4	SMOX	EBF1	FRMD4B	VPS37B	PTPN12	ETV3	DUSP6	TBX3	ITFG1	FERMT1	DHRS9	NAV3	TMCC3	DYNLRB2	CD46
STAT3 29892750 ChIP-Seq EML Mouse BoneMarrow	0.0889537	0.149394	1.55874	3.7716	BRD2	HSP90AA1	TXNL4B	TFRC	PMM2	NME1	HSPH1	TCTA	ATP13A3	ATP6V1E1	TRIB2	IER2	TJP2
SMRT 27268052 Chip-Seq Bcells Human	0.0894049	0.149814	1.28151	3.09431	GPI	CMAS	KEAP1	TNFAIP3	PYGL	CLCN3	PVR	PHF21B	TMEM222	TMSB4X	AGR2	TMED2	FLNB	ST3GAL1	BANP	DUSP5	HSP90AA1	SLC37A1	EDN2	HSBP1	KCNK12	SYNRG	PMM2	ARRDC3	ZFR	C1GALT1	EBF1	TALDO1	LMTK2	NAV1	GPCPD1	CDC42EP3	RPS6KB2	TMCC3	TRIB1	CALM1	SERINC5	CRB3	NEK11
GATA3 21867929 ChIP-Seq TH1 Mouse	0.0912404	0.152546	1.30125	3.11553	EIF4A2	RNF10	SH3GL3	SEMA7A	TXNL4B	TRAF3IP2	CITED2	SLC20A1	ENDOD1	MALT1	TMEM222	MAP1LC3B	HSPH1	ARL6IP5	PSMD1	HOXA5	DUSP5	HSPA8	GPX2	EDN2	TNFRSF12A	SPRYD4	WNT7B	RHOC	ETV3	ATOX1	ITFG1	DMTF1	MAPKAPK3	REEP5	UBAP1	TMCC3	TRIB1	DSC2
WT1 19549856 ChIP-ChIP CCG9911 Human	0.091456	0.152563	1.87506	4.48494	DUSP5	ACADVL	SMOX	NAV1	ELL2	DUSP6	HSPA1A
STAT3 19079543 ChIP-ChIP MESCs Mouse	0.0916936	0.152618	1.42733	3.41032	BRD2	ERRFI1	YTHDF1	SLC12A4	WSB2	TPM4	SRXN1	WNT7B	TXNRD1	ODC1	GLIS3	NTN4	EBF1	NME1	NR4A2	SEC61A1	XPO6	RPS6KB2	CDC42EP2
RUNX1 22897851 ChIP-Seq JUKARTE6-1 Human	0.0924813	0.153341	1.28115	3.05009	GPI	ALAS1	PSMD11	WBP2	PPP1R10	ODC1	PTTG1IP	PVR	NDRG1	MYL12A	PHF21B	FADS3	XPO6	FLNB	DENND5A	ST3GAL1	DUSP5	NQO1	YTHDF1	GPX2	CPT1A	SYNRG	ARRDC3	MMP3	EBF1	ANO8	HMGA1	EML5	REEP5	CLCF1	IRF7	SDC1	TMCC3	YPEL5	CALM1	ZNF311	SERINC5	TNRC6A
PIAS1 25552417 ChIP-Seq VCAP Human	0.0925405	0.153341	1.47573	3.5124	MAGI1	DUSP5	TLE3	CDRT4	CITED2	PCDH7	TXNRD1	GBE1	NTN4	ELL2	TM7SF2	FKBP4	SEC22B	ATP6V1E1	TRIB1	ST3GAL1
MEIS1 26923725 Chip-Seq HEMOGENIC-ENDOTHELIUM Mouse	0.0949486	0.156982	1.36299	3.20904	TLE3	SEMA7A	TGFB2	EDN2	KLHL25	HSBP1	KCNK12	GBE1	ACSL6	NEDD8	LAMC2	FRMD4B	BAIAP2	DUSP6	MAFG	KCTD13	PSMD1	NMUR2	TAB2	TRIB1	ST3GAL1	IER2	BANP	TJP2
RXR 22108803 ChIP-Seq LS180 Human	0.0959549	0.158182	1.56804	3.6753	FAM83G	SLC12A4	HSBP1	CDC42EP3	TET2	CDC42EP2	IRF7	HMOX1	EMP1	FKBP4	ST3GAL1	BANP
SOX2 19829295 ChIP-Seq ESCs Human	0.0963124	0.158182	1.28424	3.00532	TRAM1	ITPRIP	TRAF3IP2	TM2D1	USO1	MYL12A	RGS2	SLC22A18	ARL6IP5	SFN	FLNB	CD55	WLS	SEC11C	MAGI1	DUSP5	TGFB2	SLC37A1	EDN2	KCNK12	SYNRG	SLC35C1	C1GALT1	MMP3	FRMD4B	ELL2	NR4A2	EML5	TMEM158	CRISPLD2	CLCF1	DYNLRB2	PADI4	YPEL5	FKBP4	DSC2
NANOG 19829295 ChIP-Seq ESCs Human	0.0963124	0.158182	1.28424	3.00532	TRAM1	ITPRIP	TRAF3IP2	TM2D1	USO1	MYL12A	RGS2	SLC22A18	ARL6IP5	SFN	FLNB	CD55	WLS	SEC11C	MAGI1	DUSP5	TGFB2	SLC37A1	EDN2	KCNK12	SYNRG	SLC35C1	C1GALT1	MMP3	FRMD4B	ELL2	NR4A2	EML5	TMEM158	CRISPLD2	CLCF1	DYNLRB2	PADI4	YPEL5	FKBP4	DSC2
FLI1 21867929 ChIP-Seq TH2 Mouse	0.0973967	0.15961	1.27839	2.97733	TRAF3IP2	MAST4	SAR1B	CITED2	ODC1	DOT1L	NTN4	DERL1	TNFAIP3	PYGL	PTTG1IP	BACH1	ACTG1	FOXQ1	FLNB	CDRT4	GALNT4	WNT7B	TXNRD1	SYNRG	ARRDC3	EBF1	TIMM22	ELL2	DUSP6	EML5	EID3	P4HA1	NAV3	PITPNM3	SDC1	TMCC3	NMUR2	TAB2	TRIB1	TRIB2	SERINC5
VDR 20736230 ChIP-Seq LYMPHOBLASTOID Human	0.0979826	0.160218	1.59739	3.71068	S100A2	POLR2A	CITED2	XPO6	IRF7	TMCC3	TNFAIP3	DENND5A	DYNLRB2	SEC22B	NFE2L1
MNX1 26342078 ChIP-Seq MIN6-4N Mouse	0.0984012	0.160549	1.27292	2.95153	CALR3	PFKFB3	SFT2D3	RTKN	TRAF3IP2	CITED2	SLC2A1	PTTG1IP	IKZF2	SRP14	PVR	KCTD20	POLR2A	IDH3B	PSMD1	UBASH3A	ST3GAL1	PHLDA3	RALGPS2	MAGI1	TLE3	HSP90AA1	GPX2	GALNT4	TNFRSF12A	WNT7B	NTRK3	ANO8	HMGA1	LMTK2	BAIAP2	NME1	EID3	TAB2	ITGA5	TRIB2	SERINC5	HBEGF
SOX2 18555785 ChIP-Seq MESCs Mouse	0.0993849	0.161799	1.5574	3.59565	PSMD8	ERRFI1	UBL5	MYO1E	PFKFB3	REEP5	CITED2	ARL6IP5	SPP1	SACS	TFPI	BANP
BCL6 27268052 Chip-Seq Bcells Human	0.099862	0.162221	1.27925	2.94736	NUMBL	VCP	ALAS1	WBP2	DOT1L	PXN	DERL1	ZBTB8OS	MYL12A	TM7SF2	ARSJ	SLC22A18	ST3GAL1	HOXA5	IL13RA1	POLR2L	BANP	YTHDF1	HSBP1	SYNRG	PMM2	SLC35C1	ANO8	PTPN12	GPCPD1	TMCO1	RGP1	ISG20	NPC2	CLCF1	IRF7	ITGA5	ZNF654	SERINC5	HBEGF	DNASE1L1
STAT3 24763339 ChIP-Seq IMN-ESCs Mouse	0.100763	0.163328	1.27801	2.93302	ITPRIP	TRAF3IP2	CITED2	TM2D1	GBE1	USO1	PXN	HSPB1	TNFAIP3	LAMC2	SIPA1L2	TUBA1B	SLC22A15	CDH1	SPP1	IER2	WLS	BRD2	TLE3	PRKCI	HSP90AA1	TGFB2	HSBP1	ARRDC3	EBF1	EMP1	NAV1	FRMD4B	PTPN12	ACTN4	TBX3	MYO1E	CDC42EP3	TAB2	CALM1	TJP2
ZNF652 21678463 ChIP-ChIP ZR75-1 Human	0.101061	0.163456	2.34859	5.38304	TRAF3IP2	PPP1R10	HYAL1	HSPB1
NOTCH1 17114293 ChIP-ChIP T-ALL Human	0.102765	0.165851	2.08493	4.74386	CFL1	DERL1	AHSA1	FTL	SEC11C
TBX2 30127528 ChIP-Seq BE2C Human Brain Neuroblastoma	0.102988	0.165851	1.33988	3.04572	CCDC71L	CALR3	WBP2	TM2D1	USO1	ODC1	BACH1	HSPH1	TUBB3	MAP2	UBC	BANP	MAGI1	TLE3	SORT1	GSR	ARRDC3	EBF1	DUSP6	TBX3	SPSB2	UBAP1	IGSF9B	YPEL5	TRIB1
PU1 27457419 Chip-Seq LIVER Mouse	0.104525	0.167963	1.2688	2.86536	PFKFB2	TRAM1	PFKFB3	DHX9	SLC20A1	STXBP1	LAMC2	RASAL2	PTGS2	IKZF2	SRP14	TFPI	BZW1	RGS2	SLC22A15	PSMD1	SCAND1	CD55	PHLDA3	RALGPS2	MAP4K4	PRKCI	TGFB2	SMOX	SEC16A	SLC35C1	NAV1	STAM	SERPINB8	TMCO1	KLHL20	NR4A2	FERMT1	DHRS9	SLCO4A1	CD46	PFDN4
WDR5 24793694 ChIP-Seq LNCAP Human	0.105466	0.16911	1.44417	3.24847	CDKN1C	TLE3	CALR3	PFKFB3	S100A2	TM2D1	NTRK3	RASAL2	NDRG1	TM7SF2	FAM83G	XPO6	TKT	CALM1	CD46	BANP
RUNX 20019798 ChIP-Seq JUKART Human	0.106256	0.170009	1.46159	3.27675	PRKCI	PFKFB3	GSR	SUSD1	ACSL6	TNFAIP3	IKZF2	SIPA1L2	ETV3	DUSP6	CCND3	DENND5A	TRIB1	TRIB2	SERINC5
EZH2 23942234 ChIP-Seq MYOBLASTS AND MYOTUBES Mouse	0.108184	0.172567	1.37974	3.06843	DUSP5	WBP2	WNT7B	TXNRD1	KCNK12	STXBP1	DOT1L	TCHH	VPS37B	TM7SF2	PHF21B	FOXQ1	MAPKAPK3	KCTD20	CRISPLD2	FLNB	PFDN4	SQSTM1	SERINC5	CRB3
NR3C1 34362910 ChIP-Seq WistarRat Hippocampus	0.108597	0.172567	1.39138	3.08902	PFKFB2	RNF10	SMOX	SORT1	PXN	PARVA	FRMD4B	KCNAB2	SLC7A11	VMP1	RGP1	MAP1LC3B	CDC42EP3	COTL1	VWA1	FLNB	CRYAB	NFE2L1	MAP4K4
ER 23166858 ChIP-Seq MCF-7 Human	0.108812	0.172567	1.40462	3.11562	NQO1	TFRC	HSBP1	SERPINE1	SUPT4H1	LMTK2	LAMC2	RASAL2	MYL12A	SLC22A15	DMTF1	SERPINH1	DYNLRB2	ATP13A3	SEC22B	TRIB1	PFDN4	TJP2
PU.1 20513432 ChIP-Seq MACROPHAGES Mouse	0.108932	0.172567	1.25209	2.77591	CD63	SH3GL3	TRAM1	RNASEK	CMAS	AHNAK	WBP2	SLC20A1	STXBP1	GLIS3	SUPT4H1	DERL1	KEAP1	TNFAIP3	SIPA1L2	NDRG1	MALT1	PHF21B	SEC61A1	TMEM222	TUBA1B	CCND3	SLC22A15	MMP28	TLE3	YTHDF1	SMAGP	TIMM22	NAV1	BAIAP2	PJA2	EID3	TUBB2A	P4HA1	TMCC3	KDELR2	ITGA5	ATP13A3	TRIB1	C2CD2L
HOXB4 20404135 ChIP-ChIP EML Mouse	0.109014	0.172567	1.27133	2.81762	VCP	WBP2	PPP1R10	CITED2	ZFAND2A	DERL1	ZBTB8OS	TNFAIP3	CCNDBP1	CLCN3	BZW1	PSMD8	UBL5	POLR2A	PRDX1	TMSB4X	LAMP2	NEU1	ARL6IP5	TMED2	TLE3	HSPA8	BRF2	TNFRSF12A	SORT1	PCDH7	PMM2	ARRDC3	SYVN1	PLAUR	DUSP6	NR4A2	NPC2	TKT	TRIB1
CIITA 25753668 ChIP-Seq RAJI Human	0.110323	0.174268	1.49758	3.30119	BRD2	DDX5	TXNL4B	GDI1	PPP1R10	EBF1	TIMM22	PSMD8	MAP1LC3B	DMTF1	XPO6	IDH3B	CALM1
SCL 21571218 ChIP-Seq MEGAKARYOCYTES Human	0.111996	0.176536	1.26331	2.76575	DDX5	SRXN1	ODC1	AK1	SLC2A1	PYGL	PTTG1IP	PTGS2	GDPD5	FTH1	MMP28	SERPINH1	COTL1	ST3GAL1	ABCC3	CDRT4	TPM4	SMOX	WNT7B	NTRK3	OR11G2	ACSL6	LMTK2	FRMD4B	VPS37B	ACTN4	STAM	ELL2	DUSP6	CDC42EP3	NMUR2	KDELR2	PADI4	IGSF9B	TKT	TJP2
PHF8 20622854 ChIP-Seq HELA Human	0.112948	0.177661	1.25816	2.74383	CDKN1C	CALR3	NUMBL	VCP	PFKFB3	PSMD11	AHNAK	SRXN1	AK1	HSPB1	FITM2	CCNDBP1	NPPB	FAM83G	SERTAD1	HYAL1	PRDX1	XPO6	MMP28	HMOX1	DENND5A	CCNL2	HOXA5	HSP90AA1	GALNT4	S100A2	PPTC7	HSBP1	SLC35C1	SYVN1	PTPN12	ATOX1	EREG	KCTD13	UBAP1	SDC1	ZNF654
P68 20966046 ChIP-Seq HELA Human	0.11382	0.178655	1.25334	2.72368	CDKN1C	CALR3	VCP	AHNAK	WBP2	GOSR2	DOT1L	PXN	FITM2	CCNDBP1	MYL12A	FADS3	FAM83G	HYAL1	PRDX1	SLC22A18	MMP28	DENND5A	HOXA5	DUSP5	TLE3	YTHDF1	CPT1A	TGFB2	S100A2	SEC16A	SLC35C1	SYVN1	TALDO1	LMTK2	KCNAB2	PTPN12	ATOX1	RGP1	CLCF1	IRF7	PADI4	DNASE1L1
LYL1 30185409 ChIP-Seq K562 Mouse BoneMarrow Leukemia	0.118302	0.18496	1.31534	2.80762	CDKN1C	RNF10	ODC1	ENDOD1	SLC2A1	HSPB1	TNFAIP3	SMG9	PTGS2	CLCN3	NPPB	SEC61A1	CCND3	SERPINH1	ST3GAL1	SLC37A1	OR11G2	SUSD1	ACSL6	ETV3	CDC42EP3	UBAP1	PADI4	SERINC5	TJP2
TET1 21490601 ChIP-Seq MESCs Mouse	0.118443	0.18496	1.23478	2.6342	CALR3	CD63	SEMA7A	PFKFB3	RTKN	AHNAK	SRXN1	CITED2	SERPINE1	AK1	NEDD8	FITM2	PYGL	RASAL2	PTTG1IP	TSPAN33	PVR	NPPB	PRDX1	SERPINH1	PHLDA2	DCAF13	CD55	BANP	RALGPS2	MAGI1	ABCC3	SMOX	GSR	SLC35C1	TALDO1	NME1	FOSL1	TM9SF2	EHD2	SDC1	TMCC3	YPEL5	CALM1	ALDOA	CRYAB	NFE2L1
CEBPB 26923725 Chip-Seq HEMANGIOBLAST Mouse	0.118583	0.18496	1.45383	3.09977	SH3GL3	HSBP1	SEC16A	ACSL6	TIMM22	PTGS2	SERPINB8	TMEM47	FOXQ1	CCND3	SERTAD1	TRIB1	ST3GAL1	MAP4K4
CTCF 18555785 Chip-Seq ESCs Mouse	0.119921	0.186655	1.25368	2.65896	PFKFB2	TRAM1	PFKFB3	SRXN1	DHX9	SLC20A1	STXBP1	LAMC2	RASAL2	CCNDBP1	PTGS2	IKZF2	SRP14	TFPI	BZW1	PRRG4	RGS2	PSMD1	SCAND1	CD55	PHLDA3	RALGPS2	MAP4K4	TTC14	TGFB2	SMOX	NAV1	GPCPD1	SERPINB8	TMCO1	KLHL20	FERMT1	DHRS9	SLCO4A1	CD46	PFDN4
TCF4 23295773 ChIP-Seq U87 Human	0.12522	0.194496	1.17597	2.44329	GPI	ERRFI1	TFRC	MAST4	GBE1	SLC2A1	SLC7A11	IKZF2	SEC61A1	TUBB3	CDH1	MMP28	COTL1	CCNL2	PLS1	RALGPS2	MAGI1	DUSP5	CPT1A	ATP6V0B	WSB2	HSBP1	KCNK12	SLC35C1	ZFR	EBF1	LMTK2	NAV1	EREG	EML5	CRISPLD2	PITPNM3	LCP1	DSC2	HBEGF	ZNF793	TM2D1	LAMA3	ENDOD1	GLIS3	NTN4	LRP8	POLR2A	MAP2	ARSJ
STAT5A 28732065 ChIP-Seq J2E Mouse Blood	0.126228	0.195503	2.15209	4.4541	EIF5A	PSMD11	PRDX1	LRP8
GTF3C2 35216376 ChIP-Seq H9 Human BoneMarrow Lymphoma	0.126394	0.195503	1.25847	2.60295	CCDC71L	ITPRIP	RTKN	MAST4	DOT1L	ENDOD1	HSPB1	GDPD5	FADS3	PRRG4	MAP1LC3B	CCND3	SLC22A15	SERTAD1	CDH1	ERMARD	NEU1	HMOX1	FLNB	ZNF500	MAP4K4	MAGI1	EIF5A	NQO1	CPT1A	WNT7B	KCNK12	TIMM22	DEXI	CDC42EP2	PHLDB2	SQSTM1	CRB3
NFYB 21822215 ChIP-Seq K562 Human	0.126905	0.195846	1.24194	2.56376	ERRFI1	PFKFB3	AHNAK	DHX9	TM2D1	SLC2A1	ZBTB8OS	LAMC2	ENO1	RASAL2	PTGS2	SIPA1L2	LRP8	NPPB	TMEM222	RGS2	SLC22A15	FTH1	SFN	CCNL2	CD55	WLS	RALGPS2	TGFB2	EDN2	SORT1	B3GALT6	PARVA	NAV1	KCNAB2	STAM	ETV3	TBX3	ZEB1	P4HA1	PADI4	SEC22B
ESRRB 18555785 Chip-Seq ESCs Mouse	0.127142	0.195846	1.24536	2.5685	PFKFB2	TRAM1	PFKFB3	DHX9	SLC20A1	STXBP1	SLC2A1	LAMC2	RASAL2	PTGS2	IKZF2	SRP14	TFPI	BZW1	TMEM222	RGS2	SLC22A15	IDH3B	PSMD1	SCAND1	CD55	PHLDA3	RALGPS2	MAP4K4	TGFB2	SMOX	SEC16A	SLC35C1	NAV1	STAM	GPCPD1	SERPINB8	TMCO1	KLHL20	FERMT1	SLCO4A1
E2F1 20622854 ChIP-Seq HELA Human	0.128393	0.197364	1.24781	2.56132	CDKN1C	NUMBL	PFKFB3	AHNAK	GSTP1	AK1	PXN	HSPB1	FITM2	CCNDBP1	NDRG1	MYL12A	PRRG4	FAM83G	SERTAD1	HYAL1	PRDX1	ARSJ	SFN	DENND5A	CCNL2	OVGP1	NQO1	YTHDF1	TGFB2	BRF2	S100A2	SEC16A	SLC35C1	TALDO1	RGP1	CLCF1	ITGA5	CRB3	DNASE1L1
STAT5 23275557 ChIP-Seq MAMMARY-EPITHELIUM Mouse	0.129694	0.198953	1.29886	2.65302	PFKFB2	SERPINE1	ODC1	FITM2	SLC7A11	IKZF2	SIPA1L2	FLNB	BANP	EIF5A	SLC37A1	EDN2	PMM2	EMP1	TALDO1	RHOC	RGP1	NR4A2	FERMT1	REEP5	NAV3	NPC2	LCP1	TKT	TJP2
GATA3 30127528 ChIP-Seq KELLY Human Brain Neuroblastoma	0.130724	0.20012	1.24918	2.54166	PSMD11	TFRC	WBP2	DHX9	GSTP1	GOSR2	KEAP1	HSPB1	INAVA	PSMD8	SEC61A1	TUBA1B	RGS2	MAP2	ERMARD	CFL1	UBC	SCAND1	IER2	PLS1	TLE3	HSPA8	PRKCI	YTHDF1	C1GALT1	TET2	EBF1	PTPN12	DUSP6	NME1	DMTF1	MAFG	RPS6KB2	PFDN4
KAP1 22055183 ChIP-Seq ESCs Mouse	0.133634	0.204031	1.29345	2.60326	EIF4A2	AHNAK	TRAF3IP2	GSTP1	SERPINE1	LAMC2	SIPA1L2	ACTG1	PSMD8	LDHA	SLC22A18	ATP6V1E1	CTSD	DCAF13	CD55	NQO1	PRKCI	HSP90AA1	WSB2	KLHL25	SORT1	LMTK2	B3GALT6	CRISPLD2	DYNLRB2
EWS 26573619 Chip-Seq HEK293 Human	0.133826	0.204031	1.37138	2.75814	DUSP5	BRD2	HSP90AA1	TRAF3IP2	CITED2	GBE1	ARRDC3	C1GALT1	SIPA1L2	RGS2	NAV3	MAP2	CDC42EP3	NMUR2	DYNLRB2	ZNF654	TRIB2
NFIB 24661679 ChIP-Seq LUNG Mouse	0.134884	0.205223	1.41896	2.84266	CDRT4	ERRFI1	ARRDC3	SUSD1	ANO8	HMGA1	FRMD4B	DUSP6	ITFG1	NR4A2	P4HA1	NMUR2	PHLDA2	SEC22B
CHD4 35695185 ChIP-Seq nicBasalRootGanglia Mouse Embryo	0.136272	0.206911	1.19005	2.37189	CDKN1C	CCDC71L	SH3GL3	TRAM1	PPP1R10	ZFAND2A	KEAP1	SMG9	ENO1	FADS3	UBL5	SLC22A15	FTH1	TMED2	ATP6V1E1	IER2	PHLDA3	MAGI1	BRD2	WSB2	ANO8	FRMD4B	RHOC	GPCPD1	DEXI	PJA2	PTBP3	EML5	KDELR2	PADI4	FKBP4	VCP	PFKFB3	DOT1L	CCNDBP1	GDPD5	TSPAN33	NDRG1	INAVA	ADGRG1	HSPH1	SERTAD1	MAP2	NEU1	CD55
RNF2 27304074 Chip-Seq ESCs Mouse	0.13819	0.209261	1.28081	2.53489	CDKN1C	SH3GL3	SEMA7A	MAST4	NTN4	TCHH	HSPB1	NDRG1	FAM83G	PHLDA2	WNT7B	KCNK12	SUSD1	EBF1	AHSA1	NAV1	TBX3	NR4A2	TMEM158	PITPNM3	CDC42EP3	SDC1	TMCC3	TRIB1	PFDN4	TRIB2
IRF1 19129219 ChIP-ChIP H3396 Human	0.138664	0.209261	1.88136	3.717	HSPH1	TUBB2A	ATP6V1E1	DUSP6	TBX3
SRY 22984422 ChIP-ChIP TESTIS Rat	0.138664	0.209261	1.88136	3.717	HMGA1	BLVRB	ACTN4	ITGA5	TSPAN33
OCT4 21477851 ChIP-Seq ESCs Mouse	0.13903	0.20939	1.2325	2.43181	PFKFB2	TRAM1	TRAF3IP2	DHX9	CITED2	TNFAIP3	LAMC2	RASAL2	PTTG1IP	PTGS2	IKZF2	BZW1	RGS2	PSMD1	CD55	PHLDA3	RALGPS2	MAP4K4	ABCC3	CDRT4	TGFB2	GALNT4	TXNRD1	EBF1	TIMM22	NAV1	SERPINB8	DUSP6	ATOX1	TMCO1	KLHL20	EID3	P4HA1	TMCC3	TAB2	CD46
DNAJC2 21179169 ChIP-ChIP NT2 Human	0.139733	0.210023	1.33687	2.631	TLE3	CDRT4	NQO1	ATP6V0B	TFRC	AHNAK	LAMA3	PYGL	SLC7A11	NDRG1	MALT1	TBX3	TM7SF2	PHF21B	ACTG1	IRF7	LCP1	TKT	FTL
TAL1 26923725 Chip-Seq HPCs Mouse	0.141164	0.211043	1.24169	2.43102	ERRFI1	TRAM1	MAST4	ODC1	DERL1	LAMC2	SLC7A11	IKZF2	CLCN3	NDRG1	EDNRA	RGS2	FTH1	PSMD1	CD55	RALGPS2	NQO1	HSP90AA1	GPX2	OSGIN1	NAV1	KCNAB2	SERPINB8	DUSP6	TBX3	KLHL20	ZEB1	MAPKAPK3	CRISPLD2	SDC1	TMCC3	YPEL5	TRIB2
RARB 24833708 ChIP-Seq LIVER Mouse	0.141263	0.211043	1.23019	2.40765	EIF4A2	SFT2D3	TFRC	SRXN1	STXBP1	GBE1	AK1	SRP14	BZW1	FAM83G	SEC61A1	TUBA1B	KCTD20	PSMD2	MMP28	CHMP1A	SPP1	ST3GAL1	DUSP5	BRD2	SMAGP	SORT1	SYVN1	PLAUR	TIMM22	B3GALT6	VPS37B	ACTN4	DEXI	TBX3	CDC42EP2	TMCC3	VWA1	PFDN4	SERINC5	HBEGF
CMYC 18555785 Chip-Seq ESCs Mouse	0.141263	0.211043	1.23019	2.40765	PFKFB2	TRAM1	PFKFB3	DHX9	SLC20A1	SLC2A1	LAMC2	RASAL2	CCNDBP1	PTGS2	IKZF2	SRP14	TFPI	BZW1	RGS2	CD55	WLS	PHLDA3	RALGPS2	MAP4K4	TGFB2	EDN2	HSBP1	SMOX	TET2	NAV1	STAM	GPCPD1	SERPINB8	TMCO1	KLHL20	NR4A2	FERMT1	DHRS9	SEC22B	CD46
TCF4 18268006 ChIP-ChIP LS174T Human	0.142874	0.213023	1.4742	2.86849	PFKFB2	ERRFI1	DHRS9	MAP2	CDC42EP3	SFN	LAMC2	SIPA1L2	CD46	TFPI	LRP8
NR3C1 23031785 ChIP-Seq PC12 Mouse	0.144563	0.215109	1.32942	2.57116	DUSP5	TLE3	SH3GL3	EDN2	CITED2	ODC1	C1GALT1	PARVA	DUSP6	TBX3	PJA2	ZEB1	NAV3	CDC42EP3	COTL1	NMUR2	YPEL5	CTSD	TNRC6A
EED 16625203 ChIP-ChIP MESCs Mouse	0.146542	0.21762	1.41621	2.71975	CDKN1C	TGFB2	PCDH7	NTRK3	KCNK12	EBF1	GDPD5	LRP8	FOXQ1	PHLDA2	PFDN4	HOXA5	HSPA1A
ZFP42 18358816 ChIP-ChIP MESCs Mouse	0.147959	0.219286	1.25735	2.40257	PFKFB2	EIF4A2	DDX5	SAR1B	PPP1R10	SLC20A1	GLIS3	HSPB1	ENO1	ACTG1	PSMD8	PRRG4	TUBB3	HYAL1	PSMD1	BANP	OVGP1	BRD2	TLE3	ATP6V0B	TIMM22	B3GALT6	BAIAP2	ITFG1	TMCO1	TUBB2A	NPC2	ATP6V0C
P53 22387025 ChIP-Seq ESCs Mouse	0.149247	0.220754	1.22216	2.32475	PFKFB2	TRAM1	PFKFB3	DHX9	SLC20A1	LAMC2	RASAL2	SLC7A11	PTGS2	IKZF2	SRP14	TFPI	BZW1	RGS2	ARSJ	PSMD1	CD55	WLS	PHLDA3	RALGPS2	MAP4K4	TTC14	TGFB2	SMOX	PCDH7	SLC35C1	SUSD1	TET2	NAV1	SERPINB8	TMCO1	KLHL20	NR4A2	FERMT1	DHRS9	CD46
EZH2 27294783 Chip-Seq NPCs Mouse	0.151529	0.223686	1.2705	2.39741	PFKFB2	TRAM1	TRAF3IP2	DHX9	CITED2	TNFAIP3	LAMC2	RASAL2	PTGS2	IKZF2	BZW1	RGS2	PSMD1	CD55	RALGPS2	MAP4K4	TGFB2	GALNT4	NAV1	SERPINB8	DUSP6	KLHL20	P4HA1	TMCC3	TAB2
CTNNB1 20460455 ChIP-Seq HCT116 Human	0.15205	0.22401	1.28351	2.41755	MAGI1	ABCC3	DUSP5	TGFB2	SLC37A1	RTKN	MAST4	PCDH7	GSR	BAIAP2	SIPA1L2	MALT1	ITFG1	TM9SF2	MYO1E	NAV3	CRISPLD2	FLNB	EPS8L2	TRIB1	PHLDB2	SERINC5	POLR2L
TCFCP2L1 18555785 Chip-Seq ESCs Mouse	0.152749	0.224064	1.21875	2.28999	PFKFB2	ERRFI1	TRAM1	PFKFB3	DHX9	SLC20A1	LAMC2	RASAL2	SLC7A11	PTGS2	IKZF2	SRP14	TFPI	BZW1	RGS2	ARSJ	CD55	WLS	PHLDA3	RALGPS2	MAP4K4	TGFB2	EDN2	SMOX	SUSD1	TET2	NAV1	GPCPD1	SERPINB8	TMCO1	KLHL20	NR4A2	FERMT1	DHRS9	DYNLRB2	CD46
RAD21 21589869 ChIP-Seq MESCs Mouse	0.152749	0.224064	1.21875	2.28999	SEMA7A	AHNAK	CITED2	GOSR2	AK1	SLC2A1	FADS3	TUBA1B	MMP28	CHMP1A	TMED2	FLNB	DENND5A	PHLDA2	ST3GAL1	ABCC3	NQO1	BRF2	WSB2	SORT1	ARRDC3	OSGIN1	ANO8	TIMM22	VPS37B	ATOX1	TMCO1	ISG20	EHD2	FERMT1	MYO1E	REEP5	NPC2	PITPNM3	PADI4	CALM1
JUN 27471255 ChIP-Seq Chondrocytes Mouse Rib	0.15299	0.224064	1.13073	2.12282	EIF4A2	ERRFI1	SH3GL3	ITPRIP	BACH1	BZW1	TM7SF2	PSMD8	FADS3	LAMP2	SACS	COTL1	LARGE1	WLS	IL13RA1	MAGI1	TLE3	ARRDC3	TALDO1	FRMD4B	DMTF1	CRISPLD2	KCTD13	FKBP4	TRIB1	SQSTM1	SEMA7A	DDX5	PFKFB3	DHX9	AK1	GLIS3	RASAL2	PHF21B	LDHA	HSPH1	ARSJ	SERPINH1	HSPA8	KLHL25	SYNRG	PARVA	ISG20	EHD2	GCLC
ETS1 20019798 ChIP-Seq JURKAT Human	0.153683	0.224636	1.21153	2.26904	RNF10	CALR3	ACADVL	PSMD11	WBP2	SUPT4H1	DERL1	ZBTB8OS	PSMD8	UBL5	SEC61A1	TMEM222	ZNHIT2	MAP1LC3B	HSPH1	SERP1	CFL1	IDH3B	PSMD1	SCAND1	ZNF500	ATP6V1E1	IER2	SEC11C	BANP	TTC14	PRKCI	ATP6V0B	BRF2	PMM2	TIMM22	TMCO1	NME1	KLHL20	RPS6KB2	SEC22B	CALM1	FTL
CEBPA 23403033 ChIP-Seq LIVER Mouse	0.154392	0.225231	1.38209	2.5821	ABCC3	CALR3	VCP	TNFAIP3	RASAL2	NDRG1	ISG20	DHRS9	CANX	RPS6KB2	COTL1	HMOX1	LCP1	TRIB1
PPARD 23176727 ChIP-Seq KERATINOCYTES Mouse	0.154822	0.225416	1.69783	3.16727	NPPB	SMOX	CDC42EP3	OSGIN1	NAV1	PHLDA2
CDH4 35650610 ChIP-Seq mESC Mouse Stem Autism	0.155162	0.22547	1.29523	2.41338	BRD2	CDRT4	ITPRIP	SPRYD4	DHX9	STXBP1	KEAP1	CCNDBP1	SIPA1L2	GDPD5	DUSP6	FAM83G	CCND3	HSPH1	KCTD20	NEU1	SPP1	TAB2	LCP1	IGSF9B	ATP13A3
ZFP322A 24550733 ChIP-Seq MESCs Mouse	0.156033	0.226293	2.27622	4.22851	VCP	WNT7B	PGK1
KLF4 18555785 Chip-Seq ESCs Mouse	0.156976	0.227218	1.21807	2.25545	PFKFB2	TRAM1	PFKFB3	DHX9	SLC20A1	STXBP1	LAMC2	RASAL2	CCNDBP1	PTGS2	IKZF2	SRP14	BZW1	PRRG4	RGS2	PSMD1	SCAND1	CD55	PHLDA3	RALGPS2	MAP4K4	TGFB2	SMOX	SEC16A	NAV1	STAM	GPCPD1	SERPINB8	TMCO1	KLHL20	NR4A2	FERMT1	SLCO4A1	CD46	PFDN4
TP53 22573176 ChIP-Seq HFKS Human	0.158763	0.229358	1.26188	2.3223	ACADVL	TM2D1	NEDD8	FITM2	BACH1	NDRG1	PHF21B	SERTAD1	PRDX1	TMED2	SLC39A7	SCAND1	HOXA5	SEC11C	EIF5A	SMAGP	EBF1	PTPN12	PJA2	RGP1	NR4A2	ZEB1	BLVRB	ZNF654	CALM1
FOXI1 33610681 ChIP-Seq GES1 Human Gastric Carcinoma	0.159137	0.229454	1.60641	2.95256	GCLC	DHX9	GBE1	LMTK2	PTTG1IP	KCNAB2	PHLDB2
ESR1 30970003 ChIP-Seq MCF-7 Human BreastCancer	0.159649	0.229747	1.27399	2.33748	ABCC3	TLE3	SLC12A4	CPT1A	TFRC	TPM4	TRAF3IP2	WBP2	GSTP1	PMM2	NTN4	KEAP1	ISG20	ADGRG1	HSPH1	PKM	CHSY1	CDH1	EPS8L2	LARGE1	FKBP4	GLA	RALGPS2
FOXO3 23340844 ChIP-Seq DLD1 Human	0.161807	0.232046	1.33892	2.43865	MAGI1	EIF4A2	DUSP5	ERRFI1	ITPRIP	AHNAK	SUSD1	HSPB1	EREG	MAP2	XPO6	FLNB	EPS8L2	FKBP4	ZNF311	TJP2
TAL1 22897851 ChIP-Seq JUKARTE6-1 Human	0.161871	0.232046	1.21343	2.2096	GPI	CALR3	PSMD11	SLC20A1	STXBP1	TNFAIP3	CLCN3	PVR	NDRG1	PHF21B	TMEM222	TMSB4X	XPO6	FLNB	ST3GAL1	DCAF13	BANP	NQO1	GPX2	PMM2	ACSL6	TMCO1	EREG	MANF	EML5	FERMT1	P4HA1	CDC42EP2	BLVRB	TRIB1	CALM1	ZNF311	SERINC5	TJP2	NEK11
TAL1 30185409 ChIP-Seq K562 Mouse BoneMarrow Leukemia	0.163045	0.23328	1.26316	2.29102	CDKN1C	RNF10	SLC37A1	OR11G2	ODC1	SUSD1	ENDOD1	ACSL6	SLC2A1	HSPB1	TNFAIP3	SMG9	ETV3	CLCN3	NPPB	SEC61A1	CCND3	CDC42EP3	SERPINH1	UBAP1	PADI4	ST3GAL1	SERINC5	TJP2
E2F1 18555785 Chip-Seq ESCs Mouse	0.163547	0.233549	1.20863	2.18841	PFKFB2	TRAM1	PFKFB3	DHX9	SLC20A1	STXBP1	LAMC2	RASAL2	SLC7A11	PTGS2	IKZF2	SRP14	BZW1	RGS2	SLC22A15	SCAND1	CD55	PHLDA3	RALGPS2	MAP4K4	TGFB2	EDN2	SMOX	SEC16A	SLC35C1	TET2	NAV1	GPCPD1	SERPINB8	TMCO1	KLHL20	NR4A2	FERMT1	DHRS9	UBAP1	CD46
NEUROD2 26341353 ChIP-Seq CORTEX Mouse	0.169377	0.24141	1.20654	2.14237	EIF4A2	CD63	RNASEK	TFRC	AHNAK	SAR1B	ZFAND2A	ODC1	DERL1	NEDD8	BACH1	SEC61A1	TUBA1B	ZNHIT2	CFL1	AGR2	ATP6V1E1	CD55	HSP90AA1	CPT1A	SMAGP	SEC16A	SLC35C1	ACSL6	TIMM22	NAV1	VPS37B	SERPINB8	DEXI	ITFG1	NME1	ZEB1	TMCC3	IGSF9B	PHLDB2
REST 19997604 ChIP-ChIP NEURONS Mouse	0.170336	0.242313	1.23792	2.1911	ERRFI1	SRXN1	WBP2	PPP1R10	ODC1	KEAP1	SLC7A11	ACTG1	POLR2A	ATP6V1E1	EIF5A	TTC14	YTHDF1	WSB2	TXNRD1	C1GALT1	SYVN1	ACTN4	STAM	TMCO1	KLHL20	TM9SF2	P4HA1	KCTD13	TMCC3	ATP6V0C	DSC2
OLIG2 29049317 ChIP-Seq Mouse SpinalCord	0.17171	0.243802	1.18773	2.09273	CALR3	SFT2D3	CMAS	RTKN	SRXN1	CITED2	USO1	ODC1	AK1	DERL1	PTTG1IP	NDRG1	PSMD8	SEC61A1	TUBA1B	RGS2	HSPH1	ODR4	SERP1	SERTAD1	TUBB3	PSMD2	FTH1	ARL6IP5	HMOX1	DCAF13	EIF5A	HSPA8	SPRYD4	KLHL25	SEC16A	C1GALT1	TALDO1	DUSP6	MYO1E	VWA1	TCTA	YPEL5	CRYAB	SQSTM1	NFE2L1
CDX2 20551321 ChIP-Seq CACO-2 Human	0.173747	0.246224	1.40982	2.46741	ABCC3	BRD2	SAR1B	CITED2	GSTP1	TNFAIP3	ACTN4	BAIAP2	HOXA5	DUSP6	ACTG1
NANOG 20526341 ChIP-Seq ESCs Human	0.174128	0.246296	1.20554	2.10724	ZNF793	NUMBL	ACADVL	AHNAK	TM2D1	GSTP1	PTTG1IP	ANTXR2	TM7SF2	NPPB	PRRG4	UBL5	FAM83G	SERTAD1	HYAL1	CCNL2	PLS1	BRD2	EDN2	TPM4	SYNRG	MMP3	HMGA1	PLAUR	RHOC	TMCO1	FOSL1	NR4A2	EML5	CLCF1	CANX	PADI4	ATP6V0C	ZNF311
LMO2 26923725 Chip-Seq HEMANGIOBLAST Mouse	0.175016	0.246944	1.20815	2.10565	SH3GL3	CITED2	ODC1	LAMC2	SLC7A11	PTGS2	IKZF2	NDRG1	SEC61A1	EDNRA	PSMD1	ST3GAL1	CD55	MAGI1	TLE3	HSP90AA1	TGFB2	KLHL25	HSBP1	NTRK3	GSR	SUSD1	EBF1	FRMD4B	TBX3	FERMT1	ZEB1	CRISPLD2	SDC1	DYNLRB2	TRIB2	SERINC5	TNRC6A
RARA 24833708 ChIP-Seq LIVER Mouse	0.17578	0.246944	1.20085	2.0877	SEMA7A	TRAM1	DDX5	VCP	RNASEK	GSTP1	GOSR2	ODC1	AK1	MALT1	PSMD8	PRRG4	ZNHIT2	HSPH1	CFL1	CHMP1A	YTHDF1	SORT1	SEC16A	SYVN1	TIMM22	VPS37B	TM9SF2	SPSB2	ZEB1	CANX	SDC1	TMCC3	TKT	TRIB1	PHLDB2	SQSTM1	ATP6V0C	TNRC6A	C2CD2L
ZIC3 20872845 ChIP-ChIP MESCs Mouse	0.176043	0.246944	1.50631	2.61651	TFRC	WSB2	REEP5	PPP1R10	SDC1	SQSTM1	RALGPS2	MAP4K4
POU5F1 26923725 Chip-Seq MESODERM Mouse	0.176246	0.246944	1.4051	2.43907	EDN2	CRISPLD2	TM2D1	NTRK3	TET2	EBF1	OSGIN1	TIMM22	DYNLRB2	TRIB1	PHF21B
TEAD4 26923725 Chip-Seq HEMANGIOBLAST Mouse	0.176246	0.246944	1.4051	2.43907	EDN2	CRISPLD2	TM2D1	NTRK3	TET2	EBF1	OSGIN1	TIMM22	DYNLRB2	TRIB1	PHF21B
POU5F1 18555785 ChIP-Seq MESCs Mouse	0.176849	0.247176	1.36158	2.35889	EIF4A2	HSP90AA1	TXNL4B	CITED2	PPP1R10	TMCO1	POLR2A	UBC	YPEL5	SEC22B	TRIB1	CALM1	BANP
SOX2 18555785 Chip-Seq ESCs Mouse	0.177077	0.247176	1.19972	2.07692	PFKFB2	TRAM1	PFKFB3	DHX9	SLC20A1	SLC2A1	LAMC2	RASAL2	PTGS2	IKZF2	SRP14	BZW1	RGS2	ARSJ	PSMD1	SCAND1	CD55	PHLDA3	RALGPS2	MAP4K4	TGFB2	SMOX	SORT1	SEC16A	TET2	NAV1	STAM	GPCPD1	SERPINB8	TMCO1	KLHL20	NR4A2	FERMT1	CD46	PFDN4
BCAT 22108803 ChIP-Seq LS180 Human	0.178038	0.248053	1.37905	2.37991	FAM83G	PCDH7	SYNRG	GBE1	XPO6	MMP28	ACSL6	ANO8	SERPINB8	SERINC5	BANP	NEK11
NMYC 18555785 Chip-Seq ESCs Mouse	0.178379	0.248063	1.19859	2.06618	PFKFB2	TRAM1	PFKFB3	DHX9	SLC20A1	STXBP1	SLC2A1	LAMC2	RASAL2	SLC7A11	PTGS2	IKZF2	SRP14	BZW1	RGS2	SLC22A15	PSMD1	SCAND1	CD55	PHLDA3	RALGPS2	MAP4K4	TGFB2	SMOX	TET2	NAV1	STAM	GPCPD1	SERPINB8	TMCO1	KLHL20	NR4A2	SLCO4A1	CD46	PFDN4
SPI1 20176806 ChIP-Seq THIOMACROPHAGE Mouse	0.179436	0.249068	1.21139	2.08108	CD63	SH3GL3	CMAS	AHNAK	SERPINE1	ZBTB8OS	HSPB1	TNFAIP3	FITM2	CCNDBP1	SIPA1L2	NDRG1	MALT1	CCND3	KCTD20	CFL1	PGK1	SACS	SLC39A7	EIF5A	ABCC3	BRD2	YTHDF1	KLHL25	MYO1E	TUBB2A	REEP5	P4HA1	TAB2	ITGA5	TRIB1
RING1B 27294783 Chip-Seq ESCs Mouse	0.179899	0.249246	1.19427	2.04861	PFKFB2	CD63	TRAM1	NTN4	TCHH	SLC2A1	LAMC2	IKZF2	NDRG1	ACTG1	FAM83G	RGS2	SPP1	PHLDA3	MAP4K4	EIF5A	BRD2	TLE3	SLC12A4	TGFB2	WNT7B	NTRK3	ARRDC3	EBF1	ELL2	DUSP6	TBX3	NR4A2	ISG20	GCLC	P4HA1	SLCO4A1	SDC1	CD46	TRIB2	HSPA1A
STAT6 20620947 ChIP-Seq CD4 POS T Human	0.181544	0.250799	1.42172	2.42582	PPTC7	MAPKAPK3	CHSY1	ARSJ	ARL6IP5	HMGA1	TNFAIP3	DENND5A	TRIB1	YPEL5
RNF2 18974828 ChIP-Seq MESCs Mouse	0.182031	0.250799	1.25463	2.13736	CDKN1C	TGFB2	WNT7B	PCDH7	NTRK3	KCNK12	GLIS3	NTN4	EBF1	ANTXR2	GDPD5	FADS3	FOXQ1	NR4A2	CLCF1	PITPNM3	SDC1	TMCC3	PFDN4	ST3GAL1	TRIB2	HOXA5
EZH2 18974828 ChIP-Seq MESCs Mouse	0.182031	0.250799	1.25463	2.13736	CDKN1C	TGFB2	WNT7B	PCDH7	NTRK3	KCNK12	GLIS3	NTN4	EBF1	ANTXR2	GDPD5	FADS3	FOXQ1	NR4A2	CLCF1	PITPNM3	SDC1	TMCC3	PFDN4	ST3GAL1	TRIB2	HOXA5
TP53 18474530 ChIP-ChIP U2OS Human	0.182907	0.25154	1.29659	2.20261	EDN2	S100A2	HSBP1	CITED2	PCDH7	ARRDC3	C1GALT1	TCHH	SLC2A1	RHOC	SRP14	ETV3	ITFG1	PJA2	ARSJ	CDC42EP3	MAP4K4
LUZP1 20508642 ChIP-Seq ESCs Mouse	0.184968	0.253905	1.19297	2.01322	PSMD11	TRAF3IP2	SAR1B	CITED2	GOSR2	DOT1L	NTN4	TNFAIP3	PTTG1IP	ACTG1	FAM83G	POLR2A	ABCC3	CDRT4	GALNT4	TXNRD1	SYNRG	ACSL6	EBF1	AHSA1	TIMM22	DUSP6	ATOX1	NME1	EID3	P4HA1	NAV3	PITPNM3	CANX	SDC1	TMCC3	NMUR2	TAB2	SQSTM1	TRIB2
VDR 26986782 ChIP-Seq PBMC Human BoneMarrow	0.185315	0.253913	5.51677	9.29959	TXNRD1
MYC 18940864 ChIP-ChIP HL60 Human	0.186117	0.254543	1.31619	2.21301	SH3GL3	SPRYD4	HSBP1	GBE1	USO1	AHSA1	TNFAIP3	BAIAP2	TMCO1	FOXQ1	FAM83G	GCLC	DHRS9	CALM1	TJP2
YY1 23942234 ChIP-Seq MYOBLASTS AND MYOTUBES Mouse	0.188612	0.257481	1.19615	1.99526	AHNAK	GDI1	SAR1B	PPP1R10	TM2D1	DOT1L	LAMA3	GLIS3	TUBA1B	MAP1LC3B	SERP1	POLR2A	XPO6	IDH3B	PSMD1	SLC39A7	BANP	BRD2	TGFB2	SPRYD4	TET2	TIMM22	ITFG1	MANF	VMP1	NAV3	RPS6KB2	UBAP1	UBA1	LCP1	PFDN4	ATP6V0C	NFE2L1
CEBPB 20176806 ChIP-Seq THIOMACROPHAGE Mouse	0.190351	0.259379	1.20525	1.99938	SH3GL3	CMAS	ITPRIP	TFRC	AHNAK	SLC20A1	ZBTB8OS	TNFAIP3	CCNDBP1	TUBA1B	MMP28	CFL1	PGK1	SLC39A7	ABCC3	BRD2	YTHDF1	TGFB2	BRF2	SEC16A	TIMM22	BAIAP2	FOSL1	MYO1E	REEP5	P4HA1	CLCF1	TMCC3	ATP13A3	TRIB1
PRDM5 23873026 ChIP-Seq MEFs Mouse	0.191203	0.260064	1.22686	2.02975	TRAM1	VCP	GDI1	MAST4	PPP1R10	CITED2	TNFAIP3	TXN	FOXQ1	CCND3	KCTD20	NEU1	SLC39A7	BRD2	SEC16A	ARRDC3	LMTK2	PTPN12	ELL2	GCLC	DMTF1	UBAP1	UBA1	TAB2	TJP2
FOXH1 21741376 ChIP-Seq EPCs Human	0.192959	0.261974	1.18933	1.95679	ACADVL	ITPRIP	RTKN	GDI1	MAST4	SAR1B	DHX9	AK1	PYGL	NEU1	AGR2	PGK1	SFN	ATP6V1E1	BANP	MAP4K4	MAGI1	DUSP5	ANO8	PLAUR	ACTN4	RHOC	ELL2	DEXI	ATOX1	TMCO1	NR4A2	CLCF1	THAP9	KCTD13	YPEL5	TRIB1	ZNF311	TJP2
SUZ12 27294783 Chip-Seq ESCs Mouse	0.193989	0.262442	1.19488	1.95955	CDKN1C	ITPRIP	RTKN	MAST4	STXBP1	NTN4	TCHH	LAMC2	PHF21B	FOXQ1	RGS2	SLC22A18	SERPINH1	DUSP5	TGFB2	WNT7B	EBF1	ANO8	NAV1	FOSL1	NR4A2	TMEM158	SLCO4A1	CRISPLD2	CLCF1	CDC42EP3	CDC42EP2	IRF7	SDC1	SEC22B	TRIB2	HSPA1A
AR 27623747 ChIP-Seq 22Rv1 Mouse Prostate Carcinoma	0.19401	0.262442	1.14416	1.87626	TXNL4B	ITPRIP	RTKN	TFRC	TRAF3IP2	SLC2A1	ENO1	PVR	SEC61A1	RGS2	FTH1	MMP28	ARL6IP5	SACS	SLC39A7	HOXA5	PLS1	RALGPS2	MAGI1	OVGP1	GPX2	PPTC7	SLC35C1	ARRDC3	ZFR	ACSL6	TALDO1	FRMD4B	DUSP6	NAV3	SLCO4A1	CDC42EP3	THAP9	CANX	LCP1	PHLDB2	DSC2	DNASE1L1	CD63	AHNAK	TM2D1	PXN	LAMA3	RASAL2	CCNDBP1
EGR1 19032775 ChIP-ChIP M12 Human	0.195632	0.264157	1.57058	2.56244	TM9SF2	ACADVL	MAP2	C1GALT1	ITGA5	NME1
LYL1 20887958 ChIP-Seq HPC-7 Mouse	0.196949	0.265217	1.30109	2.11402	TLE3	CMAS	TPM4	WBP2	ENDOD1	PTTG1IP	ETV3	CCND3	TMSB4X	NEU1	TMCC3	ITGA5	CTSD	PHLDA3	BANP
SMAD1 18555785 Chip-Seq ESCs Mouse	0.197131	0.265217	1.18591	1.92579	PFKFB2	TRAM1	PFKFB3	SRXN1	DHX9	SLC20A1	STXBP1	LAMC2	RASAL2	SLC7A11	CCNDBP1	PTGS2	IKZF2	SRP14	BZW1	PRRG4	RGS2	PSMD1	SCAND1	CD55	PHLDA3	RALGPS2	MAP4K4	TGFB2	SMOX	TET2	NAV1	STAM	GPCPD1	SERPINB8	TMCO1	KLHL20	FERMT1	CD46
CTNNB1 24651522 ChIP-Seq LGR5+ INTESTINAL STEM Human	0.198665	0.266799	1.77941	2.87577	TMEM47	RTKN	HYAL1	ETV3
PPARG 20176806 ChIP-Seq THIOMACROPHAGE Mouse	0.201056	0.269523	1.27338	2.04272	EIF5A	BRD2	CPT1A	SLC20A1	SUSD1	EMP1	TNFAIP3	NAV1	DUSP6	NME1	EML5	EID3	SACS	SLC39A7	LCP1	SCAND1	ATP13A3
FOXM1 26456572 ChIP-Seq MCF-7 Human	0.202416	0.270721	1.17353	1.87463	TFRC	MAST4	TM2D1	ODC1	NTN4	SLC2A1	HSPB1	CLCN3	TFPI	BZW1	SLC22A15	MAP2	ARSJ	ST3GAL1	CD55	RALGPS2	MAGI1	TLE3	NQO1	TGFB2	BRF2	GALNT4	HSBP1	TXNRD1	SLC35C1	C1GALT1	EMP1	ELL2	DUSP6	EREG	NR4A2	CDC42EP3	SDC1	DYNLRB2	PADI4	SERINC5	TNRC6A
ESET 19884257 ChIP-Seq ESCs Mouse	0.202677	0.270721	1.18759	1.89557	TRAM1	SLC20A1	GSTP1	ODC1	DOT1L	HSPB1	TNFAIP3	PTTG1IP	ANTXR2	BZW1	ACTG1	FOXQ1	MAP1LC3B	KCTD20	SPP1	IDH3B	HOXA5	PHLDA3	BANP	DUSP5	NQO1	YTHDF1	EBF1	STAM	ITFG1	NR4A2	ZEB1	CRISPLD2	TMCC3	PADI4	ATP13A3	TJP2
CRX 20693478 ChIP-Seq RETINA Mouse	0.208483	0.277977	1.17688	1.84523	PFKFB2	TRAM1	TRAF3IP2	DHX9	CITED2	GOSR2	TNFAIP3	LAMC2	RASAL2	PTGS2	IKZF2	BZW1	ACTG1	RGS2	PSMD1	CD55	PHLDA3	RALGPS2	MAP4K4	ABCC3	CDRT4	TGFB2	GALNT4	TXNRD1	NAV1	SERPINB8	DUSP6	TMCO1	KLHL20	P4HA1	PITPNM3	TMCC3	TAB2	CD46
PPARG 20176806 ChIP-Seq MACROPHAGES Mouse	0.208982	0.278144	1.20067	1.87965	MAST4	SLC20A1	STXBP1	TNFAIP3	CCND3	FTH1	SACS	ST3GAL1	EIF5A	BRD2	TLE3	CPT1A	KLHL25	SEC16A	KCNK12	SUSD1	TET2	EMP1	NAV1	FRMD4B	DUSP6	PJA2	NME1	EID3	TMCC3	ATP13A3	TRIB1
SPI1 26923725 Chip-Seq HPCs Mouse	0.209759	0.278275	1.17314	1.83221	SH3GL3	AHNAK	SAR1B	STXBP1	DOT1L	BZW1	NDRG1	MALT1	PHF21B	PRRG4	FAM83G	TUBA1B	CFL1	CHMP1A	HMOX1	CCNL2	CDRT4	CPT1A	SPRYD4	HSBP1	KCNK12	GSR	PLAUR	TIMM22	KCNAB2	BAIAP2	ELL2	DUSP6	TUBB2A	CLCF1	IGSF9B	ATP13A3	SQSTM1	C2CD2L	HBEGF
HOXC9 25013753 ChIP-Seq NEUROBLASTOMA BE2-C Human	0.209829	0.278275	1.15707	1.80673	VCP	TFRC	MAST4	SAR1B	PPP1R10	SUPT4H1	HSPB1	SLC7A11	SRP14	UBL5	KCTD20	SERTAD1	CHSY1	FTH1	CFL1	IDH3B	ARL6IP5	SCAND1	ZNF500	ATP6V1E1	IER2	TTC14	DUSP5	SPRYD4	KLHL25	HSBP1	LMTK2	NAV1	RHOC	DUSP6	TBX3	NME1	DMTF1	THAP9	RPS6KB2	UBAP1	SDC1	TCTA	SEC22B	CD46	HSPA1A	FTL
ERG 21242973 ChIP-ChIP JURKAT Human	0.210327	0.27844	1.47409	2.29825	CDKN1C	CDH1	PITPNM3	MAFG	CDC42EP3	NDRG1	LRP8
PADI4 21655091 ChIP-ChIP MCF-7 Human	0.211277	0.2792	1.21785	1.89326	EIF4A2	TTC14	BRD2	HSPA8	DDX5	WSB2	PPP1R10	CITED2	SYVN1	ZBTB8OS	PTGS2	BZW1	KLHL20	HSPH1	POLR2A	PRDX1	THAP9	IDH3B	UBA1	LCP1	YPEL5	NFE2L1	C2CD2L
PBX 27287812 Chip-Seq EMBYONIC-LIMB Mouse	0.21306	0.281058	1.1792	1.82326	CDKN1C	ERRFI1	TRAM1	SERPINE1	AK1	LAMC2	SIPA1L2	SRP14	TFPI	EDNRA	MAP1LC3B	TUBB3	TMSB4X	ABCC3	DUSP5	TLE3	GPX2	SLC37A1	SMAGP	OSGIN1	PLAUR	NAV1	DUSP6	MYO1E	GCLC	ZEB1	NAV3	CRISPLD2	TMCC3	PADI4	YPEL5	NFE2L1
TCF4 32651957 ChIP-Seq PLC/PRF/5 Human Liver Heptoma	0.213897	0.281663	1.29128	1.99148	TLE3	VCP	BRF2	RTKN	CXCL8	MAST4	GSTP1	SUPT4H1	BACH1	DUSP6	PSMD8	BLVRB	PFDN4	C2CD2L
EBF1 22473956 ChIP-Seq LYMPHODE Mouse	0.215744	0.283593	1.1713	1.79638	PFKFB2	TRAM1	PFKFB3	DHX9	SLC20A1	STXBP1	LAMC2	RASAL2	PTGS2	IKZF2	ANTXR2	SRP14	TFPI	BZW1	RGS2	PSMD1	CD55	WLS	PHLDA3	RALGPS2	MAP4K4	TGFB2	SMOX	SEC16A	NAV1	STAM	GPCPD1	SERPINB8	TMCO1	KLHL20	NR4A2	FERMT1	DHRS9	CD46
GATA1 21571218 ChIP-Seq MEGAKARYOCYTES Human	0.216324	0.283853	1.14103	1.7469	ERRFI1	SH3GL3	ALAS1	TFRC	CITED2	SLC2A1	PYGL	ANTXR2	SRP14	SEC61A1	CCND3	CDH1	FTH1	UBASH3A	ABCC3	ACTN4	PJA2	EREG	CRISPLD2	KDELR2	PADI4	SEC22B	ALDOA	CD63	WBP2	SLC20A1	AK1	ENDOD1	SUPT4H1	RASAL2	PTGS2	CLCN3	KCTD20	CHSY1	UBC	FLNB	ST3GAL1	DCAF13	CD55	CDRT4	SMOX	PCDH7	STAM	DHRS1	DHRS9
CEBPA 20513432 ChIP-Seq MACROPHAGES Mouse	0.22234	0.291234	1.16129	1.74605	TRAM1	RNASEK	PFKFB3	CMAS	TFRC	AHNAK	STXBP1	ZFAND2A	AK1	LAMA3	GLIS3	DERL1	CCNDBP1	TSPAN33	NDRG1	TUBA1B	RGS2	POLR2A	FTH1	CFL1	SACS	PSMD1	EIF5A	SEC16A	EMP1	BAIAP2	GPCPD1	FOSL1	CLCF1	MAFG	RPS6KB2	TMCC3	ITGA5	ATP13A3	SEC22B	TRIB1
TP63 19390658 ChIP-ChIP HaCaT Human	0.223675	0.292468	1.57352	2.35644	NR4A2	ZEB1	CITED2	ENO1	HOXA5
P63 20808887 ChIP-Seq KERATINOCYTES Human	0.229124	0.299068	1.16138	1.71128	SH3GL3	TRAM1	ACADVL	AHNAK	WBP2	GSTP1	SERPINE1	AK1	PXN	ENDOD1	HSPB1	GDPD5	PHF21B	MAP1LC3B	EIF5A	SLC12A4	S100A2	HSBP1	C1GALT1	SYVN1	ACSL6	OSGIN1	PLAUR	GPCPD1	ELL2	DMTF1	P4HA1	THAP9	SDC1	PADI4	FKBP4	ZNF311	TNRC6A	HSPA1A
AR 35650195 ChIP-Seq DSRCT Human Mesenchymal Sarcoma	0.232634	0.303116	1.20308	1.75445	HSP90AA1	EDN2	RTKN	AHNAK	MAST4	GSTP1	TXNRD1	ACSL6	OSGIN1	PLAUR	SMG9	NAV1	TXN	GDPD5	INAVA	FOSL1	MAPKAPK3	P4HA1	CLCF1	MMP28	UBC	SQSTM1
EGR1 23403033 ChIP-Seq LIVER Mouse	0.235721	0.306602	1.26354	1.82595	TNFRSF12A	KLHL25	GSTP1	GSR	SUSD1	DERL1	ACTN4	BACH1	TUBA1B	CDH1	NPC2	ATP6V1E1	HSPA1A	RALGPS2
HNF1A 26855178 ChIP-Seq Caco2 Human Colon Adenocarcinoma	0.243879	0.31666	1.29632	1.82921	ERRFI1	RTKN	GSTP1	CLCF1	HMOX1	TIMM22	ENO1	LARGE1	DUSP6	CRB3	FTL
BMI1 19503595 ChIP-Seq MEFsC Mouse	0.247765	0.321145	1.2749	1.77884	FAM83G	CPT1A	ESM1	RGS2	DHRS9	TPM4	DHX9	GSTP1	CHMP1A	VWA1	ETV3	HOXA5
RUNX1 22343733 ChIP-Seq PBMC Human BoneMarrow	0.248754	0.321866	1.21991	1.69726	WBP2	DOT1L	PXN	GLIS3	KCNAB2	MYL12A	ISG20	SPSB2	FAM83G	CCND3	LURAP1L	HYAL1	ARSJ	TRIB1	BANP	TJP2	NEK11
GATA3 21878914 ChIP-Seq MCF-7 Human	0.251468	0.324813	1.14811	1.5849	CDKN1C	ALAS1	CITED2	STXBP1	AK1	SUPT4H1	GDPD5	TFPI	MYL12A	RGS2	HSPH1	HYAL1	PSMD2	AGR2	FLNB	UBASH3A	DCAF13	SLC12A4	SPRYD4	SMAGP	NTRK3	SYNRG	SUSD1	EBF1	FRMD4B	RHOC	GPCPD1	ATOX1	MANF	DYNLRB2	ZNF654	NFE2L1	HBEGF
IRF4 20064451 ChIP-Seq CD4+T Mouse	0.254303	0.327338	1.20696	1.65261	DHX9	SYNRG	ZFR	LAMC2	PYGL	STAM	SLC7A11	LRP8	TM9SF2	ISG20	DHRS9	NAV3	AGR2	LCP1	YPEL5	ZNF311	HBEGF	RALGPS2
CBP 20019798 ChIP-Seq JUKART Human	0.254303	0.327338	1.20696	1.65261	DHX9	SYNRG	ZFR	LAMC2	PYGL	STAM	SLC7A11	LRP8	TM9SF2	ISG20	DHRS9	NAV3	AGR2	LCP1	YPEL5	ZNF311	HBEGF	RALGPS2
GATA1 26923725 Chip-Seq HPCs Mouse	0.256536	0.329642	1.48815	2.02461	STXBP1	ODC1	DYNLRB2	CD55	TBX3
GF1B 26923725 Chip-Seq HPCs Mouse	0.262016	0.336104	1.14853	1.53828	TRAF3IP2	MAST4	SAR1B	TM2D1	ODC1	PTGS2	LRP8	MALT1	PHF21B	SEC61A1	EDNRA	CCND3	HSPH1	CHSY1	MMP28	ST3GAL1	CD55	TLE3	EDN2	HSBP1	SMAGP	WNT7B	GSR	TBX3	SDC1	DYNLRB2	YPEL5	PHLDB2	TRIB2	TJP2
ETV2 25802403 ChIP-Seq MESCs Mouse	0.262498	0.336143	1.20608	1.61314	ZNF793	PFKFB3	RTKN	PSMD11	MAST4	NTRK3	C1GALT1	MMP3	SUPT4H1	SLC7A11	GDPD5	PRRG4	P4HA1	SERPINH1	SDC1	YPEL5	TRIB1
RCOR2 21632747 ChIP-Seq MESCs Mouse	0.262968	0.336166	1.33536	1.78367	TLE3	HSP90AA1	CITED2	SLC35C1	SLC2A1	FITM2	IER2	PHF21B
SOX2 16153702 ChIP-ChIP HESCs Human	0.263715	0.336542	1.1916	1.58827	TLE3	SH3GL3	CPT1A	DDX5	TXNL4B	PPP1R10	SORT1	TXNRD1	ARRDC3	TALDO1	SLC7A11	DUSP6	NR4A2	PRDX1	CFL1	UBC	HMOX1	TNRC6A	FTL
AR 27270436 ChIP-Seq LNCaP Human Prostate Carcinoma	0.266136	0.33905	1.46542	1.93985	WNT7B	C1GALT1	TCHH	FLNB	CD46
HOXB7 26014856 ChIP-Seq BT474 Human	0.266637	0.339107	1.13567	1.50121	EIF4A2	VCP	TFRC	CITED2	GSTP1	GOSR2	SERPINE1	ODC1	ZBTB8OS	HSPB1	LAMC2	RASAL2	ACTG1	LDHA	TUBA1B	MAP1LC3B	SERP1	LAMP2	UBC	HMOX1	FLNB	CTSD	IER2	CD55	ABCC3	TLE3	PMM2	SYVN1	EMP1	TMCO1	EHD2	TAB2	ATP13A3	CRB3
KLF4 25985364 ChIP-Seq ATHEROSCLEROSIS LESION Mouse	0.272548	0.345537	1.17809	1.53145	ABCC3	TTC14	KLHL25	SAR1B	PCDH7	NTRK3	GSR	ACSL6	PLAUR	BZW1	EML5	SPSB2	GCLC	PSMD2	CFL1	TRIB2	SERINC5	WLS	MAP4K4	TJP2
ZFX 18555785 Chip-Seq ESCs Mouse	0.272621	0.345537	1.13397	1.47378	PFKFB2	TRAM1	PFKFB3	DHX9	SLC20A1	LAMC2	RASAL2	PTGS2	IKZF2	SRP14	BZW1	RGS2	PSMD1	SCAND1	CD55	PHLDA3	RALGPS2	MAP4K4	PRKCI	TGFB2	SMOX	SEC16A	NAV1	STAM	GPCPD1	SERPINB8	TMCO1	KLHL20	NR4A2	FERMT1	SLCO4A1	CD46	PFDN4
P53 21459846 ChIP-Seq SAOS-2 Human	0.275938	0.348849	1.13182	1.4573	ZNF793	CITED2	TM2D1	KEAP1	ZBTB8OS	CLCN3	TFPI	NPPB	SERP1	ARSJ	MMP28	SFN	ATP6V1E1	NQO1	SLC12A4	GALNT4	S100A2	SYNRG	SLC35C1	SYVN1	FRMD4B	PTPN12	RHOC	DEXI	DUSP6	EML5	DMTF1	ITGA5	FKBP4	TRIB1	PHLDB2	NFE2L1	SERINC5
EST1 17652178 ChIP-ChIP JURKAT Human	0.276521	0.348849	1.19254	1.53297	TTC14	TXNL4B	WBP2	PPP1R10	GOSR2	SYVN1	SUPT4H1	AHSA1	ZBTB8OS	NEDD8	KLHL20	LDHA	HSPH1	IDH3B	LCP1	FTL	BANP
TCF7L2 21901280 ChIP-Seq H4IIE Rat	0.276641	0.348849	1.16962	1.503	MAGI1	EIF5A	ABCC3	CPT1A	TFRC	TRAF3IP2	DHX9	PCDH7	PMM2	DOT1L	SUPT4H1	DERL1	ENO1	DUSP6	TMCO1	NR4A2	CRISPLD2	COTL1	UBAP1	TKT	ALDOA
EZH2 27294783 Chip-Seq ESCs Mouse	0.281678	0.3546	1.1326	1.43499	CDKN1C	PFKFB3	MAST4	GLIS3	NTN4	TCHH	HSPB1	GDPD5	LRP8	FAM83G	RGS2	SLC22A18	MMP28	ST3GAL1	HOXA5	WLS	ABCC3	TGFB2	EDN2	SMOX	WNT7B	KCNK12	EBF1	ANO8	NR4A2	EHD2	SDC1	SEC22B	TRIB2	SERINC5	HSPA1A
RCOR1 19997604 ChIP-ChIP NEURONS Mouse	0.283174	0.355881	1.15198	1.45344	MAGI1	EIF4A2	TTC14	YTHDF1	BRF2	WSB2	TM2D1	STXBP1	GBE1	GOSR2	ENDOD1	SLC7A11	SERPINB8	ACTG1	MYO1E	DMTF1	REEP5	CDH1	PSMD2	CDC42EP3	AGR2	SCAND1	PHLDA2	RALGPS2
SOX3 22085726 ChIP-Seq MUSCLE Mouse	0.284301	0.356695	1.12648	1.4168	CMAS	AHNAK	PXN	SLC2A1	BZW1	HSPH1	PRDX1	XPO6	CHMP1A	ARL6IP5	HMOX1	FLNB	EPS8L2	WLS	GPX2	CPT1A	KLHL25	SORT1	NTRK3	SYNRG	GSR	ARRDC3	EBF1	EMP1	TIMM22	PTPN12	SERPINB8	DHRS9	SLCO4A1	CDC42EP2	IRF7	SDC1	SERINC5
FOXO3 22982991 ChIP-Seq MACROPHAGES Mouse	0.286742	0.359152	1.10731	1.38322	CALR3	TXNL4B	ALAS1	SAR1B	DHX9	PPP1R10	GOSR2	PTTG1IP	SLC7A11	CCNDBP1	PTGS2	CLCN3	BACH1	CCND3	SLC22A15	PSMD2	PRDX1	PGK1	SLC39A7	CCNL2	BANP	TTC14	DUSP5	HSP90AA1	SMOX	SEC16A	ZFR	LMTK2	TIMM22	B3GALT6	ACTN4	STAM	ITFG1	TMCO1	PTBP3	TM9SF2	VMP1	CANX	DYNLRB2	ATP13A3	YPEL5	TRIB1	CD46	NFE2L1
ERA 21632823 ChIP-Seq H3396 Human	0.289366	0.361829	1.1233	1.39297	SFT2D3	ITPRIP	CITED2	GOSR2	DERL1	LRP8	TSPAN33	PSMD8	TMEM222	TUBA1B	SERP1	SLC22A15	PRDX1	FTH1	SPP1	YTHDF1	GPX2	CPT1A	SLC37A1	PPTC7	SMAGP	GSR	SUSD1	SYVN1	PARVA	KCNAB2	STAM	TBX3	EREG	MANF	RPS6KB2	KCTD13	PFDN4
OCT4 18555785 Chip-Seq ESCs Mouse	0.294464	0.367585	1.12014	1.36948	PFKFB2	TRAM1	PFKFB3	DHX9	SLC20A1	SLC2A1	LAMC2	RASAL2	CCNDBP1	PTGS2	IKZF2	SRP14	BZW1	PRRG4	RGS2	SCAND1	CD55	PHLDA3	RALGPS2	MAP4K4	TTC14	TGFB2	SMOX	TET2	NAV1	STAM	GPCPD1	SERPINB8	TMCO1	KLHL20	NR4A2	FERMT1	CD46
TAL1 26923725 Chip-Seq HEMANGIOBLAST Mouse	0.297145	0.370311	1.14159	1.38535	MAGI1	SH3GL3	TGFB2	KLHL25	HSBP1	PCDH7	ODC1	GSR	ARRDC3	EBF1	LAMC2	FRMD4B	IKZF2	NDRG1	TBX3	ZEB1	CRISPLD2	FTH1	PSMD1	DYNLRB2	YPEL5	ST3GAL1	TNRC6A	CD55
NANOG 18555785 Chip-Seq ESCs Mouse	0.308216	0.383466	1.11179	1.30852	PFKFB2	TRAM1	PFKFB3	DHX9	SLC20A1	LAMC2	RASAL2	PTGS2	IKZF2	TFPI	BZW1	RGS2	ARSJ	CD55	WLS	PHLDA3	RALGPS2	MAP4K4	TGFB2	SMOX	SEC16A	SLC35C1	TET2	NAV1	GPCPD1	SERPINB8	TBX3	TMCO1	KLHL20	NR4A2	FERMT1	DHRS9	CD46
SCL 19346495 ChIP-Seq HPC-7 Human	0.308948	0.383735	1.32607	1.55757	TLE3	CDRT4	CCND3	ODC1	UBASH3A	ST3GAL1
GF1 26923725 Chip-Seq HPCs Mouse	0.311917	0.386719	1.12794	1.31407	RNF10	SH3GL3	MAST4	ODC1	LAMC2	IKZF2	NDRG1	PSMD1	ST3GAL1	CD55	TLE3	HSP90AA1	HSBP1	SORT1	GSR	C1GALT1	EBF1	OSGIN1	FRMD4B	TBX3	CRISPLD2	DYNLRB2	YPEL5	SEC22B	TRIB2
CTCF 26484167 Chip-Seq Bcells Mouse	0.313214	0.386719	1.1054	1.28323	TRAM1	ACADVL	PFKFB3	PSMD11	DHX9	CITED2	GOSR2	USO1	AK1	DOT1L	PXN	KEAP1	IKZF2	LRP8	MAP1LC3B	RGS2	POLR2A	PSMD2	COTL1	ST3GAL1	EIF5A	SLC37A1	WSB2	SPRYD4	WNT7B	AHSA1	TIMM22	DHRS1	TMCO1	NME1	IRF7	BLVRB	YPEL5	CALM1	TRIB2
ZFP57 27257070 Chip-Seq ESCs Mouse	0.313315	0.386719	1.1654	1.3525	PFKFB3	KLHL25	CITED2	NTRK3	GBE1	ARRDC3	TNFAIP3	IKZF2	SERPINB8	KLHL20	NR4A2	MYO1E	RGS2	NAV3	TRIB2	CD55
GATA2 21186366 ChIP-Seq BM-HSCs Mouse	0.313429	0.386719	1.10868	1.28628	TRAF3IP2	SAR1B	CITED2	ODC1	DOT1L	NTN4	SUPT4H1	TNFAIP3	PYGL	PTTG1IP	ACTG1	CDRT4	GALNT4	TXNRD1	SYNRG	ACSL6	EBF1	TIMM22	DUSP6	NME1	EML5	EID3	P4HA1	NAV3	PITPNM3	CANX	SDC1	TMCC3	NMUR2	TAB2	ATP13A3	CALM1	TRIB2
RUNX1 27457419 Chip-Seq LIVER Mouse	0.318791	0.392682	1.10732	1.26591	PFKFB2	TRAM1	PFKFB3	DHX9	SLC20A1	STXBP1	LAMC2	RASAL2	PTGS2	IKZF2	SRP14	TFPI	BZW1	PRRG4	RGS2	PSMD1	CD55	PHLDA3	RALGPS2	MAP4K4	TGFB2	SMOX	SEC16A	NAV1	GPCPD1	SERPINB8	TMCO1	KLHL20	NR4A2	SLCO4A1	CD46	PFDN4
E2F4 17652178 ChIP-ChIP JURKAT Human	0.324989	0.399656	1.14947	1.29196	EIF5A	EIF4A2	BRD2	HSPA8	SLC20A1	SUPT4H1	ZBTB8OS	ACTN4	ETV3	PJA2	HSPH1	DMTF1	THAP9	NEU1	ALDOA	NFE2L1	TJP2
SOX4 29892750 ChIP-Seq EML Mouse BoneMarrow	0.326095	0.400354	1.40537	1.57481	SMAGP	KCNK12	NEU1	GSR
TCF21 23034159 ChIP-ChIP E13 GONADS Rat	0.336355	0.411592	2.57324	2.80377	PSMD8
NR3C1 32051336 ChIP-Seq MLEC Mouse Epithelium	0.336355	0.411592	2.57324	2.80377	RALGPS2
EBNA1 20929547 Chip-Seq RAJI-cells Human	0.337099	0.411825	1.09832	1.19429	TRAM1	PFKFB3	ALAS1	RTKN	MAST4	SLC20A1	PHF21B	TMEM222	UBASH3A	SCAND1	ATP6V1E1	BANP	YTHDF1	CPT1A	TGFB2	SLC37A1	KLHL25	SYVN1	ACSL6	VPS37B	DHRS1	DEXI	PJA2	MANF	TUBB2A	DMTF1	THAP9	KCTD13	SDC1	DYNLRB2	C2CD2L
POU2F1 27270436 ChIP-Seq LNCaP Human Prostate Carcinoma	0.337813	0.412021	1.17284	1.27284	VMP1	EML5	TLE3	SH3GL3	GCLC	TXNRD1	NTN4	FLNB	UBA1	IGSF9B	ATP6V0C	MAP4K4
IGF1R 20145208 ChIP-Seq DFB Human	0.34345	0.418211	1.67898	1.79434	KLHL25	KCNK12
NR3C2 34362910 ChIP-Seq WistarRat Hippocampus Stress	0.344582	0.418904	1.11136	1.18406	PFKFB2	PRKCI	PPTC7	TRAF3IP2	MAST4	SMOX	SORT1	GLIS3	DERL1	PARVA	KCNAB2	SLC7A11	BAIAP2	DUSP6	RGP1	EML5	MAP1LC3B	MAFG	XPO6	ERMARD	CDC42EP3	DYNLRB2	DCAF13
GABP 17652178 ChIP-ChIP JURKAT Human	0.347502	0.421764	1.13105	1.19551	TTC14	BRF2	TXNL4B	PPP1R10	TM2D1	GOSR2	SUPT4H1	ZBTB8OS	SRP14	ETV3	TMCO1	NME1	KLHL20	UBL5	UBC	IDH3B	ATP6V1E1
RAC3 21632823 ChIP-Seq H3396 Human	0.348181	0.421817	1.09191	1.152	SLC20A1	GLIS3	NTN4	SUPT4H1	PTTG1IP	BZW1	PHF21B	UBL5	FAM83G	PSMD2	ARSJ	SLC22A18	UBASH3A	CCNL2	CPT1A	BRF2	PPTC7	KLHL25	PMM2	SLC35C1	SUSD1	MMP3	KCNAB2	SERPINB8	SLCO4A1	CANX	VWA1	KDELR2	TRIB1	ALDOA	NFE2L1
EZH2 27304074 Chip-Seq ESCs Mouse	0.348679	0.421817	1.15391	1.21577	CDKN1C	SH3GL3	MAST4	HSBP1	CITED2	WNT7B	PCDH7	KCNK12	EBF1	FOXQ1	NR4A2	PFDN4	HOXA5
SUZ12 18555785 Chip-Seq ESCs Mouse	0.349472	0.421928	1.08958	1.14551	PFKFB2	TRAM1	PFKFB3	DHX9	SLC20A1	LAMC2	RASAL2	SLC7A11	PTGS2	IKZF2	BZW1	RGS2	SCAND1	CD55	PHLDA3	RALGPS2	MAP4K4	TTC14	TGFB2	SMOX	SLC35C1	TET2	NAV1	STAM	GPCPD1	SERPINB8	TMCO1	KLHL20	NR4A2	FERMT1	DHRS9	CD46
CEBPA 26348894 ChIP-Seq LIVER Mouse	0.350038	0.421928	1.09084	1.14507	VCP	RTKN	PSMD11	AHNAK	GBE1	LAMA3	SUPT4H1	TNFAIP3	ENO1	SLC7A11	PTGS2	ANTXR2	GDPD5	SRP14	MYL12A	SEC61A1	SERPINH1	ARL6IP5	SACS	PLS1	BRD2	CPT1A	ZFR	PARVA	PJA2	MYO1E	GCLC	TCTA	LCP1	NFE2L1	HBEGF
KDM5B 21448134 ChIP-Seq MESCs Mouse	0.350472	0.421928	1.05874	1.11006	EIF4A2	RNF10	ITPRIP	TFRC	MAST4	ZFAND2A	TCHH	SLC2A1	SRP14	BZW1	SEC61A1	TUBB3	CDH1	PSMD2	XPO6	MMP28	PSMD1	TMED2	CCNL2	EIF5A	BRD2	PRKCI	TPM4	ARRDC3	ZFR	TET2	EBF1	FRMD4B	ACTN4	DUSP6	EML5	DMTF1	NPC2	CANX	SQSTM1	TRIB2	DDX5	VCP	PSMD11	DHX9	SLC20A1	GOSR2	USO1	FITM2	PRRG4
E2F2 33952803 ChIP-Seq Patient Human Synovium	0.353153	0.424468	2.41227	2.51081	DERL1
CEBPB 20513432 ChIP-Seq MACROPHAGES Mouse	0.355377	0.42627	1.08345	1.12091	TRAM1	RNASEK	TFRC	WBP2	SLC20A1	STXBP1	GLIS3	DERL1	ZBTB8OS	TNFAIP3	NDRG1	RGS2	SLC22A15	POLR2A	MMP28	SACS	CPT1A	BRF2	SEC16A	PTPN12	BAIAP2	FOSL1	EML5	MYO1E	EID3	TUBB2A	P4HA1	CLCF1	MAFG	RPS6KB2	TMCC3	PADI4	ITGA5	TRIB1
ESR1 17901129 ChIP-ChIP LIVER Mouse	0.355798	0.42627	1.18788	1.22755	CPT1A	SLC12A4	CITED2	HYAL1	SLC39A7	FKBP4	DSC2	NFE2L1	MAP4K4
POU3F2 20337985 ChIP-ChIP 501MEL Human	0.35723	0.427297	1.10036	1.13269	ARRDC3	RASAL2	TXN	SLC7A11	PTGS2	ANTXR2	TFPI	PJA2	EREG	KLHL20	NR4A2	EML5	SEC61A1	ESM1	RGS2	DMTF1	P4HA1	NAV3	MAP2	SPP1	AGR2	SACS	LCP1	ATP13A3
SUZ12 18692474 ChIP-Seq MEFs Mouse	0.367762	0.439189	1.11119	1.11155	CDKN1C	SEMA7A	TGFB2	RTKN	WNT7B	PCDH7	NTRK3	NTN4	EBF1	PARVA	PTGS2	TBX3	FOSL1	FOXQ1	NR4A2	PHLDA2	ST3GAL1	HOXA5
FLI1 26923725 Chip-Seq MACROPHAGESS Mouse	0.372473	0.444102	1.07559	1.06224	EIF4A2	ERRFI1	PFKFB3	ALAS1	SFT2D3	MAST4	STXBP1	DOT1L	PXN	TUBA1B	ZNHIT2	KCTD20	CFL1	CHMP1A	ARL6IP5	SFN	DUSP5	SPRYD4	KLHL25	SMAGP	SYVN1	OSGIN1	VPS37B	ELL2	TBX3	ITFG1	UBAP1	VWA1	TAB2	IGSF9B	ATP13A3	PFDN4	HBEGF
LDB1 21186366 ChIP-Seq BM-HSCs Mouse	0.376276	0.447919	1.07618	1.05189	CMAS	ZFAND2A	DOT1L	KEAP1	FITM2	PTTG1IP	SLC7A11	IKZF2	BZW1	TM7SF2	FADS3	SEC61A1	TMEM222	TMSB4X	FTH1	CFL1	COTL1	BANP	ABCC3	WNT7B	GSR	C1GALT1	LMTK2	VPS37B	PJA2	KLHL20	NR4A2	ISG20	MYO1E	TUBB2A	UBAP1
SUZ12 27294783 Chip-Seq NPCs Mouse	0.381084	0.452918	1.11878	1.07933	TRAM1	TGFB2	DHX9	LAMC2	NAV1	PTGS2	IKZF2	SERPINB8	BZW1	RGS2	PSMD1	CD55	RALGPS2	MAP4K4
REST 21632747 ChIP-Seq MESCs Mouse	0.382345	0.453692	1.06921	1.02797	CDKN1C	TRAF3IP2	ZFAND2A	DOT1L	FITM2	TSPAN33	PHF21B	NPPB	MAP1LC3B	TUBB3	SFN	TLE3	EDN2	HSBP1	WNT7B	NTRK3	KCNK12	ACSL6	EBF1	FRMD4B	VPS37B	KCNAB2	MANF	NME1	GCLC	EID3	NAV3	MAFG	NMUR2	PADI4	IGSF9B	YPEL5	CALM1	NEK11
ASXL1 24218140 ChIP-Seq BMDM Mouse	0.388815	0.459902	1.10314	1.04208	DUSP5	HSPA8	GALNT4	SYVN1	BZW1	DUSP6	MALT1	ITFG1	FADS3	ZNHIT2	FTH1	CFL1	NEU1	SACS	IER2	TJP2
RNF2 16625203 ChIP-ChIP MESCs Mouse	0.388815	0.459902	1.10314	1.04208	CDKN1C	PCDH7	NTRK3	KCNK12	NTN4	EBF1	CLCN3	LRP8	DUSP6	TBX3	FOXQ1	RGS2	PHLDA2	PFDN4	HOXA5	HSPA1A
SUZ12 16625203 ChIP-ChIP MESCs Mouse	0.391469	0.462306	1.10111	1.03267	TGFB2	PCDH7	NTRK3	KCNK12	NTN4	EBF1	KCNAB2	ANTXR2	LRP8	TBX3	FOXQ1	RGS2	PHLDA2	PFDN4	HOXA5	HSPA1A
RXRA 24833708 ChIP-Seq LIVER Mouse	0.393351	0.463792	1.06694	0.995515	EIF4A2	ERRFI1	CD63	RNASEK	TFRC	STXBP1	ODC1	AK1	NTN4	LAMC2	PYGL	SRP14	PRRG4	ZNHIT2	PSMD2	CCNL2	HSP90AA1	SMAGP	SORT1	ARRDC3	SYVN1	VPS37B	ELL2	DEXI	SDC1	TMCC3	YPEL5	CRYAB	SQSTM1	HBEGF	CRB3
TET1 21451524 ChIP-Seq MESCs Mouse	0.395256	0.465302	1.06593	0.989415	ACADVL	RTKN	AHNAK	SERPINE1	FITM2	TSPAN33	TUBA1B	ZNHIT2	MAP1LC3B	KCTD20	SERTAD1	MMP28	CFL1	COTL1	PHLDA3	PLS1	EIF5A	HSPA8	YTHDF1	CPT1A	WNT7B	SYVN1	ATOX1	FOSL1	ZEB1	DMTF1	CLCF1	MAFG	PADI4	TCTA	NFE2L1
EWS-ERG 20517297 ChIP-Seq CADO-ES1 Human	0.398563	0.467416	1.0921	1.00461	DUSP5	CDRT4	DDX5	TFRC	SLC20A1	SLC35C1	SYVN1	SUPT4H1	NAV1	TMEM47	ESM1	LAMP2	DSC2	DCAF13	TNRC6A	HBEGF	DNASE1L1
CRX 20693478 ChIP-Seq ADULT RETINA Mouse	0.398685	0.467416	1.10943	1.02022	EIF5A	ACADVL	SAR1B	ENDOD1	ACSL6	ETV3	BACH1	TMCO1	POLR2A	HMOX1	NMUR2	TCTA	CALM1
POU5F1 16153702 ChIP-ChIP HESCs Human	0.398937	0.467416	1.1403	1.04788	NR4A2	TLE3	CPT1A	CDH1	TALDO1	ETV3	DUSP6	TBX3	TNRC6A
AR 35413990 ChIP-Seq Human ARposCRProstateCancer	0.407583	0.476795	1.10193	0.988991	EDN2	CXCL8	CITED2	SORT1	WNT7B	GLIS3	NTN4	TCHH	DHRS9	SFN	EPS8L2	TRIB1	NFE2L1
ISL1 30127528 ChIP-Seq BE2C Human Brain Neuroblastoma	0.410093	0.478978	1.08708	0.968995	TLE3	HSPA8	TRAF3IP2	TM2D1	GSTP1	GBE1	USO1	TET2	EBF1	ANTXR2	DUSP6	LDHA	MAP2	SACS	IGSF9B	MAP4K4
FOXP3 17237761 ChIP-ChIP TREG Mouse	0.412311	0.480062	1.30133	1.15295	TRIB1	ETV3	TRIB2
AR 21572438 ChIP-Seq LNCaP Human	0.412311	0.480062	1.30133	1.15295	TMCC3	TFPI	ST3GAL1
CEBPD 23245923 ChIP-Seq MEFs Mouse	0.416329	0.483982	1.11341	0.975664	MAGI1	CITED2	SPP1	SLC7A11	IKZF2	TRIB1	BACH1	ST3GAL1	TRIB2	BANP
SALL4 28974232 ChIP-Seq Mouse BoneMarrow Leukemia	0.417389	0.484458	1.13195	0.989023	CCDC71L	WNT7B	PCDH7	CANX	FITM2	RASAL2	LRP8	PJA2
RUNX1 26923725 Chip-Seq HPCs Mouse	0.418137	0.484569	1.08863	0.949231	EIF4A2	TLE3	KLHL25	HSBP1	DOT1L	EBF1	OSGIN1	ZBTB8OS	PTTG1IP	LRP8	MANF	FAM83G	TAB2	BANP
MYBL1 21750041 ChIP-ChIP SPERMATOCYTES Mouse	0.419083	0.484911	1.28679	1.11911	HSP90AA1	GALNT4	RALGPS2
EBF1 22473956 ChIP-Seq BONE MARROW Mouse	0.422064	0.487602	1.05187	0.907344	PFKFB2	TRAM1	PFKFB3	DHX9	TM2D1	LAMC2	RASAL2	SLC7A11	PTGS2	IKZF2	SRP14	TFPI	BZW1	RGS2	PSMD1	CD55	RALGPS2	MAP4K4	TTC14	TGFB2	SMOX	SLC35C1	SUSD1	NAV1	STAM	SERPINB8	KLHL20	NR4A2	FERMT1	DHRS9	PFDN4
ZBTB16 27035670 ChIP-Seq hESC Human Endometrial	0.435294	0.500829	1.07524	0.894316	TTC14	TLE3	TFRC	HSBP1	AHSA1	TIMM22	BZW1	TMCO1	HSPH1	PSMD2	PRDX1	TAB2	ZNF500	BANP
FOXA1 25329375 ChIP-Seq VCAP Human	0.435533	0.500829	1.04587	0.869315	CALR3	TRAM1	ITPRIP	AHNAK	GBE1	TNFAIP3	PYGL	SIPA1L2	TSPAN33	MYL12A	AGR2	PSMD1	DUSP5	PRKCI	BRF2	SORT1	TXNRD1	SLC35C1	NAV1	PTPN12	DUSP6	ATOX1	TBX3	GCLC	DMTF1	THAP9	PADI4	ITGA5	PHLDB2	NFE2L1
FOXA1 27270436 Chip-Seq PROSTATE Human	0.435533	0.500829	1.04587	0.869315	CALR3	TRAM1	ITPRIP	AHNAK	GBE1	TNFAIP3	PYGL	SIPA1L2	TSPAN33	MYL12A	AGR2	PSMD1	DUSP5	PRKCI	BRF2	SORT1	TXNRD1	SLC35C1	NAV1	PTPN12	DUSP6	ATOX1	TBX3	GCLC	DMTF1	THAP9	PADI4	ITGA5	PHLDB2	NFE2L1
ZNF263 19887448 ChIP-Seq K562 Human	0.441895	0.50736	1.35406	1.10584	DUSP5	TFRC
GATA1 22025678 ChIP-Seq K562 Human	0.445401	0.509812	1.75373	1.41839	CDH1
EZH2 22144423 ChIP-Seq EOC Human	0.445401	0.509812	1.75373	1.41839	PHF21B
NFE2 27457419 Chip-Seq LIVER Mouse	0.447147	0.511025	1.06304	0.855607	PFKFB2	TRAM1	TGFB2	DHX9	LAMC2	NAV1	PTGS2	IKZF2	SERPINB8	BZW1	RGS2	PSMD1	CD55	RALGPS2	MAP4K4
GRHL2 25758223 ChIP-Seq PLACENTA Mouse	0.449905	0.513179	1.06103	0.847461	MAST4	PPP1R10	OR11G2	MMP3	TXN	SLC7A11	SERPINB8	ACTG1	FOSL1	NR4A2	ISG20	PRDX1	FTH1	SPP1	ALDOA
BCL3 23251550 ChIP-Seq MUSCLE Mouse	0.450412	0.513179	1.05343	0.840212	ALAS1	HSBP1	PPP1R10	SYNRG	GBE1	ETV3	TM7SF2	SPSB2	MAP1LC3B	HSPH1	FTH1	CANX	IDH3B	ALDOA	ST3GAL1	HOXA5	TNRC6A	DNASE1L1
STAT3 23295773 ChIP-Seq U87 Human	0.458555	0.521296	1.02452	0.798794	GPI	SH3GL3	TFRC	TRAF3IP2	MAST4	ZFAND2A	GBE1	IKZF2	SLC22A15	XPO6	PSMD1	TMED2	IL13RA1	PLS1	MAGI1	CPT1A	ZFR	EBF1	EMP1	LMTK2	ITFG1	DMTF1	CRISPLD2	TRIB1	PFDN4	PFKFB2	TM2D1	GOSR2	LAMA3	GLIS3	RASAL2	LRP8	TSPAN33	PRRG4	MAP2	ST3GAL1	MAP4K4	KLHL25	TXNRD1	NTRK3	SUSD1	C1GALT1	PARVA	PTPN12	ELL2
EGR1 19374776 ChIP-ChIP THP-1 Human	0.458937	0.521296	1.308	1.01872	DMTF1	PLAUR
KDM6A 18722178 ChIP-ChIP U937 AND SAOS2 Human	0.460575	0.522359	1.07234	0.831365	TM9SF2	ATP6V0B	BRF2	TXNL4B	GOSR2	NEDD8	STAM	SLC39A7	GLA	NME1
FOXM1 25889361 ChIP-Seq OE33 AND U2OS Human	0.462416	0.52365	1.04229	0.803904	MAGI1	PRKCI	S100A2	DESI1	SMAGP	PPP1R10	SYVN1	IKZF2	CLCN3	DUSP6	FOXQ1	FERMT1	TUBA1B	PKM	SERTAD1	FTH1	THAP9	AGR2	TRIB1	PFDN4
ZNF274 21170338 ChIP-Seq K562 Hela	0.468488	0.529719	1.14337	0.866953	NTRK3	SUSD1	HMGA1	TAB2
LMO2 26923725 Chip-Seq MACROPHAGESS Mouse	0.470951	0.531696	1.0758	0.810078	EIF4A2	KCTD20	CRISPLD2	HSBP1	SMAGP	ARRDC3	EBF1	TBX3
PAX6 23342162 ChIP-ChIP BETA-FORBRAIN-LENS Mouse	0.472396	0.532519	1.0473	0.78541	EIF4A2	NQO1	GDI1	GBE1	GOSR2	NAV1	IKZF2	RHOC	NR4A2	MYO1E	CRISPLD2	CFL1	UBC	TMED2
GBX2 23144817 ChIP-Seq PC3 Human	0.479514	0.539725	1.12654	0.827986	ABCC3	SLC22A15	P4HA1	PCDH7
PHOX2B 30127528 ChIP-Seq BE2C Human Brain Neuroblastoma	0.482093	0.541808	1.03607	0.755938	TLE3	SORT1	USO1	ARRDC3	DOT1L	HMGA1	BAIAP2	ANTXR2	CLCN3	DUSP6	EML5	ZEB1	LURAP1L	REEP5	MAP2	SEC22B
SPI1 26923725 Chip-Seq MACROPHAGESS Mouse	0.488406	0.548076	1.01922	0.730381	EIF4A2	ERRFI1	SEMA7A	DOT1L	SRP14	BZW1	PHF21B	PRRG4	FAM83G	TUBA1B	ZNHIT2	KCTD20	CFL1	PSMD1	CCNL2	HSP90AA1	CPT1A	SLC37A1	SPRYD4	GSR	HMGA1	PLAUR	VPS37B	ELL2	DUSP6	FOSL1	ZEB1	DMTF1	TRIB1	C2CD2L
GATA1 30185409 ChIP-Seq K562 Mouse BoneMarrow Leukemia	0.491592	0.55082	1.02814	0.730087	RNF10	SLC37A1	OR11G2	ENDOD1	ACSL6	SLC2A1	SMG9	ETV3	CLCN3	NPPB	SEC61A1	CCND3	CDC42EP3	SERPINH1	ST3GAL1	SERINC5	TJP2
RNF2 27304074 Chip-Seq NSC Mouse	0.50071	0.559779	1.02674	0.710229	BRD2	EDN2	CITED2	GOSR2	TCHH	FRMD4B	TBX3	TMEM47	FOXQ1	DYNLRB2	LCP1	CALM1	TRIB2	PHLDA3
RUNX1 22343733 ChIP-Seq Kasumi1 Human PeriphBlood AML	0.501093	0.559779	1.04611	0.722822	FAM83G	CCND3	GCLC	ITPRIP	ARSJ	SYNRG	GDPD5	MYL12A
CTBP2 25329375 ChIP-Seq LNCAP Human	0.509143	0.567358	1.02073	0.68902	GBE1	GSR	HSPA6	ACSL6	AHSA1	ENO1	STAM	ETV3	TBX3	EID3	NPC2	FTH1	BLVRB	PHLDB2
NANOG 18555785 ChIP-Seq MESCs Mouse	0.509794	0.567358	1.03311	0.696055	TLE3	SLC12A4	MAP1LC3B	CCND3	TXNL4B	WSB2	ZFR	ACTN4	BANP
JARID2 20064375 ChIP-Seq MESCs Mouse	0.510164	0.567358	1.01852	0.685487	CDKN1C	TGFB2	WNT7B	PCDH7	KCNK12	GLIS3	NTN4	EBF1	OSGIN1	FOXQ1	NR4A2	PITPNM3	TMCC3	PFDN4	HOXA5
IRF1 21803131 ChIP-Seq PrimaryMonocytes Human Connective	0.516103	0.573106	1.16877	0.773081	DUSP5	DERL1
RUNX1 30185409 ChIP-Seq K562 Mouse BoneMarrow Leukemia	0.522772	0.579646	1.03757	0.672977	CCND3	SLC37A1	CDC42EP3	SUSD1	ACSL6	SLC2A1
PDX1 19855005 ChIP-ChIP MIN6 Mouse	0.537052	0.593912	1.00481	0.62465	CALR3	CPT1A	DDX5	POLR2A	WBP2	PPP1R10	GOSR2	SYVN1	DERL1	BLVRB	CCNDBP1
ADNP 35650610 ChIP-Seq mESC Mouse Stem Autism	0.537235	0.593912	1.00651	0.625362	EIF4A2	HSPA8	NUMBL	KLHL25	SLCO4A1	SDC1	TAB2	UBASH3A	TSPAN33	PJA2
HOXD13 18407260 ChIP-ChIP DEVELOPING-LIMBS Mouse	0.541379	0.597606	1.06126	0.651224	RGS2	CDC42EP3	NTN4
PU.1 20176806 ChIP-Seq MACROPHAGES Mouse	0.544804	0.600495	0.991799	0.602349	SH3GL3	TRAM1	CMAS	AHNAK	STXBP1	GLIS3	DERL1	ZBTB8OS	HSPB1	TNFAIP3	CCNDBP1	NDRG1	PRRG4	SEC61A1	TMEM222	SLC22A15	KCTD20	CFL1	EIF5A	TLE3	YTHDF1	SEC16A	SUSD1	STAM	RHOC	ATOX1	TUBB2A	P4HA1	CANX	TRIB1	C2CD2L
CIITA 18437201 ChIP-ChIP Raji B And iDC Human	0.548304	0.603459	1.28545	0.772456	ENO1
CTNNB1 20615089 ChIP-ChIP FETAL BRAIN Human	0.550325	0.604789	1.00304	0.599059	ZNHIT2	PPP1R10	PMM2	UBA1	TCTA	BAIAP2	SERPINB8
TRIM28 17542650 ChIP-ChIP NTERA2 Human	0.560575	0.615144	0.985784	0.570564	BRD2	ESM1	EDN2	EMP1	TMCC3	HSPB1	PARVA	ACTN4	TKT	NDRG1	TBX3	EREG
THAP11 20581084 ChIP-Seq MESCs Mouse	0.561617	0.61538	0.984164	0.5678	RNF10	ACADVL	CMAS	PSMD11	WBP2	ZFR	DERL1	TIMM22	NEDD8	NME1	SEC61A1	CFL1	SEC11C	BANP
IRF1 21803131 ChIP-Seq MONOCYTES Human	0.573011	0.626942	0.988152	0.550252	PRRG4	XPO6	PGK1	WLS	PLS1
CHD1 19587682 ChIP-ChIP MESCs Mouse	0.581707	0.634664	0.970649	0.525886	PRKCI	PPP1R10	GOSR2	DUSP6	KLHL20	TM9SF2	DMTF1	PRDX1	TMSB4X	CFL1	SPP1	GLA	IER2	RALGPS2	MAP4K4
TAL1 26923725 Chip-Seq MACROPHAGESS Mouse	0.581775	0.634664	1.16837	0.632874	HSBP1
JARID1A 20064375 ChIP-Seq MESCs Mouse	0.583628	0.634839	0.975546	0.525323	DDX5	RNASEK	TXNL4B	SAR1B	PPP1R10	ZFAND2A	GOSR2	NEDD8	SRP14	CLCN3	PSMD8	UBL5	SEC61A1	TMEM222	SERP1	PSMD2	IDH3B	TMED2	SLC39A7	SCAND1	CTSD	BANP	EIF5A	ATP6V0B	BRF2	SPRYD4	SEC16A	PMM2	TET2	SYVN1	AHSA1	TIMM22	B3GALT6	TMCO1	NME1	KLHL20	NPC2	RPS6KB2	SEC22B	ATP6V0C	DNASE1L1
ESRRB 18555785 ChIP-Seq MESCs Mouse	0.583643	0.634839	0.971571	0.523158	CDKN1C	MAGI1	EIF4A2	BRD2	CPT1A	ALAS1	PPTC7	SRXN1	ODC1	LAMC2	TFPI	PJA2	TUBB3	PRDX1	MAFG	CFL1	CANX	IDH3B	IGSF9B	ALDOA	PHLDB2	HOXA5	PHLDA3
SMARCD1 25818293 ChIP-Seq ESCs Mouse	0.592183	0.643189	0.970114	0.50828	PFKFB2	NUMBL	AHNAK	MAST4	AK1	PYGL	SLC7A11	CLCN3	MALT1	SERP1	KCTD20	FLNB	TIMP1	RALGPS2	MAGI1	CDRT4	PRKCI	CPT1A	NTRK3	SUSD1	TET2	EBF1	NAV1	FRMD4B	PTPN12	GPCPD1	EML5	FERMT1	MYO1E	ZEB1	CANX	SEC22B	NEK11
PBX1 22567123 ChIP-ChIP OVCAR3 Human	0.597104	0.647588	0.965909	0.498085	CMAS	LAMA3	SUPT4H1	LAMC2	RASAL2	SIPA1L2	ZNHIT2	ESM1	SERP1	HYAL1	ARSJ	CFL1	PLS1	CDRT4	GPX2	LMTK2	NAV1	TBX3	GCLC	DYNLRB2	LCP1	TKT	CD46	NFE2L1	TNRC6A	HBEGF	TJP2
SPI1 22790984 ChIP-Seq ERYTHROLEUKEMIA Mouse	0.601384	0.651281	0.966848	0.491663	TRAM1	ACADVL	CMAS	TM2D1	TNFAIP3	NEDD8	RASAL2	MALT1	PSMD8	SEC61A1	CCND3	HSPH1	SLC22A15	POLR2A	CFL1	IDH3B	COTL1	PHLDA2	IER2	WLS	SEC11C	GALNT4	OSGIN1	DUSP6	ATOX1	ITFG1	NME1	KLHL20	CANX	UBAP1	TMCC3	KDELR2	ALDOA	GLA	SERINC5	NEK11
MYC 18555785 ChIP-Seq MESCs Mouse	0.603701	0.652839	0.959273	0.484123	CALR3	CD63	HSPA8	DDX5	PFKFB3	TFRC	ODC1	B3GALT6	NME1	TM9SF2	GCLC	PRDX1	CFL1	KCTD13	HMOX1	SLC39A7	TKT	FKBP4	ALDOA	PHLDA3
CREB1 15753290 ChIP-ChIP HEK293T Human	0.615782	0.664937	0.943363	0.457402	PSMD8	VMP1	BRF2	TFRC	DMTF1	ETV3	CLCN3	GLA	NFE2L1	NME1
DMRT1 21621532 ChIP-ChIP FETAL Ovary	0.617825	0.666177	0.963412	0.463931	RNASEK	NME1
NR3C2 34362910 ChIP-Seq WistarRat Hippocampus	0.623505	0.671328	0.9549	0.451094	EIF4A2	RNF10	SH3GL3	DDX5	GLIS3	SLC7A11	MYL12A	MAP1LC3B	ADGRG1	HSPH1	MAP2	XPO6	CHMP1A	COTL1	UBASH3A	NQO1	WSB2	PPTC7	SMOX	SORT1	NTRK3	SUSD1	NAV1	KCNAB2	DUSP6	EREG	NAV3	MAFG	TMCC3	DYNLRB2	LCP1
LMO2 26923725 Chip-Seq HEMOGENIC-ENDOTHELIUM Mouse	0.627981	0.67517	0.952266	0.443038	EIF4A2	ERRFI1	SH3GL3	SEMA7A	ACADVL	PFKFB3	ODC1	ENO1	NDRG1	PHF21B	HSPH1	KCTD20	ARSJ	PSMD1	ST3GAL1	TLE3	HSP90AA1	KLHL25	SORT1	SUSD1	EBF1	OSGIN1	EMP1	NAV1	TBX3	CRISPLD2	TMCC3	TRIB1	SERINC5	TJP2
PU.1 20513432 ChIP-Seq Bcells Mouse	0.630542	0.675953	0.951596	0.438853	SEMA7A	TRAM1	RNASEK	RTKN	WBP2	SUPT4H1	ZBTB8OS	MALT1	TM7SF2	FADS3	PRRG4	TUBA1B	SLC22A15	KCTD20	MMP28	BANP	PMM2	C1GALT1	SYVN1	TIMM22	BAIAP2	ATOX1	FOSL1	MYO1E	EID3	TUBB2A	CLCF1	TMCC3	KDELR2	ITGA5	C2CD2L
CDKN2AIP 20523734 ChIP-Seq CORTICAL Neurons	0.63094	0.675953	0.939799	0.43282	BZW1	MAP4K4
PPARG 19300518 ChIP-PET 3T3-L1 Mouse	0.631434	0.675953	0.922467	0.424115	ACADVL	PFKFB3	ETV3	ALDOA
YY1 22570637 ChIP-Seq MALME-3M Human	0.641569	0.685815	0.931604	0.413481	SLC12A4	RTKN	GOSR2	AK1	SLC35C1	HSPA6	NPPB	TUBB2A	SERTAD1	PSMD1	TMED2	PADI4	CCNL2	ZNF654	DCAF13
POU5F1 18358816 ChIP-ChIP MESCs Mouse	0.667959	0.712573	0.902489	0.36418	DDX5	EDN2	PPTC7	SLC20A1	NEDD8	LAMC2	DUSP6	TMCO1	HSPA1A	KLHL20
YY1 21170310 ChIP-Seq MESCs Mouse	0.668516	0.712573	0.891611	0.359047	MAP1LC3B	TXNL4B	SPRYD4	PPP1R10	CALM1	IER2	NFE2L1
TBX3 20139965 ChIP-Seq ESCs Mouse	0.669823	0.712945	0.913194	0.365955	MAGI1	EIF4A2	TLE3	SLC12A4	PCDH7	GBE1	GLIS3	EBF1	EMP1	TIMM22	BAIAP2	SIPA1L2	PGK1	BANP	RALGPS2
TBX3 20139965 ChIP-Seq MESCs Mouse	0.672122	0.71437	0.911692	0.362229	MAGI1	EIF4A2	TLE3	SLC12A4	PCDH7	GBE1	GLIS3	EBF1	EMP1	TIMM22	BAIAP2	SIPA1L2	PGK1	BANP	RALGPS2
CTBP1 25329375 ChIP-Seq LNCAP Human	0.678471	0.720089	0.905324	0.351188	NQO1	MAST4	ENO1	STAM	ITFG1	MANF	GCLC	CDC42EP3	COTL1	NMUR2	FKBP4	SEC22B	WLS	TJP2
JARID2 20075857 ChIP-Seq MESCs Mouse	0.68123	0.721987	0.905729	0.347669	CDKN1C	SEMA7A	WNT7B	PCDH7	NTRK3	KCNK12	GLIS3	EBF1	TCHH	FOXQ1	FERMT1	PITPNM3	PFDN4	ST3GAL1	HOXA5
HTT 18923047 ChIP-ChIP STHdh Human	0.683661	0.723533	0.86653	0.329535	SACS	NEDD8	STAM	KCNAB2	TM7SF2
ELK4 26923725 Chip-Seq MESODERM Mouse	0.698738	0.738439	0.857703	0.307469	ABCC3	KCTD20	HSBP1	LAMC2	VPS37B	DUSP6
RUNX2 22187159 ChIP-Seq C42B Human ProstateCancer	0.702319	0.740121	0.819224	0.289487	PMM2	CLCN3
ARID1A 32646524 ChIP-Seq H9 Human BoneMarrow Lymphoma	0.702319	0.740121	0.819224	0.289487	PMM2	CLCN3
FUS 26573619 Chip-Seq HEK293 Human	0.703359	0.740169	0.859691	0.302514	BRD2	SH3GL3	DHX9	TAB2	ELL2	DUSP6	EREG
IKZF1 21737484 ChIP-ChIP HCT116 Human	0.707718	0.743703	0.810551	0.280216	CDRT4	ATP6V0B
KDM5A 27292631 Chip-Seq BREAST Human	0.711567	0.746694	0.890784	0.303121	HSP90AA1	ATP6V0B	PFKFB3	TFRC	PPTC7	TM2D1	OSGIN1	STAM	ETV3	ZNHIT2	CFL1	NEU1	UBC	SERPINH1	CCNL2	FKBP4	CTSD
IRF8 22096565 ChIP-ChIP GC-B Mouse	0.713281	0.747438	0.862157	0.291305	EIF4A2	ISG20	SAR1B	TUBB3	CITED2	SYVN1	IRF7	YPEL5	ATOX1
TBX4 33478486 ChIP-Seq IMR90 Human Lung	0.722446	0.755159	0.801592	0.260607	ADGRG1	FRMD4B	DSC2
GATA2 26923725 Chip-Seq HEMANGIOBLAST Mouse	0.722679	0.755159	0.786098	0.255316	PRDX1
SREBP1 19666523 ChIP-Seq LIVER Mouse	0.735127	0.767089	0.854504	0.262941	ERRFI1	SEC61A1	TMEM158	ZFAND2A	UBC	RPS6KB2	PYGL	CLCN3	BZW1	MALT1	BANP
GATA2 22383799 ChIP-Seq G1ME Mouse	0.738032	0.769042	0.898339	0.272887	EIF4A2	SFT2D3	ITPRIP	SAR1B	DHX9	DERL1	PTTG1IP	IKZF2	TFPI	PSMD8	FAM83G	CCND3	RGS2	XPO6	CFL1	UBC	HMOX1	MAP4K4	PMM2	TIMM22	ETV3	DUSP6	ATOX1	GCLC	MAPKAPK3	MAFG	CDC42EP2	ITGA5	TKT	YPEL5
CHD7 19251738 ChIP-ChIP MESCs Mouse	0.743253	0.773399	0.754602	0.223904	GDI1	HOXA5
MYCN 19997598 ChIP-ChIP NEUROBLASTOMA Human	0.757316	0.786932	0.732908	0.20373	NEU1	GSR
HCFC1 20581084 ChIP-Seq MESCs Mouse	0.758561	0.787127	0.77261	0.213496	TTC14	TXNL4B	TIMM22	BANP
TRIM28 21343339 ChIP-Seq HEK293 Human	0.762301	0.78895	0.700085	0.190013	PCDH7
PHOX2B 30127528 ChIP-Seq KELLY Human BrainNeuroblastoma	0.762439	0.78895	0.889734	0.241325	TM2D1	GSTP1	DOT1L	FITM2	IKZF2	CLCN3	TFPI	TSPAN33	ESM1	RGS2	HSPH1	LURAP1L	MAP2	TLE3	NQO1	SORT1	TXNRD1	ARRDC3	EBF1	HMGA1	PTPN12	DUSP6	PJA2	KLHL20	EML5	DHRS9	MAPKAPK3	REEP5	TMCC3	ATP13A3	SEC22B	PFDN4	GLA
FOXM1 26456572 ChIP-Seq MCF-7 Human BreastCancer	0.768078	0.793681	0.816197	0.215365	PPP1R10	GSTP1	AGR2	SDC1	TMED2	FRMD4B	TRIB1	ALDOA	SQSTM1
E2F1 21310950 ChIP-Seq MCF-7 Human	0.783645	0.808643	0.843627	0.205676	TLE3	SLC12A4	DHX9	SLC20A1	NTRK3	SYVN1	HMGA1	KEAP1	RASAL2	DHRS1	NR4A2	DMTF1	LAMP2	UBC	SFN	SERINC5	BANP
MYC 20876797 ChIP-ChIP MEDULLOBLASTOMA Human	0.790215	0.814294	0.842542	0.198377	TLE3	RNF10	TPM4	HSBP1	GSTP1	PCDH7	GBE1	ARRDC3	NTN4	TNFAIP3	PARVA	NAV1	RGS2	GCLC	CRISPLD2	MAFG	TRIB2	BANP
THRA 23701648 ChIP-Seq CEREBELLUM Mouse	0.803318	0.825955	0.662961	0.145192	SLC12A4	ARL6IP5
PCGF2 27294783 Chip-Seq NPCs Mouse	0.803752	0.825955	0.738152	0.16126	NAV1	IKZF2	SERPINB8	BZW1	CD55
VDR 22108803 ChIP-Seq LS180 Human	0.806484	0.827619	0.610888	0.131384	TM2D1
IRF8 22096565 ChIP-ChIP GC-B Human	0.818027	0.836452	0.640706	0.128692	WSB2	UBC
KLF5 18264089 ChIP-ChIP MESCs Mouse	0.820851	0.836452	0.583013	0.115095	PXN
KLF2 18264089 ChIP-ChIP MESCs Mouse	0.820851	0.836452	0.583013	0.115095	PXN
KLF4 18264089 ChIP-ChIP MESCs Mouse	0.820851	0.836452	0.583013	0.115095	PXN
GABPA 29892750 ChIP-Seq EML Mouse BoneMarrow	0.821694	0.836452	0.697958	0.13707	DOT1L	VPS37B	ATP6V1E1	TNRC6A
GATA3 22897851 ChIP-Seq JUKARTE6-1 Human	0.82248	0.836452	0.841171	0.164391	GPI	CD63	TRAF3IP2	SLC20A1	STXBP1	CCNDBP1	PVR	NDRG1	HSPH1	PSMD2	AGR2	COTL1	FLNB	SCAND1	ST3GAL1	NQO1	HSBP1	SYNRG	EBF1	RHOC	CANX	YPEL5	SEC22B	SERINC5	TNRC6A
VDR 23401126 ChIP-Seq LCL-AND-THP1 Human	0.822961	0.836452	0.669948	0.130537	SDC1	VPS37B	ALDOA
MYCN 21190229 ChIP-Seq SHEP-21N Human	0.82693	0.83934	0.691585	0.131425	CDRT4	PCDH7	SACS	PFDN4
SALL1 21062744 ChIP-ChIP HESCs Human	0.834153	0.845251	0.557563	0.101107	SPSB2
TAF15 26573619 Chip-Seq HEK293 Human	0.835026	0.845251	0.614889	0.11086	ARRDC3	LAMA3
FLI1 27457419 Chip-Seq LIVER Mouse	0.846614	0.855817	0.667201	0.111096	TRAM1	IKZF2	BZW1	MAP4K4
DROSHA 22980978 ChIP-Seq HELA Human	0.879539	0.887893	0.649169	0.0833252	WNT7B	PITPNM3	CD46	IER2	DNASE1L1
PRDM16 22522345 ChIP-ChIP PALATE MESENCHYMAL Mouse	0.881305	0.88847	0.468797	0.0592334	NEK11
PCGF2 27294783 Chip-Seq ESCs Mouse	0.884694	0.89068	0.642514	0.0787165	TRAM1	IKZF2	SERPINB8	BZW1	MAP4K4
ELF1 17652178 ChIP-ChIP JURKAT Human	0.9034	0.908283	0.426917	0.0433707	TTC14
GATA3 21867929 ChIP-Seq CD8 Mouse	0.922507	0.926242	0.747596	0.060301	ABCC3	RNF10	CD63	SEMA7A	ATP6V0B	WNT7B	SEC16A	SYNRG	SYVN1	GLIS3	KEAP1	TM7SF2	FOXQ1	FAM83G	TUBA1B	ZNHIT2	CFL1	UBAP1	PADI4	TRIB1	C2CD2L
AUTS2 25519132 ChIP-Seq 293T-REX Human	0.924841	0.927334	0.668434	0.0522268	FADS3	ABCC3	SH3GL3	VCP	WSB2	CHMP1A	ENDOD1	SERPINB8	PVR	C2CD2L
EWS-FLI1 20517297 ChIP-Seq SK-N-MC Human	0.928882	0.930132	0.579061	0.0427194	TMEM47	BRF2	GSR	ST3GAL1	NDRG1
FOXM1 23109430 ChIP-Seq U2OS Human	0.975068	0.975068	0.355524	0.00897612	TUBB2A	PPP1R10
[truncated: 115 more columns]

## Sheet: Downregul by BRU TF ChEA2022
Term	Overlap	P-value	Adjusted P-value	Odds Ratio	Combined Score	Genes
RUNX2 24655370 ChIP-Seq MC3T3E1 Mouse Bone	663/4125	1.24219e-26	9.37857e-24	1.75872	104.908	POP7	PGAP3	EHMT1	EMC10	HNRNPR	TSKU	LACTB	SCP2	AKT2	CREB3L2	STMN1	AP1S1	CDK5RAP2	CHID1	STARD3	TSTD3	GABARAPL1	GLCE	RPL22	PRKCA	SCAMP3	SCAMP2	NUP93	WDR81	MTHFD2	PSME3	FDX1	ORAI2	RABL6	URI1	NLRX1	ANAPC15	RPN2	CDCA4	CTBP1	FLII	MAPKAP1	HSPA4L	RPN1	ENDOD1	COPS7A	VPS26B	IQGAP3	ADH5
EGR1 20690147 ChIP-Seq ERYTHROLEUKEMIA Human	644/4029	5.5716e-25	2.10328e-22	1.7326	96.7605	JRK	POP7	FRMPD1	ADARB1	TSKU	SCAMP4	SCP2	AKT2	DPYSL3	CREB3L2	STMN1	AKT1	AP1S1	DIP2A	CHID1	STARD3	GABARAPL1	UNC5B	CACNA2D2	PRKCA	GTPBP2	UNC13D	SCAMP2	SIGIRR	BCR	NUP93	BCAM	PRKAR1B	FEZ2	FDX1	PADI4	VPS28	CTBP2	SHMT2	CDCA4	PRKDC	CTBP1	PDGFA	COPS7B	LYPD3	LARP1	HLCS	S100A16	SERPINH1
TP63 22573176 ChIP-Seq HFKS Human	433/2643	1.18409e-17	2.97996e-15	1.68566	65.6987	FRMPD1	EHMT1	HNRNPR	SPINT2	ADARB1	MYLK	CREB3L2	STMN1	AKT1	BBX	DIP2A	CACNA2D2	PRKCA	GTPBP1	ATG13	SIGIRR	NUP93	ORAI2	PADI3	LRPAP1	SHMT2	CTBP1	FLII	MAPKAP1	HSPA4L	COPS7B	LYPD3	COPS7A	FLRT2	RDH11	RNF215	S100A16	SERPINH1	S100A13	PLEK2	PLCG1	CHST14	S100A14	S100A11	LHPP	VTI1B	ABCA1	SETD1B	EDEM2
EKLF 21900194 ChIP-Seq ERYTHROCYTE Mouse	203/1007	3.99979e-17	7.5496e-15	2.08785	78.8324	NUDT1	GHITM	MKI67	LGALS1	TRIM28	PPAT	STMN1	LONP1	AKT1	RCC1	AP1S1	PTOV1	GTPBP2	SCAMP3	NUP93	CFDP1	CLPP	PSME1	PSME2	TAGLN2	ULK1	VDAC1	MPPE1	TTLL12	CUTA	SHMT2	EPB41	MGST3	RPN1	AAAS	MRPL11	PNPO	SCAP	PLEK2	TSPAN3	SLC19A1	DTNB	RCC2	MRPL27	DERA	VANGL1	ABTB1	EXT2	SLC6A9
CCND1 20090754 ChIP-ChIP RETINA Mouse	257/1396	2.96553e-16	4.47796e-14	1.88098	67.2533	APP	POP7	CCNI	ACTB	IFIT2	TRIM28	CHEK2	RPS6KA2	CREB3L2	STMN1	FBXO5	SPA17	GLUL	RPS12	GABARAPL1	SMARCC1	TALDO1	GTPBP2	GTPBP1	SCAMP3	SCAMP2	MTHFD2	THAP7	CLPP	DDIT4	PSME2	TLN1	LLGL2	ANAPC13	IGSF8	L3MBTL3	CDCA2	SHMT2	CTBP1	PRKDC	MGST3	COPS7B	PIK3R2	AAAS	IGSF9	COMMD8	SYNGR1	RSU1	SLC19A1
E2F1 18555785 ChIP-Seq MESCs Mouse	451/2836	4.82414e-16	6.07038e-14	1.62431	57.2858	JRK	SPINT2	ADARB1	GHITM	TSKU	SCAMP4	GJA1	STMN1	AP1S1	DDX11	GTPBP1	SCAMP3	WDR77	SIGIRR	NUP93	CLDN4	MTHFD2	CLPP	DDIT4	FDX1	MPPE1	RPL26	LRPAP1	CTBP2	ABCB6	RPN2	SHMT2	CDCA4	PRKDC	CTBP1	RPN1	PDGFA	GLG1	MRPL11	NCSTN	PRDX4	RDH11	CHST10	S100A13	PPARGC1B	SLC19A1	S100A11	VTI1B	EDEM3
JUN 27471255 ChIP-Seq Chondrocytes Mouse Rib	576/3826	8.45985e-16	9.12455e-14	1.54998	53.7935	JRK	PGAP3	EMC10	HNRNPR	ADARB1	GHITM	TSKU	MYLK	LACTB	GJA1	STMN1	BBX	AP1S1	SAMD12	NCKAP5	TSTD3	GABARAPL1	UNC5B	PRKCA	ATG14	GTPBP1	ATG13	UNC13D	MAP1B	PSME3	CLPP	DDIT4	ORAI2	PSME1	ACOT2	PSME2	MPPE1	RABL6	CDCA2	ABCB6	PRKDC	FLII	MAPKAP1	COPS7B	COPS7A	VPS26B	AAAS	ADH5	OAZ2
CTCF 33576154 ChIP-Seq Human HilarLN ProstateCancer	490/3165	2.45644e-15	2.31827e-13	1.57923	53.1255	JRK	POP7	TMEM200B	MYLK	ALCAM	DPYSL2	DPYSL3	DIP2A	STARD3	UNC5B	RPL22	GTPBP1	ATG13	UNC13D	EML3	BCR	NUP93	BCAM	WDR81	MTHFD2	PSME3	DDIT4	ORAI2	PSME1	RPL26	VPS28	RHNO1	LRPAP1	NLRX1	RPN2	RPN1	COPS7B	AAAS	MTMR6	GLG1	MRPL11	HLCS	RNF215	PRKAR2A	CEP70	PLCG1	SLC19A1	LHPP	HEXIM1
KDM2B 26808549 Chip-Seq SIL-ALL Human	258/1441	8.32546e-15	6.98413e-13	1.81338	58.7888	PGAP3	HNRNPR	ADARB1	NOC2L	ACTB	RCBTB1	LGALS1	ALCAM	DPYSL2	NIPAL3	RPS6KA1	STMN1	AKT1	CHAC1	TNS4	ATXN7L3	GLUL	CPT1A	GABARAPL1	SIGIRR	WDR81	PPP1R3E	FDX1	KDELR3	KCTD15	TMEM63A	L3MBTL2	SLC35D1	SHMT2	EPB41	PDGFA	VPS26B	AAAS	PTDSS2	SYNGR1	TNRC18	PLCG1	FADD	KIAA0319L	PPARGC1B	N4BP1	S100A11	HEXIM1	B3GALNT2
KLF4 26769127 Chip-Seq PDAC-Cell Line Human	265/1494	1.07597e-14	8.00974e-13	1.79446	57.7151	HNRNPR	NOC2L	MKI67	LIPA	TSKU	ACTB	UBE2L3	GJA1	NIPAL3	STMN1	AKT1	PTGFRN	EPHB2	ATXN7L3	GLUL	CPT1A	RPL22	ENTPD7	PRKCA	KRT5	WDR77	EML3	BCR	SIGIRR	BCAM	PPP1R3E	DDIT4	PADI3	ACOT2	TAGLN2	ULK1	IGSF8	TMEM63A	SLC35D1	EPB41	MGST3	PDGFA	LYPD3	MST1R	PPL	IQGAP3	APH1A	PTDSS2	NCSTN
KDM2B 26808549 Chip-Seq DND41 Human	258/1445	1.16698e-14	8.00974e-13	1.80674	57.9636	ARL6IP1	NADSYN1	TSKU	TRIM28	RASSF4	RPS6KA1	CHORDC1	STMN1	RCC1	CHAC1	ATXN7L3	GLUL	CPT1A	UNC5B	TALDO1	SIGIRR	WDR81	PPP1R3E	DDIT4	FDX1	SUCLG2	TAGLN2	IGSF8	TMEM63A	L3MBTL2	SLC35D1	EPB41	FLII	PDGFA	LYPD3	PIK3R2	PIK3R1	AAAS	GLG1	IGSF9	TGOLN2	SYNGR1	SGPL1	HLCS	SERPINH1	TNRC18	DECR2	PPARGC1B	SLC19A1
HAND2 30127528 ChIP-Seq KELLY Human Brain Neuroblastoma	423/2688	3.27297e-14	2.05924e-12	1.58911	49.3425	HNRNPR	ADARB1	NOC2L	LIPA	DCAF4	TSKU	MYLK	LACTB	ALCAM	LURAP1L	DPYSL2	DPYSL3	CREB3L2	AKT1	CDK5RAP2	CACNA2D2	GTPBP1	DKK2	UNC13D	EML3	BCR	ZC2HC1C	WDR81	MTHFD2	DDIT4	ANAPC13	CTBP2	ABCB6	SHMT2	MAPKAP1	RPN1	COPS7B	AAAS	OAZ2	RNF215	S100A16	S100A13	RSU1	S100A11	HEXIM1	BARD1	FZD2	MCAM	FN1
RUNX1 21571218 ChIP-Seq MEGAKARYOCYTES Human	536/3583	5.31575e-14	3.08722e-12	1.51972	46.4509	SERPINE2	ADARB1	GHITM	NOC2L	TSKU	MYLK	SCAMP4	LACTB	DPYSL2	STMN1	SAMD12	ZNF287	STARD3	GABARAPL1	DDX11	RPL22	PRKCA	SCAMP3	WDR77	SIGIRR	BCR	BCAM	WDR81	PRKAR1B	MTHFD2	DDIT4	ORAI2	MPPE1	PADI4	LRPAP1	ANAPC13	NLRX1	CTBP2	ABCB6	PRKDC	CTBP1	HSPA4L	RPN1	COPS7A	IQGAP3	GLG1	MRPL11	LARP1	CEP70
E2F1 26619117 ChIP-Seq Hepatocytes Mouse Liver	408/2585	6.99989e-14	3.58702e-12	1.58979	48.1551	POP7	PGAP3	SCAMP4	DPYSL2	CREB3L2	AP1S1	DIP2A	CDK5RAP2	STARD3	DDX11	GTPBP2	ATG13	SCAMP3	SCAMP2	MTHFD2	PSME3	CLPP	RPL26	ANAPC13	ABCB6	RPN2	SHMT2	CDCA4	PRKDC	CTBP1	MAPKAP1	ENDOD1	VPS26B	AAAS	GLG1	HLCS	RDH11	CEP70	PNPO	S100A11	CEP78	LHPP	SETD1B	MRPL27	EIF2AK2	LNPEP	WDR55	GPN3	DHFR
CTCF 33576154 ChIP-Seq Human Liver ProstateCancer	497/3279	7.12653e-14	3.58702e-12	1.53431	46.4473	JRK	POP7	PGAP3	EMC10	GHITM	DCAF4	TSKU	SCAMP4	HOXA9	ALCAM	DPYSL2	DPYSL3	BBX	AP1S1	STARD3	GLCE	SCAMP3	UNC13D	EML3	BCR	MTHFD2	PSME3	RPL26	HOXB8	VPS28	ANAPC13	NLRX1	RPN2	SHMT2	CDCA4	RPN1	COPS7B	COPS7A	ATXN7L3B	AAAS	HACD2	MTMR6	MRPL11	LARP1	HLCS	RNF215	PRKAR2A	CEP70	SLC19A1
E2F4 21247883 ChIP-Seq LYMPHOBLASTOID Human	362/2254	2.49151e-13	1.17568e-11	1.61007	46.7254	TMEM200B	ARL6IP1	CCNF	ZDHHC6	HNRNPR	NOC2L	MKI67	NADSYN1	TSKU	RCBTB1	NUDT4	RASSF4	RPS6KA1	CHORDC1	STMN1	RCC1	KIF21B	CHAC1	SPA17	GLUL	ZNF287	CHID1	PAQR4	DDX11	COG4	GLCE	ENTPD7	RECQL	TALDO1	SIGIRR	NUP93	CFDP1	DDIT4	FDX1	PSME2	TAGLN2	ULK1	RPL26	TMEM63A	CTBP2	SLC35D1	SHMT2	CDCA4	FLII
LXR 22292898 ChIP-Seq THP-1 Human	222/1229	3.27409e-13	1.45408e-11	1.81701	52.2347	JRK	IL1RN	CCNF	TSKU	ACTB	TRIM29	RPS6KA1	LONP1	AP1S1	EPHB3	CHID1	PAQR4	RPL22	MOGS	CMBL	CLDN4	ORAI2	PSME1	TRIB3	TAGLN2	VDAC1	TLN2	PADI4	VPS28	IGSF8	L3MBTL2	ABCB6	SHMT2	FUT10	TWF2	LYPD3	TXN	IGSF9	PTDSS2	LARP1	RNF215	S100A16	CHST14	FADD	PPARGC1B	SLC19A1	ABCA1	EDEM1	XRCC3
P63 26484246 Chip-Seq KERATINOCYTES Human	231/1298	5.08523e-13	2.13297e-11	1.78618	50.5618	CYFIP2	APP	IL1RN	SLC23A1	PLEKHB1	GCC2	SPINT2	NADSYN1	TSKU	ACTB	RAPGEFL1	TRIM29	RASSF4	NIPAL3	RPS6KA1	CHORDC1	CREB3L2	DIP2A	PTGFRN	CHAC1	ATXN7L3	SP110	ENTPD7	KRT5	ACSL3	BCR	PPP1R3E	DDIT4	PADI3	TAGLN2	PADI4	LRPAP1	NLRX1	SLC35D1	ABCB6	RPN2	CDCA4	EPB41	MAPKAP1	PIK3R2	MST1R	ADH5	IGSF9	PTDSS2
ZFX 18555785 ChIP-Seq MESCs Mouse	357/2238	9.94815e-13	3.95308e-11	1.59333	44.0337	CYFIP2	POP7	SLC35B4	CCNI	ARL6IP1	KDELR1	PLEKHB1	EHMT1	KEAP1	SPINT2	ADARB1	TSKU	RCBTB1	ACTB	NUDT4	UBE2L3	TRIM28	RPS6KA2	CHORDC1	DAG1	LONP1	AKT1	BBX	RCC1	DIP2A	SKP2	GLUL	RPS12	GABARAPL1	ENTPD2	ARRDC1	DDX11	RPL22	PTOV1	GTPBP2	GTPBP1	SCAMP2	SIGIRR	BCAM	CLDN4	CFDP1	THAP7	PSME3	CLPP
P300 27058665 Chip-Seq ZR-75-30cells Human	251/1460	2.1456e-12	8.09966e-11	1.71574	46.0978	SERPINE2	TMEM200B	HNRNPR	GHITM	NOC2L	MKI67	UBE2L3	TRIM28	NIPAL3	CHORDC1	STMN1	LONP1	RCC1	PTGFRN	KIF21B	EPHB2	ATXN7L3	CHID1	CPT1A	GABARAPL1	PAQR4	RPL22	TALDO1	ACSL3	GTPBP2	GTPBP1	SCAMP3	WDR77	BCR	CCDC80	CD109	PADI3	TAGLN2	ULK1	PADI4	RPL26	MACF1	IGSF8	TMEM63A	SLC35D1	CDCA4	EPB41	ENDOD1	PDGFA
KDM2B 26808549 Chip-Seq SUP-B15 Human	246/1425	2.3587e-12	8.22478e-11	1.72294	46.128	APP	ARL6IP1	HNRNPR	ADARB1	NOC2L	SCAMP4	ALCAM	DPYSL2	STMN1	BBX	KIF21B	CHAC1	GLUL	EPHB3	CPT1A	EPHA7	PAQR4	GLCE	TALDO1	BCR	PPP1R3E	DDIT4	TAGLN2	ULK1	HOXB8	KCTD15	TMEM63A	SLC35D1	CDCA4	SHMT2	EPB41	PDGFA	AAAS	NKAIN1	PTDSS2	SYNGR1	LARP1	HLCS	TNRC18	PLCG1	HOXC8	SLC19A1	HEXIM1	B3GALNT2
RACK7 27058665 Chip-Seq MCF-7 Human	253/1476	2.39662e-12	8.22478e-11	1.70993	45.7525	TMEM200B	SLC23A1	KEAP1	HNRNPR	ADARB1	TSKU	RAPGEFL1	NUDT4	AKT2	NIPAL3	AKT1	AP1S1	RCC1	PTGFRN	GLUL	CHID1	CPT1A	ENTPD2	PAQR4	UNC5B	RPL22	TALDO1	CMBL	SCAMP3	EML3	BCR	WDR81	PPP1R3E	DDIT4	PADI3	TAGLN2	NEIL1	IGSF8	SLC35D1	EPB41	CTBP1	PDGFA	PIK3R2	APH1A	PTDSS2	SYNGR1	LARP1	S100A16	S100A13
MITF 21258399 ChIP-Seq MELANOMA Human	571/3945	3.05051e-12	9.7941e-11	1.45895	38.685	ADARB1	TSKU	MYLK	SCAMP4	DPYSL2	CREB3L2	STMN1	BBX	AP1S1	NCKAP5	CDK5RAP2	CHID1	DDX11	RPL22	PRKCA	GTPBP2	SCAMP3	UNC13D	BCR	NUP93	WDR81	PRKAR1B	MTHFD2	DDIT4	FDX1	ORAI2	PADI3	PADI4	LRPAP1	ANAPC13	CTBP2	ABCB6	SHMT2	CDCA4	CTBP1	MAPKAP1	RPN1	ENDOD1	PDGFA	LYPD3	COPS7A	AAAS	IQGAP3	LARP1
SETDB1 19884255 ChIP-Seq MESCs Mouse	222/1256	3.11336e-12	9.7941e-11	1.76614	46.7945	CYFIP2	APP	CCNI	ARL6IP1	EHMT1	KEAP1	LIPA	RCBTB1	PEX26	UBE2L3	SOX2	ALCAM	TRIM28	TRIM29	DPYSL2	STMN1	HOXA6	SCN1B	PAQR8	EPHA7	PAQR4	PTOV1	PRKCA	GTPBP2	UNC13D	SCAMP2	WDR77	SIGIRR	MTHFD2	PADI3	ACOT2	VDAC1	PADI4	KDELR3	KCTD15	TMEM63A	SHMT2	TEX264	FUT10	MST1R	PIK3R1	IQGAP3	IGSF9	TMTC4
SOX2 20726797 ChIP-Seq SW620 Human	277/1658	3.7344e-12	1.12779e-10	1.66289	43.7563	IL1RN	FAM89A	SPINT2	ADARB1	NUDT4	IFIT2	MYLK	SOX2	LGALS1	TRIM29	FAM110C	RPS6KA2	DPYSL3	CHORDC1	STMN1	PDK3	KIF21B	CHAC1	SPA17	EPHB2	TNS4	GLUL	GABARAPL1	SP110	GLCE	RECQL	PRKCA	SIGIRR	BCR	NUP93	CLDN4	CFDP1	PRKAR1B	MAP1B	CD109	DDIT4	FEZ2	MALL	ACOT2	COL8A1	TRIB3	TAGLN2	KCTD15	BEX2
ELF3 26769127 Chip-Seq PDAC-Cell Line Human	253/1486	5.03497e-12	1.46208e-10	1.69483	44.0903	APP	HNRNPR	MKI67	TSKU	NUDT4	IFIT2	LGALS1	FAM110C	NIPAL3	RCC1	PTGFRN	KIF21B	EPHB2	TNS4	GLUL	CPT1A	PAQR4	RPL22	PTOV1	PRKCA	ACSL3	GTPBP1	SCAMP3	WDR77	SIGIRR	INPP4A	WDR81	DDIT4	MALL	PADI3	TRIB3	TAGLN2	ULK1	VDAC1	RPL26	IGSF8	TMEM63A	EPB41	MGST3	VPS26B	PPL	APH1A	TGOLN2	NCSTN
GATA1 19941827 ChIP-Seq MEL Mouse	221/1258	6.4897e-12	1.81471e-10	1.75169	45.1249	CYFIP2	ISCA1	FRMPD1	CCNF	KEAP1	MYLK	LGALS1	CHEK2	RPS6KA2	CHORDC1	RPS6KA1	AKT1	EPHB2	EPHB3	SLC12A9	CDK5RAP2	CPT1A	SP110	ENTPD7	PRKCA	UNC13D	EML3	BCR	PADI3	PSME2	MPPE1	MACF1	CDCA4	CTBP1	MGST3	SP140	ENDOD1	PIK3R2	GLG1	APH1A	HLCS	CEP70	PNPO	DYM	PLEK2	ARSG	PPARGC1B	ABCA1	BCL11A
ZFP281 18757296 ChIP-ChIP E14 Mouse	218/1240	8.55316e-12	2.3063e-10	1.75206	44.6507	PLEKHB1	ACTB	UBE2L3	SOX2	GJA1	TRIM28	DPYSL2	STMN1	RPS6KA1	DAG1	AP1S1	GLUL	SLC12A9	CACNA2D2	DKK2	WDR77	CLDN4	BCAM	DDIT4	PADI3	TAGLN2	ULK1	VDAC1	PADI4	LAP3	TLN1	CUTA	IGSF8	CDCA2	TMEM63B	SHMT2	PDGFA	PIK3R1	VPS26B	OAZ2	ADH5	IGSF9	SCFD2	SERPINH1	FZD2	BCL11B	MCAM	SETD1B	SLC35E4
ESR1 26153859 ChIP-Seq MCF-7 Human BreastCancer	467/3134	9.49423e-12	2.47177e-10	1.48662	37.731	JRK	POP7	SPINT2	LIPA	DCAF4	ALCAM	FAM110C	AKT1	NCKAP5	SCAMP3	UNC13D	EML3	SIGIRR	NUP93	ZC2HC1C	CLDN4	DDIT4	MPPE1	PADI4	VPS28	ANAPC13	ANAPC15	MAPKAP1	RPN1	LYPD3	COPS7A	AAAS	MTMR6	SKA1	GLG1	LARP1	S100A16	CEP70	SERPINH1	PNPO	S100A13	PLCG1	S100A14	SLC19A1	S100A11	CEP78	VTI1B	FZD1	LNPEP
KDM2B 26808549 Chip-Seq JURKAT Human	243/1423	1.0424e-11	2.62337e-10	1.69731	42.9197	APP	HNRNPR	ADARB1	MKI67	ALCAM	TRIM28	FAM110C	NIPAL3	BBX	RCC1	EPHB2	ATXN7L3	HOXA6	GLUL	CPT1A	GABARAPL1	TALDO1	PRKCA	UNC13D	BCR	MAP1B	PPP1R3E	DDIT4	FDX1	ULK1	KDELR3	RPL26	NEIL1	HOXB8	L3MBTL3	TMEM63A	L3MBTL2	SLC35D1	MGST3	PDGFA	PIK3R2	VPS26B	AAAS	GLG1	NKAIN1	TNRC18	FADD	SLC19A1	B3GALNT2
MYC 18358816 ChIP-ChIP MESCs Mouse	352/2244	1.43638e-11	3.49829e-10	1.55558	38.8371	CCNI	ARL6IP1	CCNF	ZDHHC6	SPINT2	RCBTB1	IFIT2	UBE2L3	SCAMP4	GJA1	CHEK2	RPS6KA1	STMN1	RCC1	FBXO5	SKP2	ACAD10	GLUL	CDK5RAP2	RPS12	SLC12A9	COG4	RPL22	TALDO1	ACSL3	GTPBP2	WDR77	NUP93	CFDP1	MTHFD2	THAP7	PSME3	CLPP	TRIB3	TAGLN2	VDAC1	RPL26	TTLL12	ANAPC13	IGSF8	L3MBTL2	CTBP2	ABCB6	RPN2
KDM2B 26808549 Chip-Seq K562 Human	239/1401	1.76195e-11	4.07761e-10	1.69339	41.9318	FAM89A	FRMPD1	CCNF	ADARB1	TSKU	ACTB	RCBTB1	RAPGEFL1	TRIM29	RPS6KA1	STMN1	RCC1	DIP2A	KIF21B	CHAC1	EPHB2	GLUL	CPT1A	ENTPD2	PAQR4	UNC5B	PRKCA	BCR	THAP7	DDIT4	FDX1	TAGLN2	KDELR3	TTLL12	NEIL1	KCTD15	VPS28	L3MBTL3	TMEM63A	L3MBTL2	CTBP2	EPB41	MGST3	PDGFA	PIK3R1	AAAS	PPL	IQGAP3	TGOLN2
RUNX2 24764292 ChIP-Seq MC3T3 Mouse	241/1416	1.8187e-11	4.07761e-10	1.6891	41.7719	PGAP3	ACTB	NUDT4	IFIT2	LGALS1	DAG1	PTGFRN	KIF21B	EPHB2	SCN1B	SLC12A9	CHID1	CMBL	GTPBP1	CCDC80	MALL	ORAI2	KCTD14	COL8A1	TAGLN2	TLN2	KDELR3	RPL26	TLN1	CUTA	IGSF8	CDCA2	AAAS	IQGAP3	ADH5	OAZ2	MRPL11	S100A16	PRKAR2A	SERPINH1	PLEK2	TNRC18	N4BP1	S100A11	HEXIM1	BBS2	TNFSF15	TMEM50B	FN1
KLF4 18555785 ChIP-Seq MESCs Mouse	281/1711	1.83628e-11	4.07761e-10	1.62719	40.2253	ISCA1	POP7	CCNI	CCNF	RCBTB1	GOLGA2	TRIM28	DPYSL2	RPS6KA2	RPS6KA1	PDK3	FBXO5	SKP2	SLC12A9	PAQR8	SMARCC1	ARRDC1	DDX11	RPL22	ENTPD7	PTOV1	GTPBP2	UNC13D	BCR	CLDN4	THAP7	CD109	KDELR3	ALDH7A1	IGSF8	CDCA4	TEX264	FLII	COPS7B	PIK3R1	PPL	IQGAP3	ADH5	OAZ2	GLG1	IGSF9	APH1A	SYNGR1	SGPL1
KLF6 26769127 Chip-Seq PDAC-Cell Line Human	254/1514	2.22863e-11	4.80748e-10	1.66279	40.7834	FAM89A	HNRNPR	NOC2L	MKI67	DCAF4	TSKU	RAPGEFL1	UBE2L3	NIPAL3	STMN1	PTGFRN	EPHB2	ATXN7L3	CPT1A	RPL22	ENTPD7	TALDO1	PRKCA	GTPBP2	GTPBP1	SCAMP3	WDR77	EML3	BCR	BCAM	MTHFD2	PPP1R3E	DDIT4	PADI3	ACOT2	TRIB3	ULK1	RPL26	IGSF8	TMEM63A	SLC35D1	EPB41	MGST3	ENDOD1	TWF2	LYPD3	SGPL1	FLRT2	SCFD2
LEF1 29337183 ChIP-Seq mESC Mouse Stem	329/2083	3.45767e-11	7.25149e-10	1.56191	37.6231	APP	SPINT2	MTFR1L	ADARB1	TSKU	ACTB	RAPGEFL1	PEX26	GJA1	SCP2	TRIM29	NIPAL3	CREB3L2	STMN1	DAG1	PTGFRN	NCKAP5	AGFG2	CDK5RAP2	UNC5B	GLCE	CACNA2D2	ACSL3	GTPBP2	GTPBP1	MTURN	BCR	MAP1B	DDIT4	ORAI2	MPPE1	TLN2	PADI4	LAP3	VPS28	MACF1	IGSF8	CTBP2	RPN2	TEX264	MAPKAP1	ENDOD1	PDGFA	COPS7A
CEBPB 21427703 ChIP-Seq 3T3-L1 Mouse	230/1347	4.09953e-11	8.19106e-10	1.69172	40.4619	ISCA1	SLC35B4	CCNI	SERPINE2	RCBTB1	PNP	FAM110C	DAG1	KIF21B	CHAC1	SAMD12	ACAD10	AGFG2	CHID1	UNC5B	MOGS	KRT5	GTPBP2	GTPBP1	SCAMP2	BCR	MTHFD2	CLPP	CD109	ORAI2	TLN1	IGSF8	L3MBTL3	SLC35D1	CDCA4	SHMT2	MGST3	PPL	OAZ2	MRPL11	LARP1	SERPINH1	TNRC18	TSPAN3	PLCG1	S100A14	N4BP1	SLC19A1	NUS1
ELK3 25401928 ChIP-Seq HUVEC Human	249/1486	4.12265e-11	8.19106e-10	1.65817	39.65	FAM89A	KDELR1	NUDT1	HNRNPR	NOC2L	MKI67	ACTB	HOXA9	NIPAL3	CHORDC1	KIF21B	ATXN7L3	HOXA6	CPT1A	UNC5B	GTPBP2	SCAMP3	WDR77	SCAMP2	SIGIRR	PPP1R3E	DDIT4	MALL	ORAI2	TAGLN2	NEIL1	HOXB8	EPB41	TWF2	PTDSS2	FLRT2	S100A16	SERPINH1	PLEK2	PLCG1	PCK2	B3GALNT2	SPDYC	MCAM	SLC16A13	MOV10	ARTN	ATG2A	ID3
TCFCP2L1 18555785 ChIP-Seq MESCs Mouse	226/1321	5.13747e-11	9.94561e-10	1.69437	40.1429	POP7	CCNF	ADARB1	UBE2L3	GJA1	DPYSL2	RPS6KA1	DAG1	AP1S1	PDK3	SPA17	EPHB3	SLC12A9	RPS12	GABARAPL1	CPT1A	ARRDC1	COG4	RPL22	TALDO1	SCAMP3	BCR	BCAM	PSME2	CUTA	ABCB6	CDCA4	CTBP1	FUT10	MGST3	ENDOD1	COPS7A	IGSF9	PTDSS2	PTDSS1	PRRC1	SLC19A1	MCAM	TMEM50B	LNPEP	SLC16A13	MOV10	PPFIBP2	ARMC10
TP53 23651856 ChIP-Seq MEFs Mouse	338/2165	7.4597e-11	1.40802e-09	1.54075	35.9287	APP	SERPINE2	CCNF	GCC2	SPINT2	DCAF4	TSKU	IFIT2	LACTB	GJA1	RPS6KA2	RPS6KA1	CHORDC1	CREB3L2	AKT1	KIF21B	EPHB2	ATXN7L3	NCKAP5	UNC5B	TALDO1	PRKCA	KRT5	UNC13D	BCR	INPP4A	CLDN4	CD109	DDIT4	ORAI2	COL8A1	TRIB3	ULK1	MPPE1	LLGL2	TMEM63B	CTBP2	CDCA4	MAPKAP1	HSPA4L	PDGFA	COPS7B	AAAS	NKAIN1
ATF3 27146783 Chip-Seq COLON Human	239/1422	7.99897e-11	1.47298e-09	1.6608	38.6122	SLC23A1	GHITM	NADSYN1	RAPGEFL1	ALCAM	LONP1	AKT1	CHAC1	ATXN7L3	HOXA6	EPHB3	SLC12A9	GABARAPL1	PAQR4	ARRDC1	KRT5	CMBL	GTPBP2	EML3	DHX40	CLDN4	MTHFD2	PSME3	DDIT4	MALL	PADI3	TRIB3	TAGLN2	TLN2	RPL26	LLGL2	NLRX1	ABCB6	SHMT2	EPB41	TEX264	FLII	SP140	TWF2	MST1R	IQGAP3	SKA1	TMTC4	NKAIN1
TBX2 30127528 ChIP-Seq KELLY Human Brain Neuroblastoma	330/2109	1.01428e-10	1.82328e-09	1.54269	35.5	SLC35B4	ARL6IP1	FAM89A	PLEKHB1	UMAD1	EHMT1	KEAP1	MTFR1L	NOC2L	ACTB	PEX26	PNP	TRIM29	CHEK2	DPYSL3	NIPAL3	DAG1	LONP1	RCC1	DIP2A	KIF21B	ACAD10	EPHB3	PAQR8	RPL22	P3H4	ACSL3	GTPBP2	GTPBP1	EML3	CFDP1	MAP1B	PPP1R3E	DDIT4	FDX1	VDAC1	RPL26	TTLL12	KCTD15	VPS28	CUTA	ANAPC13	TMEM63B	SHMT2
OCT4 18692474 ChIP-Seq MEFs Mouse	233/1383	1.13626e-10	1.99506e-09	1.66361	38.0934	PLEKHB1	NUDT1	KEAP1	ACTB	SOX2	GJA1	PNP	TRIM28	RPS6KA2	RPS6KA1	CHORDC1	AKT1	FBXO5	KIF21B	EPHB2	SKP2	CPT1A	RPL22	SCAMP3	SIGIRR	CLDN4	CLPP	ULK1	VDAC1	LAP3	TLN1	VPS28	LRPAP1	CTBP2	PRKDC	TWF2	PDGFA	COPS7B	PIK3R2	SYNGR1	COMMD8	PRDX4	BBS2	FZD3	BCL11B	DTNB	BCL11A	FN1	NR2F6
GATA1 22383799 ChIP-Seq G1ME Mouse	236/1411	1.72958e-10	2.9678e-09	1.64913	37.0691	HNRNPR	UBE2L3	SCAMP4	LGALS1	RPS6KA2	AKT1	FBXO5	KIF21B	AGFG2	RPS12	STARD3	SMARCC1	TALDO1	GTPBP2	GTPBP1	MTHFD2	PSME3	DDIT4	PADI3	KCTD14	MPPE1	RPL26	TTLL12	NEIL1	CDCA4	LYPD3	PIK3R1	GLG1	MRPL11	SYNGR1	PRRC1	MLEC	NCKAP1L	PLEK2	FADD	VTI1B	BARD1	B3GALNT2	EDEM3	NUS1	DTNB	RCC2	PBX1	SLC16A13
TP63 30713093 ChIP-Seq Epithelial Human Tongue SCC	277/1724	2.89726e-10	4.86095e-09	1.57933	34.6854	IL1RN	PLEKHB1	EHMT1	NADSYN1	TSKU	RAPGEFL1	MYLK	HOXA9	TRIM29	RASSF4	FAM110C	NIPAL3	RPS6KA1	STMN1	DIP2A	CHAC1	SPA17	TNS4	NCKAP5	ARRDC1	SP110	COG4	KRT5	CMBL	UNC13D	BCR	BCAM	WDR81	MALL	PADI3	TAGLN2	VDAC1	ALDH7A1	ANAPC13	MACF1	URI1	ANAPC15	SMIM4	SLC35D1	RPN2	EPB41	MAPKAP1	HSPA4L	CEBPZOS
MAF 26560356 Chip-Seq TH1 Human	234/1407	3.61557e-10	5.93424e-09	1.63623	35.5727	CYFIP2	HNRNPR	NOC2L	LACTB	LGALS1	ALCAM	RASSF4	NIPAL3	RPS6KA1	STMN1	RCC1	KIF21B	CHAC1	ATXN7L3	GLUL	SCN1B	RPL22	UNC13D	EML3	SCAMP2	BCR	DDIT4	ORAI2	ACOT2	TRIB3	TAGLN2	L3MBTL2	SLC35D1	EPB41	TEX264	TWF2	PIK3R2	AAAS	IQGAP3	TMTC4	RDH11	SERPINH1	MLEC	TSPAN3	PLCG1	SPTBN1	N4BP1	S100A11	PCK2
SPI1 23547873 ChIP-Seq NB4 Human	360/2366	4.09949e-10	6.58535e-09	1.49509	32.3164	CCNI	ARL6IP1	PGAP3	KEAP1	GCC2	MKI67	PEX26	IFIT2	LACTB	LGALS1	ALCAM	PNP	SCP2	TRIM28	CHEK2	RPS6KA1	CHORDC1	ACAD10	SLC12A9	STARD3	TSTD3	SP110	CMC2	RPL22	TALDO1	ACSL3	SCAMP3	WDR81	MTHFD2	TRIB3	MPPE1	RPL26	TLN1	ANAPC15	L3MBTL2	CTBP2	EPB41	FLII	COPS7B	COPS7A	ATXN7L3B	PIK3R1	AAAS	MTMR6
MYCN 18555785 ChIP-Seq MESCs Mouse	261/1611	4.52149e-10	7.11193e-09	1.59094	34.2323	JRK	ISCA1	POP7	CCNI	ARL6IP1	CCNF	KEAP1	RCBTB1	GOLGA2	SOX2	HERC2	DPYSL2	CHEK2	CHORDC1	STMN1	FBXO5	CHAC1	ACAD10	EPHB3	SLC12A9	ARRDC1	COG4	WDR77	NUP93	CFDP1	PSME3	CLPP	FDX1	VDAC1	LAP3	TTLL12	ALDH7A1	CTBP2	PIK3R2	VPS26B	ADH5	GLG1	IGSF9	PTDSS2	PRDX4	PRKAR2A	SCAP	SLC19A1	PCK2
POU5F1 18692474 ChIP-Seq MESCs Mouse	381/2537	5.8635e-10	9.03457e-09	1.47509	31.3562	POP7	PLEKHB1	NUDT1	EHMT1	KEAP1	TSKU	ACTB	NUDT4	MYLK	SOX2	GJA1	PNP	TRIM28	RPS6KA2	RPS6KA1	CHORDC1	AKT1	RCC1	FBXO5	KIF21B	CHAC1	SAMD12	EPHB2	SKP2	ATXN7L3	SLC12A9	CPT1A	UNC5B	RPL22	PTOV1	CMBL	ACSL3	SCAMP3	SIGIRR	CLDN4	CLPP	CD109	DDIT4	TRIB3	ULK1	VDAC1	LAP3	TLN1	VPS28
KDM2B 26808549 Chip-Seq HPB-ALL Human	236/1433	7.68291e-10	1.16012e-08	1.61624	33.9198	TMEM200B	HNRNPR	ACTB	LACTB	ALCAM	DPYSL2	NIPAL3	STMN1	AKT1	RCC1	CHAC1	GLUL	CHID1	CPT1A	GLCE	RPL22	BCR	CFDP1	WDR81	CLPP	DDIT4	FDX1	ORAI2	TRIB3	L3MBTL3	TMEM63A	L3MBTL2	SLC35D1	EPB41	CTBP1	MGST3	PIK3R2	PIK3R1	AAAS	MTMR6	TMTC4	TGOLN2	PTDSS2	ANKH	RNF215	CHST10	SERPINH1	DYM	PPARGC1B
TCF21 26020271 ChIP-Seq SMOOTH MUSCLE Human	224/1355	1.5714e-09	2.32629e-08	1.61979	32.8352	JRK	NUDT1	TSKU	IFIT2	LGALS1	CREB3L2	STMN1	AP1S1	SKP2	TNS4	CDK5RAP2	EPHB3	CPT1A	GABARAPL1	ACSL3	SCAMP2	CCDC80	WDR81	DDIT4	TRIB3	TAGLN2	ULK1	SLC35D1	CTBP1	HSPA4L	AAAS	PPL	OAZ2	SKA1	NKAIN1	S100A16	SERPINH1	KIAA0319L	HEXIM1	SPDYC	SLC35E4	EDEM1	RCC2	EDEM2	FN1	FER1L6	SETX	CCDC88B	FXYD3
MYCN 27167114 Chip-Seq NEUROBLASTOMA Human	205/1218	1.87668e-09	2.64129e-08	1.65065	33.1678	FAM89A	CCNF	PLEKHB1	HNRNPR	NOC2L	MKI67	TSKU	DPYSL2	CHORDC1	STMN1	RCC1	TNS4	ATXN7L3	NCKAP5	EPHB3	SLC12A9	CPT1A	TALDO1	SCAMP3	UNC13D	WDR77	WDR81	MAP1B	PSME3	PPP1R3E	ACOT2	PADI4	LLGL2	IGSF8	L3MBTL3	EPB41	MRPL11	APH1A	PTDSS2	S100A16	S100A13	TNRC18	HEXIM1	FZD2	PYCR1	CCDC88B	MOV10	EXT2	PPFIBP2
TBX20 22080862 ChIP-Seq HEART Mouse	222/1343	1.89052e-09	2.64129e-08	1.6189	32.518	POP7	PGAP3	CCNF	PLEKHB1	ACTB	RCBTB1	AKT1	PTGFRN	GLUL	CPT1A	PTOV1	PRKCA	GTPBP2	SCAMP2	CCDC80	PRKAR1B	THAP7	DDIT4	ORAI2	TLN2	KCTD15	VPS28	LLGL2	ANAPC13	LRPAP1	L3MBTL3	CDCA2	TMEM63A	SLC35D1	CDCA4	MGST3	SP140	TWF2	HLCS	SERPINH1	SCAP	S100A14	FADD	N4BP1	BBS2	DTNB	MCAM	SURF4	FN1
TBX20 22328084 ChIP-Seq HEART Mouse	222/1343	1.89052e-09	2.64129e-08	1.6189	32.518	POP7	PGAP3	CCNF	PLEKHB1	ACTB	RCBTB1	AKT1	PTGFRN	GLUL	CPT1A	PTOV1	PRKCA	GTPBP2	SCAMP2	CCDC80	PRKAR1B	THAP7	DDIT4	ORAI2	TLN2	KCTD15	VPS28	LLGL2	ANAPC13	LRPAP1	L3MBTL3	CDCA2	TMEM63A	SLC35D1	CDCA4	MGST3	SP140	TWF2	HLCS	SERPINH1	SCAP	S100A14	FADD	N4BP1	BBS2	DTNB	MCAM	SURF4	FN1
WT1 25993318 ChIP-Seq PODOCYTE Human	360/2396	1.92412e-09	2.64129e-08	1.46965	29.4941	CYFIP2	APP	IL1RN	FAM89A	PLEKHB1	CCNF	ADARB1	MKI67	RCBTB1	NUDT4	MYLK	LACTB	GJA1	HOXA9	LGALS1	ALCAM	SCP2	TRIM29	DPYSL2	RPS6KA1	CREB3L2	DAG1	BBX	PDK3	PTGFRN	KIF21B	SPA17	SAMD12	EPHB2	SKP2	NCKAP5	CDK5RAP2	RPS12	EPHB3	PAQR8	GABARAPL1	EPHA7	PAQR4	UNC5B	DDX11	PTOV1	CACNA2D2	PRKCA	SCAMP2
MYC 19030024 ChIP-ChIP MESCs Mouse	397/2693	2.53378e-09	3.41608e-08	1.44258	28.5538	POP7	SPINT2	TSKU	SCAMP4	GJA1	CREB3L2	STMN1	CDK5RAP2	GABARAPL1	DDX11	RPL22	GTPBP2	WDR77	NUP93	MTHFD2	PSME3	CLPP	RPL26	ANAPC13	CDCA2	CTBP2	SHMT2	CDCA4	PRKDC	CTBP1	RPN1	PDGFA	COPS7B	COPS7A	VPS26B	AAAS	ADH5	MRPL11	RDH11	PRKAR2A	RSU1	PPARGC1B	SLC19A1	HEXIM1	BARD1	FN1	SQLE	SLC6A9	GPR180
GATA2 19941826 ChIP-Seq K562 Human	223/1359	3.33332e-09	4.41519e-08	1.60393	31.3076	SLC35B4	ARL6IP1	SPINT2	LIPA	TSKU	ACTB	NUDT4	LACTB	CREB3L2	STMN1	ACAD10	GLUL	CMBL	INPP4A	MAP1B	DDIT4	ORAI2	MPPE1	TLN1	ALDH7A1	MACF1	TMEM161A	TMEM63B	CTBP2	CDCA4	EPB41	ENDOD1	PIK3R1	OAZ2	NKAIN1	PTDSS2	LARP1	SERPINH1	TNRC18	KIAA0319L	SPTBN1	PPARGC1B	S100A11	LHPP	B3GALNT2	FZD1	IQSEC2	EDEM1	FN1
RUNX1 30185409 ChIP-Seq HPC Mouse BoneMarrow Leukemia	361/2417	3.70356e-09	4.82101e-08	1.45808	28.3071	ISCA1	CCNF	EHMT1	EMC10	HNRNPR	MTFR1L	ADARB1	GHITM	MKI67	PEX26	LACTB	RPS6KA2	RPS6KA1	CHORDC1	STMN1	LONP1	RCC1	DIP2A	KIF21B	CHAC1	TNS4	CDK5RAP2	EPHB3	STARD3	GLCE	MOGS	PRKCA	ATG14	GTPBP1	ZC2HC1C	BCAM	MARF1	CFDP1	MAP1B	ACOT2	ULK1	LAP3	RPL26	TLN1	LLGL2	LRPAP1	CDCA2	TMEM161A	ABCB6
FLI1 21571218 ChIP-Seq MEGAKARYOCYTES Human	565/4063	4.22604e-09	5.35822e-08	1.37143	26.444	CYFIP2	SERPINE2	PGAP3	EHMT1	NOC2L	LIPA	TSKU	MYLK	SCAMP4	LACTB	SCP2	DPYSL2	AKT2	FAM110C	CREB3L2	SAMD12	ZNF287	STARD3	UNC5B	DDX11	GLCE	PRKCA	UNC13D	SCAMP2	SIGIRR	PRKAR1B	PSME3	CLPP	DDIT4	MPPE1	PADI4	RPL26	LRPAP1	ANAPC13	ZNF275	CTBP2	MAPKAP1	RPN1	COPS7B	COPS7A	VPS26B	AAAS	IQGAP3	ADH5
RUNX1 27514584 Chip-Seq MCF-7 Human	211/1274	4.25818e-09	5.35822e-08	1.61893	31.2039	APP	TMEM200B	NADSYN1	TSKU	NUDT4	EPHB3	CPT1A	RPL22	PRKCA	WDR77	INPP4A	CLDN4	DDIT4	ULK1	PADI4	TTLL12	LLGL2	CTBP2	ABCB6	RPN1	PDGFA	LYPD3	AAAS	PPL	GLG1	APH1A	TGOLN2	NKAIN1	PTDSS1	FLRT2	S100A16	TNRC18	TSPAN3	FADD	S100A11	ABCA1	B3GALNT2	TNFSF15	LNPEP	FER1L6	VANGL1	PPT1	ID4	ANP32E
CEBPB 24764292 ChIP-Seq MC3T3 Mouse	223/1365	4.91587e-09	6.0844e-08	1.59481	30.51	POP7	ACTB	LGALS1	AKT2	STMN1	DAG1	FBXO5	ATXN7L3	RPS12	CHID1	STARD3	PAQR4	RPL22	GTPBP1	SCAMP3	UNC13D	DDIT4	PSME1	ACOT2	TRIB3	TLN2	LLGL2	ABCB6	CDCA4	FUT10	PDGFA	COPS7A	MTMR6	MRPL11	APH1A	SCFD2	CEP70	CHST10	CHST14	FADD	PPARGC1B	S100A11	CEP78	HEXIM1	BARD1	FZD1	FZD2	PYCR1	NMI
CTCF 27219007 Chip-Seq ERYTHROID Human	220/1345	5.69339e-09	6.93308e-08	1.59627	30.3035	TMEM200B	SLC23A1	NOC2L	DCAF4	PEX26	LGALS1	NIPAL3	RPS6KA1	CREB3L2	STMN1	AKT1	AP1S1	RCC1	ATXN7L3	ACAD10	GLUL	CHID1	CPT1A	PAQR4	UNC5B	DDX11	RPL22	SCAMP3	UNC13D	WDR77	BCR	SIGIRR	MAP1B	DDIT4	ACOT2	TRIB3	TAGLN2	NEIL1	HOXB8	KCTD15	IGSF8	TMEM63A	SLC35D1	CDCA4	EPB41	MGST3	LYPD3	APH1A	NKAIN1
NR0B1 18358816 ChIP-ChIP MESCs Mouse	173/1002	5.98264e-09	7.16967e-08	1.69295	32.055	SCARB2	STEAP3	NDUFA12	GMNN	NUCKS1	MSI2	PARK7	SRP14	NADSYN1	ACTB	NUDT4	SOX2	STK11	HOXA9	CDH3	DPYSL2	SESN2	STMN1	NUDT19	AP1S1	SIRPA	ENPP4	PTGFRN	EPHB2	GLUL	SCN1B	EPHB3	SLC12A9	MEN1	OSR2	RNF44	CPT1A	PAQR4	USP5	TSC2	SDHD	DGKZ	BCAM	DDIT4	MALL	FSCN1	TAGLN2	TRIB3	ULK1
NELFA 20434984 ChIP-Seq ESCs Mouse	230/1424	7.56675e-09	8.9264e-08	1.57383	29.4298	CCNF	EHMT1	ZDHHC6	SPINT2	ACTB	PNP	TRIM28	CREB3L2	STMN1	RCC1	FBXO5	ACAD10	GLUL	EPHB3	RPS12	SMARCC1	ARRDC1	DDX11	WDR77	NUP93	CLDN4	THAP7	PSME3	DDIT4	TAGLN2	ULK1	VDAC1	RPL26	LRPAP1	CTBP1	PIK3R2	VPS26B	AAAS	ADH5	GLG1	TGOLN2	NCSTN	SLC19A1	CEP78	B3GALNT2	HEXIM1	BBS2	BARD1	SURF4
SOX9 25088423 ChIP-ChIP EMBRYONIC GONADS Mouse	214/1306	8.12823e-09	9.44126e-08	1.59782	29.764	CYFIP2	ISCA1	POP7	SERPINE2	CCNF	NUDT1	KEAP1	GHITM	ACTB	HOXA9	AKT2	RPS6KA2	RPS6KA1	LONP1	BBX	PDK3	PTGFRN	KIF21B	EPHB2	HOXA6	PAQR8	SMARCC1	ENTPD2	PAQR4	ARRDC1	TALDO1	DKK2	EML3	SIGIRR	CLDN4	FEZ2	PADI3	TAGLN2	CUTA	PRKDC	COPS7A	SGPL1	RDH11	S100A16	TSPAN6	PLEK2	TSPAN3	DECR2	PCK2
TBX5 21415370 ChIP-Seq HL-1 Mouse	229/1420	9.38749e-09	1.07387e-07	1.57034	29.0261	CCNF	GCC2	SPINT2	GHITM	TSKU	ACTB	RCBTB1	IFIT2	HERC2	AKT2	CHEK2	AKT1	KIF21B	CDK5RAP2	RPS12	SLC12A9	SMARCC1	CPT1A	PAQR4	CMBL	SCAMP3	NUP93	DHX40	MTHFD2	THAP7	MALL	PSME2	TRIB3	KDELR3	TTLL12	VPS28	ANAPC13	NLRX1	RPN1	MST1R	PIK3R1	VPS26B	ADH5	OAZ2	TMTC4	FLRT2	SCFD2	PLEK2	RSU1
MBD3 35695185 ChIP-Seq nicBasalRootGanglia Mouse Embryo	454/3183	1.16086e-08	1.30813e-07	1.39279	25.4484	SERPINE2	ADARB1	NOC2L	TSKU	MYLK	ALCAM	DPYSL3	CREB3L2	STMN1	AKT1	BBX	NCKAP5	UNC5B	CACNA2D2	EML3	SCAMP2	BCR	MAP1B	FDX1	RHNO1	ANAPC15	CTBP2	ABCB6	HSPA4L	ENDOD1	PDGFA	CEBPZOS	COPS7A	ADH5	OAZ2	GLG1	FLRT2	HLCS	RDH11	CEP70	CHST10	PNPO	CHST14	B3GALNT2	FZD1	FZD2	EDEM1	PBX1	NR2F6
SRY 25088423 ChIP-ChIP EMBRYONIC GONADS Mouse	313/2066	1.22244e-08	1.35727e-07	1.47207	26.8209	CYFIP2	JRK	ISCA1	POP7	KDELR1	NUDT1	ADARB1	LIPA	ACTB	TRIM29	RPS6KA2	DPYSL3	STMN1	AP1S1	PTGFRN	EPHB2	TNS4	NCKAP5	HOXA6	SCN1B	AGFG2	CHID1	PAQR8	STARD3	PAQR4	ARRDC1	RECQL	TALDO1	MOGS	ATG14	SIGIRR	BCAM	CLDN4	CD109	FEZ2	PSME1	TAGLN2	NEIL1	LLGL2	CUTA	CTBP2	SLC35D1	COPS7B	LYPD3
NANOG 18692474 ChIP-Seq MEFs Mouse	206/1255	1.38869e-08	1.51951e-07	1.59858	28.9221	NUDT1	EHMT1	SOX2	GJA1	PNP	CHEK2	STMN1	PTGFRN	SKP2	GLUL	EPHB3	SCAMP2	CLDN4	CLPP	DDIT4	ULK1	VDAC1	PADI4	LAP3	LRPAP1	CTBP2	TEX264	TWF2	PDGFA	OAZ2	TGOLN2	PRDX4	PRKAR2A	CEP70	S100A13	PLEK2	FZD2	BCL11A	FN1	PBX1	WDR55	MOV10	ARMC10	PPT1	ID3	PAM	RPS21	EZH1	FBXL6
MAF 26560356 Chip-Seq TH2 Human	229/1428	1.53219e-08	1.65258e-07	1.55896	28.0519	APP	ARL6IP1	SLC23A1	CCNF	HNRNPR	GHITM	NOC2L	NADSYN1	ACTB	RAPGEFL1	ALCAM	DPYSL2	NIPAL3	RPS6KA1	STMN1	AKT1	PTGFRN	KIF21B	CHAC1	ATXN7L3	GLUL	SCN1B	CHID1	CPT1A	RPL22	PTOV1	GTPBP2	UNC13D	EML3	SIGIRR	PPP1R3E	DDIT4	PSME1	TAGLN2	ULK1	LAP3	NEIL1	NLRX1	TMEM63A	SLC35D1	SHMT2	EPB41	MGST3	TWF2
UTX 26944678 Chip-Seq JUKART Human	224/1391	1.57681e-08	1.67674e-07	1.56574	28.1289	CYFIP2	SLC23A1	KEAP1	ADARB1	TSKU	ACTB	LGALS1	DPYSL2	NIPAL3	RPS6KA1	STMN1	RCC1	FBXO5	KIF21B	ATXN7L3	GLUL	CPT1A	PAQR4	SCAMP3	BCR	INPP4A	CLPP	ORAI2	SUCLG2	ULK1	MPPE1	RPL26	NEIL1	MACF1	IGSF8	SLC35D1	EPB41	RPN1	VPS26B	GLG1	MRPL11	TMTC4	SERPINH1	MLEC	RSU1	ARSG	PLCG1	S100A11	HEXIM1
GATA3 24758297 ChIP-Seq MCF-7 Human	217/1340	1.70937e-08	1.79247e-07	1.57475	28.1637	IL1RN	KEAP1	TSKU	SOX2	SCAPER	AGFG2	CDK5RAP2	ENTPD7	ACSL3	BCR	CLDN4	CD109	DDIT4	ACOT2	KCTD14	KCTD15	TMEM161A	CTBP2	SLC35D1	RPN2	PIK3R1	GLG1	IGSF9	NKAIN1	LARP1	PRRC1	S100A16	S100A12	TNRC18	RSU1	TSPAN3	SPTBN1	N4BP1	S100A11	PCK2	HEXIM1	B3GALNT2	FZD2	IQSEC2	NMI	DERA	ACER2	PPT1	ANP32E
PGR 26153859 ChIP-Seq MCF-7 Human BreastCancer	130/711	1.74369e-08	1.8034e-07	1.80255	32.2019	ANKRD13D	ARL6IP1	UPK2	PLOD3	UBE3B	ADARB1	CELSR2	ACTB	RGS3	PNP	CHEK2	AP1S1	SLC12A9	PHLDA3	RPS12	PAQR4	UNC5B	ARRDC1	VPS33A	CYBA	DHX40	CLDN4	CACNB3	MADD	ORAI2	FSCN1	TSNARE1	FKBP9	NEIL1	VPS28	RABL6	LLGL2	COPB2	ANKRD11	RPN1	SLC1A5	TXN	AAAS	INAVA	GLG1	CAMSAP1	APH1A	TKFC	GRK6
MYC 30127528 ChIP-Seq KELLY Human Brain Neuroblastoma	507/3642	3.59086e-08	3.66365e-07	1.35829	23.2841	CYFIP2	POP7	SERPINE2	FRMPD1	EHMT1	ADARB1	ALCAM	DPYSL2	AKT2	DPYSL3	DIP2A	CDK5RAP2	TSTD3	GTPBP2	GTPBP1	BCR	MTHFD2	MAP1B	VPS28	RABL6	ANAPC13	URI1	CTBP1	FAXDC2	MAPKAP1	HSPA4L	RPN1	COPS7B	CEBPZOS	LARP1	PRDX4	HLCS	RNF215	PRKAR2A	CEP70	CHST10	PPARGC1B	SLC19A1	CEP78	BARD1	FZD1	FZD3	EDEM1	EIF2AK2
TCF3 18347094 ChIP-ChIP MESCs Mouse	211/1308	3.77681e-08	3.80199e-07	1.56491	26.7472	SLC35B4	CCNI	NUDT1	TSKU	SOX2	GJA1	HOXA9	ALCAM	TRIM28	CHEK2	STMN1	DAG1	AP1S1	FBXO5	PTGFRN	ATXN7L3	GLUL	UNC5B	PRKCA	GTPBP1	UNC13D	CLDN4	DDIT4	TRIB3	HOXB8	LLGL2	LRPAP1	TMEM63A	L3MBTL2	TEX264	FUT10	MAPKAP1	MGST3	PDGFA	IQGAP3	APH1A	SYNGR1	SCFD2	PRKAR2A	SERPINH1	DECR2	S100A11	BARD1	FZD2
EP300 20729851 ChIP-Seq FORBRAIN MIDBRAIN LIMB HEART Mouse	182/1094	3.96339e-08	3.93732e-07	1.61778	27.5728	CD82	PLXND1	FHOD1	PDCD5	EHMT1	HNRNPR	MSI2	PLOD1	PRDM1	ACTB	CNDP2	FADS3	SOX2	CCND3	HOXA9	CCND2	RGS3	ALCAM	CDH3	RASSF4	DPYSL3	STMN1	AKT1	TNS4	EPHB3	OSR2	PDGFRA	CPT1A	UNC5B	FST	UBE2E3	RPS6	WNT5A	CACNA2D2	PRKCA	DKK2	BCR	WDR81	ZFP41	MTHFD2	STIM2	MFNG	DDIT4	FEZ2
NCOR1 26117541 ChIP-Seq K562 Human	224/1408	4.38905e-08	4.30355e-07	1.54136	26.113	SLC35B4	TMEM200B	HNRNPR	GCC2	SPINT2	PEX26	UBE2L3	LGALS1	CREB3L2	STMN1	DIP2A	FBXO5	ATXN7L3	CPT1A	PAQR4	UNC5B	CMBL	BCR	THAP7	TRIB3	TAGLN2	VDAC1	MPPE1	HOXB8	TMEM63B	SLC35D1	EPB41	ENDOD1	COPS7A	AAAS	OAZ2	GLG1	PTDSS2	COMMD8	PLEK2	TNRC18	CHST14	FADD	S100A11	HEXIM1	GSDMD	FZD2	RCC2	UBAC1
CREM 20920259 ChIP-Seq GC1-SPG Mouse	588/4324	5.93456e-08	5.69937e-07	1.33128	22.1523	JRK	EHMT1	HNRNPR	SPINT2	GHITM	AKT2	CREB3L2	STMN1	CHID1	GABARAPL1	RPL22	GTPBP2	WDR77	SCAMP2	NUP93	MTHFD2	PSME3	CLPP	FEZ2	FDX1	RPL26	CDCA2	RPN2	CDCA4	CTBP1	HSPA4L	RPN1	PDGFA	COPS7A	AAAS	ADH5	OAZ2	MTMR6	GLG1	NCSTN	LARP1	PRKAR2A	CEP70	PNPO	PLCG1	CEP78	HEXIM1	BARD1	EDEM3
SA1 27219007 Chip-Seq ERYTHROID Human	210/1308	5.96358e-08	5.69937e-07	1.55505	25.8684	POP7	TMEM200B	NOC2L	TSKU	RAPGEFL1	PEX26	GJA1	NIPAL3	RPS6KA1	STMN1	RCC1	TNS4	GLUL	CHID1	CPT1A	RPL22	KRT5	SCAMP3	SIGIRR	CCDC80	DDIT4	ACOT2	ULK1	TTLL12	NEIL1	HOXB8	KCTD15	TMEM63A	TMEM161A	CTBP2	SLC35D1	EPB41	LYPD3	PIK3R1	IGSF9	NKAIN1	PTDSS2	FLRT2	S100A16	PRKAR2A	S100A14	KIAA0319L	BCL11B	BCL11A
UBF1/2 26484160 Chip-Seq HMEC-DERIVED Human	218/1369	6.31518e-08	5.95996e-07	1.54131	25.5513	POP7	TMEM200B	HNRNPR	SPINT2	ACTB	TRIM28	TRIM29	RASSF4	NIPAL3	RPS6KA1	STMN1	RCC1	PTGFRN	EPHB2	TNS4	ATXN7L3	CPT1A	ENTPD2	RPL22	ENTPD7	KRT5	GTPBP2	EML3	SIGIRR	DDIT4	PADI3	ULK1	NEIL1	ALDH7A1	L3MBTL3	SLC35D1	EPB41	TEX264	PDGFA	LYPD3	MST1R	PPL	IGSF9	PTDSS2	SYNGR1	SERPINH1	PLEK2	S100A14	FADD
NR1H3 23393188 ChIP-Seq ATHEROSCLEROTIC-FOAM Human	92/468	7.83823e-08	7.23284e-07	1.95758	32.0293	PIGS	FKBP11	TOP2A	IL1RN	ABCD3	SERPINE2	CD82	FAM89A	CITED4	MRPL36	DBI	SPINT2	NENF	VLDLR	SIPA1L2	ACTB	PTPRF	CNDP2	SMPD2	HEBP2	LYL1	LONP1	RAC3	ACP2	PHGDH	TK1	GUSB	CDK5RAP2	SLC12A9	TMED4	BRD3	RHBDF1	TIGD5	PARP1	IGFBP4	TUBB	TBC1D8	PRKCA	TMC6	ACSL3	GTPBP2	PGD	EPN1	WDR77
SMC4 20622854 ChIP-Seq HELA Human	191/1171	7.92922e-08	7.23284e-07	1.58054	25.842	CYFIP2	JRK	STEAP3	POP7	TMEM200B	UBXN2A	SLC23A1	CCNF	PLEKHB1	BUB1B	HNRNPR	PLOD1	APEH	SRP14	NADSYN1	TSKU	ACTB	FADS3	GOLGA2	LACTB	STK11	DAG1	AKT1	ACAA1	SKP2	TP63	AGFG2	CDK5RAP2	MEN1	KRT6A	STARD3	CPT1A	PAQR4	ANKRD44	WNT5A	KRT79	CACNA2D2	TSC2	UBE4B	CMBL	BCR	MADD	ORAI2	PADI3
HNF1A 27111144 ChIP-Seq CD8+TCells Mouse Blood Lymphoma	418/2939	7.95133e-08	7.23284e-07	1.37782	22.5236	CYFIP2	JRK	EMC10	HNRNPR	ALCAM	AKT2	AKT1	BBX	DIP2A	CDK5RAP2	GLCE	RPL22	GTPBP1	EML3	SCAMP2	CLPP	ACOT2	RABL6	CDCA4	MAPKAP1	ENDOD1	HACD2	OAZ2	MTMR6	GLG1	MRPL11	CEP70	CHST10	PLCG1	VTI1B	HEXIM1	BARD1	EDEM3	B3GALNT2	EDEM1	LNPEP	SLC16A13	GPN3	DHFR	SETX	ABTB1	GPR180	ATG2A	SFXN4
FOXA2 19822575 ChIP-Seq HepG2 Human	323/2186	9.38801e-08	8.43804e-07	1.42641	23.0811	CYFIP2	POP7	SLC35B4	PLEKHB1	LIPA	TSKU	RCBTB1	MYLK	ALCAM	RASSF4	AKT2	CHEK2	CREB3L2	STMN1	BBX	DIP2A	CHAC1	SAMD12	SKP2	SCAPER	SCN1B	CDK5RAP2	CPT1A	ENTPD2	UNC5B	CACNA2D2	PRKCA	ACSL3	UNC13D	BCR	NUP93	DHX40	INPP4A	PRKAR1B	CD109	DDIT4	PSME1	SUCLG2	TRIB3	ULK1	VDAC1	TLN2	LLGL2	MACF1
GATA6 25053715 ChIP-Seq YYC3 Human	224/1422	9.89294e-08	8.78726e-07	1.5218	24.5448	HNRNPR	MKI67	TSKU	RCBTB1	RAPGEFL1	ALCAM	PNP	RASSF4	PTGFRN	AGFG2	EPHB3	GABARAPL1	DDX11	RPL22	PRKCA	UNC13D	WDR77	CLDN4	WDR81	MTHFD2	PSME3	PPP1R3E	DDIT4	FDX1	PSME1	ULK1	TLN2	TMEM63A	CTBP2	ABCB6	EPB41	MGST3	MST1R	IGSF9	SGPL1	RDH11	S100A16	S100A13	MLEC	SCAP	PLEK2	TNRC18	RSU1	KIAA0319L
VDR 21846776 ChIP-Seq THP-1 Human	106/566	1.09549e-07	9.61741e-07	1.84717	29.6044	ANKRD13D	CLSTN1	KEAP1	ACTB	FADS3	HOXA9	STK11	DPYSL2	RPS6KA1	MAF1	AGFG2	OSR2	CPT1A	TPRA1	DGAT1	PAQR4	GPT2	LMO2	CYBA	DGKZ	SCAMP3	WDR81	ZFP41	ORAI2	PGP	GEMIN7	VPS28	KPNB1	CDCA4	RPN1	SLC38A10	HSP90B1	MAN2A2	S100A16	BAG3	PNPO	TNRC18	CYC1	NDUFV1	SLC19A1	HEXIM1	CBX4	SETD1B	RCC2
TCFAP2C 20176728 ChIP-ChIP TROPHOBLAST STEM CELLS Mouse	275/1817	1.24178e-07	1.07764e-06	1.45921	23.2037	CYFIP2	CCNI	SERPINE2	CCNF	KEAP1	ACTB	NUDT4	SCAMP4	HERC2	LGALS1	PNP	RASSF4	RPS6KA2	RPS6KA1	CHORDC1	CREB3L2	DAG1	AKT1	AP1S1	RCC1	TNS4	CPT1A	GABARAPL1	UNC5B	GLCE	CACNA2D2	GTPBP2	EML3	SIGIRR	PSME3	DDIT4	TAGLN2	ULK1	MPPE1	KDELR3	TTLL12	ALDH7A1	KCTD15	IGSF8	L3MBTL2	CTBP2	SLC35D1	FUT10	ENDOD1
RUNX1 22412390 ChIP-Seq EML Mouse	219/1390	1.37966e-07	1.18369e-06	1.52062	24.0201	CYFIP2	ARL6IP1	LGALS1	PPAT	RPS6KA1	AGFG2	STARD3	RPL22	TALDO1	PRKCA	GTPBP1	BCR	CCDC80	MTHFD2	MPPE1	LAP3	TLN1	IGSF8	TMEM63A	CDCA4	VPS26B	IQGAP3	GLG1	PRRC1	CEP70	MLEC	TNRC18	ARSG	PLCG1	PPARGC1B	N4BP1	BARD1	EDEM3	IQSEC2	SLC35E4	RCC2	TMEM50B	SLC35E3	LNPEP	SLC16A13	SETX	LPAR5	ARL2BP	TOLLIP
SOX2 27498859 Chip-Seq STOMACH Mouse	219/1392	1.54598e-07	1.3037e-06	1.51781	23.803	APP	ISCA1	FAM89A	PGAP3	GCC2	SPINT2	RCBTB1	PEX26	SOX2	ALCAM	TRIM28	FAM110C	RPS6KA1	DAG1	AKT1	DIP2A	SPA17	EPHB2	TNS4	AGFG2	EPHB3	CHID1	CPT1A	UNC5B	ENTPD7	PTOV1	PRKCA	MALL	TAGLN2	VDAC1	PADI4	TTLL12	LLGL2	IGSF8	TMEM63A	CTBP2	ABCB6	CDCA4	MGST3	MTMR6	SYNGR1	SGPL1	PLEK2	TNRC18
SA1 27219007 Chip-Seq Bcells Human	200/1249	1.55407e-07	1.3037e-06	1.54659	24.2463	TMEM200B	SLC23A1	PLEKHB1	HNRNPR	NADSYN1	LIPA	RASSF4	NIPAL3	RCC1	KIF21B	CHAC1	EPHB2	PAQR4	UNC5B	COG4	RPL22	ENTPD7	TALDO1	SCAMP3	DKK2	UNC13D	SIGIRR	FDX1	PSME1	ACOT2	ULK1	PADI4	KDELR3	NEIL1	TMEM63A	CTBP2	EPB41	COPS7A	IGSF9	MRPL11	TMTC4	APH1A	S100A13	NCKAP1L	PLEK2	S100A14	S100A11	PCK2	LHPP
CREB1 26743006 Chip-Seq LNCaP Human	214/1357	1.815e-07	1.50585e-06	1.52091	23.6076	KDELR1	KEAP1	NOC2L	MKI67	NADSYN1	RAPGEFL1	ALCAM	NIPAL3	STMN1	AKT1	ATXN7L3	HOXA6	PAQR4	RPL22	CMBL	UNC13D	WDR77	CLDN4	PPP1R3E	DDIT4	TRIB3	ULK1	TLN2	KCTD15	LLGL2	IGSF8	L3MBTL3	SHMT2	EPB41	TEX264	FUT10	PIK3R1	AAAS	APH1A	NKAIN1	PTDSS2	SGPL1	RDH11	TNRC18	PPARGC1B	S100A11	HEXIM1	B3GALNT2	BCL11B
ESRRB 18555785 ChIP-Seq MESCs Mouse	157/934	1.86708e-07	1.53222e-06	1.63026	25.2588	ANKRD13D	NDUFA12	NUDT1	BUB1B	TTF2	UBE3B	CDH3	STMN1	NUDT19	AKT1	RCC1	SIRPA	ENPP4	PTGFRN	SPA17	SCN1B	PHLDA3	CDKL2	RNF44	CPT1A	DGAT1	APLP2	LMO2	CACNA2D2	SDHD	WBP11	BCR	BCAM	STIM1	FSCN1	VDAC1	KPNB1	RTN3	BRSK2	NLRX1	ABCB6	UQCRB	TEX264	ABHD2	NOTCH4	MGST3	AAAS	HIGD1A	NDRG2
SRF 21415370 ChIP-Seq HL-1 Mouse	158/943	2.1003e-07	1.70509e-06	1.62393	24.9696	DPAGT1	NARF	NDUFA12	DGKA	GOLIM4	NRM	BUB1B	TTF2	SRP14	NADSYN1	CLU	SCAMP4	CHCHD2	TRIM28	UROD	AKT2	NUDT19	SLC16A5	STX8	VPS33A	GPT2	UBE4B	SCAMP3	SCAMP2	DHX40	ADAM15	LAP3	RPL26	SNRPA	RTN3	LRPAP1	L3MBTL2	TMED10	MAPKAP1	RPN1	AK1	HTRA1	SLC1A4	IQGAP3	BCL2L12	TGOLN2	PTDSS1	SCFD2	AMDHD2
CTCF 31629814 ChIP-Seq Hepatocytes Mouse Tyrosinemia	392/2754	2.1417e-07	1.7059e-06	1.37288	21.0826	CYFIP2	JRK	TMEM200B	SERPINE2	FRMPD1	HNRNPR	SPINT2	TSKU	ALCAM	DPYSL3	BBX	TSTD3	UNC5B	CACNA2D2	EML3	PSME3	ACOT2	MPPE1	URI1	CDCA2	NLRX1	CDCA4	CTBP1	FLII	PDGFA	ATXN7L3B	VPS26B	AAAS	HACD2	ADH5	MTMR6	GLG1	HLCS	RDH11	RNF215	PPARGC1B	VTI1B	FZD3	MCAM	EDEM1	DHFR	VANGL1	MOV10	SQLE
MYC 28411283 ChIP-Seq MDA231-LM2-4175 Human BreastCancer	335/2299	2.1465e-07	1.7059e-06	1.40308	21.5432	JRK	POP7	CCNF	KEAP1	HNRNPR	DCAF4	TSKU	ACTB	ALCAM	AKT2	RCC1	DIP2A	FBXO5	CHAC1	ATXN7L3	ACAD10	RPS12	SLC12A9	SMARCC1	ARRDC1	CMC2	RPL22	MOGS	P3H4	SCAMP3	UNC13D	WDR77	NUP93	WDR81	MTHFD2	THAP7	PSME3	PPP1R3E	DDIT4	SUCLG2	TAGLN2	VDAC1	LAP3	RPL26	VPS28	ANAPC13	URI1	ANAPC15	SMIM4
BRD4 27068464 Chip-Seq AML-cells Mouse	221/1416	2.53502e-07	1.99369e-06	1.50285	22.8251	CYFIP2	SERPINE2	NUDT4	UBE2L3	HOXA9	ALCAM	AKT1	DIP2A	FBXO5	KIF21B	ATXN7L3	RPS12	PAQR8	CPT1A	UNC5B	DDX11	TALDO1	GTPBP1	SCAMP2	BCR	CCDC80	PSME3	TAGLN2	ULK1	MPPE1	IGSF8	L3MBTL3	CDCA2	TMEM63A	ABCB6	SHMT2	MGST3	SP140	GLG1	IGSF9	TMTC4	SGPL1	LARP1	HLCS	RDH11	TNRC18	RSU1	PLCG1	BARD1
KLF5 25053715 ChIP-Seq YYC3 Human	201/1266	2.72338e-07	2.11974e-06	1.53011	23.1295	SLC35B4	TMEM200B	PLEKHB1	HNRNPR	ADARB1	DCAF4	ACTB	NUDT4	SOX2	DPYSL2	DPYSL3	RPS6KA1	CHORDC1	BBX	CHAC1	TP63	EPHB3	ZNF287	CPT1A	ENTPD2	UNC5B	PPP1R3E	SUCLG2	VDAC1	KCTD15	LLGL2	CTBP2	MGST3	RPN1	ENDOD1	PDGFA	TXN	PIK3R1	PPL	IQGAP3	IGSF9	LARP1	S100A16	PNPO	TNRC18	SPTBN1	PPARGC1B	S100A11	HEXIM1
FOXM1 23109430 ChIP-Seq U2OS Human	51/217	2.77004e-07	2.12406e-06	2.43856	36.8204	TOP2A	ARHGAP11A	GPSM2	ARL6IP1	MTMR14	CCNF	KIF14	HMGB2	NUCKS1	TTF2	MKI67	PTMS	LMNB1	STK11	LGALS1	CHEK2	NUF2	TNFAIP8L1	FBXO5	LBR	DLGAP5	NAV2	SPTB	CIT	CDC25B	ASPM	ASPH	PGP	TMBIM6	SRSF5	RHOQ	KPNB1	RNFT2	DTYMK	FKBP2	NLGN1	CDCA2	CENPA	NEURL1B	CCNB1	FLRT2	GRK6	GNA12	PCNT
WT1 20215353 ChIP-ChIP NEPHRON PROGENITOR Mouse	186/1154	2.78519e-07	2.12406e-06	1.55507	23.4719	APP	FHOD1	CLSTN1	HDLBP	BUB1B	MSI2	APEH	CELSR1	RCBTB1	NUDT4	FADS3	SOX2	LGALS1	CCND2	ALCAM	SESN3	BBX	KIF21B	SPA17	HOXA6	GLUL	GABARAPL1	SMARCC1	USP5	FST	DDX11	PTOV1	DKK2	PDIA4	BCAM	CACNB3	ILF3	PRKAR1B	KCTD14	COL4A5	VDAC1	KPNB1	KCTD15	PPIC	IGSF8	CTBP2	TEX264	STK39	PDGFA
VDR 24763502 ChIP-Seq THP-1 Human	149/883	3.07331e-07	2.32035e-06	1.63535	24.5227	NARF	ANKRD13D	COL16A1	CD82	CLSTN1	NDUFA10	PRDM1	ACTB	STK11	CCND3	GJA1	HOXA9	SESN3	RPS6KA1	SIRPA	EPHB2	AGFG2	RPS12	OSR2	DGAT1	GPT2	LMO2	DGKZ	WDR81	MTHFD2	DDIT4	DNAJB11	ORAI2	PGP	S100A4	GEMIN7	KPNB1	SNRPA	FTL	PXK	UQCRB	CTBP2	CTBP1	ARHGAP19	PDGFA	SLC38A10	SLC1A5	DNAJC27	LPP
MYB 26560356 Chip-Seq TH1 Human	215/1375	3.26564e-07	2.44115e-06	1.50466	22.4716	CYFIP2	NADSYN1	DCAF4	LGALS1	ALCAM	PNP	DPYSL2	NIPAL3	RPS6KA1	CHORDC1	STMN1	KIF21B	GLUL	CPT1A	COG4	PTOV1	SCAMP2	BCR	SIGIRR	NUP93	CCDC80	WDR81	PPP1R3E	CLPP	DDIT4	ORAI2	TAGLN2	NEIL1	MACF1	SHMT2	EPB41	MGST3	ENDOD1	PIK3R2	VPS26B	MTMR6	MRPL11	TMTC4	TGOLN2	PTDSS2	NCSTN	RDH11	S100A13	FADD
MECOM 23826213 ChIP-Seq KASUMI Mouse	216/1383	3.34021e-07	2.47241e-06	1.50271	22.4085	CYFIP2	ARL6IP1	KEAP1	HNRNPR	PEX26	SCAMP4	AKT2	NIPAL3	BBX	SKP2	PAQR8	ENTPD7	RECQL	TALDO1	UNC13D	SCAMP2	INPP4A	DDIT4	ORAI2	TLN1	NLRX1	TMEM63A	SHMT2	CTBP1	MGST3	HSPA4L	TWF2	COPS7A	VPS26B	OAZ2	APH1A	NCKAP1L	TNRC18	RSU1	TSPAN3	VTI1B	PCK2	HEXIM1	NUS1	EDEM1	TMEM50B	EDEM2	CCDC88B	TCN2
RXR 22158963 ChIP-Seq LIVER Mouse	211/1348	3.93372e-07	2.88346e-06	1.50551	22.204	FAM89A	PLEKHB1	LIPA	TSKU	ACTB	RCBTB1	PEX26	SCP2	AKT2	PPAT	AKT1	CHAC1	SCAPER	CPT1A	GABARAPL1	CMBL	PPP1R3E	ACOT2	SUCLG2	KCTD15	SLC35D1	SHMT2	PIK3R1	PPL	ADH5	PRKAR2A	PNPO	TNRC18	ARSG	PLCG1	DECR2	LHPP	ABCA1	TNFSF15	EDEM1	FN1	NR2F6	GJB2	TCN2	SLC6A9	FXYD3	ID3	PEMT	PLCH2
FOXA1 33576154 ChIP-Seq Human Lung ProstateCancer	471/3413	4.19288e-07	3.04387e-06	1.3325	19.5674	POP7	NOC2L	LIPA	DCAF4	TSKU	MYLK	SCAMP4	HOXA9	ALCAM	AKT2	BBX	AP1S1	NCKAP5	GABARAPL1	ATG14	GTPBP1	UNC13D	ZC2HC1C	BCAM	CLDN4	PSME3	DDIT4	VPS28	ANAPC13	CDCA2	CTBP2	PRKDC	RPN1	ENDOD1	COPS7A	ATXN7L3B	VPS26B	MRPL11	LARP1	HLCS	RDH11	PRKAR2A	PNPO	PPARGC1B	HEXIM1	BARD1	FZD1	EDEM1	EIF2AK2
E2A 27217539 Chip-Seq RAMOS-Cell Line Human	206/1312	4.37054e-07	3.14263e-06	1.50999	22.1111	CYFIP2	KEAP1	PEX26	RPS6KA1	CREB3L2	DAG1	AP1S1	CHAC1	SLC12A9	GABARAPL1	DDX11	TALDO1	CMBL	SCAMP2	BCR	NUP93	INPP4A	WDR81	DDIT4	ORAI2	COL8A1	RPL26	NEIL1	TMEM63A	SLC35D1	AAAS	TGOLN2	S100A16	DYM	HEXIM1	ABCA1	MCAM	SETD1B	EDEM1	SLC35E3	XRCC3	LNPEP	SETX	CCDC88B	ADCK2	ID4	SFXN4	ID3	HYOU1
KAP1 27257070 Chip-Seq ESCs Mouse	194/1223	4.7775e-07	3.40284e-06	1.52622	22.2128	CCNI	KDELR1	FRMPD1	NUDT1	EHMT1	ACTB	SOX2	GJA1	HERC2	PNP	STMN1	RPS6KA1	AKT1	BBX	AP1S1	KIF21B	GLUL	EPHB3	SLC12A9	CPT1A	PAQR4	DDX11	RECQL	DKK2	UNC13D	SIGIRR	CLDN4	ORAI2	KDELR3	LAP3	KCTD15	TWF2	PDGFA	LYPD3	GLG1	SKA1	IGSF9	SYNGR1	MLEC	PLEK2	ARSG	DECR2	N4BP1	CEP78
FOXA1 33576154 ChIP-Seq Human Liver ProstateCancer	259/1721	4.99026e-07	3.52116e-06	1.44407	20.9544	APP	POP7	SLC35B4	UMAD1	DCAF4	ACTB	ALCAM	DAG1	AP1S1	DIP2A	FBXO5	TNS4	ACAD10	GLUL	AGFG2	RPS12	SLC12A9	CHID1	ARRDC1	GTPBP2	UNC13D	MTURN	ZC2HC1C	BCAM	PPP1R3E	MALL	ULK1	VPS28	LLGL2	ANAPC13	TMEM161A	SMIM4	CTBP2	CDCA4	FUT10	MAPKAP1	MGST3	PRRC1	RDH11	CHST10	MLEC	SCAP	TNRC18	DECR2
CREB1 20920259 ChIP-Seq GC1-SPG Mouse	328/2267	5.9579e-07	4.16501e-06	1.388	19.8948	ISCA1	CCNI	CCNF	GHITM	LIPA	ACTB	HERC2	LGALS1	ALCAM	CREB3L2	LONP1	KIF21B	CHAC1	ATXN7L3	AGFG2	CHID1	SMARCC1	CPT1A	UNC5B	ARRDC1	SP110	PTOV1	GTPBP2	GTPBP1	BCR	DHX40	INPP4A	CFDP1	MTHFD2	PSME3	DDIT4	LAP3	KDELR3	RPL26	VPS28	LLGL2	LRPAP1	L3MBTL2	CTBP2	CTBP1	PIK3R1	AAAS	TMTC4	TGOLN2
CREB1 26743006 Chip-Seq LNCaP-abl Human	207/1336	1.07613e-06	7.45394e-06	1.48481	20.4044	KDELR1	HNRNPR	NOC2L	MKI67	DCAF4	NIPAL3	STMN1	AKT1	AP1S1	RCC1	PTGFRN	TNS4	ATXN7L3	HOXA6	CPT1A	PAQR4	UNC5B	SCAMP3	CLDN4	FDX1	MALL	ACOT2	TRIB3	TLN2	NEIL1	IGSF8	L3MBTL3	TMEM63A	SLC35D1	RPN2	EPB41	TEX264	LYPD3	TXN	PIK3R1	AAAS	IGSF9	APH1A	PTDSS2	SERPINH1	PPARGC1B	S100A11	HEXIM1	EDEM3
SOX2 18692474 ChIP-Seq MEFs Mouse	204/1314	1.12632e-06	7.73063e-06	1.48777	20.3773	SLC35B4	NUDT1	NUDT4	SOX2	GJA1	PNP	TRIM28	FBXO5	PTGFRN	SKP2	CPT1A	RPL22	GTPBP2	CLDN4	ULK1	VDAC1	LAP3	VPS28	LRPAP1	CTBP2	CDCA4	TEX264	TWF2	PDGFA	LYPD3	PIK3R2	SYNGR1	PRKAR2A	S100A13	SERPINH1	FZD3	FZD2	DTNB	FN1	EIF2AK2	NR2F6	WDR55	SLC16A13	MOV10	ARMC10	PPT1	ID3	RPS21	EZH1
SOX9 24532713 ChIP-Seq HFSC Mouse	172/1073	1.15178e-06	7.78622e-06	1.53989	21.0568	SCARB2	APP	POP7	NDUFA10	GOLIM4	HDLBP	EMC10	TTF2	CELSR1	CCND3	ALCAM	CDH3	TRIM29	CHORDC1	LONP1	SAMD12	TNS4	NCKAP5	AGFG2	PHLDA3	RPS12	KRT6A	TOR3A	DGAT1	SP110	SPINK5	PRKCA	ATP1B3	ACSL3	SCAMP3	PDIA4	NUP93	ACLY	BCAM	STIM1	MSH3	CLPP	ORAI2	S100A4	TAGLN2	VDAC1	TTLL12	PHPT1	CSNK1G2
JARID1B-DAIN 22020125 ChIP-Seq ESCs Mouse	182/1148	1.15504e-06	7.78622e-06	1.52148	20.8007	ISCA1	ANKRD13D	CHPF	KDELR1	CCNF	PLOD3	ZDHHC6	HNRNPR	PRDM1	NADSYN1	ACTB	RAPGEFL1	GALNT10	SCAMP4	HOXA9	LGALS1	SESN3	PPAT	CHEK2	CREB3L2	FPGS	BBX	KIF21B	ATXN7L3	GLUL	CDK5RAP2	KRT6A	CADPS2	IGFBP3	LMO2	LMTK3	TAP2	PDIA6	SCAMP3	SIGIRR	INPP4A	CLDN4	ADAM17	PPP1R3E	CLPP	PGP	FKBP9	HOXB8	TLN1
BCL6 27268052 Chip-Seq Bcells Human	181/1141	1.1901e-06	7.95156e-06	1.52235	20.7671	JRK	POP7	PLXND1	CD82	UBXN2A	TUSC2	GMNN	CCNF	PLEKHB1	PRDM1	ADARB1	LIPA	ACTB	STK11	HOXA9	LGALS1	SCP2	LAMP1	POFUT1	AKT2	CEP250	AP1S1	HOXA6	AGFG2	SLC39A3	MEN1	KRT6A	STARD3	SMARCC1	DGAT1	IL11RA	UBE2E3	KRT79	CMBL	GTPBP2	DGKZ	SCAMP3	UNC13D	SCAMP2	WDR81	THAP7	PPP1R3E	EHBP1L1	ZNF318
PPARA 22158963 ChIP-Seq LIVER Mouse	210/1361	1.20443e-06	7.97668e-06	1.47778	20.1414	IL1RN	SLC35B4	FAM89A	GHITM	TSKU	PPAT	RPS6KA1	GLUL	RPS12	SLC12A9	CPT1A	CMBL	GTPBP1	BCR	SUCLG2	VPS28	ABCB6	SHMT2	COPS7B	PPL	ADH5	OAZ2	LARP1	PRKAR2A	PNPO	TNRC18	ARSG	PLCG1	DECR2	LHPP	EDEM3	EDEM1	XRCC3	FN1	LNPEP	SLC16A13	GJB2	SLC6A9	FXYD3	ATG2A	ID3	PEMT	UNC119	PLCH2
NANOG 18692474 ChIP-Seq MESCs Mouse	262/1765	1.3346e-06	8.76192e-06	1.41921	19.1974	NUDT1	EHMT1	RAPGEFL1	SOX2	GJA1	PNP	RASSF4	CHEK2	CREB3L2	STMN1	PTGFRN	SKP2	GLUL	SLC12A9	EPHB3	UNC5B	SCAMP2	CLDN4	CLPP	DDIT4	FEZ2	ULK1	VDAC1	PADI4	LAP3	KCTD15	LLGL2	LRPAP1	TMEM63A	CTBP2	TEX264	MAPKAP1	TWF2	PDGFA	OAZ2	APH1A	TGOLN2	PRDX4	PRKAR2A	CEP70	CHST10	S100A13	PLEK2	HEXIM1
ZFP281 18358816 ChIP-ChIP MESCs Mouse	71/356	1.36584e-06	8.88976e-06	1.98272	26.7741	FKBP10	SLC25A3	LDB1	HDLBP	FMN1	DBI	CELSR1	UBE2L3	SOX2	ZCWPW1	CCND2	TRIM28	HYAL1	HYAL2	DAG1	MYBL2	EMB	SKP2	CCHCR1	LBR	GLUL	CTSD	ITGA3	WNT5A	AHSA1	LIG3	ABHD14A	WNT9A	MMP9	NIPSNAP1	MMP11	CLDN4	CACNB3	ADAM15	CSDE1	DPYD	FSCN1	SLC25A10	TAGLN2	TRIB3	ULK1	ITGA5	TMEM9	GAPDH
TAL1 20566737 ChIP-Seq PRIMARY FETAL LIVER ERYTHROID Mouse	204/1318	1.39634e-06	9.01058e-06	1.482	19.9798	ARL6IP1	EHMT1	ACTB	AKT2	FAM110C	STMN1	AKT1	SMARCC1	CPT1A	CACNA2D2	TALDO1	PRKCA	GTPBP2	GTPBP1	UNC13D	CCDC80	PSME3	DDIT4	FEZ2	TAGLN2	TRIB3	TTLL12	MACF1	ABCB6	RPN2	CTBP1	MGST3	RPN1	TWF2	COPS7B	PIK3R1	MRPL11	PTDSS2	SYNGR1	CEP70	PNPO	MLEC	RSU1	ARSG	CHST14	ABCA1	BCL11A	RCC2	SLC35E3
ESR1 26153859 ChIP-Seq T47D Human Breast Carcinoma	196/1258	1.46289e-06	9.35999e-06	1.49223	20.0483	CYFIP2	PGAP3	KEAP1	DCAF4	ACTB	TRIM29	RPS6KA2	DAG1	ATXN7L3	GLUL	PAQR8	STARD3	CPT1A	ARRDC1	SCAMP3	UNC13D	EML3	NUP93	ZC2HC1C	ACOT2	TAGLN2	LLGL2	NLRX1	CTBP1	FLII	COPS7A	MST1R	PIK3R1	VPS26B	AAAS	GLG1	IGSF9	LARP1	S100A16	MLEC	TNRC18	ARSG	CHST14	FADD	S100A11	HEXIM1	GSDMD	FZD2	MCAM
FLI1 21867929 ChIP-Seq CD8 Mouse	182/1153	1.53845e-06	9.68246e-06	1.5131	20.2525	SCARB2	SYS1	ANKRD13D	ITPRIP	CHPF	UPK2	FAM89A	DGKA	FBXO25	BUB1B	CIB2	CELSR1	MKI67	CELSR2	CLU	NUDT4	IFIT2	GOLGA2	STK11	CCND3	LGALS1	CCND2	ALCAM	SESN3	FCGRT	ENPP4	EPHB2	HOXA6	TOR3A	ENTPD2	WNT5B	UNC5B	PTOV1	MOGS	ALG12	CMBL	PGD	GTPBP1	PDIA4	CFDP1	PRKAR1B	ZFP41	STIM2	CLPP
FOXM1 25889361 ChIP-Seq OE33 AND U2OS Human	129/761	1.53893e-06	9.68246e-06	1.63759	21.9183	ARL6IP1	GMNN	CCNF	HDLBP	BUB1B	NUCKS1	GHITM	TTF2	MKI67	LGALS1	RGS3	CHEK2	FPGS	FBXO5	MAF1	AGFG2	RNF44	USP5	RPS8	CMC2	COG4	ACOT13	UBALD2	LIG3	GTPBP2	ATG13	CDC25B	ILF3	DNAJB11	PGP	TAGLN2	KPNB1	RHNO1	ANAPC13	FKBP2	CDCA2	RPN2	CDCA4	PSMD13	ARHGAP19	COPS7B	COPS7A	VPS26B	IQGAP3
POU5F1 16518401 ChIP-PET MESCs Mouse	119/690	1.65301e-06	1.03142e-05	1.6698	22.2299	SLC35B4	CLSTN1	FBXO25	EHMT1	ZDHHC6	LZIC	CELSR2	UBE2L3	SOX2	GJA1	CDH3	SESN2	MAF1	SLC12A9	CPT1A	ARRDC1	IGFBP3	UBE4B	PRKCA	NUP93	CLDN4	MSH2	ZFP41	DDIT4	PSME1	PSME2	HOXB8	FKBP4	VPS28	L3MBTL3	FKBP2	UQCRB	RPN2	TUBGCP2	MAPKAP1	GLO1	PIK3R1	LPP	KIF3B	EIF4EBP1	PLXNA2	EIF4EBP2	IGFBP7	CYC1
CTCF 33576154 ChIP-Seq Human PerigastricLN ProstateCancer	284/1944	1.77433e-06	1.09805e-05	1.3952	18.4753	APP	JRK	POP7	TMEM200B	ARL6IP1	KDELR1	GHITM	ACTB	PEX26	NUDT4	MYLK	ALCAM	DPYSL3	RCC1	SLC12A9	EPHB3	STARD3	RPL22	P3H4	ATG13	EML3	BCR	CCDC80	PSME3	PPP1R3E	DDIT4	FDX1	RPL26	TTLL12	KCTD15	VPS28	LLGL2	CUTA	IGSF8	NLRX1	TMEM161A	TEX264	RPN1	ATXN7L3B	PIK3R1	AAAS	MTMR6	MRPL11	PTDSS2
TCF3 18692474 ChIP-Seq MEFs Mouse	92/501	1.82073e-06	1.10931e-05	1.79556	23.7307	INVS	DPAGT1	ABCD4	SLC35B4	ABCD3	B4GALT1	ITGB5	PDCD7	ITGB3	NUDT1	HMGB3	HSPB1	SOX2	GJA1	ZMYM1	CCND3	CHCHD2	LASP1	PNP	CAPZB	HYAL1	HYAL2	DAG1	MYBL2	EMB	KIF21B	CTSF	SKP2	TIGD2	TOR3A	TRIM62	PARP1	RPS8	SSR2	CACYBP	GLRX2	UNC13D	RHOA	MMP11	CLDN4	RCN1	DBF4	MSH2	MMP15
WT1 19549856 ChIP-ChIP CCG9911 Human	38/152	1.82191e-06	1.10931e-05	2.63667	34.8452	ITGB1	ROBO2	CCNI	FAM89A	SHMT2	FKBP14	NUCKS1	SLC3A2	CHD3	FSTL1	IGSF9	MYLK	NUDT4	HOXA9	CCND2	PODXL	S100A13	ENPP4	ACADM	TBL1X	SPA17	CTSB	GABARAPL1	SERF1A	RRM2	NAV1	NUTF2	DNAJC16	DKK2	ETV5	PLEKHA8	ALDH5A1	P4HA2	ANP32E	MPPE1	ARHGEF2	NAT9	NES
KLF4 18358816 ChIP-ChIP MESCs Mouse	174/1098	2.07245e-06	1.25176e-05	1.51828	19.8694	DPAGT1	STEAP3	CD82	ARL6IP1	DGKA	GMNN	HDLBP	NRM	PLOD3	PEBP1	NUCKS1	ACTB	SOX2	HOXA9	DPYSL2	STMN1	RCC1	ENPP4	PTGFRN	GLUL	PSPH	EPHB3	CDK5RAP2	PLEKHJ1	CDKL2	OSR2	CPT1A	RALBP1	LIG1	STX8	RPL22	CLDN4	CFDP1	PRKAR1B	ZFP41	CD109	MALL	FSCN1	TAGLN2	TRIB3	NUPR1	NPTXR	PPIB	TLN1
GATA2 21571218 ChIP-Seq MEGAKARYOCYTES Human	122/715	2.12553e-06	1.27363e-05	1.64862	21.5334	NARF	DGKA	SPPL2B	FBXO25	MSI2	ADARB1	LIPA	CLU	GALNT10	IFIT2	CCND3	RGS3	LAMP1	RPS6KA1	COTL1	TNS4	PSPH	CHID1	PAQR8	MAP2K2	UNC5B	IGFBP3	COG4	CACNA2D2	RUNDC3A	DGKZ	UNC13D	DDIT4	AAGAB	TMED10	STK39	SLC1A5	FBLN2	FUT8	SOCS1	GRK6	PLXNA1	PCK2	GSDMD	ATP8B2	TNFSF15	POLR3GL	SURF4	OSBPL2
STAT5A 24692510 ChIP-Seq Epithelium Mouse Mammary	256/1731	2.4178e-06	1.43736e-05	1.41085	18.246	FAM89A	HNRNPR	LIPA	DCAF4	TSKU	ACTB	NUDT4	GOLGA2	LURAP1L	RASSF4	AKT2	CHEK2	RPS6KA1	DIP2A	TNS4	CHID1	STARD3	CPT1A	TALDO1	WDR77	FEZ2	FDX1	TRIB3	TLN2	TLN1	CUTA	MACF1	IGSF8	NLRX1	TMEM63A	ANAPC15	PIK3R1	IGSF9	TMTC4	LARP1	NCKAP1L	PLCG1	SPTBN1	PPARGC1B	HEXIM1	BARD1	NUS1	TNFSF15	SLC35E4
TRIM28 19339689 ChIP-ChIP MESCs Mouse	288/1983	2.44584e-06	1.44267e-05	1.38538	17.9007	APP	SLC35B4	PLEKHB1	ZDHHC6	KEAP1	SPINT2	RCBTB1	UBE2L3	SOX2	HOXA9	HERC2	DPYSL2	RPS6KA1	LONP1	RCC1	PTGFRN	ACAD10	GLUL	EPHB3	PAQR8	EPHA7	UNC5B	RPL22	RECQL	ACSL3	GTPBP1	CLDN4	CFDP1	FDX1	ACOT2	TRIB3	MPPE1	TLN1	ALDH7A1	KCTD15	ANAPC13	CTBP2	RPN2	CDCA4	HSPA4L	ENDOD1	VPS26B	AAAS	PPL
OLIG2 26023283 ChIP-Seq AINV15 Mouse	198/1283	2.47284e-06	1.4445e-05	1.47478	19.0396	ISCA1	PLEKHB1	TSKU	ACTB	SOX2	SCAMP4	LGALS1	TRIM28	RASSF4	DPYSL2	NIPAL3	AKT1	EPHB2	EPHB3	ENTPD2	ENTPD7	TALDO1	INPP4A	MTHFD2	SUCLG2	NEIL1	MACF1	IGSF8	L3MBTL3	ABCB6	AAAS	PPL	SKA1	IGSF9	TGOLN2	PTDSS1	SGPL1	RNF215	S100A16	PRKAR2A	SERPINH1	ST8SIA5	TNRC18	BBS2	BARD1	GSDMD	BCL11B	BCL11A	FN1
UBF1/2 26484160 Chip-Seq HMECs Human	213/1398	2.48722e-06	1.4445e-05	1.45486	18.774	SERPINE2	SLC23A1	PLEKHB1	NOC2L	LIPA	ACTB	ALCAM	DPYSL2	RPS6KA1	CHORDC1	STMN1	BBX	PTGFRN	TNS4	HOXA6	GLUL	EPHB3	PAQR8	UNC5B	RPL22	KRT5	PRKAR1B	CD109	DDIT4	TRIB3	TMEM63A	TMEM63B	EPB41	TEX264	ENDOD1	PIK3R2	VPS26B	FLRT2	PNPO	TNRC18	CHST14	SPTBN1	S100A11	HEXIM1	ABCA1	B3GALNT2	FZD1	TNFSF15	EDEM1
FOXP1 21924763 ChIP-Seq HESCs Human	391/2812	2.72618e-06	1.5712e-05	1.32888	17.0265	POP7	PGAP3	FRMPD1	TSKU	SCAMP4	ALCAM	STARD3	UNC5B	GTPBP2	GTPBP1	SCAMP3	UNC13D	MAP1B	PSME3	DDIT4	ACOT2	RPL26	ANAPC13	ABCB6	SHMT2	PRKDC	COPS7A	AAAS	OAZ2	SKA1	GLG1	MRPL11	NCSTN	HLCS	S100A13	S100A14	HOXC8	HEXIM1	B3GALNT2	FZD2	SETD1B	EDEM2	WDR55	GPN3	SQLE	ARL2BP	FXYD3	TCF25	MTMR14
THAP11 20581084 ChIP-Seq MESCs Mouse	100/562	2.81907e-06	1.61242e-05	1.7291	22.0963	JRK	SLC35B4	PEX26	STMN1	CHORDC1	SAMD12	MAF1	SKP2	MEN1	RPS12	RNF44	DGAT1	USP5	GPT2	GTPBP2	ACLY	ZFP41	CLPP	RPL26	TLN1	SNRPA	DNMT1	L3MBTL2	TMEM63B	SHMT2	ARHGAP19	PIK3R2	IQGAP3	GLG1	MTMR6	PLD3	BCL2L12	PTDSS2	TPR	ZMAT5	DYM	NDUFV1	VTI1B	WDTC1	B3GALNT2	HEXIM1	GOT2	CBX1	M6PR
SOX2 18692474 ChIP-Seq MESCs Mouse	279/1916	2.91813e-06	1.65496e-05	1.38804	17.69	SLC35B4	NUDT1	EHMT1	NUDT4	SOX2	GJA1	PNP	TRIM28	CREB3L2	FBXO5	PTGFRN	SKP2	ATXN7L3	SLC12A9	CPT1A	UNC5B	RPL22	PTOV1	GTPBP2	CLDN4	CD109	DDIT4	TRIB3	ULK1	VDAC1	LAP3	ALDH7A1	VPS28	LRPAP1	IGSF8	TMEM63A	CTBP2	CDCA4	TEX264	MAPKAP1	TWF2	PDGFA	LYPD3	PIK3R2	APH1A	SYNGR1	PRKAR2A	CHST10	SERPINH1
AR 19668381 ChIP-Seq PC3 Human	311/2170	2.93729e-06	1.65496e-05	1.3665	17.4065	CYFIP2	APP	SLC35B4	FRMPD1	CCNF	NADSYN1	PEX26	MYLK	UBE2L3	SOX2	SCAMP4	HERC2	SCP2	DPYSL2	FAM110C	RPS6KA2	RPS6KA1	LONP1	BBX	PTGFRN	KIF21B	SAMD12	EPHB2	GLUL	SCN1B	CDK5RAP2	PAQR8	SMARCC1	CPT1A	EPHA7	SP110	PRKCA	CMBL	SIGIRR	PRKAR1B	MAP1B	COL8A1	TLN2	TLN1	KCTD15	ANAPC13	MACF1	CTBP2	EPB41
GTF3C2 35216376 ChIP-Seq H9 Human BoneMarrow Lymphoma	168/1060	3.11567e-06	1.74247e-05	1.51675	19.2309	POP7	ITPRIP	TMEM200B	UBXN2A	CIB2	EMC10	UBE2L3	FADS3	SCAMP4	CCND3	CDH3	TRIM28	CHEK2	RCC1	PDK3	SIRPA	SPA17	ACAD10	CA13	GABARAPL1	CPT1A	RPS6	WNT5A	ENTPD7	PRKCA	P3H4	DGKZ	PDIA6	MOB3A	ARHGAP45	SELENOM	MSH2	WDR81	PSME3	PPP1R3E	CLPP	MYADM	S100A4	FKBP9	RHNO1	DNMT1	SLC26A2	NLRX1	TMEM161A
HSF1 23293686 ChIP-Seq STHDH STRIATAL Mouse	101/571	3.29587e-06	1.82969e-05	1.71666	21.6692	JRK	NARF	HDLBP	PLOD2	TM7SF3	CLU	ACTB	GJA1	CCND3	CHCHD2	LGALS1	STMN1	CHORDC1	PSPH	MAP2K2	RPL22	PTOV1	PGD	RUNDC3A	STIM2	DDIT4	PADI3	TRIB3	FKBP4	CARS2	KPNB1	DNMT1	TMEM63B	HSPA4L	TMEM59L	LTBP3	HIGD1A	FBLN2	HSP90B1	KIF3B	BAG3	ZMAT5	SERPINH1	THEM4	FADD	PALB2	SETX	RCAN1	ARTN
TFAP2A 35110662 ChIP-Seq HEPM Human Embryo	163/1024	3.40094e-06	1.87424e-05	1.52359	19.1842	SCARB2	ITPRIP	SERPINE2	TMEM200B	PLXND1	ARL6IP1	UBXN2A	GOLIM4	KEAP1	PLOD2	GHITM	PARK7	APEH	CNDP2	FADS3	DPYSL2	STMN1	NIPAL3	DAG1	COTL1	CEP250	ATXN7L3	GYG1	PAQR8	TOR3A	UBE2E3	APLP2	ATP1B3	ACSL3	PDIA6	CDC25B	PDIA4	CFDP1	ZNF318	FSCN1	TAGLN2	VDAC1	CARS2	ALDH7A1	KCTD15	RNASEH2C	MACF1	SLC26A2	ANAPC15
TAF7L 23326641 ChIP-Seq C3H10T1-2 Mouse	94/524	3.93903e-06	2.15505e-05	1.7444	21.7083	FKBP10	CALCOCO1	ISCA1	ARL6IP1	RNF14	NUDT1	HDLBP	EHMT1	GCC2	DBI	LZIC	HERPUD1	PTMS	SMPD2	CHCHD2	LGALS1	SH3PXD2A	AKT2	ACADM	DLAT	ACADS	PHLDA3	MRPS28	PDGFRA	GABARAPL1	DGAT1	NCBP2	ABCC5	ROM1	EML3	MMP11	PTP4A2	PREPL	CCDC80	MDFIC	PITPNM1	NDUFS6	CLPP	DDIT4	CANX	ERP29	SLC25A10	TRIB3	NUPR1
OLIG2 29049317 ChIP-Seq Mouse SpinalCord	211/1392	3.98213e-06	2.16296e-05	1.44481	17.9643	PLEKHB1	UMAD1	GHITM	GOLGA2	SOX2	ALCAM	AKT2	DPYSL2	RPS6KA2	CHORDC1	NIPAL3	LONP1	FBXO5	EPHB3	CDK5RAP2	SMARCC1	PAQR4	TALDO1	GTPBP1	WDR77	THAP7	DDIT4	TTLL12	NEIL1	TLN1	ANAPC13	CDCA2	L3MBTL2	ABCB6	RPN2	CTBP1	RPN1	COPS7A	PIK3R1	MTMR6	MRPL11	S100A16	ST8SIA5	RSU1	HEXIM1	BBS2	FZD2	LNPEP	ABTB1
CDH4 35650610 ChIP-Seq mESC Mouse Stem Autism	112/653	4.35832e-06	2.35038e-05	1.65573	20.4374	POP7	SLC35B4	ITPRIP	NDUFA12	PLEKHB1	KEAP1	GHITM	NUDT4	MFSD13A	CCND3	HOXA9	FBXO5	TMSB10	MEN1	SLC39A3	CHID1	MAP2K2	ENTPD7	CACNA2D2	ALG12	AP5B1	BCR	ILF3	MARF1	STIM1	TAGLN2	SNRPA	CUTA	MACF1	L3MBTL2	TMEM63B	PIK3R1	LTBP1	SKA1	MRPL11	LARP1	SLC38A7	TNRC18	DTNB	EDEM1	ARPC5	TRAPPC9	BMP7	GPN3
TBX2 33478486 ChIP-Seq IMR90 Human Lung	257/1753	4.56384e-06	2.41981e-05	1.39515	17.1566	ARL6IP1	NOC2L	NADSYN1	ACTB	RAPGEFL1	TRIM29	RPS6KA2	DPYSL3	AKT1	BBX	DIP2A	FBXO5	CHAC1	GLUL	SLC12A9	CHID1	STARD3	CPT1A	ENTPD2	ARRDC1	RPL22	PRKCA	PRKAR1B	MTHFD2	DDIT4	TAGLN2	TTLL12	RABL6	LLGL2	IGSF8	BEX2	CTBP2	ABCB6	HSPA4L	MST1R	PPL	GLG1	TGOLN2	SYNGR1	PRKAR2A	SERPINH1	ST8SIA5	ABCA1	BCL11B
SMAD4 21741376 ChIP-Seq ESCs Human	189/1226	4.5714e-06	2.41981e-05	1.47029	18.0783	JRK	TMEM200B	FRMPD1	HDLBP	KEAP1	HNRNPR	GCC2	NOC2L	APEH	ACTB	MYLK	UBE2L3	STK11	POFUT1	DPYSL2	DPYSL3	FPGS	RCC1	SIRPA	ATXN7L3	SCAPER	AGFG2	SLC39A3	OSR2	MAP2K2	UNC5B	VPS33A	ANKRD44	WNT5A	ENTPD7	LMTK3	DGKZ	UNC13D	PDIA4	SIGIRR	PRKAR1B	MTHFD2	MFNG	MYADM	AAGAB	VDAC1	TTLL12	PPIB	RTN3
ERG 20887958 ChIP-Seq HPC-7 Mouse	214/1418	4.58321e-06	2.41981e-05	1.43749	17.6712	SLC35B4	HNRNPR	IFIT2	GOLGA2	SCAMP4	PNP	TRIM28	CHEK2	STMN1	LONP1	KIF21B	GLUL	STARD3	SMARCC1	DDX11	RPL22	ENTPD7	TALDO1	SCAMP3	EML3	SCAMP2	NUP93	CLPP	TAGLN2	LAP3	RPL26	ANAPC13	L3MBTL2	TMEM63A	RPN2	PRKDC	SP140	RPN1	TWF2	COPS7B	PTDSS1	RNF215	S100A13	SCAP	PLCG1	PCK2	NUS1	FZD2	BCL11A
GATA3 22897851 ChIP-Seq JUKARTE6-1 Human	180/1158	4.69527e-06	2.45e-05	1.48331	18.1987	COL16A1	TMEM200B	HDLBP	PEBP1	ZDHHC6	HNRNPR	NUCKS1	PRDM1	LIPA	DCAF4	RCBTB1	NUDT4	UBE2L3	CCND2	TRIM28	LAMP1	FAM110C	RPS6KA2	DPYSL3	NUDT19	COTL1	ENPP4	ACAD10	CHID1	PAQR8	PDGFRA	RALBP1	MAP2K2	USP5	WNT5B	FST	VPS33A	GLCE	LMO2	SDHD	KRT5	PGD	RNF41	BCR	INPP4A	ZFP41	FSCN1	ANKRD42	TLN2
TFAP2C 20629094 ChIP-Seq MCF-7 Human	142/873	4.7053e-06	2.45e-05	1.55907	19.1249	UPK2	DGKA	CLSTN1	KEAP1	CIB2	CELSR2	DCAF4	RGS3	CDH3	RASSF4	AKT2	CHEK2	NIPAL3	FPGS	DAG1	RCC1	NCKAP5	TP63	SLC16A5	RPL22	CACNA2D2	PRKCA	CMBL	DGKZ	INPP4A	CLDN4	MTHFD2	HHIPL1	PADI4	TSNARE1	FKBP4	S100A9	LLGL2	IGSF8	DNMT1	TMEM63B	ANKRD11	LYPD3	SLC1A5	LPP	IGSF9	FUT8	CALHM2	S100A16
FOXA1 27270436 ChIP-Seq VCaP Human Prostate Carcinoma	394/2856	5.48402e-06	2.83591e-05	1.31506	15.9302	SERPINE2	HNRNPR	ADARB1	LACTB	HOXA9	ALCAM	LURAP1L	SCP2	AKT2	BBX	NCKAP5	HOXA6	STARD3	GABARAPL1	GTPBP1	NUP93	BCAM	CLDN4	DDIT4	FDX1	ORAI2	ANAPC13	URI1	CDCA2	ANAPC15	CTBP2	CTBP1	VPS26B	IQGAP3	SKA1	HOXC8	HEXIM1	BARD1	EDEM3	FZD1	EIF2AK2	LNPEP	PBX1	PTRHD1	SQLE	PPFIBP2	TOLLIP	FAT1	ATG2A
KAP1 22055183 ChIP-Seq ESCs Mouse	129/780	5.60295e-06	2.87771e-05	1.58769	19.1987	IL1RN	ISCA1	SYS1	FRMPD1	GMNN	PLOD2	NUCKS1	CCDC28A	CHCHD2	CDH3	SCP2	DPYSL3	NUDT19	SIRPA	TMSB10	HMGN1	SP110	GPT2	APLP2	PTOV1	ATP1B3	MSH2	MFNG	PADI3	ACOT2	ERP29	ADAM8	RPL26	KCTD15	TMEM63A	UQCRB	GLO1	SP140	COPS7A	LYPD3	SLC1A4	SLC1A5	IQGAP3	OAZ2	UQCRH	RNF215	AMDHD2	GRK6	CHST10
ESR1 20056654 ChIP-Seq MCF-7 Human BreastCancer	110/644	6.43253e-06	3.28146e-05	1.64646	19.682	PLXND1	KEAP1	PLOD2	NUCKS1	ADARB1	NADSYN1	MYLK	RGS3	RPS6KA2	STMN1	RCC1	SAMD12	WNT5B	ARRDC1	FST	ACSL3	ATG13	DGKZ	WDR77	BCR	SIGIRR	ZC2HC1C	CLDN4	EHBP1L1	PADI3	ADAM8	PADI4	TSNARE1	FKBP4	LLGL2	BRSK2	MINDY1	MAPKAP1	TWF2	SLC1A5	NDRG2	LTBP1	SKA1	NKAIN1	SGPL1	ARSG	CYC1	PLCG1	ABCA1
DMRT1 23473982 ChIP-Seq TESTES Mouse	222/1489	7.04646e-06	3.57052e-05	1.41725	16.8128	APP	POP7	SLC35B4	MKI67	DCAF4	ACTB	GJA1	TRIM28	TRIM29	AKT2	DPYSL2	RPS6KA2	RPS6KA1	FBXO5	ACAD10	EPHA7	ARRDC1	DDX11	GLCE	PTOV1	GTPBP1	EML3	DHX40	INPP4A	PRKAR1B	DDIT4	MPPE1	RPL26	CUTA	L3MBTL3	L3MBTL2	PRKDC	TEX264	MAPKAP1	PDGFA	ATXN7L3B	PIK3R1	PRDX4	RNF215	CEP70	TNRC18	RSU1	PPARGC1B	FZD2
TCF7 22412390 ChIP-Seq EML Mouse	215/1435	7.16123e-06	3.59627e-05	1.42444	16.8751	POP7	CCNF	ACTB	TRIM28	AKT2	STMN1	BBX	DIP2A	KIF21B	TNS4	ATXN7L3	ACAD10	CPT1A	PTOV1	UNC13D	SIGIRR	INPP4A	CLDN4	PPP1R3E	ULK1	PADI4	KCTD15	LLGL2	IGSF8	NLRX1	TMEM161A	TEX264	SP140	HSPA4L	TWF2	PDGFA	OAZ2	SYNGR1	SGPL1	MLEC	TNRC18	PLCG1	PPARGC1B	S100A11	LHPP	B3GALNT2	SLC35E4	RCC2	UBAC1
TCF7L2 21901280 ChIP-Seq H4IIE Rat	120/718	7.19253e-06	3.59627e-05	1.60569	19.0153	SCARB2	ISCA1	CHPF	TUSC2	GMNN	PLOD3	PLOD2	TM7SF3	LIPA	GOLGA2	ALCAM	CREB3L2	COTL1	SAMD12	EPHB2	PSPH	SMARCC1	CPT1A	RPS5	RPL22	PTOV1	PRKCA	CMBL	GTPBP2	NUP93	PRKAR1B	MTHFD2	MSH3	PSME2	TTLL12	NPTXR	PPIB	INO80B	RTN3	CTBP2	HTRA1	HIGD1A	ADH5	IGSF9	TMTC4	NCSTN	BAG3	PODXL	PSAP
P68 20966046 ChIP-Seq HELA Human	188/1228	7.53718e-06	3.7438e-05	1.45714	17.1879	JRK	POP7	ANKRD13D	COL16A1	UBXN2A	NDUFA10	PLEKHB1	MSI2	PLOD1	NOC2L	APEH	LIPA	ACTB	FADS3	SCAMP4	STK11	FPGS	RCC1	PMPCA	TP63	AGFG2	SLC39A3	STARD3	CPT1A	RALBP1	PAQR4	ANKRD44	RPS6	ENTPD7	TALDO1	CMBL	PGD	UNC13D	CDC25B	ADAM17	HHIPL1	ADAM8	TSNARE1	NUPR1	PADI4	HOXB8	PHPT1	VPS28	CSNK1G2
SFPI1 20887958 ChIP-Seq HPC-7 Mouse	256/1758	7.98486e-06	3.94024e-05	1.38272	16.2303	SLC35B4	NUDT1	GCC2	RCBTB1	CHORDC1	GLUL	PAQR8	STARD3	SMARCC1	DDX11	COG4	TALDO1	EML3	SCAMP2	NUP93	CLPP	VDAC1	ANAPC13	IGSF8	TMEM161A	RPN2	PRKDC	SP140	TWF2	IQGAP3	ADH5	MTMR6	APH1A	SCAP	NCKAP1L	ARSG	PCK2	HEXIM1	B3GALNT2	EDEM3	NUS1	FZD2	DTNB	BCL11A	STK11IP	MCAM	EDEM1	NTAN1	WDR55
POU2F1 27270436 ChIP-Seq VCaP Human Prostate Carcinoma	133/816	8.53718e-06	4.18544e-05	1.56024	18.2096	SLC35B4	CCNI	ZDHHC6	HNRNPR	ADARB1	MKI67	NADSYN1	SESN3	NARS1	AKT2	RPS6KA2	CREB3L2	NIPAL3	MAF1	RPS12	CA13	PDGFRA	GABARAPL1	RNF44	LIG3	GTPBP1	PDIA4	MTHFD2	EHBP1L1	ZNF318	CARS2	ALDH7A1	KPNB1	FTL	CUTA	RNASEH2C	RTN3	IGSF8	FKBP2	ANAPC15	ABHD2	UBR4	SLC1A5	HACD2	OAZ2	HSP90B1	APH1A	PODXL	GRK6
CHD1 26751641 Chip-Seq LNCaP Human	222/1495	9.30559e-06	4.53272e-05	1.40995	16.3342	CYFIP2	APP	CCNI	KDELR1	ZDHHC6	ACTB	IFIT2	SCP2	RCC1	ATXN7L3	HOXA6	SMARCC1	CPT1A	EPHA7	RPL22	ACSL3	CMBL	GTPBP1	WDR77	CLDN4	NEIL1	KCTD15	L3MBTL3	TMEM63A	ABCB6	EPB41	CTBP1	MGST3	ENDOD1	AAAS	SGPL1	DYM	TNRC18	TSPAN3	FADD	KIAA0319L	S100A11	B3GALNT2	EDEM3	DTNB	EDEM1	RCC2	NTAN1	UBAC1
CTCF 26484167 Chip-Seq Bcells Mouse	192/1265	1.03597e-05	5.01383e-05	1.44229	16.5541	DPAGT1	SCARB2	NARF	CHPF	DGKA	PLEKHB1	KEAP1	GCC2	PRDM1	TTF2	APEH	ALDH1L2	CLU	RCBTB1	PEX26	IFIT2	CNDP2	GOLGA2	STK11	CCND2	ALCAM	SESN3	CHEK2	STMN1	NUDT19	COTL1	AKT1	RCC1	DIP2A	ATXN7L3	SLC12A9	MEN1	STARD3	OSR2	RALBP1	IGFBP4	SP110	DDX11	IGFBP3	CTNNBIP1	TAP2	UNC13D	BCR	CACNB3
CREB1 23762244 ChIP-Seq HIPPOCAMPUS Rat	277/1931	1.05852e-05	5.09035e-05	1.36052	15.5862	ISCA1	CCNI	PGAP3	KDELR1	CCNF	HNRNPR	GHITM	ACTB	HERC2	AKT2	NIPAL3	CREB3L2	LONP1	BBX	CHAC1	ATXN7L3	AGFG2	EPHB3	CHID1	PAQR4	GTPBP2	GTPBP1	SCAMP2	DHX40	THAP7	PSME3	DDIT4	TRIB3	VDAC1	RPL26	TLN1	CUTA	ANAPC13	CDCA2	L3MBTL2	ABCB6	RPN2	CDCA4	AAAS	APH1A	PNPO	MLEC	TNRC18	HOXC8
TCF3 18692474 ChIP-Seq MESCs Mouse	131/805	1.0811e-05	5.16603e-05	1.55653	17.7988	DPAGT1	SLC35B4	PDCD7	NUDT1	EHMT1	NUCKS1	SOX2	CCND3	GJA1	CHCHD2	PNP	SESN2	DAG1	KIF21B	SKP2	TOR3A	UNC5B	RPS8	ANKRD44	GPT2	PDIA6	UNC13D	ACLY	CLDN4	MSH2	DDIT4	FSCN1	ULK1	LAP3	FKBP4	PHPT1	PPIC	LRPAP1	TMEM63A	MAPKAP1	ANKRD11	TWF2	PDGFA	SLC1A5	LPP	PRDX4	SCFD2	PODXL	PRKAR2A
PU 27001747 Chip-Seq BMDM Mouse	204/1359	1.11007e-05	5.27111e-05	1.42516	16.2589	CYFIP2	ZDHHC6	NUDT4	UBE2L3	LONP1	DIP2A	FBXO5	KIF21B	SKP2	ATXN7L3	GLUL	RPS12	PAQR8	STARD3	UNC5B	INPP4A	WDR81	DDIT4	TAGLN2	IGSF8	L3MBTL3	TMEM63A	ABCB6	SHMT2	MGST3	COPS7B	PIK3R1	IGSF9	NCSTN	SGPL1	LARP1	NCKAP1L	SLC19A1	HEXIM1	BARD1	EDEM3	GSDMD	NUS1	BCL11A	STK11IP	SLC35E4	RCC2	SLC35E3	NTAN1
ATF3 23680149 ChIP-Seq GBM1-GSC Human	210/1406	1.13659e-05	5.35102e-05	1.41755	16.1386	ISCA1	CCNI	ADARB1	GHITM	DCAF4	IFIT2	MYLK	GOLGA2	SOX2	DPYSL2	RPS6KA2	NIPAL3	DIP2A	CHAC1	TNS4	PAQR8	GABARAPL1	ENTPD7	GTPBP2	ATG13	GTPBP1	CLDN4	CCDC80	THAP7	PSME3	CD109	ACOT2	TRIB3	TAGLN2	TLN1	CUTA	ANAPC13	RPN2	CDCA4	SHMT2	ENDOD1	SKA1	IGSF9	S100A16	PNPO	S100A13	PLCG1	FADD	HEXIM1
KLF4 19030024 ChIP-ChIP MESCs Mouse	151/955	1.1426e-05	5.35102e-05	1.50728	17.1522	CD82	SERPINE2	DGKA	CLSTN1	GCC2	SPINT2	ACTB	RCBTB1	IFIT2	SOX2	SCAMP4	GJA1	HOXA9	CHCHD2	CCND2	SESN3	TRIM28	DUOXA1	STMN1	KIF21B	OSR2	PDGFRA	RPS8	RPS5	RPL22	PTOV1	RPSA	UNC13D	WDR77	ILF3	CLPP	COL4A6	SPNS1	COL4A5	TAGLN2	ULK1	LAP3	NPTXR	KCTD15	ANAPC13	FKBP2	TMED10	CTBP2	NOTCH4
P63 20808887 ChIP-Seq KERATINOCYTES Human	180/1175	1.14817e-05	5.35102e-05	1.4562	16.5639	POP7	UBXN2A	TUSC2	NDUFA10	HNRNPR	MYLK	AKR7A2	STK11	RIMS3	AKT2	PPAT	SIRPA	EPHB2	NCKAP5	SLC16A5	KRT6A	STARD3	LIG1	LMTK3	PTOV1	KRT79	UBE4B	KRT5	PGD	GTPBP1	DGKZ	PDIA4	ADAM17	PPP1R3E	NUPR1	PADI4	LAP3	FKBP4	NPTXR	SNRNP200	COL17A1	PXK	NLRX1	ARL3	RPN1	AK1	HTRA1	STK39	ENDOD1
MYC 22102868 ChIP-Seq CA46 Human Blood BurkittsLymphoma	307/2173	1.1651e-05	5.39663e-05	1.3398	15.2203	POP7	CCNI	KEAP1	HNRNPR	SPINT2	NADSYN1	DCAF4	PEX26	PNP	TRIM28	RPS6KA1	STMN1	LONP1	RCC1	FBXO5	CHAC1	RPS12	SLC12A9	SMARCC1	SP110	CMC2	RPL22	SCAMP3	NUP93	DHX40	ZC2HC1C	CFDP1	WDR81	PRKAR1B	MTHFD2	THAP7	PSME3	TAGLN2	RPL26	TTLL12	ANAPC13	SMIM4	SLC35D1	SHMT2	CDCA4	EPB41	RPN1	COPS7A	TXN
NKX2-5 21415370 ChIP-Seq HL-1 Mouse	143/897	1.27899e-05	5.88806e-05	1.52056	17.1319	JRK	STEAP3	NARF	HDLBP	ZDHHC6	MKI67	GJA1	TRIM28	AKT2	CHEK2	CREB3L2	NUDT19	LONP1	EPHB3	HMGN1	PHLDA3	TOR3A	USP5	LIG3	ACSL3	PGD	EML3	NUP93	ADAM17	ILF3	CFDP1	ZFP41	STIM2	DDIT4	FDX1	KCTD14	TAGLN2	ULK1	LAP3	TTLL12	SNRPA	CUTA	CDCA2	ANKRD11	FUT10	COPS7B	KRCC1	PPL	MTMR6
PPARD 21283829 ChIP-Seq MYOFIBROBLAST Human	312/2217	1.34781e-05	6.16725e-05	1.33393	14.9592	APP	POP7	SLC35B4	SLC23A1	PLEKHB1	EHMT1	ADARB1	GHITM	MKI67	NADSYN1	IFIT2	MYLK	GJA1	HOXA9	LGALS1	SCP2	DPYSL2	CHEK2	CHORDC1	SAMD12	SCAPER	GLUL	AGFG2	CDK5RAP2	SLC12A9	EPHB3	ZNF287	GLCE	CACNA2D2	TALDO1	PRKCA	ACSL3	DKK2	SCAMP2	BCR	CFDP1	WDR81	MAP1B	CD109	DDIT4	ORAI2	SUCLG2	LLGL2	CTBP2
CUX1 19635798 ChIP-ChIP MULTIPLE CANCER TYPES Human	205/1372	1.4234e-05	6.44559e-05	1.41702	15.8137	CCNI	SLC23A1	PLEKHB1	KEAP1	SPINT2	RCBTB1	PEX26	IFIT2	MYLK	KIAA0930	GOLGA2	ALCAM	SCP2	AKT1	RPS12	SLC12A9	RPL22	PTOV1	GTPBP1	CLDN4	CFDP1	PSME3	PSME2	TAGLN2	ALDH7A1	KCTD15	EPB41	CTBP1	MGST3	COPS7A	TXN	PIK3R1	GLG1	MRPL11	NCSTN	RDH11	RSU1	VTI1B	BBS2	TNFSF15	STK11IP	MRPL27	VANGL1	MOV10
ISL1 27105846 Chip-Seq CPCs Mouse	167/1080	1.42571e-05	6.44559e-05	1.47	16.4026	APP	FRMPD1	PDCD5	KEAP1	MSI2	PRDM1	MKI67	CELSR2	TSKU	ACTB	SOX2	LACTB	GJA1	CCND2	RGS3	AKT2	PPAT	CREB3L2	PTGFRN	EPHB2	EPHB3	PHLDA3	EPHA7	RNF44	UNC5B	STX8	DDX11	WNT5A	LIG3	BCR	DHX40	BCAM	DDIT4	FDX1	MADD	KCTD14	KDELR3	TLN2	NEIL1	PPIC	LLGL2	ANAPC13	MACF1	DNMT1
SOX2 22085726 ChIP-Seq NPCs Mouse	176/1149	1.45258e-05	6.52798e-05	1.45497	16.2078	SCARB2	IL1RN	PLXND1	UPK2	CLSTN1	EHMT1	PLOD3	NADSYN1	IFIT2	SOX2	CHCHD2	CDH3	HMGN5	SESN3	TRIM28	LAMP1	FPGS	LONP1	COTL1	SAMD12	SCN1B	CDK5RAP2	HMGN1	RNF44	ACOT13	UBE4B	LIG3	WBP11	GTPBP1	DKK2	RNF41	SIGIRR	BCAM	CACNB3	MSH2	MFNG	FSCN1	COL4A5	TAGLN2	ULK1	PADI4	SNRPA	TMEM161A	TUBGCP2
PBX 27287812 Chip-Seq EMBYONIC-LIMB Mouse	168/1090	1.61636e-05	7.22103e-05	1.46427	16.1549	CYFIP2	COL16A1	CCNI	CELSR1	SRP14	DCAF4	IFIT2	TGM1	CDH3	HMGN5	RASSF4	RPS6KA2	DPYSL3	SESN2	CREB3L2	NIPAL3	C1RL	FPGS	BBX	KIF21B	PTGFRN	SCN1B	SLC16A5	SLC39A3	PDGFRA	CADPS2	IGFBP4	IGFBP3	LMTK3	TAP2	CACNA2D2	CMBL	GTPBP2	GTPBP1	UNC13D	SCAMP2	CDC25B	INPP4A	CCDC80	MALL	SUCLG2	TAGLN2	PADI4	ANAPC13
DACH1 20351289 ChIP-Seq MDA-MB-231 Human	192/1276	1.77327e-05	7.81705e-05	1.42653	15.6064	ANKRD13D	SERPINE2	CHPF	ARL6IP1	TUSC2	PDCD5	CCNF	PEBP1	LIPA	CCND3	ALCAM	POFUT1	CEP250	DIP2A	FBXO5	SLC39A7	MAF1	SKP2	ACAD10	TMSB10	SLC39A3	MAP2K2	DGAT1	USP5	GLCE	GPT2	RPS5	PRKCA	SCAMP3	UNC13D	ADAM17	ILF3	ADAM15	WDR81	PSME3	DDIT4	FSCN1	ERP29	GEMIN7	TSNARE1	FKBP9	KPNB1	VPS28	CSNK1G2
FOXA1 26743006 Chip-Seq LNCaP-abl Human	204/1369	1.77771e-05	7.81705e-05	1.4119	15.4429	HNRNPR	NOC2L	NADSYN1	RAPGEFL1	IFIT2	ALCAM	SCP2	NIPAL3	STMN1	LONP1	BBX	RCC1	SMARCC1	GABARAPL1	UNC5B	RPL22	TALDO1	CLDN4	PPP1R3E	DDIT4	FDX1	SHMT2	EPB41	MGST3	ENDOD1	TGOLN2	NCSTN	SGPL1	PRDX4	HLCS	CEP70	CHST10	S100A13	DYM	HOXC8	KIAA0319L	SPTBN1	S100A11	PCK2	HEXIM1	BARD1	B3GALNT2	DTNB	EDEM1
SIN3B 21632747 ChIP-Seq MESCs Mouse	379/2768	1.78084e-05	7.81705e-05	1.29846	14.1998	JRK	SLC35B4	EHMT1	GCC2	TSKU	RCBTB1	ACTB	PEX26	GOLGA2	SCAMP4	SCP2	PPAT	RPS6KA1	STMN1	DAG1	AP1S1	HOXA6	SMARCC1	SP110	RPL22	ENTPD7	PRKCA	GTPBP2	SCAMP3	NUP93	DHX40	BCAM	CLDN4	PRKAR1B	PSME3	CLPP	CD109	DDIT4	COL8A1	KDELR3	HOXB8	KCTD15	CUTA	ANAPC13	MACF1	CTBP2	SHMT2	PRKDC	CTBP1
MYBL2 22936984 ChIP-ChIP MESCs Mouse	190/1261	1.81136e-05	7.86703e-05	1.42848	15.5974	DPAGT1	COL16A1	ARL6IP1	PDCD7	DGKA	TUSC2	PDCD5	BUB1B	PEBP1	NUCKS1	SPINT2	TM7SF3	CELSR2	ACTB	UBE2L3	SOX2	CCND3	HOXA9	SCP2	SESN3	TRIM28	CHORDC1	NUDT19	RCC1	AP1S1	SKP2	HOXA6	SLC12A9	CDK5RAP2	RPS12	CPT1A	USP5	RPS8	COG4	RECQL	LIG3	UNC13D	RNF41	PROCR	ILF3	STIM1	MADD	FKBP7	TRIB3
SMAD2 18955504 ChIP-ChIP HaCaT Human	198/1323	1.82348e-05	7.86703e-05	1.41824	15.4761	CYFIP2	APP	IL1RN	TSKU	ACTB	RCBTB1	MYLK	HOXA9	ALCAM	RCC1	PTGFRN	HOXA6	GABARAPL1	ARRDC1	TALDO1	KRT5	BCR	SIGIRR	CLDN4	WDR81	MAP1B	CD109	DDIT4	ACOT2	TAGLN2	TLN1	ABCB6	SLC35D1	CDCA4	MGST3	HSPA4L	LYPD3	TXN	SGPL1	RDH11	PLEK2	FADD	HOXC8	SPTBN1	VTI1B	PCK2	B3GALNT2	DTNB	TNFSF15
SMAD3 18955504 ChIP-ChIP HaCaT Human	198/1323	1.82348e-05	7.86703e-05	1.41824	15.4761	CYFIP2	APP	IL1RN	TSKU	ACTB	RCBTB1	MYLK	HOXA9	ALCAM	RCC1	PTGFRN	HOXA6	GABARAPL1	ARRDC1	TALDO1	KRT5	BCR	SIGIRR	CLDN4	WDR81	MAP1B	CD109	DDIT4	ACOT2	TAGLN2	TLN1	ABCB6	SLC35D1	CDCA4	MGST3	HSPA4L	LYPD3	TXN	SGPL1	RDH11	PLEK2	FADD	HOXC8	SPTBN1	VTI1B	PCK2	B3GALNT2	DTNB	TNFSF15
PRDM14 21183938 ChIP-Seq MESCs Mouse	189/1254	1.87518e-05	8.0441e-05	1.42876	15.551	PDCD7	FRMPD1	NDUFA10	BUB1B	HNRNPR	PRDM1	ACTB	NUDT4	CCDC28A	SOX2	SESN3	CHORDC1	STMN1	RPS6KA1	SIRPA	NCKAP5	TMSB10	GLUL	CDK5RAP2	OSR2	PDGFRA	RNF44	TPRA1	USP5	WNT5B	UNC5B	ARRDC1	GPT2	IGFBP3	PTOV1	UBE4B	RUNDC3A	DHX40	INPP4A	CLDN4	BCAM	CFDP1	CD109	DDIT4	FSCN1	HHIPL1	COL8A1	TAGLN2	VDAC1
CHD4 35695185 ChIP-Seq nicBasalRootGanglia Mouse Embryo	263/1839	2.29476e-05	9.76947e-05	1.35209	14.4434	SERPINE2	NUDT1	EHMT1	KEAP1	RAPGEFL1	IFIT2	RASSF4	DPYSL3	RPS6KA1	AKT1	BBX	CHAC1	ATXN7L3	NCKAP5	EPHB3	EPHA7	PTOV1	GTPBP2	BCR	DHX40	INPP4A	MTHFD2	MAP1B	DDIT4	VDAC1	PADI4	TTLL12	KCTD15	RHNO1	MACF1	NLRX1	CTBP2	SLC35D1	CTBP1	HSPA4L	COPS7B	OAZ2	PTDSS2	SYNGR1	SGPL1	PNPO	ST8SIA5	SPTBN1	CTSA
GATA1 21571218 ChIP-Seq MEGAKARYOCYTES Human	249/1728	2.30327e-05	9.76947e-05	1.36241	14.5486	FAM89A	LIPA	ACTB	RAPGEFL1	NUDT4	IFIT2	LACTB	DPYSL2	RPS6KA2	DPYSL3	RPS6KA1	DAG1	SAMD12	GLUL	CDK5RAP2	CHID1	SMARCC1	UNC5B	PRKCA	UNC13D	SCAMP2	BCR	CFDP1	WDR81	PRKAR1B	MTHFD2	CD109	DDIT4	MPPE1	PADI4	TTLL12	ALDH7A1	MACF1	CDCA4	EPB41	RPN1	ENDOD1	PIK3R1	OAZ2	SKA1	SCFD2	RSU1	PPARGC1B	N4BP1
LXR 22158963 ChIP-Seq LIVER Mouse	201/1354	2.6082e-05	0.000110011	1.40438	14.8222	ADARB1	TSKU	NUDT4	PEX26	SCP2	CHAC1	SKP2	AGFG2	CDK5RAP2	CHID1	CPT1A	UNC5B	CMBL	BCR	DHX40	FEZ2	FDX1	SUCLG2	SLC35D1	TEX264	FUT10	PDGFA	COPS7B	PIK3R1	PPL	LARP1	PNPO	DECR2	PPARGC1B	LHPP	ABCA1	FZD1	EDEM1	XRCC3	FN1	PBX1	ABTB1	FXYD3	ARTN	PEMT	TCHHL1	COL18A1	MOCS2	PTPRS
FOXM1 26100407 CHIP-SEQ Hek293 Flp-In Human	200/1347	2.70283e-05	0.000113369	1.40449	14.7734	APP	FAM89A	CCNF	HNRNPR	SPINT2	MKI67	NUDT4	HERC2	AKT2	RCC1	DIP2A	FBXO5	GLUL	EPHA7	UNC5B	DDX11	GLCE	RPL22	PRKCA	WDR77	DHX40	CLDN4	WDR81	CD109	DDIT4	TAGLN2	ULK1	KDELR3	ALDH7A1	SLC35D1	EPB41	LYPD3	PIK3R2	PIK3R1	AAAS	IQGAP3	MTMR6	TMTC4	LARP1	PRDX4	RNF215	CEP70	MLEC	TNRC18
KLF4 19829295 ChIP-Seq ESCs Human	183/1216	2.7976e-05	0.000116695	1.42459	14.9357	ITPRIP	PLXND1	TMEM200B	KEAP1	ADARB1	APEH	TSKU	ACTB	STK11	RGS3	LAMP1	POFUT1	SESN2	PDK3	ENPP4	ATXN7L3	CDK5RAP2	CHID1	FST	ANKRD44	LMO2	CACNA2D2	TALDO1	PGD	CDC25B	BCR	SIGIRR	NUP93	CLDN4	PRKAR1B	MAP1B	FEZ2	HHIPL1	VDAC1	TLN2	FKBP4	VPS28	RNASEH2C	BRSK2	L3MBTL3	DNMT1	CDCA2	CTBP2	SLC35D1
AR 27623747 ChIP-Seq 22Rv1 Mouse Prostate Carcinoma	283/2010	3.53665e-05	0.000146713	1.32881	13.6199	IL1RN	SLC35B4	SLC23A1	MKI67	LIPA	RAPGEFL1	KIAA0930	GJA1	ALCAM	PNP	DPYSL2	RPS6KA2	DPYSL3	RPS6KA1	CREB3L2	STMN1	DAG1	AP1S1	SCAPER	ACAD10	CHID1	PAQR8	GLCE	TALDO1	GTPBP2	ATG14	DHX40	INPP4A	CLDN4	CCDC80	MTHFD2	KCTD15	RHNO1	LLGL2	LRPAP1	IGSF8	URI1	TMEM63A	SMIM4	SHMT2	FUT10	FLII	PIK3R1	AAAS
ETS1 22383799 ChIP-Seq G1ME Mouse	178/1187	4.42592e-05	0.000182599	1.41698	14.2059	SLC35B4	SERPINE2	PGAP3	GMNN	NDUFA10	HDLBP	GCC2	HNRNPR	GHITM	MSI2	PARK7	TM7SF3	DCAF4	SCAMP4	STK11	ALCAM	PNP	SESN2	STK16	NUDT19	FBXO5	CHAC1	ATXN7L3	AGFG2	PHLDA3	SLC39A3	RAB2A	RNF44	CPT1A	DGAT1	LIG3	SIGIRR	ILF3	TMX3	STIM1	MFNG	DNAJB11	MADD	SPNS1	VDAC1	TTLL12	TLN1	KPNB1	CSNK1G2
POU5F1 18347094 ChIP-ChIP MESCs Mouse	191/1288	4.46485e-05	0.000183204	1.40016	14.0249	SCARB2	SLC35B4	CCNI	NUDT1	HDLBP	NUCKS1	SRP14	RCBTB1	SOX2	SCAMP4	GJA1	HOXA9	SESN3	DPYSL2	DUOXA1	STMN1	DAG1	AKT1	SIRPA	SAMD12	ATXN7L3	HOXA6	TMSB10	GLUL	SLC39A3	OSR2	CADPS2	EPHA7	UNC5B	FST	TSC2	PRKCA	SDHD	ACSL3	GTPBP1	DGKZ	DHX40	CLDN4	PREPL	CD109	DDIT4	FSCN1	COL4A6	COL4A5
NANOG 21062744 ChIP-ChIP HESCs Human	97/578	4.57108e-05	0.000185852	1.60621	16.0511	SCARB2	SLC35B4	PDCD7	NUCKS1	SPINT2	PARK7	UROD	CHORDC1	SPA17	CDK5RAP2	CHID1	OSR2	APLP2	DGKZ	ULK1	NUPR1	KPNB1	SLC26A2	L3MBTL2	TEX264	ABHD2	SEL1L	COPS7B	LPP	GLG1	OAZ2	MRPL11	APH1A	PODXL	EIF4EBP1	HEXIM1	RAB4A	FZD2	CBX5	PDHA1	POLR3GL	CBX1	IDH2	LNPEP	G6PC3	GNL3L	SH3BP5L	NASP	CALM3
SMC3 22415368 ChIP-Seq MEFs Mouse	189/1273	4.5786e-05	0.000185852	1.4018	14.0061	APP	SYS1	CHPF	TUSC2	PLEKHB1	EHMT1	KEAP1	NUCKS1	PRDM1	TTF2	UBE3B	APEH	CLU	ACTB	PEX26	IFIT2	CNDP2	SOX2	GJA1	STK11	SESN3	UROD	DUOXA1	FPGS	COTL1	AKT1	CEP250	ATXN7L3	SCN1B	OSR2	CPT1A	RALBP1	TPRA1	UNC5B	IGFBP4	ANKRD44	IGFBP3	CTNNBIP1	WNT5A	TAP2	TSC2	PRKCA	DKK2	BCR
SMAD3 30307970 ChIP-Seq HCASMC Human CoronaryArtery	209/1432	5.17203e-05	0.000208817	1.37614	13.582	EHMT1	ADARB1	TSKU	TRIM28	RPS6KA2	DAG1	LONP1	PDK3	RCC1	SCAPER	AGFG2	SLC12A9	ENTPD2	PTOV1	WDR77	PPP1R3E	CLPP	FDX1	VDAC1	TTLL12	ANAPC13	URI1	ANAPC15	TMEM63B	CTBP1	ENDOD1	PDGFA	TXN	PIK3R1	NKAIN1	PRDX4	PRKAR2A	ARSG	PLCG1	LHPP	TNFSF15	SURF4	UBAC1	FAT1	RETREG2	PAM	LGMN	FBXL6	ROBO2
PPARG 20887899 ChIP-Seq 3T3-L1 Mouse	334/2434	5.35308e-05	0.000214977	1.2938	12.7248	FAM89A	NUDT1	GHITM	LIPA	RCBTB1	ACTB	PEX26	MYLK	SOX2	HERC2	ALCAM	SCP2	FAM110C	CREB3L2	BBX	PTGFRN	HOXA6	CHID1	STARD3	CPT1A	GABARAPL1	ARRDC1	SP110	COG4	GTPBP1	SCAMP3	WDR77	DHX40	CLDN4	CCDC80	CLPP	CD109	DDIT4	FDX1	ACOT2	TRIB3	ULK1	TTLL12	FUT10	SP140	MGST3	HSPA4L	RPN1	ENDOD1
FOXA1 26457646 ChIP-Seq LHSAR Human ProstateCancer	254/1793	6.23193e-05	0.000248948	1.33364	12.914	CYFIP2	IL1RN	POP7	SLC35B4	CCNI	KEAP1	DCAF4	TRIM28	TRIM29	PPAT	LONP1	SKP2	ACAD10	AGFG2	CDK5RAP2	RPS12	STARD3	GABARAPL1	UNC5B	ARRDC1	COG4	CMC2	RPL22	PTOV1	GTPBP2	GTPBP1	WDR77	SCAMP2	DHX40	ZC2HC1C	CLDN4	CFDP1	WDR81	PPP1R3E	TAGLN2	VDAC1	RPL26	LLGL2	CUTA	ANAPC13	ANAPC15	CTBP2	RPN2	FUT10
GATA4 21415370 ChIP-Seq HL-1 Mouse	189/1280	6.28041e-05	0.000249067	1.3921	13.4693	DPAGT1	STEAP3	NDUFA12	TUSC2	PDCD5	GOLIM4	HDLBP	NRM	ZDHHC6	MKI67	MYLK	IFIT2	SCAMP4	STK11	SESN3	UROD	AKT2	CHEK2	DAG1	LONP1	SPA17	CDK5RAP2	HMGN1	PHLDA3	PDGFRA	CPT1A	MAP2K2	IGFBP4	RPS5	DHX40	MTHFD2	STIM2	LAP3	L3MBTL3	NLRX1	TMEM63A	CTBP1	TEX264	ANKRD11	AK1	STK39	LTBP4	PIK3R1	LTBP3
CLOCK 20551151 ChIP-Seq 293T Human	65/355	6.3009e-05	0.000249067	1.77748	17.1922	COL18A1	PTPRS	HSP90AB1	CD82	SLC44A2	DUSP19	HMGB3	CLU	ACTB	HERPUD1	LASP1	C1QTNF1	ADAMTSL4	FCGRT	SLC39A6	AKT1	TIMP3	MFSD1	MAF1	TMSB10	DGAT1	IGFBP4	GPT2	ABCC5	ATP1B3	PDIA6	NIPSNAP1	PDIA4	PJA1	ACLY	ADAM17	PITPNM1	DDIT4	COL6A1	FSCN1	ANGPTL2	ITGA6	KDELR3	FKBP4	RPN2	MGST3	PDHB	AKAP1	HSP90B1
SMAD2/3 21741376 ChIP-Seq ESCs Human	181/1218	6.3498e-05	0.000249693	1.40157	13.5454	ITPRIP	COL16A1	TMEM200B	UBXN2A	CCNF	CLSTN1	PLOD3	KEAP1	PLOD1	NOC2L	DCAF4	ACTB	UBE2L3	STK11	POFUT1	AKT2	DPYSL2	FPGS	STMN1	NUDT19	RCC1	SIRPA	PMPCA	AGFG2	STARD3	MAP2K2	DGAT1	PAQR4	KRT79	CACNA2D2	TALDO1	PRKCA	RPSA	PGD	CDC25B	PROCR	ADAM17	FEZ2	PADI3	TTLL12	RTN3	INO80E	TMED10	ABCB6
GATA3 27048872 Chip-Seq THYMUS Human	194/1321	6.85146e-05	0.000268023	1.38371	13.2676	CYFIP2	IL1RN	CCNI	ARL6IP1	PLEKHB1	ADARB1	LIPA	PNP	RASSF4	FAM110C	STMN1	KIF21B	NCKAP5	ACAD10	GLUL	ENTPD2	DDX11	UNC13D	BCR	DDIT4	TMEM63A	SLC35D1	EPB41	PIK3R1	GLG1	PTDSS2	SYNGR1	RDH11	RNF215	ARSG	PLCG1	SPTBN1	S100A11	B3GALNT2	EDEM3	BCL11B	TNFSF15	EDEM1	EDEM2	DERA	VANGL1	SQLE	ADCK1	PPT1
SREBP1 19666523 ChIP-Seq LIVER Mouse	86/505	7.19429e-05	0.000279984	1.63191	15.5678	ROBO2	SCARB2	CALCOCO1	SLC35B4	B4GALT1	PLXND1	PLEKHB1	BUB1B	PLOD1	NENF	LZIC	LIPA	IFIT2	SEC61A1	LAMP1	POFUT1	RPS6KA1	QSOX1	KIF21B	SKP2	BOK	MRPS28	TOR3A	USP5	NCBP2	PABPC4	RPL22	CTNNBIP1	CACNA2D2	GTPBP2	DDOST	SUMF1	VAV2	NUP93	ACLY	TBC1D2	KCTD14	MAN1B1	HMX2	STAU1	PCOLCE2	SEL1L	NDUFB2	CAPG
NRF2 31884422 ChIP-Seq A549 Human Lung Carcinoma	181/1221	7.27898e-05	0.000281827	1.39722	13.3126	JRK	ISCA1	ANKRD13D	TMEM200B	FHOD1	GMNN	PDCD5	KEAP1	PLOD2	MSI2	CELSR1	CELSR2	CLU	TSKU	CEP128	GJA1	CCND3	LURAP1L	TRIM28	FAM110C	SCAPER	NCKAP5	GYG1	CDK5RAP2	TOR3A	IGFBP3	LMO2	TAP2	TALDO1	PRKCA	ALG12	ATG14	PGD	WBP11	NUP93	BCAM	WDR81	SYPL1	STIM2	MALL	FSCN1	COL4A6	TRIB3	TLN2
MYC 19915707 ChIP-ChIP AK7 Human	205/1411	8.04343e-05	0.000309836	1.36732	12.8912	SLC23A1	NUDT1	MKI67	MYLK	SOX2	SCAMP4	TRIM28	RPS6KA2	RPS6KA1	CREB3L2	KIF21B	SAMD12	GLUL	EPHB3	GABARAPL1	UNC5B	ENTPD7	PRKCA	SCAMP3	INPP4A	CCDC80	CFDP1	MALL	PADI3	TRIB3	PADI4	HOXB8	LRPAP1	CTBP2	ABCB6	RPN2	CTBP1	ENDOD1	PIK3R1	AAAS	IGSF9	PTDSS2	LARP1	FLRT2	CHST10	PNPO	DECR2	CEP78	DTNB
ESR1 30970003 ChIP-Seq MCF-7 Human BreastCancer	116/727	8.13156e-05	0.000311641	1.51439	14.2613	PLXND1	HDLBP	KEAP1	ADARB1	CELSR1	RAPGEFL1	MYLK	STK11	LGALS1	TRIM29	RPS6KA2	AKT1	RCC1	LARGE1	CADPS2	CPT1A	USP5	WNT5B	FST	DGKZ	BCR	CLDN4	SYPL1	MFNG	FKBP4	KPNB1	IGSF8	TUBGCP2	MAPKAP1	ABHD2	TWF2	SLC1A5	FUT1	HSP90B1	NKAIN1	SGPL1	LARP1	PRRC1	PODXL	KIAA0319L	GCN1	SLC19A1	CD276	ATP8B2
TET1 21490601 ChIP-Seq MESCs Mouse	200/1378	0.000104797	0.000399605	1.36447	12.5033	CYFIP2	APP	FAM89A	FRMPD1	TSKU	RCBTB1	SOX2	LACTB	PPAT	CHEK2	GLUL	SLC12A9	TALDO1	ACSL3	BCAM	CFDP1	PPP1R3E	MALL	KDELR3	ALDH7A1	VPS28	SLC35D1	FUT10	FLII	LYPD3	MST1R	PIK3R1	AAAS	IGSF9	PTDSS2	SGPL1	CHST10	SERPINH1	DYM	CHST14	PPARGC1B	N4BP1	VTI1B	BBS2	GSDMD	BCL11A	LNPEP	UBAC1	GPN3
CEBPB 23403033 ChIP-Seq LIVER Mouse	53/279	0.000110189	0.000418056	1.85584	16.9128	DPAGT1	GPAA1	SLC23A1	CCDC47	WDR41	HMGB2	NAT10	CEP128	HMGN5	NUF2	COTL1	IDS	ACP2	UNC45A	ABCC5	TALDO1	SDHD	RHOA	CANX	TRIB3	SRSF5	MAN1B1	MAGEH1	SF3B5	BECN1	GRN	INPP1	UBR4	PRKX	SLC1A4	AAAS	SAMHD1	PPM1F	TBRG1	SLC25A26	OS9	THEM4	BMF	FGF21	CBX5	PNPLA8	SLC31A1	EDEM2	NR1H3
NANOG 16518401 ChIP-PET MESCs Mouse	198/1364	0.000112643	0.000425226	1.36432	12.4035	SLC35B4	PLEKHB1	EHMT1	ZDHHC6	NUDT4	SOX2	LACTB	GJA1	PNP	CHEK2	RPS6KA1	CHORDC1	SKP2	SLC12A9	EPHA7	PAQR4	ARRDC1	CACNA2D2	BCR	NUP93	DHX40	CLDN4	CFDP1	DDIT4	SUCLG2	ULK1	MPPE1	TLN2	NEIL1	ALDH7A1	IGSF8	L3MBTL3	CDCA2	ABCB6	RPN2	MAPKAP1	SYNGR1	PRKAR2A	CHST10	FADD	DECR2	BBS2	FZD2	DTNB
ASH2L 23239880 ChIP-Seq MESCs Mouse	318/2327	0.000115139	0.000432488	1.28374	11.6427	POP7	SLC35B4	CCNI	PGAP3	ZDHHC6	TSKU	RAPGEFL1	IFIT2	SOX2	GJA1	RPS6KA2	CHEK2	DPYSL3	CHORDC1	CREB3L2	DAG1	PDK3	PTGFRN	KIF21B	SAMD12	EPHB2	SCAPER	RPS12	EPHB3	UNC5B	RPL22	TALDO1	SCAMP3	WDR77	SIGIRR	DHX40	BCAM	WDR81	MTHFD2	THAP7	FDX1	PSME1	TAGLN2	VDAC1	TTLL12	TLN1	ANAPC13	MACF1	PRKDC
PPARD 23176727 ChIP-Seq KERATINOCYTES Mouse	32/143	0.000118706	0.000443678	2.27356	20.5504	SLC43A2	DBI	PLOD1	PRICKLE1	HERPUD1	SYNGR1	UPK1B	CSRP2	CBS	POLD1	ARHGDIB	PHGDH	CHAC1	KIF21B	PCK2	HTATIP2	PDGFRA	UNC5B	FST	MCAM	LANCL1	ABHD14B	PRKCA	ABHD14A	NAV1	SDHD	MEIS3	TRIB3	TLN2	TGFBI	MFGE8	AGRN
GATA3 30127528 ChIP-Seq KELLY Human Brain Neuroblastoma	164/1100	0.000120013	0.000446355	1.40341	12.6699	NARF	SLC35B4	UBXN2A	GOLIM4	HDLBP	KEAP1	CIB2	MTFR1L	PARK7	NOC2L	APEH	TSKU	ACTB	TMEM263	NUDT4	LGALS1	RIMS3	PNP	TRIM28	CEP250	RCC1	GLUL	EPHB3	CDK5RAP2	CDKL2	DGAT1	UNC5B	P3H4	ALG12	GTPBP1	SCAMP3	PDIA4	ACLY	WDR81	STIM2	PSME3	PGP	VDAC1	RPL26	FKBP9	PPIB	KPNB1	ANAPC13	MACF1
SPI1 22096565 ChIP-ChIP GC-B Mouse	144/947	0.000126329	0.00046754	1.43361	12.869	POP7	NARF	COL16A1	CCNI	CD82	ARL6IP1	DGKA	NDUFA10	HDLBP	NRM	GCC2	ACTB	SCP2	TRIM28	CHEK2	SESN2	MEN1	RNF44	CPT1A	RPS5	COG4	ALG12	WBP11	GTPBP1	SCAMP2	PREPL	STIM1	MTHFD2	CLPP	MADD	ANKRD42	ERP29	PSME2	GEMIN7	TLN1	SNRPA	L3MBTL3	PIK3R2	IGSF9	HSP90B1	TMTC4	APH1A	EBP	NCSTN
E2F1 21310950 ChIP-Seq MCF-7 Human	123/788	0.000131141	0.00048203	1.47557	13.1905	FHOD1	GMNN	KEAP1	NUCKS1	MSI2	ALCAM	AKT2	DPYSL2	PPAT	RPS6KA1	AKT1	AP1S1	FBXO5	PLEKHJ1	PAQR4	LIG1	DDX11	COG4	CMBL	PGD	DHX40	ILF3	MSH2	STIM2	TAGLN2	MPPE1	PPIC	DNMT1	L3MBTL2	TMEM63B	SHMT2	PRKDC	ANKRD11	MGST3	SEL1L	ARHGAP19	LTBP4	SLC1A5	FLRT2	HLCS	S100A13	BMF	RSU1	ARSG
TP53 20018659 ChIP-ChIP R1E Mouse	102/631	0.000131521	0.00048203	1.53488	13.7162	CCNI	SERPINE2	PLXND1	DGKA	CCNF	PLOD2	NUCKS1	LZIC	TSKU	MYLK	TGM1	GJA1	HOXA9	CCND2	ALCAM	SESN2	SIRPA	HOXA6	PHLDA3	OSR2	PDGFRA	EPHA7	UNC5B	FST	LMO2	WNT5A	KRT5	DGKZ	RNF41	CLDN4	CACNB3	ZFP41	CLPP	DDIT4	ULK1	ADAM8	TMEM63B	AK1	TMEM59L	HTRA1	PDGFA	AAAS	FLRT2	PODXL
FOSL1 28411283 ChIP-Seq MDA231-LM2-4175 Human BreastCancer	161/1081	0.000145933	0.000532267	1.4009	12.3732	APP	COL16A1	ITPRIP	TMEM200B	PLXND1	PGAP3	KEAP1	PLOD2	PARK7	CLU	RGS3	ALCAM	RASSF4	SESN2	STMN1	COTL1	FBXO5	KIF21B	SLC16A5	CA13	GABARAPL1	ARRDC1	UBE2E3	VPS33A	GLCE	ACOT13	UBALD2	CYBA	P3H4	UNC13D	BCR	WDR81	MAP1B	DDIT4	COL8A1	TAGLN2	AAGAB	ADAM8	GEMIN7	TLN2	FTL	MACF1	PXK	EPB41
SCL 21571218 ChIP-Seq MEGAKARYOCYTES Human	170/1154	0.000167489	0.000607953	1.3838	12.0315	IL1RN	ISCA1	PEBP1	MSI2	UBE3B	APEH	CELSR1	ACTB	RAPGEFL1	GALNT10	MYLK	SCAMP4	STK11	CHCHD2	RPS6KA2	DAG1	COTL1	SAMD12	SPA17	GLUL	SLC16A5	EPHB3	CA13	CHID1	G6PD	TPRA1	UNC5B	LMO2	ATP1B3	BCR	INPP4A	STIM1	MTHFD2	STIM2	CD109	DDIT4	EHBP1L1	PADI3	FSCN1	SUCLG2	MPPE1	PADI4	TSNARE1	NEIL1
TP53 22127205 ChIP-Seq IMR90 Human	105/658	0.000174357	0.000629855	1.51144	13.0806	STEAP3	UBXN2A	GCC2	MSI2	PRDM1	ACTB	TGM1	LACTB	CCND2	SESN2	SLC39A7	SAMD12	EPHB2	HOXA6	ATXN7L3	PHLDA3	STARD3	PDGFRA	UNC5B	FST	CMBL	PGD	DGKZ	PRKAR1B	ADAM15	FSCN1	PHPT1	TLN1	FTL	RTN3	ABCB6	PRKDC	ANKRD11	FUT10	SLC38A10	GLG1	TNRC18	ARSG	EDEM1	RCC2	SLC35E4	M6PR	TBCB	FOXN3
CEBPA 26348894 ChIP-Seq LIVER Mouse	167/1133	0.000186042	0.000668866	1.38411	11.8889	IL1RN	STEAP3	SLC35B4	PLXND1	ARL6IP1	PLEKHB1	PLOD2	SPINT2	SRP14	DCAF4	CCND2	TRIM29	PPAT	DPYSL3	CREB3L2	ACAD10	GYG1	PSPH	CDK5RAP2	KRT6A	CPT1A	GABARAPL1	EPHA7	TPRA1	GPT2	UBE4B	PRKCA	KRT5	GTPBP2	DGKZ	SCAMP3	EML3	PREPL	ADAM15	ZNF318	ACOT2	SPNS1	MPPE1	SNRNP200	HOXB8	ALDH7A1	KCTD15	KPNB1	INO80B
CTCF 20526341 ChIP-Seq ESCs Human	165/1118	0.000190853	0.000682909	1.38589	11.8688	SCARB2	ARL6IP1	FHOD1	TUSC2	CCNF	PLEKHB1	BUB1B	KEAP1	ZDHHC6	PLOD1	GHITM	GALNT10	PEX26	POFUT1	TRIM29	NIPAL3	C1RL	STK16	STMN1	RCC1	HOXA6	CHID1	PAQR8	CPT1A	PAQR4	RPS8	GPT2	RECQL	TALDO1	KRT5	WBP11	PDIA6	SCAMP3	CDC25B	CLPP	EHBP1L1	FDX1	ACOT2	TRIB3	AAGAB	NPTXR	S100A9	KPNB1	LLGL2
GATA2 22383799 ChIP-Seq G1ME Mouse	189/1307	0.000199588	0.000710797	1.35584	11.5508	CYFIP2	ITPRIP	CD82	NDUFA10	HDLBP	SPINT2	PLOD1	RCBTB1	UBE2L3	IFIT2	CNDP2	STK11	CCND3	CHCHD2	LGALS1	PNP	FAM110C	STMN1	ARHGDIB	ENPP4	FBXO5	AGFG2	RPS12	RAB2A	STARD3	TOR3A	RNF44	MAP2K2	ARRDC1	SP110	ANKRD44	PTOV1	TSC2	GTPBP2	DGKZ	UNC13D	SCAMP2	WDR81	PSME3	DDIT4	EHBP1L1	MADD	ORAI2	ULK1
SMC1 22415368 ChIP-Seq MEFs Mouse	194/1347	0.000204362	0.000721332	1.34996	11.4688	PLEKHB1	NUDT1	PEX26	IFIT2	SOX2	GJA1	ALCAM	AKT1	SPA17	ATXN7L3	NCKAP5	PAQR8	EPHA7	UNC5B	PRKCA	BCR	WDR81	THAP7	DDIT4	TRIB3	TAGLN2	RPL26	HOXB8	IGSF8	L3MBTL3	TEX264	MGST3	MST1R	PIK3R1	IGSF9	SYNGR1	FLRT2	RDH11	RNF215	DECR2	HOXC8	S100A11	HEXIM1	FZD2	BCL11B	SLC35E4	FN1	UBAC1	EXT2
RARB 24833708 ChIP-Seq LIVER Mouse	173/1182	0.000204457	0.000721332	1.37323	11.6658	PGAP3	PDCD7	UPK2	UBXN2A	PARK7	APEH	CELSR1	SRP14	CNDP2	SCAMP4	ALCAM	TRIM29	STK16	C1RL	LONP1	BBX	RCC1	TNS4	ATXN7L3	SLC16A5	EPHB3	SLC12A9	MEN1	MAP2K2	DGAT1	IGFBP4	GLCE	CACNA2D2	THOC3	RUNDC3A	INPP4A	ACLY	PROCR	ADAM17	MSH2	THAP7	PSME3	SHPK	DNAJB11	PPIB	SNRPA	INO80B	FKBP2	SLC26A2
TBX3 20139965 ChIP-Seq ESCs Mouse	103/646	0.000206736	0.000725979	1.50933	12.8053	SCARB2	COL16A1	SLC35B4	FRMPD1	EHMT1	PRDM1	CELSR1	GALNT10	GJA1	PNP	CCND2	AKT2	SESN2	RPS6KA1	MAF1	SKP2	CDK5RAP2	PAQR8	TOR3A	USP5	GTPBP2	PDIA6	STIM1	DDIT4	COL4A6	ULK1	KCTD15	PXK	CTBP2	RPN2	TWF2	LTBP1	HSP90B1	FLRT2	PRKAR2A	CHST10	ZMAT5	EIF4EBP1	IGFBP7	FZD2	DTNB	GOT2	M6PR	LNPEP
GATA1 19941827 ChIP-Seq MEL86 Mouse	183/1262	0.00021862	0.000758974	1.35936	11.4569	SCARB2	CD82	SERPINE2	ARL6IP1	FAM89A	NDUFA12	CLSTN1	NDUFA10	KEAP1	BUB1B	PEBP1	GCC2	GHITM	UBE3B	CELSR2	GALNT10	MYLK	LACTB	CCND3	LGALS1	HMGN5	SESN3	LAMP1	CHORDC1	AP1S1	PTGFRN	GLUL	EPHB3	TOR3A	TPRA1	ANKRD44	APLP2	CMBL	GTPBP2	INPP4A	ILF3	CFDP1	STIM2	PSME3	EHBP1L1	PADI4	CSNK1G2	LRPAP1	DNMT1
ESR2 21235772 ChIP-Seq MCF-7 Human	57/314	0.000218693	0.000758974	1.75523	14.7928	ANKRD13D	B4GALT1	CD82	DOCK8	KEAP1	PLOD2	PCTP	DCAF4	CELSR2	RAPGEFL1	ZCWPW1	CDH3	RIMS3	ANKRD1	QSOX1	NANS	ACAD10	CTSD	IGFBP4	ABCC5	SPATS2	GAB2	NAV2	VAV2	SIGIRR	SLC7A5	PTP4A2	BCAM	TLN2	ITGA5	SGK1	FKBP4	MACF1	GRAMD1A	TMEM63A	ABHD2	ATP2C2	PPL	IGSF9	AKAP1	SNX29	PODXL	BMF	CAMK2G
TBX3 20139965 ChIP-Seq MESCs Mouse	103/647	0.000219147	0.000758974	1.50646	12.693	SCARB2	COL16A1	SLC35B4	FRMPD1	EHMT1	PRDM1	CELSR1	GALNT10	GJA1	CCND2	PNP	AKT2	SESN2	RPS6KA1	MAF1	SKP2	CDK5RAP2	PAQR8	TOR3A	USP5	GTPBP2	PDIA6	STIM1	DDIT4	COL4A6	ULK1	KCTD15	PXK	CTBP2	RPN2	TWF2	LTBP1	HSP90B1	FLRT2	PRKAR2A	CHST10	ZMAT5	EIF4EBP1	IGFBP7	FZD2	DTNB	GOT2	M6PR	LNPEP
NANOG 18358816 ChIP-ChIP MESCs Mouse	112/715	0.000225827	0.000777753	1.47911	12.4182	SLC35B4	PDCD7	CCNF	NUCKS1	PARK7	CELSR1	SRP14	CCDC28A	SOX2	GJA1	ALCAM	CDH3	SESN3	CHEK2	DPYSL3	SIRPA	PTGFRN	GLUL	OSR2	USP5	ALG12	RNF41	FKBP7	TAGLN2	ULK1	KPNB1	LRPAP1	VCP	CDCA2	L3MBTL2	TMEM161A	CTBP2	TEX264	ABHD2	NOTCH4	COPS7B	PDGFA	AAAS	LPP	OAZ2	CEP70	CHST10	TXNDC5	HEXIM1
SMAD3 22036565 ChIP-Seq ESCs Mouse	108/685	0.00022663	0.000777753	1.48995	12.5039	MSI2	SOX2	CCND3	GJA1	TRIM28	RPS6KA2	SESN2	STMN1	SIRPA	EPHB2	EPHB3	TOR3A	CPT1A	UNC5B	PRKCA	PDIA6	CLDN4	CFDP1	DDIT4	MALL	FSCN1	HHIPL1	ULK1	VDAC1	KDELR3	GEMIN7	LLGL2	MACF1	TMEM63A	CTBP2	NOTCH4	TWF2	PDGFA	CALHM2	PODXL	DYM	BMF	TNRC18	SUDS3	N4BP1	LHPP	BARD1	ZFHX3	CBX5
HOXB4 20404135 ChIP-ChIP EML Mouse	164/1115	0.000235801	0.000805565	1.3798	11.5248	DPAGT1	SCARB2	PLEKHB1	NRM	NUCKS1	GHITM	UBE2L3	IFIT2	CCND2	CHEK2	SESN2	NUDT19	SLC39A6	DAG1	BBX	PDK3	FBXO5	CDK5RAP2	RPS12	RALBP1	USP5	RECQL	ACSL3	GTPBP1	ACLY	ADAM17	ILF3	PREPL	STIM1	THAP7	CLPP	FKBP7	MPPE1	PHPT1	ALDH7A1	CSNK1G2	SNRPA	LRPAP1	VCP	CDCA2	TMEM63A	UQCRB	GLO1	RPN1
EOMES 21245162 ChIP-Seq HESCs Human	112/718	0.00026611	0.000905014	1.47148	12.1126	CYFIP2	APP	PLEKHB1	CLSTN1	KEAP1	PLOD2	ADARB1	NADSYN1	TSKU	RAPGEFL1	UROD	AP1S1	SIRPA	EPHB2	SPA17	GLUL	STARD3	SP110	IL11RA	STX8	UBE2E3	GLCE	IGFBP3	ACLY	CACNB3	CCDC80	FEZ2	COL8A1	KDELR3	FKBP4	COL17A1	MACF1	BRSK2	TMEM63A	FLII	PPL	FBLN2	TMEM123	FUT8	RDH11	S100A16	PNPO	RSU1	FADD
CRX 20693478 ChIP-Seq ADULT RETINA Mouse	78/466	0.000267438	0.000905453	1.59479	13.1198	APP	FKBP14	TUSC2	LPCAT1	MRPL36	MSI2	APEH	GALNT10	CYB561D2	LMNB1	MRC2	FYCO1	SESN3	CHEK2	OTUD6B	DPYSL3	ENSA	NUF2	CHORDC1	TMEM107	DAG1	BCAS3	SMARCC1	SSR4	SSR2	CTNNBIP1	UBE4B	PGD	SMC1A	SCAMP3	TOMM40L	RHOA	DHX40	NDUFS6	PLEKHO1	ARHGEF2	PTMA	SFI1	CUEDC1	INO80B	IGSF8	SLC26A2	MGST3	ENDOD1
E2F1 20622854 ChIP-Seq HELA Human	166/1134	0.000273145	0.000920644	1.372	11.2579	SCARB2	POP7	COL16A1	TUSC2	GMNN	PLEKHB1	PLOD1	PRDM1	GALNT10	SCP2	RCC1	PMPCA	TP63	AGFG2	SLC39A3	KRT6A	STARD3	SMARCC1	MAP2K2	DGAT1	IL11RA	ANKRD44	TALDO1	CMBL	GTPBP2	RNF41	PPP1R3E	CLPP	EHBP1L1	VDAC1	HOXB8	VPS28	MACF1	RNASEH2C	DNMT1	PRKDC	AK1	COPS7A	SLC1A4	CAMSAP1	MRPL11	EBP	SOCS1	KIF3B
SOX2 21211035 ChIP-Seq LN229 Gbm	278/2029	0.000279699	0.000934985	1.28118	10.4824	APP	FRMPD1	PLEKHB1	GHITM	TSKU	PEX26	MYLK	GOLGA2	ALCAM	RASSF4	CHEK2	CHORDC1	CREB3L2	DAG1	FBXO5	PTGFRN	SAMD12	EPHB2	CDK5RAP2	EPHB3	PAQR8	STARD3	EPHA7	UNC5B	GLCE	PRKCA	DKK2	SCAMP2	BCR	NUP93	MAP1B	CD109	PADI3	SUCLG2	LAP3	LRPAP1	CTBP2	PRKDC	MAPKAP1	SP140	COPS7A	IQGAP3	TMTC4	NCSTN
SA1 22415368 ChIP-Seq MEFs Mouse	184/1276	0.000281027	0.000934985	1.35003	11.0393	SCARB2	APP	PLXND1	CHPF	UPK2	PLEKHB1	GCC2	NUDT4	IFIT2	CCDC28A	CNDP2	GOLGA2	SOX2	GJA1	ALCAM	COTL1	ATXN7L3	SLC39A3	EPHB3	MEN1	PAQR8	STARD3	OSR2	TOR3A	RALBP1	GABARAPL1	EPHA7	UNC5B	IGFBP4	FST	ANKRD44	IGFBP3	CTNNBIP1	WNT5A	BCR	MSH3	THAP7	FDX1	ACOT2	ERP29	ADAM8	HOXB8	KCTD15	IGSF8
STAT1 19122651 ChIP-Seq HeLaS3 Human CervicalCancer	412/3132	0.000281115	0.000934985	1.23362	10.087	HNRNPR	TSKU	LACTB	SCP2	AKT2	CDK5RAP2	GABARAPL1	UNC5B	ATG14	ZC2HC1C	CLDN4	MTHFD2	PSME3	DDIT4	RPL26	ANAPC13	NLRX1	ANAPC15	MAPKAP1	ADH5	GLG1	MRPL11	RDH11	S100A11	BARD1	B3GALNT2	FZD1	GSDMD	EDEM2	LNPEP	DHFR	SETX	PPFIBP2	ARL2BP	FAT1	PPT1	SFXN4	FARSB	PIGS	ARF3	MOCS2	ARHGAP1	WDR41	CLTB
NCOR 22465074 ChIP-Seq MACROPHAGES Mouse	205/1443	0.000289198	0.000957651	1.32888	10.8282	CYFIP2	APP	CCNI	GCC2	MKI67	LIPA	ACTB	RAPGEFL1	NUDT4	IFIT2	ALCAM	RPS6KA2	AKT1	ATXN7L3	GLUL	CDK5RAP2	RPS12	SLC12A9	CPT1A	TALDO1	GTPBP2	UNC13D	NUP93	ACOT2	TAGLN2	ULK1	VDAC1	IGSF8	TMEM63A	SP140	COPS7B	MRPL11	APH1A	COMMD8	SGPL1	LARP1	FLRT2	MLEC	NCKAP1L	PLEK2	ARSG	NUS1	STK11IP	RCC2
MYC 27129775 Chip-Seq CORNEA Mouse	176/1214	0.000292421	0.000964094	1.35753	11.0466	ANKRD13D	PLXND1	CCNI	PGAP3	SLC23A1	CLSTN1	CIB2	MSI2	CELSR1	NUDT4	SOX2	CCND3	LGALS1	CDH3	TRIM28	LAMP1	TRIM29	DUOXA1	FPGS	BBX	GLUL	AGFG2	CDK5RAP2	STARD3	MAP2K2	SP110	FST	DDX11	TAP2	THOC3	CYBA	DKK2	ADAM17	CLDN4	CACNB3	TMX3	MFNG	PADI3	HHIPL1	SUCLG2	TAGLN2	TLN2	HOXB8	PHPT1
CTCF 18555785 ChIP-Seq MESCs Mouse	139/926	0.000294082	0.000965355	1.40958	11.4622	SCARB2	APP	JRK	ISCA1	ANKRD13D	UPK2	KDELR1	SLC23A1	ZDHHC6	CLU	SESN3	DPYSL3	RPS6KA1	C1RL	FPGS	RCC1	MAF1	EPHB3	SLC12A9	PDGFRA	CPT1A	IGFBP3	RPS5	LMO2	TAP2	DGKZ	STIM1	ZFP41	ACOT2	ANKRD42	TAGLN2	RPL26	ALDH7A1	UQCRB	MGST3	SLC1A4	AAAS	PPL	LTBP1	MTMR6	UQCRH	IGSF9	MRPL11	SYNGR1
SOX11 22085726 ChIP-Seq ESNs Mouse	173/1191	0.000299354	0.000978407	1.36021	11.0366	CYFIP2	ITPRIP	PLXND1	KDELR1	TUSC2	PDCD5	PLOD1	CELSR2	GALNT10	SCAMP4	LGALS1	SCP2	SESN3	TRIM28	LAMP1	CHEK2	NIPAL3	DAG1	CEP250	SCAPER	PSPH	PLEKHJ1	RPS12	GABARAPL1	RALBP1	TPRA1	USP5	GPT2	TAP2	BCR	DHX40	BCAM	CACNB3	STIM1	THAP7	SHPK	MALL	ORAI2	SPNS1	FKBP7	RPL26	TLN2	NPTXR	TLN1
FOXO1 25302145 ChIP-Seq T-LYMPHOCYTE Mouse	198/1390	0.000319523	0.00103983	1.33205	10.7212	CYFIP2	CCNI	FAM89A	EHMT1	SCAMP4	DPYSL3	BBX	PDK3	DIP2A	PAQR8	EPHA7	BCR	DHX40	CFDP1	DDIT4	ULK1	VDAC1	LAP3	NEIL1	CDCA4	CTBP1	RPN1	PIK3R1	HLCS	CEP70	DYM	TNRC18	FADD	S100A11	HEXIM1	BBS2	ABCA1	FZD1	IQSEC2	STK11IP	EDEM1	RCC2	SETX	ACER2	PPFIBP2	ARMC10	GPR180	ATG2A	PEMT
TP53 32428506 ChIP-Seq Human Liver Heptoma	87/535	0.000328199	0.00106018	1.54179	12.368	CYFIP2	DPAGT1	APP	JRK	HIP1	OGFOD3	KEAP1	CIB2	MIA3	NUCKS1	PRDM1	RCBTB1	CABIN1	SMPD2	CHCHD2	SIRPA	PHLDA3	EPHB3	ARHGEF11	TPRA1	UBE2E3	ROM1	NUTF2	MOGS	P3H4	ATG14	DGKZ	RABGGTA	UNC13D	CDC25B	INF2	PKM	RAP2B	PACS2	ZNF639	PSME3	IVD	CHMP3	SLC25A10	TRIB3	VDAC1	ARHGEF1	SRSF5	TTLL12
GATA6 21074721 ChIP-Seq CACO-2 Mouse	168/1154	0.000328585	0.00106018	1.36299	10.9321	COL16A1	TMEM200B	FAM89A	CLSTN1	ZDHHC6	HNRNPR	NUCKS1	PLOD1	TTF2	PARK7	LZIC	NOC2L	CELSR2	AKR7A2	RIMS3	SCP2	UROD	NIPAL3	RPS6KA1	SESN2	STMN1	RCC1	PTGFRN	KIF21B	EPHB2	GLUL	ZNF684	PHLDA3	TOR3A	RPS8	CTNNBIP1	RPL22	UBE4B	PGD	WDR77	ADAM15	PADI3	PADI4	S100A9	MACF1	TMEM63A	SLC35D1	EPB41	MGST3
MYC 19079543 ChIP-ChIP MESCs Mouse	138/921	0.000334219	0.00107377	1.40619	11.2548	PDCD7	CCNF	NDUFA10	TM7SF3	ACTB	SOX2	GJA1	RGS3	TRIM28	RPS6KA2	CHORDC1	CREB3L2	FPGS	RCC1	SLC39A7	RPS12	SMARCC1	RALBP1	RPS8	RPS5	RPL22	RPS6	RPSA	SDHD	GTPBP2	WDR77	ACLY	PRKAR1B	PSME3	CLPP	TRIB3	VDAC1	RPL26	NEIL1	SNRPA	RTN3	ANAPC13	VCP	DNMT1	FKBP2	TMED10	SLC35D1	PRKDC	LTBP4
JUN 26020271 ChIP-Seq SMOOTH MUSCLE Human	181/1257	0.000339155	0.00108501	1.34699	10.7611	ITPRIP	COL16A1	BUB1B	NUCKS1	SRP14	CLU	RCBTB1	CNDP2	LACTB	ALCAM	DPYSL2	NIPAL3	FPGS	COTL1	FBXO5	NCKAP5	TMSB10	AGFG2	CDK5RAP2	PHLDA3	STARD3	GABARAPL1	RNF44	ANKRD44	IGFBP3	KRT79	GTPBP1	NUP93	ACLY	ADAM17	CLDN4	CCDC80	MAP1B	CD109	MALL	MYADM	PADI3	TRIB3	TAGLN2	FTL	COL17A1	PXK	NLRX1	SLC35D1
MYC 22102868 ChIP-Seq BL Human	85/522	0.000365922	0.0011657	1.54374	12.2158	CALCOCO1	HSP90AB1	SFT2D3	LDB1	TCF25	PDCD7	GOLIM4	MRPL36	CTCF	PARK7	CHD3	CABIN1	LMNB1	AP4M1	SCAMP4	LYL1	LASP1	RIMS3	DPYSL2	COTL1	MYBL2	CHAC1	SLC39A3	RPS12	CHID1	RNF44	SMARCC1	KLF13	SYK	TUBB	AHSA1	CACYBP	CYBA	LIG3	ETV6	ILF3	ZNF639	MFNG	DDIT4	ORAI2	TRIB3	PABPC1	TSNARE1	PHPT1
PPARG 20176806 ChIP-Seq 3T3-L1 Mouse	165/1134	0.000380956	0.0012085	1.36145	10.7185	APP	SLC35B4	PLXND1	PDCD7	NUDT1	CIB2	NUCKS1	PRDM1	MKI67	LIPA	DCAF4	PEX26	FADS3	GJA1	LGALS1	CCND2	CDH3	SESN3	FAM110C	STMN1	DAG1	SAMD12	ATXN7L3	CDK5RAP2	RPS12	GABARAPL1	EPHA7	CPT1A	TPRA1	DGAT1	WNT5B	ANKRD44	APLP2	WNT5A	KRT79	THOC3	ATP1B3	CMBL	PDIA6	DKK2	DHX40	STIM1	MFNG	MADD
SOX3 22085726 ChIP-Seq NPCs Mouse	183/1276	0.000385481	0.00121773	1.34059	10.5384	COL16A1	NDUFA12	NDUFA10	PLOD3	KEAP1	PLOD2	CELSR1	CLU	GALNT10	SOX2	TRIM28	FCGRT	RASSF4	SESN2	STK16	FBXO5	CDK5RAP2	PLEKHJ1	RAB2A	STARD3	PDGFRA	MAP2K2	LMTK3	PRKCA	BCR	CFDP1	DDIT4	PSME1	ERP29	COL4A6	ULK1	NPTXR	PHPT1	VPS28	SNRPA	CUTA	L3MBTL3	TMEM161A	CDCA4	CTBP1	ANKRD11	GLO1	HSPA4L	AK1
GATA4 25053715 ChIP-Seq YYC3 Human	186/1300	0.000389636	0.00122573	1.33717	10.4972	NARF	FAM89A	PGAP3	GMNN	FBXO25	GOLIM4	SPINT2	GHITM	CLU	LIPA	RGS3	SESN3	FPGS	STK16	COTL1	EPHB2	SKP2	ACAD10	AGFG2	ZNF684	EPHB3	CA13	OSR2	DGAT1	DDX11	GPT2	IGFBP3	SPINK5	RPL22	ENTPD7	ACSL3	GTPBP1	CLDN4	MSH3	DDIT4	FSCN1	TAGLN2	PADI4	FTL	COPB2	L3MBTL2	TMED10	ABCB6	RPN2
SMAD1 26771354 ChIP-Seq mESC Mouse Stem	127/840	0.000397717	0.00124596	1.41939	11.1135	NDUFA12	CCNF	PLOD1	PRDM1	DCAF4	RCBTB1	CCDC28A	MFSD13A	GJA1	LURAP1L	RPS6KA1	BBX	TMSB10	STARD3	TOR3A	CPT1A	IGFBP4	RPS6	LMO2	CLDN4	MYADM	VDAC1	LAP3	GEMIN7	TLN2	RTN3	LRPAP1	MACF1	URI1	PXK	L3MBTL2	TEX264	MAPKAP1	NOTCH4	PDGFA	ATXN7L3B	IQGAP3	FBLN2	LPP	INAVA	SKA1	EIF4EBP1	THEM4	DYM
NR3C1 27076634 ChIP-Seq BEAS2B Human Lung Inflammation	330/2466	0.000401978	0.00125411	1.25008	9.77451	SERPINE2	ACTB	MYLK	KIAA0930	GJA1	LGALS1	ALCAM	LURAP1L	TRIM29	RASSF4	DPYSL2	RPS6KA2	CREB3L2	STMN1	BBX	DIP2A	CHAC1	TNS4	SCAPER	TP63	AGFG2	CDK5RAP2	RPS12	PAQR8	UNC5B	ARRDC1	DDX11	CACNA2D2	KRT5	CMBL	ACSL3	ATG13	PRKAR1B	MAP1B	CD109	DDIT4	SUCLG2	PSME2	COL8A1	ALDH7A1	LLGL2	URI1	CTBP2	SLC35D1
FOXH1 21741376 ChIP-Seq ESCs Human	169/1168	0.000424225	0.00131806	1.35277	10.5046	SCARB2	ITPRIP	TMEM200B	UBXN2A	NDUFA12	KDELR1	GMNN	CCNF	HNRNPR	GCC2	MKI67	UBE2L3	STK11	POFUT1	TRIM29	DPYSL2	FAM110C	NUDT19	SLC39A6	SIRPA	EPHB2	SLC12A9	CPT1A	KRT79	TSC2	RPSA	SDHD	PDIA6	SCAMP3	UNC13D	CACNB3	MFNG	FEZ2	PADI3	ACOT2	COL4A6	TRIB3	TTLL12	VPS28	RTN3	DNMT1	BEX2	TMED10	UQCRB
RBPJ 21746931 ChIP-Seq IB4 Human	172/1193	0.000448867	0.00138891	1.34731	10.3861	COL16A1	TMEM200B	UBXN2A	FAM89A	CLSTN1	HNRNPR	GCC2	NUCKS1	PLOD1	TTF2	PARK7	LZIC	NOC2L	CELSR2	AKR7A2	RIMS3	SCP2	UROD	FAM110C	NIPAL3	RPS6KA1	SESN2	STMN1	RCC1	PTGFRN	KIF21B	EPHB2	NCKAP5	GLUL	ZNF684	TOR3A	RPS8	CTNNBIP1	RPL22	UBE4B	PGD	PDIA6	INPP4A	ADAM17	MSH2	FEZ2	PADI3	PADI4	MACF1
XRN2 22483619 ChIP-Seq HELA Human	175/1218	0.0004737	0.00145977	1.34209	10.2736	DPAGT1	ARL6IP1	TUSC2	EHMT1	HNRNPR	TTF2	PARK7	NOC2L	ACTB	NUDT4	UBE2L3	HOXA9	CHCHD2	CCND2	PNP	FPGT	SESN2	RCC1	FBXO5	ACAA1	MAF1	TMSB10	GLUL	RPS12	GABARAPL1	EPHA7	RPS8	IL11RA	VPS33A	GLCE	RPS5	COG4	RPL22	RPS6	UBE4B	RPSA	GTPBP1	SCAMP3	RNF41	NUP93	ILF3	PREPL	CCDC80	THAP7
PU.1 20513432 ChIP-Seq Bcells Mouse	183/1282	0.000487615	0.00149654	1.3327	10.1631	ANKRD13D	UPK2	BUB1B	GCC2	NUCKS1	ACTB	FADS3	SCAMP4	STK11	HOXA9	LAMP1	SESN2	STMN1	FPGS	LONP1	AP1S1	ENPP4	FBXO5	SKP2	TNS4	PSPH	RNF44	MAP2K2	DGAT1	USP5	STX8	CTNNBIP1	ALG12	LIG3	WBP11	PGD	GTPBP1	DGKZ	BCR	DHX40	INPP4A	ACLY	ADAM17	CACNB3	MSH2	ZFP41	MFNG	SHPK	EHBP1L1
TCF3 18467660 ChIP-ChIP MESCs Mouse	126/838	0.000522948	0.00159848	1.4095	10.6502	SLC35B4	PDCD7	EHMT1	GALNT10	NUDT4	GJA1	TRIM28	STMN1	DAG1	AKT1	SIRPA	PTGFRN	CDK5RAP2	PHLDA3	PLEKHJ1	CADPS2	RALBP1	UNC5B	RPS8	FST	UBE2E3	IGFBP3	MSH2	ADAM15	FDX1	FSCN1	ACOT2	LAP3	GEMIN7	RPL26	NPTXR	LRPAP1	BRSK2	CTBP2	CDCA4	TEX264	NOTCH4	HTRA1	ENDOD1	PDGFA	SLC1A4	HIGD1A	TGOLN2	TMEM123
RUNX1 27514584 ChIP-Seq MCF-7 Human BreastCancer	182/1276	0.000525303	0.00159921	1.33118	10.0525	NARF	ANKRD13D	SLC35B4	ITPRIP	CCNI	ARL6IP1	UBXN2A	NUCKS1	UBE3B	NUDT4	LACTB	CHCHD2	LGALS1	RGS3	ALCAM	CSKMT	NUDT19	CHAC1	ACAD10	SLC16A5	CDK5RAP2	PHLDA3	CPT1A	RALBP1	MAP2K2	RPS8	CMC2	RPL22	AP5B1	ATG13	UNC13D	WDR77	MOB3A	ADAM17	SYPL1	DDIT4	ZNF318	SPNS1	GEMIN7	TSNARE1	TTLL12	PPIB	FKBP4	PHPT1
YAP1 20516196 ChIP-Seq MESCs Mouse	215/1540	0.000541604	0.00164221	1.30155	9.78891	APP	PLEKHB1	MKI67	ACTB	NUDT4	MYLK	ALCAM	TRIM29	DPYSL3	RPS6KA1	CHORDC1	AKT1	PTGFRN	EPHB2	GLUL	CDK5RAP2	PAQR8	EPHA7	SP110	PRKCA	KRT5	DKK2	BCR	NUP93	DHX40	CFDP1	CD109	SUCLG2	MACF1	CTBP2	FUT10	RPN1	PIK3R2	PIK3R1	PTDSS1	FLRT2	HLCS	DYM	PLEK2	ARSG	HEXIM1	B3GALNT2	FZD2	BCL11B
GATA3 20176728 ChIP-ChIP TSCs Mouse	83/514	0.000556131	0.00167952	1.52737	11.4469	DPAGT1	HSP90AB1	ARL6IP1	LDB1	CLSTN1	CLTB	PEBP1	SPINT2	PLOD1	CLU	GALNT10	HERPUD1	CHEK2	OTUD6B	SDF4	MYBL2	EMB	CTSF	LDLRAP1	TNS4	LBR	RPS12	SLC36A1	IGFBP4	SPATS2	UCHL3	SREBF2	MSH2	CANX	PADI4	MFGE8	B4GALT5	COL17A1	BECN1	CD63	AHCY	TMED10	UQCRB	TMEM63B	CDCA4	CTBP1	MAPKAP1	ABHD2	AK1
RAD21 21589869 ChIP-Seq MESCs Mouse	171/1192	0.000591263	0.0017785	1.33871	9.95097	APP	JRK	CD82	UPK2	PLEKHB1	GOLIM4	PRDM1	PARK7	CELSR1	CELSR2	CLU	NUDT4	PEX26	IFIT2	FADS3	GJA1	STK11	HOXA9	UROD	DUOXA1	DPYSL3	C1RL	STMN1	EPHB2	HOXA6	EPHB3	MEN1	CDKL2	OSR2	PDGFRA	WNT5B	UNC5B	IGFBP4	IGFBP3	CTNNBIP1	WNT5A	RECQL	BCR	CCDC80	TLN2	PADI4	TLN1	SNRNP200	HOXB8
TCF4 32651957 ChIP-Seq PLC/PRF/5 Human Liver Heptoma	72/435	0.000625892	0.00187519	1.57107	11.5888	ROBO2	NARF	SYS1	ABCD3	MIA3	ADARB1	TM7SF3	ZCCHC17	FAM204A	HERC2	CA5B	GUK1	UBE2Q2	AKT2	PSD3	PGM1	AGFG2	PSPH	HMGN1	ZNF684	BCAS3	SSR2	UBALD2	IQCG	PDIA4	SLC7A5	RP2	EEF1D	NOS1AP	MYADM	BLVRB	SLC25A10	TAGLN2	MFGE8	ARHGEF5	FAN1	ANAPC13	GRAMD1A	VCP	TMEM161A	ABHD2	MGST3	STK39	COPS7A
FOXP2 23625967 ChIP-Seq PFSK-1 AND SK-N-MC Human	103/666	0.000628636	0.00187597	1.4537	10.7166	APP	NARF	CHPF	ADARB1	TSKU	CCDC28A	CCND3	DPYSL2	CHAC1	LMO2	ACOT13	GTPBP1	BCR	MFNG	DDIT4	EHBP1L1	ADAM8	ULK1	FKBP9	LAP3	NUPR1	PHPT1	CSNK1G2	KPNB1	FTL	INO80E	CTBP1	ARL3	SLC38A10	PRDX4	MAN2A2	S100A16	PRKAR2A	PSAP	EIF4EBP1	PLXNA2	EIF4EBP2	TNRC18	CYC1	RPRD1A	SLC19A1	ABCA1	KLHDC3	CBX4
LDB1 21186366 ChIP-Seq BM-HSCs Mouse	165/1147	0.000649145	0.00192954	1.34218	9.85141	DGKA	GOLIM4	KEAP1	GCC2	RAPGEFL1	FADS3	GOLGA2	LACTB	STK11	GJA1	AKT2	FPGT	COTL1	PMPCA	EPHB2	SKP2	ATXN7L3	SLC16A5	PLEKHJ1	KRT6A	RAB2A	STARD3	CADPS2	GABARAPL1	RALBP1	COG4	ACOT13	UBE4B	THOC3	GTPBP1	BCR	ADAM15	WDR81	MTHFD2	EHBP1L1	FDX1	PADI3	ULK1	PPIB	PHPT1	S100A9	KPNB1	CSNK1G2	RNASEH2C
MEIS1 26923725 Chip-Seq HEMOGENIC-ENDOTHELIUM Mouse	109/713	0.000675952	0.00200135	1.43462	10.4719	FBXO25	GHITM	MKI67	TSKU	HMGN5	DPYSL3	CREB3L2	PMPCA	EPHB2	ACAD10	PSPH	TPRA1	UNC5B	IGFBP3	WNT5A	CYBA	CD109	FDX1	MALL	SPNS1	KCTD15	L3MBTL3	TMED10	FLII	ANKRD11	SP140	PIK3R1	COMMD8	SYNGR1	SGPL1	LARP1	PODXL	NCKAP1L	CCDC141	SRGAP2	SYT4	ZFHX3	FZD3	BCL11B	ODF2	TNFSF15	GOT2	FN1	FANCC
TFAP2A 17053090 ChIP-ChIP MCF-7 Human	168/1172	0.000684212	0.00201789	1.33683	9.74178	APP	CD82	PDCD5	PLEKHB1	KEAP1	ALDH1L2	RCBTB1	PEX26	CHEK2	CHORDC1	SLC39A6	ATXN7L3	ACAD10	SCN1B	SLC39A3	CHID1	ZNF287	WNT5B	IGFBP4	DDX11	COG4	VPS33A	GPT2	PTOV1	RECQL	LIG3	WBP11	DGKZ	UNC13D	CDC25B	BCR	PROCR	CLPP	MYADM	ELMO3	TLN2	KDELR3	RPL26	CSNK1G2	RTN3	FLII	ANKRD11	LTBP4	PIK3R2
DPY 21335234 ChIP-Seq ESCs Mouse	183/1291	0.000687593	0.00201997	1.32101	9.62004	CYFIP2	SERPINE2	DGKA	PLEKHB1	NUCKS1	MSI2	DCAF4	ACTB	CCDC28A	CNDP2	GJA1	STK11	SESN2	AKT1	BBX	SIRPA	FBXO5	EPHB2	MAF1	NCKAP5	HMGN1	SLC39A3	RPS12	MEN1	PAQR8	STARD3	TOR3A	RNF44	ANKRD44	IGFBP3	LIG3	STIM2	MFNG	DDIT4	FKBP9	KDELR3	NEIL1	KCTD15	MACF1	TMED10	ANKRD11	GLO1	MGST3	LTBP4
OCT4 20526341 ChIP-Seq ESCs Human	164/1141	0.000699952	0.00204831	1.34059	9.73869	SCARB2	COL16A1	TMEM200B	ARL6IP1	TTF2	NOC2L	ACTB	UBE2L3	SCP2	POFUT1	DPYSL2	DPYSL3	CHORDC1	CREB3L2	CEP250	RCC1	SAMD12	TMSB10	SLC12A9	LIG1	IL11RA	RPL22	TSC2	CYBA	PGD	INPP4A	CCDC80	ZFP41	PSME3	FEZ2	TRIB3	ADAM8	PADI4	TTLL12	FKBP4	KCTD15	ABCB6	ABHD2	COPS7B	PIK3R2	PIK3R1	LPP	CORO1B	PTDSS2
SETDB1 19884257 ChIP-Seq MESCs Mouse	181/1276	0.000711156	0.00207306	1.3218	9.58125	SLC35B4	COL16A1	CHPF	ARL6IP1	KDELR1	NUDT1	KEAP1	PLOD2	MSI2	GHITM	MKI67	CELSR2	CLU	RCBTB1	GALNT10	CCDC28A	SOX2	CCND3	HOXA9	CDH3	FPGS	STMN1	PHLDA3	RAB2A	OSR2	RALBP1	LIG1	RPS8	DDX11	LMO2	ATP1B3	SCAMP2	PROCR	ADAM17	CACNB3	MSH2	PADI3	PSME1	ULK1	TLN2	RPL26	FKBP4	HOXB8	S100A9
SOX17 20123909 ChIP-Seq XEN Mouse	174/1222	0.00075455	0.00218383	1.32681	9.53899	DPAGT1	APP	SLC35B4	CCNI	HDLBP	BUB1B	NUCKS1	PRDM1	GJA1	CCND2	SESN3	SESN2	STK16	CREB3L2	COTL1	BBX	AP1S1	TNS4	TMSB10	SLC12A9	CDK5RAP2	OSR2	PDGFRA	TOR3A	USP5	VPS33A	RPS5	APLP2	PTOV1	RPSA	ALG12	EML3	SCAMP2	PDIA4	PREPL	MSH2	FKBP7	SUCLG2	TAGLN2	FKBP4	CSNK1G2	ANAPC13	LRPAP1	IGSF8
AF4 26711339 ChIP-Seq SEM Human Blood Leukemia	364/2770	0.000754941	0.00218383	1.22464	8.80376	CYFIP2	APP	ISCA1	ARL6IP1	HNRNPR	NOC2L	ACTB	MYLK	ALCAM	DPYSL2	PPAT	RPS6KA2	DPYSL3	RPS6KA1	CHORDC1	CREB3L2	BBX	RCC1	FBXO5	RPS12	SMARCC1	UNC5B	COG4	RPL22	ACSL3	NUP93	MTHFD2	CD109	DDIT4	FDX1	VDAC1	TLN1	MACF1	L3MBTL3	CTBP2	SLC35D1	CDCA4	EPB41	PRKDC	TEX264	FUT10	MAPKAP1	HSPA4L	TWF2
FLI1 26923725 Chip-Seq HEMOGENIC-ENDOTHELIUM Mouse	167/1169	0.000829095	0.00237572	1.33095	9.44333	APP	CD82	DGKA	GHITM	PARK7	APEH	MYLK	UBE2L3	CNDP2	SCP2	TRIM29	AKT2	STK16	BBX	ENPP4	CHAC1	ATXN7L3	EPHB3	SLC12A9	PLEKHJ1	SLC39A3	VPS33A	GLCE	CTNNBIP1	KRT79	CACNA2D2	KRT5	SCAMP2	INPP4A	ILF3	PREPL	MTHFD2	THAP7	PSME3	PPP1R3E	EHBP1L1	MYADM	KDELR3	LAP3	TTLL12	PPIB	NEIL1	INO80B	DNMT1
FOXM1 26456572 ChIP-Seq MCF-7 Human BreastCancer	71/432	0.000829838	0.00237572	1.5572	11.0472	TOP2A	APP	GPSM2	JRK	ARL6IP1	RPLP0	CCNF	KIF14	HMGB2	NUCKS1	TTF2	MKI67	PTPRF	GALNT10	PTMS	IRF2BPL	LMNB1	RGS3	PPP6R1	CHEK2	NUF2	TNFAIP8L1	FBXO5	LBR	CA13	RPS8	TBC1D8	UBALD2	CDC25B	ASPM	SRSF5	B4GALT7	ERGIC1	LLGL2	RNFT2	ANAPC13	CDCA2	CDCA4	UHRF1	VPS4A	COPS7B	CENPA	IGSF9	NEURL1B
SOX2 30713093 ChIP-Seq Epithelial Human Tongue SCC	122/817	0.000830716	0.00237572	1.39668	9.90699	DPAGT1	ITPRIP	CD82	PRDM1	RAPGEFL1	MYLK	TGM1	HOXA9	TRIM29	ARHGDIB	C1RL	SPA17	NCKAP5	TP63	ZNF684	RPS12	KRT6A	USP5	KRT5	PROCR	WDR81	COL4A6	TAGLN2	RPL26	TLN2	ALDH7A1	COL17A1	INO80B	ANAPC15	EPB41	HSPA4L	UBR4	COPS7A	ATXN7L3B	LTBP3	LTBP1	IGSF9	RDH11	TPR	ZMAT5	S100A13	MLEC	TNRC18	PPARGC1B
P300 27268052 Chip-Seq Bcells Human	171/1201	0.000839443	0.00239162	1.32616	9.39287	SCARB2	JRK	POP7	ITPRIP	COL16A1	PLXND1	CD82	NDUFA12	SLC23A1	GMNN	PLEKHB1	CLSTN1	ACTB	STK11	HOXA9	SCP2	RPS6KA2	FPGS	AP1S1	RCC1	ACAD10	TP63	AGFG2	SLC39A3	KRT6A	CHID1	STARD3	RALBP1	DGAT1	ANKRD44	RPS6	CMBL	GTPBP2	PGD	UNC13D	PROCR	ADAM17	PRKAR1B	STIM1	THAP7	MFNG	EHBP1L1	ZNF318	TRIB3
IRF8 27001747 Chip-Seq BMDM Mouse	181/1281	0.000857316	0.00243336	1.31532	9.2884	APP	IL1RN	STEAP3	SERPINE2	PLXND1	CIB2	LIPA	FADS3	LACTB	CCND2	ALCAM	LAMP1	RASSF4	AKT2	SIRPA	ENPP4	KIF21B	GLUL	CHID1	TPRA1	UBE2E3	ANKRD44	LMO2	TAP2	THOC3	SDHD	SCAMP2	NUP93	ADAM17	ADAM15	FEZ2	MADD	ANKRD42	ERP29	TLN1	SNRPA	IGSF8	PXK	TMED10	CTBP1	ANKRD11	NOTCH4	RPN1	LTBP1
TP63 23658742 ChIP-Seq EP156T Human	307/2304	0.000877309	0.00247518	1.2394	8.7237	APP	ADARB1	TSKU	RCBTB1	RAPGEFL1	PEX26	NUDT4	ALCAM	TRIM29	AKT2	DAG1	PTGFRN	SAMD12	TP63	CDK5RAP2	EPHB3	UNC5B	GLCE	ENTPD7	KRT5	ACSL3	BCR	INPP4A	CCDC80	CFDP1	CD109	MALL	ALDH7A1	KCTD15	MACF1	L3MBTL3	CTBP2	PRKDC	HSPA4L	PDGFA	TXN	PIK3R1	TGOLN2	PTDSS2	FLRT2	ANKH	SERPINH1	SCAP	PLCG1
GATA3 26560356 Chip-Seq TH2 Human	174/1226	0.000878606	0.00247518	1.32139	9.29885	CYFIP2	IL1RN	ARL6IP1	SLC23A1	PLEKHB1	PRDM1	ADARB1	GHITM	ALDH1L2	CLU	TSKU	UBE2L3	CCND3	CCND2	LAMP1	SESN3	ARHGDIB	SESN2	COTL1	ACAA1	ACAD10	TMSB10	CDKL2	CHID1	RALBP1	GABARAPL1	ANKRD44	ENTPD7	ALG12	LIG3	ACSL3	WDR77	SCAMP2	NUP93	ACLY	MSH3	AAGAB	ADAM8	PADI4	RPL26	COL17A1	BEX2	TMEM161A	SLC35D1
AF4 28076791 ChIP-Seq SEM Human Blood Leukemia	93/597	0.000894815	0.00251147	1.46415	10.2767	ARHGAP11A	SFT2D3	NARF	B4GALT1	ARL6IP1	CLSTN1	MAGEF1	ADARB1	MSI2	VLDLR	HMGB1	CELSR1	SYNE2	HOXA9	CCND3	DPYSL2	TMSB4X	PSD3	RPS6KA1	ARHGDIB	BBX	RCC1	TK2	EMB	TMSB10	HMGN1	RPS12	BRD3	SYK	PABPC4	LMO2	ATP1B3	RHOA	ETV6	BCR	RCN2	PRKAR1B	PAX8	STIM1	SYPL1	PACS2	STIM2	CD109	DPYD
[truncated: 486 more rows]
[truncated: 619 more columns]

## Sheet: Downregul by BRU pathways
Term	Overlap	P-value	Adjusted P-value	Odds Ratio	Combined Score	Genes
[truncated: 1,516 more rows]
[truncated: 249 more columns]

[truncated: 2 more sheets: Upreg SFN & downreg BRU  TFChEA, Upreg SFN & downreg BRU pathw]
